# Supplementary material for: A time-resolved multi-omics atlas of Acanthamoeba castellanii encystment
Source: Nat Commun. 2022 Jul 14;13:4104. doi: 10.1038/s41467-022-31832-0 (PMC9283445; doi:10.1038/s41467-022-31832-0)
Supplement: Supplementary file 4 — Supplementary Data 1 [file 41467_2022_31832_MOESM4_ESM.xlsx]

## Sheet: Column description
Bernard C., Locard-Paulet M., Noël C., et al., 2022, A time-resolved multi-omics atlas of Acanthamoeba castellanii encystment
Supplementary Data 1: Quantitative transcriptomic data corresponding to the regulated transcripts and corresponding modules.
Column name	Description
Transcript_ID	Transcript Trinity ID
P0_rep1	Log2-transformed fold change for each replicate
P0_rep2
P0_rep3
P1_rep1
P1_rep2
P1_rep3
P4_rep1
P4_rep2
P4_rep3
P8_rep1
P8_rep2
P8_rep3
E1_rep1
E1_rep2
E1_rep3
E4_rep1
E4_rep2
E4_rep3
E8_rep1
E8_rep2
E8_rep3
Transcriptomics_Module	Module of regulated transcript
Acc	Blastx results for the best hit
Description
Length
evalue
Perc_ID
Pathway
Raw .txt file is available on Zenodo with the DOI 10.5281/zenodo.5869928

## Sheet: DE Transcripts
Transcript_ID	P0_rep1	P0_rep2	P0_rep3	P1_rep1	P1_rep2	P1_rep3	P4_rep1	P4_rep2	P4_rep3	P8_rep1	P8_rep2	P8_rep3	E1_rep1	E1_rep2	E1_rep3	E4_rep1	E4_rep2	E4_rep3	E8_rep1	E8_rep2	E8_rep3	Transcriptomics_Module	Acc	Description	Length	evalue	Perc_ID	Pathway
TRINITY_DN0_c0_g1_i3	0,864867029	0,751107545	0,793851102	0,980307177	0,791622063	0,873994088	0,356846483	0,383866831	0,440709023	0,02066246	0,331264888	0,567403316	-0,785352129	-1,387355731	-0,663582376	-0,655541968	-0,663304373	-0,656925052	-0,141024093	-1,315261942	-0,88815434	Module_18	XP_004344804.1	antibiotic biosynthesis monooxygenase	590	3.1e-64	98,43
TRINITY_DN0_c1_g1_i26	-0,077467305	-0,234664924	-0,087430709	0,106838112	-0,327257723	0,791122667	0,237892669	0,443545375	-0,127986999	0,851299148	-0,616502008	-0,616502008	-0,616502008	-0,616502008	-0,616502008	-0,254733649	-0,33435878	0,813247842	0,179264939	0,403555644	0,699643734	Module_18	XP_004353083.1	dual specificity phosphatase, catalytic domain containing protein	8078	0	100	Th1 and Th2 cell differentiation, PD-L1 expression and PD-1 checkpoint pathway in cancer, T cell receptor signaling pathway
TRINITY_DN1_c2_g1_i1	1,388401882	1,640803766	1,439595312	1,827285145	1,716612714	1,814516872	1,846206437	1,783703163	1,92407642	1,625455534	2,310775292	1,993260673	-1,609929574	-2,26418598	-2,448712806	-2,44445832	-2,959759943	-2,33330114	-2,692279632	-2,299866129	-2,258199685	Module_18	XP_004338368.1	RNA polymerase Rpb1 protein	3474	0	81,15
TRINITY_DN1_c2_g1_i3	-0,412611847	0,22151671	0,991746348	0,244570813	0,938451052	0,135331464	-0,412611847	-0,412611847	0,501952676	0,60886788	1,070752513	0,238152712	-0,412611847	-0,412611847	-0,412611847	-0,412611847	-0,412611847	-0,412611847	-0,412611847	-0,412611847	-0,412611847	Module_18	XP_004338368.1	RNA polymerase Rpb1 protein	3563	0,00E+00	99,63
TRINITY_DN1_c2_g1_i6	0,321632323	0,692771273	0,675873738	0,059293025	0,306781562	0,844438348	-0,165881837	-0,057922589	0,090231202	0,861276997	0,467015141	-0,409550918	-0,409550918	-0,409550918	-0,409550918	-0,409550918	-0,409550918	-0,409550918	-0,409550918	-0,409550918	-0,409550918	Module_18	XP_004338368.1	RNA polymerase Rpb1 protein	3631	0	75,9
TRINITY_DN1_c2_g1_i8	0,49189257	0,426233144	-0,74689429	0,02287745	0,452856567	0,15614398	0,083361035	1,33546768	1,174542041	0,679102032	0,34734178	1,012687684	-0,74689429	-0,718325137	-0,612016235	-0,560393732	-0,629199247	-0,74689429	-0,201914406	-0,74689429	-0,473080045	Module_18	XP_004338368.1	RNA polymerase Rpb1 protein	2287	4.5e-188	92,86
TRINITY_DN1_c3_g1_i1	1,444928423	1,206986622	1,584211716	1,293364074	0,959328968	1,196150646	0,730599537	1,328179985	1,110298998	0,854266127	0,783886646	0,460355125	-1,547584764	-1,661449712	-1,450007039	-0,772008087	-1,74944761	-1,77042825	-0,709660445	-1,892804638	-1,399166319	Module_18	XP_004339642.1	THUMP domain containing protein	201	1.5e-07	67,8
TRINITY_DN10_c0_g1_i27	-1,480620345	0,194607492	1,339475788	0,884769673	1,136951801	-0,006796126	1,136080082	1,608021779	1,533185454	0,292523446	1,027923446	0,876703362	0,129525345	-1,59031521	-1,016940683	-0,580968038	-0,432624696	-0,280556938	-1,59031521	-1,59031521	-1,59031521	Module_18	XP_629967.1	cyclophilin-type peptidylprolyl cis-trans isomerase	5784	1.2e-64	84,38
TRINITY_DN10_c0_g1_i5	-0,215843154	-0,139345016	-0,230198447	-0,083543225	0,390857057	-0,15432358	0,275692483	0,189879669	0,431551153	0,437920678	0,028018943	0,532788118	-0,144773791	-0,230198447	-0,188955465	-0,188955465	0,210222274	-0,230198447	-0,230198447	-0,230198447	-0,230198447	Module_18	XP_629967.1	cyclophilin-type peptidylprolyl cis-trans isomerase	5863	2.1e-64	84,38
TRINITY_DN10_c0_g1_i7	-0,496393228	1,860595664	-0,496393228	-0,496393228	-0,496393228	-0,496393228	-0,496393228	-0,496393228	-0,496393228	1,355205915	1,81801328	0,435667943	-0,496393228	1,090971763	-0,496393228	-0,496393228	-0,496393228	-0,496393228	0,885443856	-0,496393228	-0,496393228	Module_18	XP_629967.1	cyclophilin-type peptidylprolyl cis-trans isomerase	5791	1.2e-64	84,38
TRINITY_DN10_c0_g1_i8	0,468963649	-0,210009659	0,736346913	-0,210009659	-0,210009659	-0,210009659	0,508077925	0,264036941	0,492204592	0,140487589	0,330017611	-0,210009659	-0,210009659	-0,210009659	-0,210009659	-0,210009659	-0,210009659	-0,210009659	-0,210009659	-0,210009659	-0,210009659	Module_19	XP_629967.1	cyclophilin-type peptidylprolyl cis-trans isomerase	6133	1.3e-64	84,38
TRINITY_DN10_c1_g1_i10	1,395655231	1,166213422	1,737886933	1,233049678	1,897760767	0,935665094	2,236547815	1,976261961	2,042765909	1,890935945	1,840661352	2,108981885	-4,369442694	-3,499260934	-4,80026319	-1,213858715	-2,297168921	-1,122754948	0,306922494	-1,679579481	-1,786979603	Module_18	XP_975179.2	10 kDa heat shock protein, mitochondrial	1671	4.1e-21	76,04
TRINITY_DN10_c1_g1_i11	1,997645788	1,352654107	1,763867475	0,891672048	0,785180357	0,91570527	2,194816911	1,294297002	1,676831224	1,543845009	-0,199236448	0,277398949	-4,683761309	-2,910608912	-3,299158851	-0,764516583	-2,305249686	-1,307470925	1,198050117	-0,178886719	-0,243074825	Module_18	PKQ06017.1	hypothetical protein CVT73_10725	2923	5.8e-23	51,18
TRINITY_DN10_c1_g1_i12	-0,974710094	-0,974710094	-0,974710094	-0,974710094	-0,974710094	-0,974710094	-0,974710094	-0,974710094	-0,974710094	-0,974710094	-0,974710094	-0,974710094	2,594294833	1,86161804	2,277008998	1,443749743	1,589424149	3,072566534	-0,974710094	-0,974710094	0,807279022	Module_1	PKQ06017.1	hypothetical protein CVT73_10725	3091	6.2e-23	51,18
TRINITY_DN10_c1_g1_i6	0,481824741	0,957395322	0,853288127	1,660943096	1,682814014	1,116455137	1,390470974	1,235076603	1,141509539	1,419328225	1,574046083	1,440667416	-2,461971838	-1,207224317	-1,877220551	-0,044263834	-2,7053723	-2,138903723	-0,715911209	-2,437470876	-1,365480629	Module_18	WP_004155418.1	serum paraoxonase/arylesterase 2	2994	7.8e-39	50,13
TRINITY_DN10_c3_g1_i1	1,378217296	2,44093968	2,260578031	-0,22699833	-0,834362255	0,493235161	2,04106653	1,887485714	1,847641475	1,44739403	1,718071179	1,538086436	-1,820591136	-1,820591136	-1,820591136	-1,820591136	-1,820591136	-1,42662586	-1,820591136	-1,820591136	-1,820591136	Module_19	no-hit	---NA---	527	NA	NA
TRINITY_DN100_c0_g2_i1	0,858040856	1,92440604	1,596833372	-0,472842809	-0,873337961	0,135457914	1,596578592	1,526354876	1,777390632	1,372061247	1,527558181	1,402549634	-1,186645574	-1,356789846	-1,248465623	-1,509670358	-1,184016915	-1,2585705	-1,61785201	-1,535127087	-1,473912661	Module_18	XP_004342186.1	ELR20076.1 calponin	3957	6.8e-200	97,75
TRINITY_DN100_c0_g3_i1	0,530470099	1,893996448	1,602463507	-0,780690884	-0,806372084	0,400202175	1,82756685	1,492985753	1,76635427	0,878393403	1,298889677	1,255886127	-1,446993012	-1,446993012	-1,446993012	-1,446993012	-0,855313595	-1,209429294	-1,020459874	-1,148334696	-1,338635834	Module_19	XP_004335981.1	hypothetical protein ACA1_365360	1692	2.3e-40	100
TRINITY_DN1000_c0_g2_i15	-0,344115146	0,448571207	0,624397462	1,006919427	1,260234828	0,958750637	-0,555750399	-0,555750399	0,673222171	0,31924324	0,822761224	-0,555750399	-0,555750399	-0,555750399	-0,555750399	-0,216613014	-0,555750399	-0,542824225	-0,555750399	-0,008794221	-0,555750399	Module_18	XP_004340738.1	RasGEF domain containing protein	1596	3.9e-45	58,66
TRINITY_DN1000_c0_g2_i9	0,228398825	0,196438672	0,490833482	1,102540838	1,080643945	1,005556616	0,272683918	0,229169564	0,507448196	0,489761882	0,62474889	0,605684323	-1,144265482	-1,067173873	-0,833560484	-0,43810402	-0,423090604	-0,87990079	-0,899985036	-0,771601175	-0,376227686	Module_18	XP_004340738.1	RasGEF domain containing protein	2479	2.6e-48	64,78
TRINITY_DN1001_c0_g1_i11	0,423888351	0,748419048	0,513157724	0,916623062	0,336263327	1,19682031	0,42622684	0,585172193	0,689074984	0,473152358	0,714712568	0,732075221	-0,684922323	-0,751273854	-0,71530531	-0,564355991	-0,743825156	-0,831109414	-0,897581915	-1,337845736	-1,229366287	Module_18	XP_004356795.1	hypothetical protein ACA1_175710	3778	7.4e-305	96,72
TRINITY_DN10014_c0_g1_i1	2,119733164	2,362343646	2,253817828	2,475666827	2,137324882	2,747441551	2,26460023	2,139486605	2,366409936	2,079130928	2,017688907	2,012258986	-3,278315085	-3,565891675	-3,305733148	-3,314618134	-3,113226478	-2,900137767	-2,733746278	-2,451843172	-2,312391752	Module_18	ORX64151.1	ARM repeat-containing protein	1974	2.8e-77	60,09
TRINITY_DN10014_c0_g1_i5	1,805285719	2,14204345	2,244029715	2,68606921	2,07980149	2,52065383	2,344983709	1,962412417	2,041011236	1,944094957	0,645514845	1,617385343	-2,453360691	-2,590222208	-2,884181187	-2,436337543	-2,884181187	-2,441635731	-2,575005	-2,884181187	-2,884181187	Module_18	RPA85734.1	ARM repeat-containing protein	564	4.9e-11	69,86
TRINITY_DN1002_c0_g1_i12	0,171165895	-0,098286372	-0,186033013	0,047346192	-0,444250402	0,081818409	-0,212817994	-0,444250402	-0,428467405	-0,444250402	-0,444250402	-0,444250402	1,099245481	0,564379903	-0,444250402	1,20789187	0,101717967	0,193591658	-0,444250402	-0,220210128	0,788410354	Module_1	XP_004333873.1	SPRY domain containing protein	8040	0	94,57
TRINITY_DN1002_c0_g1_i4	-0,700303545	-0,13499416	-0,219665029	-0,561210732	-0,391362467	-0,746671598	0,256074525	-0,549517788	-0,195880833	0,521328161	0,09011237	-0,219665029	0,719953036	0,625118679	0,856241898	0,494668729	1,043868901	0,806797272	-1,624023224	0,167999163	-0,238868327	Module_1	XP_004333873.1	SPRY domain containing protein	7014	0	94,19
TRINITY_DN1002_c0_g1_i5	0,523476159	-0,183204425	-0,886082051	0,1345515	-0,052865859	-0,097758869	-1,285526616	-0,183204425	-0,573591259	-0,662596265	-0,330213813	-0,522540051	0,253011548	0,110084632	0,456048231	0,893984434	-0,215824449	0,268325352	1,169965005	0,4612161	0,722745122	Module_2	XP_004333873.1	SPRY domain containing protein	4356	0	95,32
TRINITY_DN1002_c0_g1_i6	-0,49707572	-0,686251389	-0,223777769	-0,09169519	-0,183275506	-0,216252828	-0,643012813	-0,440453226	-0,541311547	-0,679337502	-0,529865655	-0,848687839	0,708429261	0,522546241	0,288698158	1,114985154	0,504443173	0,705350807	1,027895118	0,228702194	0,479946878	Module_1	XP_004333873.1	SPRY domain containing protein	7261	0	94,19
TRINITY_DN1003_c0_g1_i4	-0,377944446	-0,001928835	-0,066708195	-0,467507438	-0,114138339	-0,534328326	-0,089280155	-0,354971109	-0,403644956	-0,379102772	-0,449144504	-0,592254521	0,329780281	0,582736233	0,236812657	0,690458611	0,361335014	0,767850753	0,530643348	0,285873476	0,04546322	Module_2	XP_004355021.1	hypothetical protein ACA1_333270	3669	2.5e-164	96,12
TRINITY_DN1003_c0_g1_i7	0,303452347	0,316458701	-0,015526541	-0,044014205	0,23686449	0,309720039	-0,322022928	0,15094666	0,273752113	0,336487868	0,414632542	0,256983899	-1,573783205	-1,024644618	-1,369302802	-0,63506336	0,504365041	0,257502761	-0,024013932	0,880352263	0,766852868	Module_18	XP_004355021.1	hypothetical protein ACA1_333270	3198	2.2e-164	96,12
TRINITY_DN10030_c0_g1_i3	0,681048788	1,063376238	1,010850886	1,486098344	1,109277682	1,664505275	1,12199689	0,982970235	1,379234138	1,09028272	1,022783005	1,137376819	-1,88138623	-2,273344461	-2,420686177	-1,679193169	-1,396037607	-1,290869117	-0,809837384	-1,082855878	-0,915590998	Module_18	XP_004336657.1	hypothetical protein ACA1_066850	1861	0	94,53
TRINITY_DN1004_c0_g1_i10	-1,787713469	-2,175909356	-2,259740947	-2,955893307	-2,971676304	-2,180904266	-2,886251648	-2,971676304	-2,191786265	-2,251835749	-2,322750745	-1,880822874	-1,344069466	0,89918156	2,199730706	1,284655062	4,457839237	4,96483797	4,388529928	6,105815064	5,880441171	Module_2	XP_004340766.1	hypothetical protein ACA1_395540	3824	1.2e-153	77,45
TRINITY_DN1004_c0_g1_i12	-0,217732103	-0,250110776	0,009227088	-0,320163065	-0,390602944	-0,8331484	-0,45796992	-0,348752437	-0,191602371	-0,355989189	-0,334386934	-0,687797014	0,109459936	-0,256868142	0,738771063	1,15235203	1,251256083	0,50256351	0,362829059	0,082181276	0,436483251	Module_2	XP_004334787.1	hypothetical protein ACA1_093090	7162	2.4e-158	93,6
TRINITY_DN1004_c0_g1_i13	-0,817664251	-1,092375111	-0,643235959	-1,095032008	-0,611505965	0,034592884	-1,212727051	-1,212727051	-1,212727051	-0,787267746	-0,846474787	-0,9484909	0,252986269	1,054209372	1,434126828	1,118118139	1,33521626	1,244079098	1,395372495	1,345540583	1,265985952	Module_2	XP_004334787.1	hypothetical protein ACA1_093090	7183	2.4e-158	93,6
TRINITY_DN1004_c0_g1_i22	1,205897072	1,732793049	1,456258082	0,930505231	1,06951011	0,960029207	1,077865698	1,094241526	0,655965916	1,48561905	0,884500781	1,23728984	-0,899450555	-1,818599919	-1,470367499	-1,50129585	-1,503613433	-1,614459202	-1,712921841	-1,661556209	-1,608211054	Module_18	XP_004334786.1	hypothetical protein ACA1_093080	4229	2.5e-232	97,91
TRINITY_DN1004_c0_g1_i4	-0,510048799	-0,727914405	-0,073634315	-0,613410994	-0,408519576	0,822179786	-1,179982635	-1,179982635	-1,179982635	-0,75452333	-0,790415823	-0,682242546	0,614537206	1,615992059	1,073704148	0,68593618	1,128902423	0,92971223	0,531952722	0,655537267	0,042203673	Module_1	XP_004334787.1	hypothetical protein ACA1_093090	7202	2.4e-158	93,6
TRINITY_DN1004_c0_g3_i1	-0,020761454	0,176346467	0,178724919	0,933664017	0,767397622	0,213739087	0,802868017	1,96520845	0,548954978	1,168939996	2,659725624	0,575371282	-1,400186137	-1,463621145	-1,197052233	-0,921191278	-1,108588979	-1,03860926	-0,606571104	-1,175312726	-1,059046143	Module_18	XP_004337287.1	ELR15274.1 uricase	3578	4.3e-169	100	Caffeine metabolism, Purine metabolism
TRINITY_DN1004_c0_g5_i1	-0,393205151	-0,288841543	-0,284106451	-0,787305317	-0,772157182	-0,686450491	-0,293808539	-0,42531063	-0,209772847	-0,330173565	-0,323754198	-0,422706273	-0,583435344	-0,613358981	-0,513751318	-0,292943485	0,057371466	0,532733277	1,292739499	2,612519492	2,725717581	Module_2	XP_004343984.1	cytidine and deoxycytidylate deaminase zincbinding region domain containing protein	3502	2.8e-258	89,31
TRINITY_DN1004_c1_g1_i1	0,698947404	0,430050759	0,853931092	0,656398619	0,310573569	0,521102739	0,66600728	0,223238349	0,529241774	0,322520896	0,20467902	0,721201206	-0,364438536	-0,366477681	-0,47669299	-0,749362783	-0,715180328	-1,098011947	-0,94512819	-0,717260639	-0,705339613	Module_18	XP_004333173.1	zinc finger, HIT domain containing 2, putative	1080	9.8e-101	98,17
TRINITY_DN1005_c0_g1_i23	-0,068727914	-0,627485344	-0,161772025	-0,147220222	0,717343153	-0,069707673	-0,021516985	-0,627485344	-0,173309451	-0,558470666	-0,471736112	-0,454997829	0,09060224	0,746580374	0,567232119	0,338945123	0,652283077	0,568492114	-0,627485344	-0,22804078	0,556477491	Module_1	XP_024538911.1	probable E3 ubiquitin ligase SUD1	4641	2.5e-92	47,62
TRINITY_DN1005_c0_g1_i7	0,017000967	-0,388991393	-0,070529927	0,035393279	0,485215393	-0,070529927	0,031086723	-0,388991393	-0,178602528	-0,34774841	-0,302207626	-0,285997399	0,167805854	0,270933166	0,443696124	0,366323511	0,246995111	0,313222858	-0,388991393	-0,197428742	0,242345752	Module_1	EFJ20815.1	hypothetical protein SELMODRAFT_50521, partial	4731	4.9e-80	47,91
TRINITY_DN10056_c0_g1_i1	1,420599207	1,631039236	1,179961241	1,761906028	1,684217662	1,863780556	1,342549445	1,080379891	1,679142288	1,554398515	1,907339812	1,685998409	-0,929802687	-1,11449014	-1,051217358	-4,386214603	-2,598782139	-2,567364042	-2,266194507	-1,697362859	-2,179883955	Module_18	XP_004351610.1	glutamine-tRNA ligase	3526	0	100	Aminoacyl-tRNA biosynthesis
TRINITY_DN10056_c0_g1_i3	1,028779883	0,769766985	1,278738942	1,237448563	0,599343233	0,802945938	1,123688367	1,507306926	1,018206719	1,136821757	1,038967198	1,410464439	-1,404552948	-1,870330853	-1,807397575	-0,903875611	-1,296352126	-1,104152599	-1,397368197	-1,912726528	-1,255722516	Module_19	XP_004351610.1	glutamine-tRNA ligase	3961	0	100	Aminoacyl-tRNA biosynthesis
TRINITY_DN10059_c0_g1_i2	1,023943514	1,519502432	1,56176174	1,196547717	0,93296694	1,623119874	1,224463342	1,363982014	1,422603287	0,952895243	1,101608975	1,358719187	-1,910106982	-2,526464679	-2,526464679	-1,388961155	-1,847491371	-1,15073014	-1,430202826	-1,301189749	-1,200502683	Module_18	XP_004345913.1	DTW domain containing protein, putative	1779	1.8e-237	100
TRINITY_DN10059_c0_g2_i2	1,112063007	1,242247171	1,213261267	1,013090616	0,751437881	1,292846133	1,192795254	1,098663935	1,329201198	0,741089314	0,805114822	1,179718144	-1,843316914	-1,709559731	-1,663660997	-1,670552082	-1,227903521	-1,134431128	-1,264671439	-1,337222332	-1,120210598	Module_18	XP_004345913.1	DTW domain containing protein, putative	2170	3.8e-176	99,79
TRINITY_DN1006_c0_g1_i12	-0,15189909	-0,15189909	-0,15189909	-0,136116093	-0,15189909	-0,06240094	-0,123329938	-0,15189909	-0,15189909	-0,15189909	-0,15189909	-0,15189909	-0,15189909	-0,030220534	-0,15189909	0,130244138	0,484087413	0,02952155	0,100274323	0,73562618	0,543203895	Module_2	WP_078814132.1	RecQ family ATP-dependent DNA helicase	7053	1.3e-132	58,85
TRINITY_DN1006_c0_g1_i16	-0,035871692	-0,295294844	0,011550656	-0,220789408	-0,295294844	0,023166621	-0,140841251	-0,223532175	-0,170966709	-0,295294844	-0,295294844	-0,295294844	-0,295294844	0,355469715	-0,295294844	0,010383899	0,551900342	0,620799579	0,3935569	0,424545711	0,467691721	Module_2	WP_078814132.1	RecQ family ATP-dependent DNA helicase	6965	1.3e-132	58,85
TRINITY_DN1006_c0_g1_i27	-0,600171929	-0,483822244	-0,655684839	-0,59067304	-0,474641047	-0,465104589	-0,261908368	-0,509589112	-0,736677393	-0,561220155	-0,441332371	-0,616602673	0,50925331	0,263821378	0,198795396	0,908056518	0,631204041	0,54334249	1,300746146	1,045516531	0,99669195	Module_2	XP_004356798.1	hypothetical protein ACA1_175740	6538	7.9e-246	100
TRINITY_DN1006_c0_g1_i36	-0,401513201	-0,401513201	-0,401513201	-0,401513201	0,006655169	-0,401513201	0,144455168	-0,401513201	-0,401513201	-0,401513201	-0,401513201	-0,401513201	0,958570095	0,810744843	0,5161095	0,014245465	1,061586066	0,105393353	0,095204787	0,348664504	-0,046496937	Module_1	XP_004356798.1	hypothetical protein ACA1_175740	7015	3.4e-242	95,53
TRINITY_DN1006_c0_g1_i44	-0,105504544	-0,160700198	-0,160700198	-0,160700198	-0,160700198	-0,071202047	-0,160700198	-0,160700198	-0,160700198	-0,160700198	-0,160700198	-0,160700198	-0,160700198	0,168136266	-0,160700198	0,416547338	0,121443031	0,281845258	0,764539708	0,063340076	0,289257286	Module_2	WP_078814132.1	RecQ family ATP-dependent DNA helicase	7270	1.3e-132	58,85
TRINITY_DN1006_c0_g2_i10	-0,239179815	-0,076969779	-0,239179815	-0,239179815	-0,239179815	0,621584388	0,432566452	-0,239179815	-0,239179815	-0,239179815	-0,239179815	-0,239179815	0,170075332	0,308763496	0,120341355	0,28889135	0,439793493	-0,138874909	-0,239179815	0,464806789	-0,239179815	Module_1	XP_004356798.1	hypothetical protein ACA1_175740	6854	4.5e-215	99,75
TRINITY_DN1006_c0_g2_i13	-0,980947894	-1,035978732	-0,681742883	-0,786567195	-1,09285096	-0,893652228	-0,920350122	-0,941701178	-0,779135572	-0,931596301	-1,332866749	-1,169583919	1,056915384	0,763387565	0,827984951	1,461999231	1,272238185	1,003017586	1,987367805	1,640082562	1,533980462	Module_2	XP_004356798.1	hypothetical protein ACA1_175740	2416	1.7e-214	100
TRINITY_DN1006_c0_g2_i32	-0,418245917	-0,633596768	-0,297303022	0,357483103	0,096237141	0,137282096	0,296196976	-0,117559673	-0,116097235	-0,681460558	-0,889326373	-0,677141109	0,239635414	0,787574038	-0,233280774	0,121251986	0,744351413	0,258924585	0,735873259	0,055288723	0,233912697	Module_2	XP_004356798.1	hypothetical protein ACA1_175740	6839	8.3e-246	100
TRINITY_DN10065_c0_g1_i2	0,740400596	1,284730521	0,611302802	0,437771963	0,707088216	1,12060842	0,235345864	-0,352423437	1,263805048	1,321075738	0,947136844	0,830398811	-0,970781503	-0,644116903	-1,390859619	-1,390859619	-0,950438898	-1,016793901	-1,390859619	-0,734592084	-0,657939237	Module_18	XP_004353093.1	HEAT repeat domain containing protein	831	1.5e-133	97,71
TRINITY_DN10069_c0_g1_i4	-2,062955208	-0,861948742	-0,388042655	-0,985028629	-2,062955208	-0,423723045	-0,143424431	-0,786160803	-2,062955208	-1,127872685	-1,130894036	-0,526902308	0,978287774	0,230120939	0,623881442	2,012577423	1,730108311	1,690328409	1,9024597	1,775593234	1,619505726	Module_2	XP_004338794.1	von Willebrand factor type A domain containing protein	452	6,00E-52	99,07
TRINITY_DN1007_c0_g1_i11	-0,703471576	-1,064381286	-0,819668881	-0,341307656	-0,143533994	-0,365550821	-0,859837625	-0,609573258	-0,690241818	-0,679744673	-0,584267584	-0,600572873	0,817632415	0,874162511	0,562633013	0,737170964	0,954483283	0,642575583	1,111363618	0,931131323	0,830999333	Module_2	XP_004342328.1	PKD domain containing protein	4021	2.4e-269	92,64
TRINITY_DN1007_c0_g1_i13	0,179481623	1,481414473	0,843299544	-0,330467524	-0,330467524	0,096065614	0,100352973	0,100352973	-0,222110346	-0,195589469	0,756995318	-0,242325927	-0,330467524	0,117376121	-0,316112231	-0,330467524	-0,330467524	-0,330467524	-0,055460476	-0,330467524	-0,330467524	Module_18	XP_004342328.1	PKD domain containing protein	4125	2.6e-258	92,4
TRINITY_DN1007_c0_g1_i17	-0,551617314	-0,867662444	-0,808197138	-0,871663947	-0,422172051	-0,618578669	-1,08379277	-0,648105107	-0,682162438	-0,466174739	-1,549643385	-0,89293409	0,623756838	1,14286529	0,935360685	0,769075703	1,282679834	1,255808152	0,699308986	1,52046999	1,233378613	Module_2	XP_004342329.1	hypothetical protein ACA1_116920	1047	1.1e-59	100
TRINITY_DN1007_c0_g1_i6	0,272954545	1,641129004	0,920468983	-0,466893558	-0,466893558	-0,212299515	-0,058725187	0,007153041	-0,215931985	-0,184750329	0,577850263	-0,421450587	-0,466893558	0,245922296	0,135278233	-0,466893558	-0,466893558	-0,466893558	0,429184497	-0,466893558	0,131471647	Module_19	XP_004342328.1	PKD domain containing protein	4131	2.6e-258	92,4
TRINITY_DN1007_c0_g1_i7	-0,137448132	-0,385165991	-0,331795534	-1,170533081	-0,425557628	-1,259369591	-0,397968693	-0,794902382	-0,135101741	-0,338142979	-0,680504196	-1,094320211	0,807591108	0,668108501	0,741086655	0,526231787	1,103301889	0,971316969	0,620994711	0,584036559	1,128141979	Module_1	XP_004342328.1	PKD domain containing protein	4003	2.4e-269	92,64
TRINITY_DN10071_c0_g1_i2	0,794356335	1,267286553	0,940916103	0,918676103	1,492740025	1,037317454	1,224315969	1,785633196	1,244722179	1,172426911	2,194760021	1,429760695	-1,663122264	-1,530571533	-0,896619647	-2,022475631	-2,378307342	-1,896829999	-1,873045334	-1,853315863	-1,388623931	Module_18	XP_004334389.1	cytochrome c oxidase assembly protein cox15, putative	1696	4.7e-259	100
TRINITY_DN10071_c0_g1_i3	0,79316079	-0,510766046	0,465964174	-0,510766046	0,779068419	0,026281473	0,597591132	0,513553633	0,862186052	0,718206523	0,437087097	-0,510766046	-0,510766046	-0,510766046	0,005249101	-0,510766046	-0,09068793	-0,510766046	-0,510766046	-0,510766046	-0,510766046	Module_18	XP_004334389.1	cytochrome c oxidase assembly protein cox15, putative	1769	1.9e-194	100
TRINITY_DN10071_c0_g2_i2	0,939464353	1,357784506	0,846608828	0,964915383	1,590306379	1,175360166	1,133498567	1,845986334	1,298097682	1,314531907	2,248211423	1,482123605	-1,602769126	-1,879175895	-0,958455011	-2,094219741	-2,597055475	-1,75588584	-1,773499428	-1,957539595	-1,578289021	Module_18	XP_004334389.1	cytochrome c oxidase assembly protein cox15, putative	1699	4.7e-259	100
TRINITY_DN101_c0_g2_i1	-0,714806398	-0,861416233	-1,13164614	-1,13164614	-0,946413886	-1,13164614	-0,938820737	-1,13164614	-1,13164614	-1,13164614	-1,13164614	-0,734390795	-0,386623991	-1,13164614	-1,13164614	-0,02730948	0,644036562	2,058810694	2,406146894	4,852988778	4,832613854	Module_2	XP_004336180.1	hypothetical protein ACA1_131600	1046	5.1e-155	99,38
TRINITY_DN101_c0_g2_i2	-0,327703915	-0,733696275	-0,733696275	-0,574067089	-0,733696275	-0,733696275	-0,733696275	-0,733696275	-0,733696275	-0,39455889	-0,733696275	-0,630702282	-0,733696275	-0,733696275	-0,733696275	-0,082931716	-0,054722967	0,788861718	1,771178315	3,627440416	3,947865433	Module_7	XP_004336180.1	hypothetical protein ACA1_131600	1052	1.2e-143	93,87
TRINITY_DN1010_c0_g1_i1	-1,048069217	-0,666232133	-0,637728113	-0,901413995	-1,048069217	-1,048069217	-1,048069217	-0,880711289	-1,048069217	-0,252302269	0,160448043	-0,710072754	0,294485528	1,218867206	0,435811037	0,874889747	1,042784213	1,351101877	1,319301849	1,244123557	1,346993582	Module_2	XP_004340443.1	Ras subfamily protein	1513	1,00E-127	82,88
TRINITY_DN1010_c0_g1_i13	-0,403299078	-0,403299078	-0,403299078	-0,403299078	-0,403299078	-0,403299078	-0,403299078	-0,403299078	-0,403299078	-0,403299078	-0,170638321	-0,403299078	1,125272241	0,591642632	0,437466259	0,85732883	0,333955026	0,27567423	0,214939578	1,173948458	-0,403299078	Module_1	XP_004340443.1	Ras subfamily protein	2002	4.8e-125	56,38
TRINITY_DN1010_c0_g1_i17	-0,070731128	-0,305845449	-0,305845449	0,094692481	-0,305845449	-0,013063699	-0,305845449	-0,305845449	-0,305845449	0,212186044	-0,305845449	-0,305845449	0,902671811	0,192916017	0,403445187	-0,305845449	0,258776604	0,412242135	-0,305845449	0,467306948	0,198012084	Module_1	XP_004339104.1	MIT domain containing protein	3841	9.6e-175	98,24
TRINITY_DN1010_c0_g1_i2	-0,607545618	-1,217901948	-1,611867224	-1,452238038	-1,611867224	-0,410860758	-0,258543933	-0,269312478	-0,68056238	-0,201526119	-0,227817417	-1,010646138	1,595244737	1,488605897	0,702539284	1,215138786	0,296177066	0,966830014	0,936076087	1,7466697	0,613407706	Module_1	XP_004339104.1	MIT domain containing protein	3811	9.5e-175	98,24
TRINITY_DN1010_c0_g1_i4	-0,347075599	-0,606498752	-0,606498752	-0,606498752	-0,606498752	-0,606498752	-0,606498752	-0,606498752	-0,467684283	-0,606498752	0,228616864	-0,490133995	1,030415829	0,908002285	0,486385214	0,611972459	0,356235339	1,045184429	0,389166658	1,159460254	-0,05855544	Module_1	XP_004340443.1	Ras subfamily protein	1170	9.9e-131	83,56
TRINITY_DN1010_c0_g1_i7	0,294491974	-0,215457173	-0,215457173	-0,215457173	-0,215457173	-0,215457173	-0,215457173	-0,215457173	-0,215457173	-0,215457173	-0,215457173	-0,215457173	-0,215457173	1,033077663	-0,215457173	1,057163282	0,808153042	0,254428803	-0,215457173	-0,215457173	-0,215457173	Module_1	XP_004339104.1	MIT domain containing protein	3865	2,00E-172	93,31
TRINITY_DN1010_c0_g1_i8	-0,211263241	-0,211263241	-0,211263241	-0,211263241	-0,211263241	-0,211263241	-0,211263241	-0,211263241	-0,211263241	0,256537916	-0,211263241	-0,211263241	-0,211263241	-0,211263241	0,540628898	-0,211263241	-0,211263241	-0,211263241	1,100239875	0,730594278	0,752210883	Module_2	XP_004340443.1	Ras subfamily protein	4082	1.2e-212	66,52
TRINITY_DN1010_c1_g3_i5	0,139606539	0,45473137	0,34235809	0,685777906	1,112928481	0,793942938	0,421723959	1,17928131	0,573043258	0,740258067	1,637418155	0,584433317	-0,438321252	-0,652133785	-0,760679296	-1,042677025	-1,215882357	-1,179149361	-0,866008524	-1,323012066	-1,187639722	Module_18	XP_004337435.1	acetylCoA hydrolase/transferase, putative	4425	1.2e-269	91,29
TRINITY_DN10103_c0_g1_i12	0,8187954	1,128668161	0,906774738	1,044998241	0,879690362	1,175943247	1,006486439	0,906945088	1,131367993	0,56979803	0,869324689	1,078128164	-1,193479061	-1,483350964	-1,845347065	-0,999008942	-1,635800643	-1,428159177	-0,518377781	-1,10872583	-1,304671088	Module_18	XP_004344685.1	WD domain, Gbeta repeat-containing protein	3253	3,00E-193	79,69
TRINITY_DN10109_c0_g1_i1	-1,586753384	-2,488247839	-2,488247839	-2,488247839	-2,488247839	-1,413742403	-2,488247839	-1,400106242	-1,013162956	-2,488247839	-1,653132224	-1,148540332	1,703946326	0,89773532	1,648517754	3,062898998	2,630610198	2,895594669	4,154872388	2,979585916	3,17116301	Module_2	XP_004344943.1	Raslike protein rasG, putative	230	1.7e-34	100	Thiamine metabolism, Purine metabolism
TRINITY_DN10111_c0_g1_i13	-0,112515091	-0,40144686	-0,032009127	-0,350515616	-0,591745652	-0,32391026	-0,591745652	-0,591745652	-0,591745652	0,464144106	-0,591745652	-0,591745652	0,271399891	0,835860521	1,4421178	-0,165212514	1,561411136	0,331213312	0,251434238	0,370248026	-0,591745652	Module_1	XP_004367485.1	histidine acid phosphatase superfamily protein	2283	1.6e-289	96,08
TRINITY_DN1012_c0_g1_i30	0,270271152	-0,391478448	-0,391478448	-0,391478448	0,92292806	-0,391478448	0,446868289	0,18480181	0,714869872	-0,391478448	0,247290497	0,67753623	-0,391478448	0,396789635	0,09394838	-0,391478448	-0,391478448	-0,391478448	-0,391478448	0,350958998	-0,391478448	Module_18	XP_004339454.1	hypothetical protein ACA1_061830	9982	0	97,51
TRINITY_DN1012_c1_g1_i4	0,492988397	0,15997912	-0,141940578	-0,18598491	-0,18598491	-0,18598491	0,685070165	-0,18598491	-0,170201913	-0,18598491	-0,18598491	-0,18598491	0,200274231	0,381560537	0,106796839	-0,18598491	-0,18598491	0,051578808	-0,18598491	0,279728409	-0,18598491	Module_1	PRP81790.1	hypothetical protein PROFUN_10779	5762	4.8e-186	64,61
TRINITY_DN1012_c1_g1_i9	1,558900525	2,25792152	2,415626821	0,421529856	1,441934784	2,178323941	1,658048638	2,088910541	2,095966701	0,599671674	1,512405583	2,157252787	-1,282567813	-2,559957512	-2,559957512	-2,559957512	-2,559957512	-2,559957512	-2,559957512	-1,184222973	-2,559957512	Module_18	XP_015596644.1	dr1-associated corepressor	399	2.8e-13	76,81
TRINITY_DN1012_c2_g1_i2	-0,444559535	-0,402999856	-0,31912362	-0,033801763	0,583652061	-0,205656791	0,171963179	-0,248784039	0,171963179	-0,090625332	0,252896688	0,320170585	0,254301454	0,539397623	0,510886085	-0,479158196	-0,096880446	0,068759567	-0,679158862	0,209380708	-0,082622689	Module_15	XP_004368099.1	RFX DNAbinding domain containing protein	3453	0	97,5
TRINITY_DN1012_c5_g1_i1	0,42013545	0,551606369	1,248430198	0,847447269	0,415192211	0,959281979	0,214890054	1,343209505	1,357970287	0,369371123	1,25009636	1,821271213	-0,271951595	-0,53852076	0,200216074	-1,549999742	-1,428954839	-1,131436363	-2,811208598	-1,663387659	-1,603658536	Module_18	no-hit	---NA---	367	NA	NA
TRINITY_DN10127_c0_g1_i1	0,807668578	2,370616297	1,115293813	0,147759001	-0,296368488	0,275384156	1,970501695	2,05180638	1,932450203	1,87873547	1,788250109	1,409757466	-2,010966269	-1,89061919	-2,137939125	-1,787441878	-1,619907632	-1,649424116	-1,592959242	-1,473456285	-1,289140944	Module_19	XP_004336592.1	DNA primase small subunit	1722	1.5e-257	97,11
TRINITY_DN10127_c0_g1_i5	1,248034398	0,70269816	2,430890615	-0,246311236	-0,883225817	-0,822486659	0,272523416	-0,883225817	2,020583742	0,558788749	0,477981074	1,120016601	-0,690400413	-0,828030162	-0,397798989	-0,883225817	-0,883225817	-0,883225817	-0,328391421	-0,218742976	-0,883225817	Module_19	XP_004336592.1	DNA primase small subunit	1014	2.8e-126	94,19
TRINITY_DN10127_c0_g2_i3	0,873123838	2,301070657	1,412853474	-0,171199424	-0,487584856	0,33033779	2,284471941	1,849692744	1,926724561	1,935075405	1,849020405	1,586312603	-2,059504319	-2,059504319	-2,059504319	-1,937825763	-1,639426203	-1,599023849	-1,632971181	-1,137306471	-1,564832708	Module_19	XP_004336592.1	DNA primase small subunit	1723	1.5e-257	97,11
TRINITY_DN10127_c0_g2_i9	-0,890019785	1,617394314	1,590503862	0,24485827	-0,830664507	-0,890019785	-0,890019785	1,559673638	2,04995898	0,88102063	1,208265011	1,078623971	-0,890019785	-0,890019785	-0,890019785	-0,83482413	-0,890019785	-0,890019785	-0,890019785	-0,601956584	0,047324607	Module_19	XP_004336592.1	DNA primase small subunit	997	2.8e-126	94,19
TRINITY_DN1013_c0_g1_i11	0,321077197	-0,587351453	-0,587351453	-0,245934929	0,383502201	-0,172674673	-0,081460523	0,323381209	-0,587351453	0,1916981	-0,587351453	-0,587351453	0,84025472	1,222474543	1,500790144	-0,109156195	0,182420286	0,342439545	-0,587351453	-0,587351453	-0,587351453	Module_1	XP_004338118.1	membraneassociated ring finger (C3HC4) 2, putative	3567	3.7e-112	99,49
TRINITY_DN1013_c0_g1_i13	-1,819530256	0,206561558	-1,045533931	-1,819530256	-0,969931245	-0,760174979	-1,819530256	-1,213561898	-1,157780657	-1,819530256	-1,819530256	-1,819530256	0,421699779	0,688391209	-0,228808486	2,448679541	2,026361184	1,806558385	2,976652154	2,852612176	2,865456748	Module_2	XP_009494630.1	hypothetical protein H696_02451	2686	4.1e-71	68,35
TRINITY_DN1013_c0_g1_i15	0,446606119	0,394862823	-0,391665373	0,04922946	-0,346843737	-0,566757805	-0,199830302	-0,349944086	-0,24753749	-0,072242004	-0,000315996	-0,410782478	-1,542810872	-2,851008251	-2,976894127	1,766467913	0,842469275	0,504447159	2,095389603	1,991712075	1,865448095	Module_6	XP_009494630.1	hypothetical protein H696_02451	2226	4.4e-71	68,35
TRINITY_DN1013_c0_g1_i17	-1,26977086	-1,891558934	-0,770405733	-1,651857937	-1,606874193	-0,853597571	-2,035370535	-2,421629676	-2,421629676	-2,421629676	-1,61180368	-2,421629676	2,647599877	1,925327213	2,091482028	2,650218783	2,450657355	2,039571437	2,891108095	2,46355419	2,21823917	Module_2	XP_004338118.1	membraneassociated ring finger (C3HC4) 2, putative	3300	4.5e-112	99,49
TRINITY_DN1013_c0_g1_i18	1,932030753	1,973258508	1,716092098	2,068054337	1,627622757	1,940562813	1,85479137	1,748756198	2,093009155	1,9499973	1,512244762	1,938344527	-2,649320494	-2,649320494	-2,649320494	-2,310183109	-2,649320494	-2,357716936	-1,790941569	-2,649320494	-2,649320494	Module_18	XP_004338118.1	membraneassociated ring finger (C3HC4) 2, putative	3207	1.8e-86	83,67
TRINITY_DN1013_c0_g1_i4	0,209816265	-0,228476587	-0,228476587	-0,228476587	-0,228476587	-0,228476587	-0,228476587	-0,228476587	0,213006893	-0,228476587	-0,228476587	-0,003201657	-0,228476587	-0,228476587	-0,228476587	0,431447972	0,713380932	0,442363749	-0,01062549	0,255919376	0,489610997	Module_2	XP_004338118.1	membraneassociated ring finger (C3HC4) 2, putative	3481	3.6e-112	99,49
TRINITY_DN1013_c0_g1_i5	-0,245233957	0,183444453	-0,245233957	-0,245233957	-0,245233957	-0,245233957	-0,245233957	-0,245233957	0,243281052	-0,245233957	0,049901292	0,174844159	-0,245233957	-0,058733399	-0,245233957	0,048725022	-0,245233957	-0,245233957	0,518602502	0,805790046	0,976952351	Module_2	XP_004338118.1	membraneassociated ring finger (C3HC4) 2, putative	3499	3.6e-112	99,49
TRINITY_DN1013_c0_g1_i6	0,802629503	0,892344369	0,750864805	0,480611886	-0,263683504	-0,174986158	0,421680894	0,129633362	0,260791014	0,502159968	-0,351005756	0,323776306	-1,296292454	-1,461049587	-1,731669883	-0,947164395	-0,336342887	0,239786894	0,898388486	0,386995084	0,472532054	Module_19	XP_004338118.1	membraneassociated ring finger (C3HC4) 2, putative	3457	3.6e-112	99,49
TRINITY_DN1013_c0_g1_i7	0,416364275	0,127820986	-1,021423305	-0,348670201	-0,330083594	-0,678770214	-0,968633185	-1,533481329	-0,112816774	-0,351223393	0,182977819	-1,139538611	-0,999006834	-1,389490357	-1,514279249	2,062073929	0,961532766	0,411017241	2,121492023	2,034249759	2,069888247	Module_7	XP_009494630.1	hypothetical protein H696_02451	2500	8.4e-63	70,93
TRINITY_DN1013_c0_g1_i9	0,207647646	-0,363650279	-1,185768554	-1,185768554	-0,169272234	-0,525843996	0,421147388	-1,185768554	-0,288915481	-1,185768554	-1,185768554	-1,185768554	-0,476477918	-1,185768554	-1,185768554	1,428470129	1,519988228	1,628166516	1,788026376	2,078917993	2,237944065	Module_2	no-hit	---NA---	573	NA	NA
TRINITY_DN10133_c0_g1_i6	-1,626357031	-1,774314912	-1,774314912	-1,774314912	-1,203851981	-1,774314912	-1,774314912	-1,774314912	-1,536751194	-1,391371042	-1,774314912	-1,094440764	-1,774314912	0,978219614	2,15802978	2,520893822	2,815688205	3,152016668	2,96153216	3,229152403	3,231758655	Module_2	XP_004334668.1	hypothetical protein ACA1_091650	1023	7.6e-95	100
TRINITY_DN10135_c0_g1_i1	0,064004941	-1,616613462	-0,959288056	-2,649867424	-2,731327991	-1,731778622	-1,088084694	-2,06206888	-1,389887996	-0,914606136	-2,031789676	-1,550729242	1,332890497	2,279025821	2,141983541	2,150505349	2,517500362	2,14422616	1,562299461	2,469698465	2,063907582	Module_2	XP_004367688.1	serine/threonine protein kinase, putative	267	1.4e-45	100
TRINITY_DN1015_c1_g1_i14	-0,88163689	-0,721659262	-0,854143684	-0,764889314	-0,7944462	-1,208032817	-0,329877115	-0,743712869	-0,592190354	-0,952059262	-0,32582523	-0,705191304	0,561785093	0,472316102	0,066898896	1,429411901	1,11836311	1,023975444	1,916245902	0,939717137	1,344950717	Module_2	XP_004333111.1	kinase, pfkB superfamily protein	2602	1.3e-199	99,17	Purine metabolism
TRINITY_DN1015_c1_g1_i8	0,283967966	-0,195262596	-0,195262596	-0,195262596	-0,195262596	-0,195262596	-0,195262596	-0,195262596	-0,195262596	-0,195262596	-0,195262596	-0,195262596	0,036169813	0,446283433	0,164258575	0,293252413	0,322768897	0,218331487	-0,195262596	0,77338116	-0,195262596	Module_1	XP_004340738.1	RasGEF domain containing protein	8425	0	93,23
TRINITY_DN10150_c0_g1_i4	1,704627097	1,874869822	1,7106842	2,04484669	1,563342484	2,25985036	1,751030715	1,670133543	1,964018897	1,628286995	1,55695587	1,689254164	-2,630139629	-2,788043324	-2,552199104	-2,327417718	-2,482500658	-2,538871572	-1,983318658	-2,218934775	-1,896475398	Module_18	XP_004339790.1	periodic tryptophan protein 2, putative	3119	0	100
TRINITY_DN10150_c0_g2_i4	0,928287367	1,369792147	1,346981203	1,920492426	0,86244674	1,685289218	1,155166698	1,390149369	0,915393915	1,576562494	1,440707547	1,102144185	-1,95440088	-2,068101379	-2,068101379	-1,444234517	-1,668656815	-1,74501959	-1,26404782	-2,068101379	-1,412749551	Module_18	XP_004339790.1	periodic tryptophan protein 2, putative	3092	0	100
TRINITY_DN10150_c0_g2_i5	0,49196995	0,588257716	0,267204778	0,912984444	0,745364235	1,184845542	0,51793842	-0,454386621	0,011326698	-0,454386621	-0,454386621	0,73274767	-0,454386621	-0,454386621	-0,454386621	-0,454386621	-0,454386621	-0,454386621	-0,454386621	-0,454386621	-0,454386621	Module_18	XP_004339790.1	periodic tryptophan protein 2, putative	2365	0	95,75
TRINITY_DN10150_c0_g2_i6	1,557825637	1,486883777	1,428318719	1,517030741	1,294135076	2,07051588	1,482797977	1,287383548	1,897085156	1,479612113	1,195724057	1,326515102	-2,391459	-2,22301627	-2,123322415	-2,100256377	-2,125538537	-1,802945248	-2,01767315	-1,645189951	-1,594426837	Module_18	XP_004339790.1	periodic tryptophan protein 2, putative	2281	0	99,85
TRINITY_DN10150_c0_g2_i7	1,338944359	1,606268071	0,705230754	0,58966863	1,360776637	1,638104429	1,780898743	1,100456251	1,745543697	0,399072052	0,848188708	1,201424418	-1,796590511	-1,661712457	-1,701678864	-1,796590511	-1,796590511	-1,526360604	-1,603765108	-1,084655154	-1,346633028	Module_18	XP_004339790.1	periodic tryptophan protein 2, putative	2136	0	100
TRINITY_DN10155_c0_g1_i1	0,909892578	1,17447064	0,687604108	0,409165817	0,19903463	0,619494638	0,298492517	0,744871133	0,582407022	0,796678331	1,783851278	0,865924428	-0,907162748	-1,012315963	-0,874259929	-1,296990179	-0,806518138	-0,481489548	-1,099314528	-1,547001788	-1,046834298	Module_18	XP_004336631.1	SAM domain (Sterile alpha motif) domain containing protein	1808	1.6e-265	93,33
TRINITY_DN10155_c0_g1_i3	0,673516663	1,231842937	-0,010412288	-0,677937384	-0,767435535	-0,767435535	0,580230121	1,454441546	1,208561423	-0,767435535	1,172919177	0,406331533	-0,767435535	-0,767435535	-0,767435535	0,432943263	-0,193091781	-0,767435535	-0,012120631	-0,767435535	-0,127740301	Module_19	XP_004336631.1	SAM domain (Sterile alpha motif) domain containing protein	1283	5.8e-177	93,44
TRINITY_DN1016_c0_g1_i1	-0,398171369	-0,398171369	-0,398171369	-0,398171369	-0,108927084	-0,398171369	-0,398171369	-0,398171369	-0,398171369	-0,398171369	0,324294655	-0,398171369	0,704150822	0,832031644	0,1654749	0,618324951	0,211583593	0,565302755	0,678387726	0,389261095	-0,398171369	Module_1	XP_004338239.1	Sec23/Sec24 trunk domain containing protein	4230	9.3e-264	98,23
TRINITY_DN1016_c0_g1_i14	0,423613328	1,08030813	0,853605937	0,715724695	0,702823075	1,508270931	1,162427938	1,385889067	1,668884818	-0,203114932	0,651611529	1,007187509	-1,217470225	-1,217470225	-1,217470225	-1,217470225	-1,217470225	-1,217470225	-1,217470225	-1,217470225	-1,217470225	Module_18	XP_004338239.1	Sec23/Sec24 trunk domain containing protein	2847	1.3e-104	96,08
TRINITY_DN1016_c0_g1_i17	-0,695935463	-2,356089894	-2,035751796	-2,146237769	-2,702053924	-2,359499178	-1,546304691	-2,702053924	-2,702053924	-1,842879468	-2,702053924	-2,01320218	3,573791223	3,620775574	3,42258439	3,042483946	3,058300106	2,522488057	2,048177389	2,414394012	2,101121439	Module_1	XP_004338239.1	Sec23/Sec24 trunk domain containing protein	4046	0	98,5
TRINITY_DN1016_c0_g1_i3	0,016384045	-1,702469735	-1,617505354	-0,310254536	-1,717241203	-1,96983691	-0,449016792	-2,185520723	-2,544501475	-0,054135713	-1,314223265	-1,911985024	2,421173878	2,35809075	2,228665471	1,649331731	1,926561602	1,256093103	0,931730743	1,652917915	1,335741492	Module_1	XP_004346554.1	hypothetical protein ACA1_228800	640	1.4e-59	100
TRINITY_DN1016_c0_g1_i4	1,911420406	1,562806615	1,726860611	2,080605869	1,372907293	1,903491981	1,663571174	1,539999512	1,61411655	2,054825838	1,437828408	1,739615365	-2,292485478	-2,292485478	-2,292485478	-2,292485478	-2,292485478	-2,292485478	-2,292485478	-2,292485478	-2,268165799	Module_18	XP_004338239.1	Sec23/Sec24 trunk domain containing protein	4129	0	98,5
TRINITY_DN1016_c0_g1_i7	-0,266676949	-0,266676949	-0,266676949	-0,266676949	-0,266676949	-0,266676949	-0,266676949	-0,266676949	-0,266676949	-0,266676949	-0,266676949	-0,266676949	1,302327978	0,895533087	0,229018214	0,281266362	-0,266676949	0,362796248	0,249338198	0,413197199	-0,266676949	Module_1	XP_004338239.1	Sec23/Sec24 trunk domain containing protein	4297	3.6e-303	87,83
TRINITY_DN10161_c0_g1_i1	0,099994375	0,565394696	0,801647411	0,053922567	0,0431853	0,225902007	0,646042988	0,803109918	1,008204839	0,352433516	0,559708877	0,800127084	-1,474898443	-1,386120921	-1,211627734	-0,351439143	-0,620317727	-0,256133326	0,249628561	-0,626695526	-0,282069318	Module_19	XP_004339612.1	singlestranded DNA binding protein, putative	517	1.9e-57	100
TRINITY_DN1017_c0_g1_i2	-0,337511526	-0,337511526	-0,337511526	-0,337511526	-0,337511526	0,029859539	-0,337511526	0,09330897	0,230033921	-0,337511526	-0,337511526	-0,337511526	-0,337511526	-0,114706965	-0,337511526	-0,102397206	0,76413855	0,214373577	1,10662543	1,095982114	0,395408856	Module_2	XP_004336843.1	tatDrelated DNase, putative	2505	9.5e-115	99,06
TRINITY_DN10185_c0_g1_i1	-1,124380128	-0,62766214	-1,124380128	-0,346171552	-0,543269953	-0,514625166	-0,470861457	-0,89294772	-0,694630277	-0,708621462	-0,553917197	-0,326122196	0,63988109	0,864031898	0,937050472	0,802378404	0,720808807	0,823846916	1,048427382	1,125368587	0,965795822	Module_2	XP_004344636.1	RecF/RecN/SMC domain containing protein	1594	1.1e-127	97,9
TRINITY_DN10187_c0_g1_i2	0,263114285	0,937035458	0,825407816	1,194488917	0,872123324	1,254924487	0,876698969	1,102197047	1,286216297	1,289599908	1,842234197	1,787178596	-1,867570028	-1,748205177	-0,68347775	-1,923396951	-1,560080907	-0,594164378	-2,79541649	-1,030828818	-1,328078801	Module_18	no-hit	---NA---	250	NA	NA
TRINITY_DN1019_c1_g1_i2	-0,16296803	0,7286659	0,48213966	0,531329751	0,671767916	0,759770297	0,177057614	0,692164603	0,692361222	0,763705178	1,228400563	1,119732033	-0,675104217	0,314714406	-0,18374721	-0,976382458	-1,11952274	-0,655955347	-1,427710778	-1,707940799	-1,252477563	Module_18	XP_004342182.1	kelch repeat protein	2710	7.1e-257	100
TRINITY_DN1019_c1_g1_i8	-0,808769587	0,581205054	0,935869935	-0,482999426	0,435440945	0,380576678	0,654607447	1,425330494	1,164989067	0,001533865	0,905794798	0,232317605	-0,355764237	-0,608220284	-0,373569048	-0,583631789	-0,535677393	-0,532732516	-0,872867541	-0,763188553	-0,800245515	Module_18	XP_004342182.1	kelch repeat protein	3721	9.7e-257	100
TRINITY_DN1019_c1_g3_i1	-0,341625888	-1,15894755	-0,464168517	-0,722699051	-0,28686218	-0,94017976	-0,626616855	-1,40515808	-0,665444203	-0,326110282	-0,586783524	-1,129612236	1,183027185	0,72528887	0,798998557	1,051120917	0,980740871	0,611555794	1,221891414	1,196853961	0,884730557	Module_2	XP_004342206.1	Ankyrin repeat containing protein	2588	4.5e-192	99,79
TRINITY_DN1019_c2_g1_i26	-0,459425084	-0,459425084	-0,459425084	0,50404904	1,272192639	1,45513944	0,542737337	-0,459425084	-0,459425084	-0,459425084	-0,459425084	-0,459425084	-0,459425084	-0,459425084	-0,459425084	0,807211559	0,85324009	-0,459425084	-0,459425084	0,997381066	-0,459425084	Module_18	XP_004339896.1	tetratricopeptide repeat domain containing protein	8912	4.2e-205	98,15
TRINITY_DN1019_c2_g1_i27	-0,133936322	-0,133936322	-0,133936322	0,697130189	0,262223167	0,486180843	-0,006963466	-0,133936322	-0,133936322	-0,133936322	-0,133936322	-0,133936322	-0,133936322	-0,133936322	-0,133936322	-0,133936322	-0,133936322	-0,133936322	-0,133936322	0,704410415	-0,133936322	Module_18	XP_004339896.1	tetratricopeptide repeat domain containing protein	9033	4.2e-205	98,15
TRINITY_DN1019_c2_g1_i5	-0,268816823	-0,180813545	-0,391010063	0,565201241	0,072280549	0,623295717	-0,156169807	-0,257375882	0,14392156	-0,012690786	0,060443918	-0,057626018	-0,512228631	-0,597653287	-0,50274164	-0,597653287	-0,260798648	-0,08163814	0,245526603	0,931917821	1,234629149	Module_18	XP_004336631.1	SAM domain (Sterile alpha motif) domain containing protein	3967	3.4e-42	47,26
TRINITY_DN1019_c2_g1_i8	0,115933578	0,840982923	0,473318126	1,326579265	1,397079573	1,427428	0,348239549	0,55154223	1,187909927	0,052271254	0,711968736	1,298768446	-0,914794857	-1,440863669	-1,440863669	-1,15872044	-0,951320733	-0,722776085	-0,530131007	-1,131687481	-1,440863669	Module_18	XP_004339896.1	tetratricopeptide repeat domain containing protein	2547	2.1e-37	100
TRINITY_DN1019_c3_g1_i1	0,244421956	0,418780143	0,441194919	0,068801757	0,117763234	0,451377987	0,870141264	-0,821839487	0,858934939	-0,821839487	-0,821839487	-0,821839487	-0,821839487	-0,821839487	-0,821839487	0,384803737	0,341659246	0,148277911	1,243043365	-0,821839487	0,985515435	Module_18	XP_004343651.1	serine/threonine kinase	5462	0	100
TRINITY_DN1019_c5_g1_i1	0,467589305	0,225269506	0,524154344	0,644282156	0,358786895	1,122460316	0,578585007	0,336321879	1,652552203	1,065156023	1,775508197	1,310020293	-1,117854014	-1,117854014	-1,117854014	-1,117854014	-1,117854014	-1,117854014	-1,117854014	-1,117854014	-1,117854014	Module_18	no-hit	---NA---	1192	NA	NA
TRINITY_DN1019_c5_g1_i4	0,498893317	0,616870323	1,284426679	0,417824893	1,019023683	1,210274597	1,068893991	-0,235501936	1,26088906	-0,889020607	0,280263054	1,055837839	-0,889020607	-0,889020607	-0,889020607	-0,889020607	-0,889020607	-0,889020607	-0,889020607	-0,889020607	-0,476510036	Module_18	XP_001625381.1	predicted protein	4931	1.3e-43	38,58
TRINITY_DN1019_c5_g1_i5	0,465525319	0,468696078	0,403089322	0,826595669	0,111094584	0,420387043	0,732126339	-0,396826881	0,410528041	0,814185312	-0,396826881	-0,396826881	-0,396826881	-0,287132016	-0,396826881	-0,396826881	-0,396826881	-0,396826881	-0,396826881	-0,396826881	-0,396826881	Module_18	XP_001625381.1	predicted protein	2904	2.3e-19	40
TRINITY_DN1019_c5_g1_i8	1,126022278	1,580122313	0,661698628	1,494165094	1,555132408	1,121278734	1,335976864	1,750559362	1,528209603	1,738219771	1,952252579	1,106287147	-2,122431526	-2,32907475	-2,32907475	-1,460387985	-1,544152049	-2,32907475	-1,719319788	-1,171384237	-1,945024944	Module_18	XP_001625381.1	predicted protein	4862	2.8e-46	39,2
TRINITY_DN10192_c0_g1_i1	0,879282861	0,491600667	0,494923843	0,263271642	0,470611152	0,40388609	0,503285297	0,385345326	0,151567339	0,679795584	0,849396091	0,497716382	-0,389948387	-0,475678261	-0,479449119	-0,495672921	-0,668421159	-0,685345616	-1,174022561	-0,827091606	-0,875052644	Module_18	XP_004356735.1	3-hydroxyacyl-CoA dehydrogenase, NAD binding domain containing protein	1814	1.2e-228	100	Tryptophan metabolism, Lysine degradation, Caprolactam degradation, Fatty acid degradation, Valine, leucine and isoleucine degradation, Biosynthesis of antibiotics, Carbon fixation pathways in prokaryotes, Benzoate degradation, Geraniol degradation, Fatty acid elongation, Butanoate metabolism, Toluene degradation
TRINITY_DN102_c0_g3_i1	-0,538436442	0,619317122	0,741309268	-0,66817125	-0,288938888	0,77492709	-0,914434006	-0,966425457	-0,835846541	-0,990941602	-0,073091359	-0,825684367	1,281994787	1,663854846	2,1719045	0,829618203	0,106859181	0,530301209	-0,586197295	-1,463459136	-0,568459863	Module_1	XP_004337269.1	actin-1, putative	2095	2,00E-211	100
TRINITY_DN102_c0_g3_i4	0,049656892	-0,29384109	-1,971125485	0,188471195	-0,339741941	-0,440012406	-0,283912927	-1,181771865	0,352431853	-1,691148334	-1,055419473	-0,451596245	1,036449674	1,084028804	0,748508551	-0,143901458	0,765728957	1,424751321	0,690786166	0,914215235	0,597442577	Module_1	XP_004335674.1	XP_004352077.1 actin-1, putative	6422	1.3e-216	100
TRINITY_DN102_c0_g3_i7	0,240289553	0,751716517	0,441918747	0,055940603	0,437113312	0,397524336	0,721670301	1,004162801	0,79786654	0,86721922	0,899902941	1,002550014	0,46434012	0,298838869	0,43582978	-0,083652486	-0,576539239	-0,691433594	-2,2379893	-2,603236256	-2,62403278	Module_18	XP_004335674.1	XP_004352077.1 actin-1, putative	6309	7.5e-217	100
TRINITY_DN102_c1_g1_i3	-0,383329566	-0,121751817	0,044421907	-0,659392667	-0,387926738	0,137448756	-1,181129326	-1,318761553	-0,579871762	-1,015242482	-1,181644207	-0,740326453	-0,005980111	-0,286006616	0,374537987	0,453254613	0,947808005	0,775033464	1,577766048	1,725641147	1,825451371	Module_2	XP_004340354.1	ELR18334.1 oxidoreductase	746	3.3e-140	100
TRINITY_DN102_c5_g1_i4	-0,145325309	0,416031381	0,048406013	-0,27534052	0,219347173	0,152105539	0,198301443	0,503007732	0,321644652	0,345573501	0,446449213	0,512736558	0,645944756	0,597539597	0,706417985	0,117166327	-0,190013842	-0,114024023	-1,485881809	-1,486842805	-1,533243564	Module_13	XP_012752347.1	hypothetical protein SAMD00019534_078530, partial	7685	1.8e-220	72,58
TRINITY_DN102_c7_g1_i1	0,624723435	-0,088378015	-1,817822021	0,553736841	-0,298280117	-0,129865527	-0,603697216	0,501795913	-0,162470193	0,172043601	0,7560372	0,309150835	-1,020393939	-0,713485362	-0,660778311	0,307498452	0,81770022	0,511014443	0,25050484	0,1574413	0,53352362	Module_6	XP_013759256.1	hypothetical protein AMSG_04005	2394	1.7e-20	44,39
TRINITY_DN1020_c0_g1_i3	-1,328420419	-0,19748955	0,962003984	4,44615582	4,532269303	4,015555841	0,575389139	-1,328420419	-0,34729843	-1,328420419	-1,328420419	-1,328420419	-1,328420419	-1,328420419	-0,374596466	-1,328420419	-0,481225233	0,086797405	-1,328420419	0,06664238	-1,328420419	Module_18	XP_004338665.1	serine/threonine kinase	334	5.6e-55	97,27
TRINITY_DN1020_c0_g1_i4	-0,643402918	-0,892190496	-0,574020843	2,183723429	1,919266736	2,39083469	-1,264871698	-1,503885895	-0,258614404	-1,061926319	-1,158740568	-1,293770109	0,311442469	0,327778245	0,271464986	0,017723984	0,300359983	0,220023126	-0,136518415	0,08600206	0,759321957	Module_17	XP_004338671.1	serine/threonine kinase	360	3.5e-63	99,16
TRINITY_DN1020_c0_g3_i1	-0,249707604	0,044861506	0,34721584	-1,551635664	-1,059267953	-1,501283139	0,790582239	0,465788686	0,492883441	0,577021712	0,204837392	0,682077825	-0,081542379	-0,386831555	-0,544830113	0,625112432	0,14222371	-0,023844847	0,884680706	-0,18460406	0,326261824	Module_3	XP_004341428.1	protein kinase domain containing protein	300	2.5e-46	96,04
TRINITY_DN1020_c0_g3_i2	1,490909389	2,092936399	2,056880821	-2,217130979	-2,476835172	-0,956201741	2,331252723	1,620955477	2,674276653	2,260864413	0,781737379	2,153293075	0,392310581	0,996217586	-0,426130448	-1,874115038	-1,37130549	-2,262120589	-1,446087355	-2,005735127	-3,815972557	Module_18	XP_004341428.1	protein kinase domain containing protein	367	3.6e-63	100
TRINITY_DN1020_c1_g1_i4	-0,058554746	0,353186663	0,324482153	0,679117745	0,919137818	0,845927285	0,322717635	0,549178687	0,643251888	0,414991226	0,571247333	0,663934434	0,349983835	0,018107227	0,038415072	-0,399898965	-0,712930874	-0,893754593	-1,510923905	-1,579281776	-1,538334141	Module_18	Q95VF7.3	RecName: Full=Profilin-1B; AltName: Full=Acidic profilin IB; AltName: Full=Profilin IB	990	3.1e-61	99,21
TRINITY_DN1020_c1_g1_i5	0,418193855	0,708952318	-0,321317298	1,096577753	0,670303342	0,546520457	0,776991132	0,225572326	0,340548462	1,358993994	1,146742004	0,832507034	0,524594249	0,404660431	-0,578818492	0,124413274	-1,094970418	-1,352918693	-1,077067597	-2,670552989	-2,079925143	Module_18	Q95VF7.3	RecName: Full=Profilin-1B; AltName: Full=Acidic profilin IB; AltName: Full=Profilin IB	515	7.3e-62	99,21
TRINITY_DN1020_c2_g2_i1	-0,253024601	0,463588953	-0,135830009	-1,255104162	-0,436127375	-1,097078582	-1,100346296	-1,224730513	-0,779820918	-0,947081921	-1,733058558	-1,277122465	1,498414586	1,673712887	1,587056878	0,926852242	0,929143508	1,099640758	1,15050531	0,585241939	0,325168338	Module_1	XP_004338303.1	serine/threonine protein kinase, putative	392	1.4e-65	98,46
TRINITY_DN1020_c2_g2_i2	-1,58696338	-1,332499549	-0,539379313	2,284294845	2,343570889	2,656950922	-1,058034914	-0,53570028	0,394259413	-1,3706172	-0,232708569	-0,286803581	0,079801206	0,457941359	0,0984505	-0,387626734	-0,404212941	-0,083985346	-0,641643523	0,094436031	0,050470166	Module_17	XP_004333736.1	serine/threonine protein kinase, putative	387	2.2e-66	100
TRINITY_DN1020_c2_g2_i7	0,582663043	0,413311883	0,657694845	1,870306754	1,161059878	1,750103015	0,151227257	0,186057544	0,447532977	0,428651833	0,965007714	0,508033994	-0,317584982	-1,36002366	-0,063069288	-1,821781233	-0,97934121	-1,167525683	-1,055808026	-0,901405297	-1,455111359	Module_18	XP_004333736.1	serine/threonine protein kinase, putative	387	6.3e-66	99,22
TRINITY_DN1020_c2_g3_i1	-1,227794914	-0,283738177	-1,393194225	-1,885944393	-3,776409441	-3,032415646	-1,629981328	0,166222222	-0,57986667	-1,094315091	-0,885620519	-0,066455457	1,113974627	2,390699568	1,7030972	1,081267844	2,352278717	1,698640163	1,6099866	2,132494612	1,607074308	Module_2	XP_004333178.1	serine/threonine protein kinase	237	4.1e-36	100
TRINITY_DN10212_c0_g1_i7	0,827015538	0,659050511	-0,97786407	-0,97786407	0,748967147	-0,97786407	0,443291891	1,296844869	1,273703551	-0,97786407	-0,97786407	-0,97786407	-0,97786407	1,687983451	-0,97786407	-0,97786407	-0,97786407	1,509365	-0,97786407	1,68502501	0,6252578	Module_2	XP_004353435.1	thioredoxin domain containing protein	1545	2.9e-122	94,24
TRINITY_DN1022_c0_g1_i12	-0,196628953	0,837008405	0,864186414	-0,147497246	-0,073956781	0,50194225	0,456053409	0,859615857	0,789741441	-0,263856482	0,721356798	0,144683506	-1,239625559	-0,780639808	-1,251442922	-0,640026189	0,416457761	-1,280407658	0,221499103	0,487795178	-0,426258525	Module_18	XP_004346526.1	calponin domain containing protein	6939	0	96,62
TRINITY_DN1022_c0_g1_i4	0,329213337	0,841312776	0,043340557	0,34493565	0,731586416	0,725974845	0,643921842	0,948598683	0,761089642	0,733104444	0,791459416	0,641700913	-1,650727278	-1,489351197	-1,530650826	0,082571243	-0,310797846	-0,275646107	-0,792592695	-0,713958039	-0,855085777	Module_18	XP_004346527.1	PhoPQactivated pathogenicity-related protein-like protein, putative	3494	1.2e-264	72,2
TRINITY_DN1022_c0_g1_i9	-0,172590283	-0,215234621	-0,215234621	-0,215234621	0,227310835	-0,215234621	0,466439521	-0,215234621	-0,018627577	-0,215234621	-0,215234621	1,037544331	0,331721557	0,146533739	0,309831971	-0,215234621	-0,215234621	0,254651355	-0,215234621	-0,215234621	-0,215234621	Module_1	XP_004346526.1	calponin domain containing protein	6940	0	97,09
TRINITY_DN1023_c0_g1_i10	-0,123940812	-0,612143353	-0,277722595	0,012980837	-0,195137393	-0,307533386	-0,551021268	-0,644366504	-0,507795096	-0,543916613	-0,803407024	-0,306645375	1,917066521	1,61253764	1,544801958	0,188685432	0,271535574	0,146893881	-0,221788759	-0,434801506	-0,16428216	Module_1	XP_016606158.1	hypothetical protein SPPG_06527	3986	2.7e-196	70,38
TRINITY_DN1023_c0_g2_i22	-0,942154454	-2,948272915	0,835812228	-0,967516396	-0,495941059	-0,399096636	-0,89099595	0,144949195	-0,11984443	-1,76240637	-0,381944829	0,179030191	1,800402989	1,963802056	2,107183067	0,264140785	0,757152124	1,0753373	-1,054522413	0,045039143	0,789846374	Module_1	XP_016606158.1	hypothetical protein SPPG_06527	2841	1.9e-127	75,72
TRINITY_DN1023_c0_g2_i26	0,373955493	-0,071179472	-1,512120704	0,301176277	-0,279258752	-0,558387707	-0,866458336	-0,845565453	-0,512821382	-0,072470128	-1,057441249	-0,123326797	2,528479322	1,947374595	1,813655046	0,488754664	0,218948595	-0,474268852	-0,239718305	-0,098265796	-0,96106106	Module_1	RKP18218.1	zincin	2849	5.2e-133	70,18
TRINITY_DN1023_c0_g2_i49	-0,180608523	-0,509444987	-0,509444987	-0,096934416	-0,509444987	0,089872807	-0,101276616	-0,509444987	-0,509444987	-0,251227597	-0,509444987	-0,184058572	1,387795439	1,204250828	1,297909935	-0,262125052	-0,039559011	0,23212986	0,363974516	0,10597131	-0,509444987	Module_1	RKP18218.1	zincin	3029	3.8e-126	67,34
TRINITY_DN1023_c0_g2_i63	-0,108909537	-0,405981361	-0,270190009	-0,014868206	-0,219994207	-0,180208643	-0,436903533	-0,672745397	-0,525848114	-0,531254915	-0,865381939	-0,319479988	1,901210864	1,624911858	1,592950464	0,261892048	0,241555214	0,218223571	-0,509001279	-0,547926727	-0,232050164	Module_16	XP_016606158.1	hypothetical protein SPPG_06527	2782	1.3e-192	70,25
TRINITY_DN10246_c0_g1_i1	-0,011429445	1,039702452	0,966748452	0,536021579	-0,041074907	0,183048402	0,363584734	-0,048224055	1,286120842	0,870704335	0,652160533	0,831123323	-0,671312086	-0,822456906	-1,057571227	-0,896651039	-0,742584741	-0,909613345	-0,54155608	-0,44215493	-0,544585892	Module_19	XP_004344002.1	peptidase family c50 subfamily protein	7133	0	94,16
TRINITY_DN10246_c0_g1_i12	0,23717087	0,113321739	0,596713257	-0,16882149	-0,16882149	-0,16882149	0,818135473	0,27266199	-0,16882149	-0,16882149	-0,16882149	0,180543788	-0,16882149	-0,16882149	-0,16882149	-0,16882149	-0,076614051	-0,16882149	-0,16882149	-0,16882149	0,052746299	Module_19	XP_004344002.1	peptidase family c50 subfamily protein	6549	0	93,96
TRINITY_DN10246_c0_g1_i13	-0,144992084	-0,144992084	-0,144992084	0,301793478	0,373039408	0,899751737	0,147789665	-0,144992084	-0,144992084	0,215653118	-0,144992084	-0,144992084	-0,144992084	-0,144992084	0,088895976	0,002965797	-0,144992084	-0,144992084	-0,144992084	-0,144992084	-0,144992084	Module_18	XP_004344002.1	peptidase family c50 subfamily protein	7242	0	94,16
TRINITY_DN10246_c0_g1_i18	0,537021258	0,73652725	0,744196471	-0,25815895	-0,549762508	-0,12322937	0,982803815	0,658130344	0,40703761	0,47171722	0,727627191	0,398090636	-0,549762508	-0,508519526	-0,549762508	-0,549762508	-0,483501066	-0,549762508	-0,549762508	-0,549762508	-0,44140533	Module_19	XP_004344002.1	peptidase family c50 subfamily protein	4895	0	92,68
TRINITY_DN10246_c0_g1_i22	-0,231594248	0,305092247	0,80414172	-0,560430712	-0,472289115	-0,399510524	0,920351412	0,915173033	1,47976036	0,790066535	0,615253559	0,87786214	-0,560430712	-0,560430712	-0,560430712	-0,560430712	-0,560430712	-0,560430712	-0,560430712	-0,560430712	-0,560430712	Module_19	XP_004344002.1	peptidase family c50 subfamily protein	4883	0	90,97
TRINITY_DN10246_c0_g1_i5	0,347030101	0,367985308	0,593604514	-0,305571116	-0,305571116	-0,305571116	0,53277562	0,843688249	0,250245039	-0,305571116	0,150709365	0,364362719	-0,305571116	-0,305571116	-0,305571116	-0,305571116	-0,305571116	-0,157613235	0,068494602	-0,305571116	-0,305571116	Module_19	XP_004344002.1	peptidase family c50 subfamily protein	7226	0	92,69
TRINITY_DN1025_c0_g1_i1	2,24392795	2,533549643	2,265735429	2,787726933	2,570012476	2,868858557	2,477920669	2,405290602	2,747650253	2,335081265	2,488852825	2,368833247	-0,427644205	-0,912684526	-1,735822178	-4,27347134	-5,2252252	-3,895619657	-4,42986504	-5,383583463	-3,80952424	Module_18	XP_004353220.1	RNA recognition motif domain containing protein	1270	2.6e-100	100
TRINITY_DN1025_c0_g2_i2	1,066082524	0,142523329	0,024672758	0,798505293	1,035404484	1,666890714	1,389754057	-0,047477027	1,280026853	0,725719985	0,463921898	0,290218383	-0,981804806	-0,981804806	-0,981804806	-0,981804806	-0,981804806	-0,981804806	-0,981804806	-0,981804806	-0,981804806	Module_18	XP_004353219.1	AAR2 protein	2589	3.2e-142	100
TRINITY_DN1025_c0_g2_i5	0,799907767	0,310915621	2,026259636	0,638272076	0,852356484	1,808001815	-0,662144552	0,950443855	0,538861914	-0,662144552	-0,662144552	0,007789284	-0,662144552	-0,662144552	-0,662144552	-0,662144552	-0,662144552	-0,662144552	-0,662144552	-0,649218378	-0,662144552	Module_18	XP_004353219.1	AAR2 protein	2801	2.3e-186	81,32
TRINITY_DN1025_c0_g2_i7	2,679085301	3,019749476	2,789569338	3,265122982	3,068810823	3,442847847	2,864668391	2,962279324	3,276071229	2,766515752	3,023011336	2,957020774	-1,119935049	-0,875646723	-1,993012448	-5,354359726	-5,354359726	-5,354359726	-5,354359726	-5,354359726	-5,354359726	Module_18	XP_004353219.1	AAR2 protein	2352	2.9e-142	100
TRINITY_DN1025_c1_g1_i13	0,088661006	-0,046811983	-0,111126796	-0,554733448	-0,554733448	-0,554733448	-0,168474307	-0,123912951	0,384869272	-0,017685928	-0,322072691	-0,004817894	0,259201623	-0,12820031	-0,554733448	0,306030755	0,198871088	0,217574527	1,165545017	0,653783812	-0,132500447	Module_2	XP_004356615.1	RhoGEF domain containing protein	3010	0	96,62
TRINITY_DN10255_c0_g1_i3	0,468916221	-0,650771953	-0,650771953	0,572650597	1,492621465	1,213562787	0,524912317	-0,650771953	-0,650771953	-0,63641666	-0,650771953	-0,650771953	1,055869104	0,379210913	0,897171358	-0,650771953	-0,650771953	-0,650771953	1,189993384	-0,650771953	-0,650771953	Module_18	XP_004367866.1	signal peptide binding domain containing protein	1211	8.2e-189	100	Thiamine metabolism, Purine metabolism
TRINITY_DN1026_c0_g2_i1	-0,086067672	-0,086067672	-0,086067672	-0,086067672	0,086419844	-0,086067672	-0,086067672	-0,086067672	-0,086067672	-0,086067672	-0,086067672	-0,086067672	-0,086067672	-0,086067672	0,06058755	-0,086067672	0,068385921	0,002073925	0,39109154	0,460888506	0,135500117	Module_2	XP_004347749.1	myosin-1, putative	9010	0	92,08	Thiamine metabolism, Purine metabolism
TRINITY_DN1026_c0_g2_i12	-0,033904604	-0,076184407	-0,181862485	-0,107357049	-0,050931616	0,417455308	0,087170661	0,354190415	0,174281325	-0,181862485	0,306652524	0,156133978	-0,181862485	-0,181862485	-0,181862485	-0,046984431	0,066672351	-0,181862485	-0,181862485	0,053251835	-0,027408893	Module_18	XP_004347749.1	myosin-1, putative	9080	0	92,08	Thiamine metabolism, Purine metabolism
TRINITY_DN1026_c0_g2_i3	0,311694023	0,329592526	0,094190762	0,381993073	0,019551961	0,305043458	-0,167301479	-0,013318022	0,239787267	-0,225259658	0,549709509	0,067494024	-0,250230003	-0,012131107	-0,147619113	-0,253031353	-0,267120284	-0,1699462	-0,279919042	-0,268536774	-0,244643568	Module_18	XP_004347749.1	myosin-1, putative	7459	0	95,37	Thiamine metabolism, Purine metabolism
TRINITY_DN1026_c0_g4_i1	1,424360613	1,077932962	1,231286627	1,753178047	1,179695408	1,491776132	1,21400844	1,070752112	1,277493819	1,209375668	1,019742289	1,185969212	-1,501613197	-1,910357225	-1,426510175	-1,63792785	-1,84881913	-1,611434032	-1,706559444	-1,877294756	-1,61505552	Module_18	XP_004339804.1	proline-tRNA ligase	2538	0	100	Aminoacyl-tRNA biosynthesis
TRINITY_DN1026_c1_g1_i4	-0,476536606	-0,301340064	-0,733502665	-0,418985584	0,031135131	-0,712153581	-0,728083695	-0,32521518	-0,34390238	-0,389567247	-0,330890744	-0,203952027	1,598289409	1,770397277	1,497410995	0,034695069	0,460512103	0,223688025	-0,69395737	0,073882087	-0,031922953	Module_1	XP_004338807.1	myosin head (motor domain) domain containing protein	1629	1.6e-288	100	Thiamine metabolism, Purine metabolism
TRINITY_DN1026_c1_g2_i2	-0,261205046	-0,314644305	-0,576763616	-0,452822481	0,003376071	-0,527911794	-0,499977978	-0,447266015	-0,399474806	0,116145454	0,04958429	-0,354949082	1,450635358	1,52796265	1,527089247	-0,996623929	0,401845486	-0,061035364	-0,858523256	0,201493809	0,47306531	Module_1	XP_004338807.1	myosin head (motor domain) domain containing protein	715	5.2e-90	93,28	Thiamine metabolism, Purine metabolism
TRINITY_DN1027_c0_g1_i17	-0,158661638	-0,27640735	-0,050794349	-1,276986164	-0,770540872	-1,203622547	0,027234211	-0,706764962	-0,646437089	-0,579934939	-0,471948825	-0,407155941	1,144477604	0,450103887	0,708759852	1,058769785	0,574030883	1,033550033	0,074736533	0,546815528	0,93077636	Module_1	XP_004352693.1	actin subfamily protein	1392	3.3e-101	94,53
TRINITY_DN1027_c0_g1_i2	0,934363405	0,03379518	1,202222232	1,126849555	1,365611475	1,598765255	-0,305481934	-0,784858177	0,371923921	-0,934252987	-0,134341343	-0,052247218	-0,768878052	-2,1821805	-1,939504339	0,446802413	0,343174277	-0,620766384	0,608256365	-0,499469807	0,190216663	Module_18	XP_004367608.1	EF hand domain containing protein	463	2.1e-23	100
TRINITY_DN1027_c0_g1_i3	-1,292345248	-1,609649316	-0,99141066	-1,609649316	-1,224494419	-1,609649316	-1,609649316	-1,292345248	-1,372085598	-1,609649316	-0,999894354	-1,424417062	1,791844629	1,801912515	1,729488069	2,817956857	2,567471187	1,995370837	2,949046899	0,634628883	0,357519292	Module_2	XP_004352693.1	actin subfamily protein	1728	4.1e-226	96,85
TRINITY_DN1028_c0_g1_i2	1,048407503	1,188555651	1,362986822	1,066331199	0,450713438	0,733217904	1,392388242	1,992168708	1,34405116	1,589740741	1,59971007	1,673372032	-2,680708571	-2,130745779	-1,937608734	-1,540326373	-2,318992536	-1,373842882	-1,135016541	-1,468506077	-0,85589598	Module_19	XP_004332947.1	Ankyrin repeatcontaining protein	978	2.3e-48	87,63
TRINITY_DN1028_c0_g1_i3	1,249965743	0,941912723	0,921702225	1,023202251	0,599600165	-0,329327193	1,677745742	1,589780679	1,161619349	1,628610585	1,56320811	1,323436258	-1,253319951	-1,595719163	-1,512040192	-1,893327089	-1,327051811	-1,83103419	-0,882958912	-1,353332656	-1,702672675	Module_18	XP_004332947.1	Ankyrin repeatcontaining protein	960	4.3e-47	76,34
TRINITY_DN1028_c0_g1_i4	0,706790495	1,788325545	1,211555794	-0,27453358	-0,340985229	0,542201106	0,803127079	0,296444691	0,37128816	-0,261602808	1,040512569	0,839158345	-0,91144816	-0,91144816	-0,91144816	-0,139140185	-0,91144816	-0,619844602	-0,494608418	-0,91144816	-0,91144816	Module_19	XP_004332947.1	Ankyrin repeatcontaining protein	890	1.2e-22	85,42
TRINITY_DN10286_c0_g1_i1	-0,98706548	-0,009405326	-0,983490026	-0,841797258	-0,351150924	-0,132840181	-0,938064091	-1,325681122	-0,252856278	-1,177862789	-0,307686132	-1,603626695	-0,574784373	0,385885554	0,088049943	1,76065467	1,823629424	2,083500864	0,657946825	1,400168209	1,286475184	Module_2	XP_004333103.1	serine/threonine protein kinase	252	9.8e-44	100
TRINITY_DN10286_c1_g1_i1	-1,710169231	-0,518356422	-0,986302303	1,53510593	1,172916342	1,345840625	-0,693202141	-0,594285082	-0,052757258	-1,411398526	-0,646484195	-0,793334332	0,323817792	0,18512605	0,12483617	0,619181062	0,892097675	0,725278584	-0,077807424	0,319811462	0,24008522	Module_17	XP_004333103.1	serine/threonine protein kinase	289	9.4e-51	100
TRINITY_DN1029_c0_g1_i11	-0,03229472	0,647119852	-0,720251214	0,682470963	-0,09919571	-0,051224448	-0,720251214	-0,720251214	-0,152705766	0,21483131	0,148435552	0,078006719	0,340487944	0,680833088	1,354596702	-0,720251214	-0,693097162	-0,720251214	0,89139333	-0,720251214	0,311849629	Module_1	XP_004353479.1	Sec1 family domain containing protein	5347	0	91,73
TRINITY_DN1029_c0_g1_i7	0,111684454	-0,476933218	-0,870898493	-0,066018885	-0,021299482	-0,870898493	-0,770593587	-0,870898493	-0,870898493	-0,736020439	-0,870898493	-0,870898493	0,523615649	0,304146993	-0,870898493	0,979500904	0,256074363	1,588270793	1,535910255	1,237793223	1,63015843	Module_2	XP_004353479.1	Sec1 family domain containing protein	5337	0	97,79
TRINITY_DN1029_c0_g1_i9	-1,156203393	-1,156203393	-1,156203393	-1,156203393	-1,156203393	-1,156203393	-1,156203393	-1,156203393	-1,156203393	-1,156203393	-1,156203393	-1,156203393	-1,156203393	0,513730442	0,647023643	1,183219081	2,378356291	2,282222542	2,218279711	3,081666207	2,726146197	Module_2	XP_004353480.1	hypothetical protein ACA1_075310	2748	2,00E-166	91,39
TRINITY_DN1029_c1_g1_i19	0,745223354	1,309512287	0,247723695	-0,771026396	0,192877805	-0,41374719	-0,04585172	0,736891136	-0,316687247	-0,185132223	0,902056659	0,644011103	-0,523687618	-0,569149432	-0,402875285	-0,816469367	-0,816469367	0,008094845	-0,179554787	-0,096628812	0,350888561	Module_19	XP_004356500.1	RasGEF domain containing protein	10197	0	98,51
TRINITY_DN1029_c1_g1_i25	-0,068847578	-0,026506667	-0,216805459	0,525631986	-0,216805459	0,162815503	-0,216805459	-0,216805459	-0,216805459	-0,216805459	-0,216805459	-0,216805459	0,483634259	0,529937257	0,07597629	-0,216805459	0,311265706	0,607758753	-0,216805459	-0,216805459	-0,216805459	Module_1	XP_004356500.1	RasGEF domain containing protein	11972	0	98,51
TRINITY_DN1029_c1_g1_i32	0,182223119	-0,386295479	-0,231841886	0,32827976	0,463303532	0,807791573	0,276365777	0,022959668	0,25525055	0,298971928	0,308807507	0,044525018	0,066826968	-0,386295479	0,215876312	-0,386295479	-0,386295479	-0,335271476	-0,386295479	-0,386295479	-0,386295479	Module_18	XP_004356500.1	RasGEF domain containing protein	11214	0	98,51
TRINITY_DN1029_c1_g1_i42	0,521659557	1,34119796	1,158140711	-0,598028617	-0,598028617	-0,479004514	-0,598028617	-0,598028617	0,053654563	-0,598028617	-0,598028617	-0,598028617	0,648683483	0,114787237	0,058238917	0,500256178	0,364705473	-0,234016564	-0,380177521	-0,278410683	0,796485524	Module_1	XP_004356500.1	RasGEF domain containing protein	11919	0	98,51
TRINITY_DN1029_c1_g1_i46	-1,264188751	-0,513900165	0,514195735	1,231584218	0,905370502	1,379009024	0,948611352	2,095529081	1,320225092	1,269024011	2,161335905	1,08275466	-1,452608327	-1,232718413	-0,787407902	-1,121210098	-1,387825875	-0,996590295	-1,502207841	-1,402240933	-1,24674098	Module_18	XP_004356500.1	RasGEF domain containing protein	7282	0	98,51
TRINITY_DN1029_c1_g1_i55	0,056552263	0,145344655	0,170637254	-0,295076066	-0,295076066	-0,295076066	-0,140622473	0,220939081	0,750366905	-0,295076066	0,036055856	-0,295076066	-0,295076066	-0,295076066	0,25975833	-0,295076066	0,073412935	0,14746939	0,192410283	-0,295076066	0,743360116	Module_2	XP_004356500.1	RasGEF domain containing protein	12126	0	98,51
TRINITY_DN1029_c1_g1_i59	-0,19024848	-0,19024848	-0,19024848	0,416667462	0,725081196	0,128212985	-0,19024848	0,463270191	0,16589533	0,366548766	-0,19024848	0,229829636	-0,19024848	-0,19024848	-0,19024848	-0,121233802	-0,19024848	-0,19024848	-0,19024848	-0,09129	-0,19024848	Module_18	XP_004356500.1	RasGEF domain containing protein	7807	0	98,51
TRINITY_DN103_c0_g1_i6	0,120225886	-0,187179096	-0,495190411	0,507692098	0,788731361	-0,495190411	0,010700519	-0,000518799	-0,21661086	-0,495190411	-0,495190411	-0,495190411	0,975736847	0,10031325	0,289732291	-0,495190411	0,460866241	0,038871192	-0,495190411	-0,001543077	0,579315025	Module_1	XP_004355068.1	exocyst complex component 6, putative	9305	0	73,06
TRINITY_DN103_c0_g2_i1	1,803463111	1,347166811	-0,116602217	1,033289654	1,633127098	1,701096489	0,163876889	0,132207617	1,483606161	0,396455519	0,99999806	0,50942294	0,192393644	-0,885657385	-0,527258726	-1,992454408	-2,021195635	-1,226530428	-1,56489744	-1,245727468	-1,815780287	Module_18	XP_004335480.1	protein kinase domain containing protein	2305	4.9e-142	94,58
TRINITY_DN103_c0_g2_i2	1,353552313	1,274006682	-1,067388714	0,958079284	2,16276784	1,567606321	0,119958439	0,663685094	0,586794123	1,316664756	1,25931178	0,939169273	-0,25444485	0,275043879	-0,979757166	-2,513023639	-1,754860567	-1,072176953	-1,81780163	-1,246845987	-1,770340276	Module_18	XP_004335480.1	protein kinase domain containing protein	2306	3.8e-142	94,58
TRINITY_DN103_c0_g2_i3	1,777351344	1,573821496	2,287726344	2,054450482	0,720028923	2,110633518	1,540200126	1,488494756	2,033613256	0,732734848	1,507188518	1,846829767	-1,033331109	-2,037113181	-0,687462049	-2,594998869	-3,118045842	-3,2800685	-2,797093341	-2,157593557	-1,967366929	Module_18	XP_004335480.1	protein kinase domain containing protein	2288	5.5e-93	100
TRINITY_DN103_c0_g2_i4	1,333168113	1,519902888	1,023256154	1,992456525	1,299215426	2,009501557	1,473927083	2,065105006	1,112079569	1,710194579	1,798073003	2,319905234	-1,435004966	-0,841690801	-1,189854165	-3,39988938	-2,581299253	-2,952031703	-2,897811312	-2,167279529	-2,191924029	Module_18	XP_004335480.1	protein kinase domain containing protein	2289	5.5e-93	100
TRINITY_DN1030_c0_g1_i3	-0,445646042	-0,422087133	-0,305047711	-0,590552398	0,016130737	-0,128890756	-0,268510125	-0,621132562	-0,705791755	-0,342534743	-0,638143597	0,056064364	1,132761096	1,285369219	0,860290021	-0,085602574	0,364509229	0,268943672	-0,146408517	0,400283966	0,31599561	Module_1	XP_004338807.1	myosin head (motor domain) domain containing protein	4613	0	98,35	Thiamine metabolism, Purine metabolism
TRINITY_DN10309_c0_g1_i1	-0,656604336	-0,198113196	-0,557930745	-0,812058854	-0,948626802	-1,585968793	-0,5694457	-0,976594626	-0,754202205	-0,520982384	-1,337782152	-0,86708822	-0,460489202	0,397939203	0,647372764	1,888270104	1,841898193	2,142787549	0,983523958	1,070047215	1,27404823	Module_2	XP_004333706.1	phosphate ABC transporter, phosphatebinding protein PstS, putative	594	3.5e-84	95,43
TRINITY_DN10316_c0_g2_i2	-1,222134949	-1,340756533	-0,659712912	-0,923544007	-0,517609059	-0,855619957	-1,370963468	-2,051645728	-1,197486487	-0,808300866	-0,576707807	-1,375415776	0,808414114	0,457072595	0,897776975	1,503114937	1,695461856	1,365898395	2,279893583	2,079441311	1,812823782	Module_2	XP_004334923.1	ran small gtpase family protein	369	1,00E-41	97,78	Thiamine metabolism, Purine metabolism
TRINITY_DN10316_c1_g1_i2	-0,275701023	-0,169686454	0,062407851	-0,21072396	-0,025905084	-0,321689547	-0,220065381	-0,368581264	-0,150122395	-0,308148544	0,172750731	0,110546721	-0,768825918	-0,966433277	-0,815540376	-0,685781457	0,21046227	0,162215449	1,094234945	1,895114964	1,579471748	Module_7	XP_004356760.1	leucine rich repeat domain containing protein	4097	6.9e-248	95,31	Th1 and Th2 cell differentiation, PD-L1 expression and PD-1 checkpoint pathway in cancer, T cell receptor signaling pathway
TRINITY_DN10316_c1_g1_i3	0,008163863	-0,127512992	-0,338168868	0,100887056	0,101611119	-0,013624825	-0,129777375	-0,069581231	0,056017573	0,329885991	-0,292109506	-0,177583621	1,345660024	1,029881989	1,193792752	0,154207797	0,144168775	0,524949325	-1,085426176	-1,855362741	-0,900078927	Module_16	XP_004356760.1	leucine rich repeat domain containing protein	3179	3.9e-222	90,98	Th1 and Th2 cell differentiation, PD-L1 expression and PD-1 checkpoint pathway in cancer, T cell receptor signaling pathway
TRINITY_DN1033_c0_g1_i4	0,242979134	0,557951675	0,054870188	0,533930613	0,364227139	0,721989833	0,312817657	0,225526965	0,389260832	0,174142975	0,566063234	0,255214585	-0,401374062	-0,414995202	-0,63245403	-0,671429998	-0,284246611	-0,350319525	-0,67415721	-0,541252021	-0,428746172	Module_18	XP_004333295.1	hypothetical protein ACA1_189370	7049	2.1e-191	100
TRINITY_DN1033_c0_g1_i7	0,012582743	0,315990316	0,262431326	0,141144836	0,049034505	0,324396232	0,071438397	0,095507835	0,312814072	-0,077602436	-0,28593239	0,242156712	-1,477202294	-1,594133306	-1,520899504	0,641557947	0,34573211	0,485683638	0,597713035	0,527346077	0,530240151	Module_7	XP_004333293.1	Dyptype peroxidase superfamily protein	6915	1.1e-205	100	Phenylpropanoid biosynthesis
TRINITY_DN1033_c0_g2_i5	-0,347509448	-0,347509448	-0,347509448	-0,347509448	-0,347509448	-0,347509448	-0,347509448	-0,347509448	-0,347509448	-0,347509448	-0,347509448	-0,347509448	-0,247204542	0,497277902	0,75816863	0,64017523	0,271668768	1,156856703	0,555528822	-0,347509448	0,885151309	Module_1	XP_004333293.1	Dyptype peroxidase superfamily protein	4353	7,00E-206	100	Phenylpropanoid biosynthesis
TRINITY_DN1033_c1_g1_i2	1,520486447	1,519001938	1,811359262	1,735753455	1,449008629	2,167374203	1,702221946	1,672083927	1,915152398	1,08315326	1,093297147	1,305985711	-2,345927034	-2,345927034	-2,030940548	-2,345927034	-1,885446564	-2,06497072	-1,691491493	-1,918320861	-2,345927034	Module_18	XP_004367545.1	nucleolar complex associated protein, putative	887	6.7e-31	95,73
TRINITY_DN1033_c1_g1_i3	1,766285602	2,178774937	1,97198794	2,304050392	2,119244409	2,589469474	1,953735481	1,830950432	2,388009746	1,806202525	1,910671378	2,150636103	-2,350667844	-2,631277833	-2,549493344	-2,907297439	-3,211066651	-2,957633483	-3,184876162	-3,100575509	-2,077130152	Module_18	XP_004367545.1	nucleolar complex associated protein, putative	877	5.1e-47	96,5
TRINITY_DN10338_c0_g1_i7	-0,473036559	-0,473036559	-0,473036559	-0,473036559	-0,100084461	-0,473036559	-0,064868188	-0,473036559	-0,473036559	-0,473036559	-0,473036559	-0,473036559	0,430773	0,556946307	0,090609711	0,828551088	0,280567977	0,490437565	0,642662594	0,643993494	0,930776503	Module_2	XP_004338397.1	FGGAP repeat domain containing protein	1750	9.90000000000002e-310	99,43
TRINITY_DN10345_c0_g1_i10	0,409210698	1,193319111	0,998239652	-0,01842398	0,980699401	1,070983568	0,271381363	1,216123429	1,33852407	1,157792153	1,297048503	1,375926399	-0,901279287	-1,023911606	-1,341996172	-0,98101107	-1,250121071	-2,249092411	-1,08592424	-0,979304243	-1,478184268	Module_18	XP_004335794.1	4aminobutyrate aminotransferase	832	2.5e-59	100
TRINITY_DN10345_c0_g1_i11	1,351489497	-0,685892725	0,494255136	1,551670994	0,111535357	0,968084454	0,135409315	-0,685892725	1,541848351	-0,685892725	-0,685892725	-0,685892725	-0,685892725	-0,685892725	-0,685892725	-0,685892725	0,33771749	-0,685892725	0,669687423	-0,685892725	0,383121953	Module_18	XP_004335794.1	4aminobutyrate aminotransferase	4434	1.6e-258	100
TRINITY_DN10345_c0_g1_i2	0,847426264	-1,196967855	-1,196967855	-1,196967855	-1,196967855	-1,196967855	-1,196967855	-1,196967855	-1,196967855	-1,196967855	-1,196967855	-1,196967855	1,895408745	0,327597366	1,873764931	1,205481472	1,403301899	1,486279442	1,401873723	1,578504158	1,147008405	Module_1	XP_004335794.1	4aminobutyrate aminotransferase	4364	1.6e-258	100
TRINITY_DN10345_c0_g1_i8	0,913258483	1,755717206	1,417765946	1,498524911	1,728854636	1,659092655	1,71258684	1,747330079	1,713459878	1,570383125	1,669927365	1,796387442	-2,918517442	-0,248130285	-2,918517442	-1,325881014	-2,918517442	-1,645896988	-2,838542066	-2,152982696	-2,216303191	Module_18	XP_004335794.1	4aminobutyrate aminotransferase	4364	1.6e-258	100
TRINITY_DN10345_c0_g1_i9	0,867411264	1,114063382	0,864968527	1,00802782	1,199208729	1,04475831	0,86511669	0,95395802	1,134765838	1,111786288	0,861705097	1,145021971	-0,42343958	-1,12642628	-0,730963112	-2,026704053	-1,820344813	-1,380211198	-1,494752094	-2,085048039	-1,082902767	Module_18	XP_004335794.1	4aminobutyrate aminotransferase	626	4.6e-95	100
TRINITY_DN1035_c0_g1_i10	-0,26605555	0,535923844	0,672447844	0,403985207	1,377358705	1,170091593	0,187136289	0,43693115	0,50712658	-0,416096127	1,125314704	-0,019873303	-0,636855154	-0,651210447	-0,651210447	-0,651210447	-0,651210447	-0,651210447	-0,518962649	-0,651210447	-0,651210447	Module_18	XP_004335186.1	transmembrane protein 144 family protein	4828	1.4e-186	92,18
TRINITY_DN1035_c0_g1_i13	-1,040720683	-0,049875838	-0,515539411	-0,760925951	-0,718944699	-0,438872573	-0,75654751	-0,801585834	-0,597628589	-0,421934661	0,250616919	-0,392035715	0,668758324	0,967809829	1,276789674	0,021060068	0,770215071	1,220315991	-0,078085318	0,869461715	0,527669191	Module_1	XP_004340062.1	hypothetical protein ACA1_083930	1369	6.5e-33	84,47
TRINITY_DN1035_c0_g1_i26	-0,133258902	-0,103930237	0,201828006	-0,232306272	-0,222574734	-0,244563737	-0,268143794	-0,280710904	-0,222574734	0,003622904	0,106609177	-0,31519928	0,499523866	0,637495005	0,727470159	-0,287035749	0,509776564	0,087178647	-0,047003169	-0,205700915	-0,210501901	Module_1	XP_004340062.1	hypothetical protein ACA1_083930	3151	2.6e-125	100
TRINITY_DN1035_c0_g1_i30	-0,678203847	-0,822446324	-0,678203847	-0,817809914	-1,159807234	-0,874990188	-1,225153022	-1,210899038	-1,584219286	-0,385136274	0,229993453	-0,688042039	1,340812824	1,656182993	1,785381367	1,174066564	0,966511168	1,220508573	0,429928097	0,603194313	0,718331661	Module_1	XP_004340062.1	hypothetical protein ACA1_083930	2959	2,00E-180	97,68
TRINITY_DN1035_c0_g1_i5	0,436343468	0,389004724	0,194163874	0,572405018	0,190643673	0,088420165	0,326758089	0,640215801	0,170531977	0,503142355	1,217703182	0,430386013	0,017337067	0,031180717	1,12E-05	-0,83543698	-0,823523659	-0,731601169	-1,038028171	-0,937024852	-0,842632482	Module_18	XP_004340062.1	hypothetical protein ACA1_083930	2764	2.2e-173	91,29
TRINITY_DN10350_c0_g1_i5	0,1768318	0,865403929	0,378705445	0,192504904	0,994393586	1,078196334	-0,573458584	0,322478094	0,731269764	0,202214828	0,256160737	0,241167669	-0,52587499	-0,520754505	-0,360659785	-0,122425465	-0,444232371	-0,5934778	-0,940485087	-0,68860449	-0,669354011	Module_18	XP_004335783.1	hypothetical protein ACA1_076130	3324	2.6e-75	84,02
TRINITY_DN1036_c0_g1_i11	-0,342643986	0,218945364	-0,218048279	-0,401023587	-0,285456512	-0,571971103	-0,38823056	-0,365257224	-0,705534628	0,153639827	-0,019370302	-0,705534628	1,934623526	0,450214604	1,456675408	-0,705534628	-0,705534628	0,916927239	-0,705534628	-0,705534628	1,694183355	Module_1	XP_004337004.1	Ser/Thr protein phosphatase	2317	3.5e-140	93,23
TRINITY_DN1036_c0_g1_i12	-1,151628788	-1,151628788	-1,151628788	-1,151628788	-1,151628788	-1,151628788	-1,151628788	-1,151628788	-1,151628788	-1,151628788	-1,151628788	-1,006277403	0,642891052	1,650564428	0,635385685	2,30780283	2,467079724	1,561407106	1,691752132	2,043561302	0,673749815	Module_2	XP_004337005.1	Ser/Thr phosphatase family superfamily protein	2410	3.7e-132	84,89
TRINITY_DN1036_c0_g1_i14	-0,333483109	-0,03834786	-0,333483109	-0,333483109	-0,333483109	0,235035489	-0,333483109	-0,333483109	-0,333483109	-0,333483109	-0,333483109	-0,333483109	0,868777875	0,123848517	0,590996883	0,717540894	-0,333483109	0,352681217	0,320952432	0,362510704	0,134318048	Module_2	XP_004337009.1	RAB5B protein, putative	3768	3.7e-256	77,83
TRINITY_DN1036_c0_g1_i16	-1,643793385	-1,258090553	-1,193635123	-1,538455674	-1,311697044	-1,708170459	-2,026980438	-2,222797685	-1,489187323	-1,274524558	-1,586681096	-2,082299744	2,203856707	1,924549279	1,976024994	2,313981962	2,487256444	2,19697862	1,857205562	2,299800382	2,076659131	Module_2	XP_004337009.1	RAB5B protein, putative	3704	5,00E-253	98,66	Thiamine metabolism, Purine metabolism
TRINITY_DN1036_c0_g1_i17	-0,014464679	-0,33128295	-0,078972379	-0,378933353	-0,522648476	-0,708003518	-0,617805709	-1,396855261	-0,312790997	-0,552871417	-0,441542458	-0,379645971	0,463908941	1,078229622	0,014570984	0,776272172	1,103946792	1,002315832	0,376719161	0,456341993	0,463511669	Module_1	XP_004337004.1	Ser/Thr protein phosphatase	2223	4.2e-191	94,63
TRINITY_DN1036_c0_g1_i18	0,837500619	0,859741174	0,477177699	1,151777412	0,818160534	0,919695935	0,843890126	0,391447825	0,574199369	0,601166416	0,582183313	0,905002864	-1,417179876	-1,597327737	-1,215490654	0,054814535	0,158414442	-1,597327737	-0,153190781	-1,597327737	-1,597327737	Module_18	XP_004337004.1	Ser/Thr protein phosphatase	1563	1.3e-146	95,9
TRINITY_DN1036_c0_g1_i20	-0,511809135	-0,165845104	-0,511809135	-0,511809135	-0,511809135	-0,511809135	-0,511809135	-0,511809135	-0,511809135	-0,511809135	-0,253591745	-0,511809135	0,215893538	0,867811828	0,567483633	0,293070474	0,865036879	0,701071432	0,31600989	0,91203792	0,799112601	Module_2	XP_004337009.1	RAB5B protein, putative	3308	1.5e-229	98,55	Thiamine metabolism, Purine metabolism
TRINITY_DN1036_c0_g1_i22	-0,416437774	-0,899634778	-0,683270806	-0,647035825	-0,369960128	-0,495163653	-0,532566006	-0,759534143	-1,660187192	-1,23003592	-0,613392981	-0,112096893	0,704607552	0,698266778	0,554066685	1,688184288	1,158946943	0,513647024	1,457219645	0,727845868	0,916531314	Module_2	XP_004337009.1	RAB5B protein, putative	3199	3.8e-233	94,42	Thiamine metabolism, Purine metabolism
TRINITY_DN1036_c0_g1_i23	-0,492566706	-0,806037536	-0,803290416	-1,460473076	-1,460473076	-1,460473076	-0,854504718	-1,460473076	-1,460473076	-0,723218972	-1,304723844	-1,302136049	1,549948729	1,795027657	1,827737812	0,827590124	0,761094712	1,593507092	1,580244047	1,830541025	1,823152424	Module_2	XP_004337005.1	Ser/Thr phosphatase family superfamily protein	1656	9.7e-132	84,84
TRINITY_DN1036_c0_g1_i24	-0,413913327	-1,039331386	-1,528698628	-0,455131691	-1,591719896	-1,032028896	-0,76853931	-0,827764887	-1,169486895	-0,531913907	-0,889526267	-0,883763711	0,539670504	0,882640682	0,887221818	1,341062056	1,179625228	1,583340449	1,910385672	1,232503271	1,57536912	Module_2	XP_004337005.1	Ser/Thr phosphatase family superfamily protein	1789	3.1e-208	99,15
TRINITY_DN1036_c0_g1_i4	-2,379738821	-1,716166485	-1,946779413	-2,379738821	-2,379738821	-2,379738821	-1,993479679	-2,379738821	-2,379738821	-2,379738821	-2,379738821	-1,959660705	2,728994707	2,728409232	2,878893164	2,970121803	3,515636515	3,27108317	2,468107797	3,120648972	2,972101488	Module_2	XP_004337009.1	RAB5B protein, putative	1237	1.4e-130	91,03	Thiamine metabolism, Purine metabolism
TRINITY_DN1036_c0_g1_i7	-1,327526992	-1,753199661	-0,963191982	-1,481569231	-1,16851089	-2,04024504	-1,345983897	-2,566313852	-1,513202516	-1,238051823	-1,550530855	-1,426844357	1,954171258	1,753881969	1,762163617	2,357310759	2,242585987	2,165466768	1,797768261	2,259268278	2,082554201	Module_2	XP_004337005.1	Ser/Thr phosphatase family superfamily protein	2183	2.2e-200	89,95
TRINITY_DN1036_c0_g1_i8	-1,398872306	-0,959107721	-1,36599615	-1,292870952	-1,086182418	-1,572639374	-1,392491512	-0,899987744	-1,307202477	-1,572639374	-1,572639374	-1,572639374	2,372406423	1,902704964	1,536052343	2,175607157	2,061372983	1,600807913	0,951424302	1,622550717	1,770341973	Module_1	XP_004337009.1	RAB5B protein, putative	1509	1.8e-129	99,6	Thiamine metabolism, Purine metabolism
TRINITY_DN1037_c0_g1_i5	-0,172791606	-0,902838596	-0,573857386	-0,93776826	-0,626399262	-0,243510818	-0,343922317	-0,80915063	-0,682371373	-0,551252485	-0,904523004	-0,258511124	0,582828701	0,300916284	0,414368193	1,008422278	1,004613032	1,071686433	1,557663896	0,32087591	0,745522133	Module_2	XP_004333329.1	holo[acyl-carrier-protein] synthase	751	2.2e-38	79,28	Pantothenate and CoA biosynthesis
TRINITY_DN1037_c0_g2_i2	-0,732874011	-0,938324158	-0,508623643	0,053075548	-0,21384578	-0,515003731	-0,019336912	-0,578734485	-1,367002568	-0,579570104	-0,662130604	-0,958834197	0,800676494	0,599797017	0,600166039	1,471949199	1,237780436	0,59462076	1,222760919	-0,125772533	0,619226312	Module_2	XP_004333330.1	phosphatidate cytidylyltransferase	1727	7,00E-141	100	Glycerolipid metabolism, Phosphatidylinositol signaling system, Glycerophospholipid metabolism
TRINITY_DN10373_c0_g1_i1	0,173534388	0,264630192	-0,034079728	-1,45487166	-1,880264203	-1,476272488	0,220086322	0,370149312	0,094451757	0,514612634	0,288211035	0,491334035	0,276742955	0,333895734	0,532785164	0,206527238	-0,079444717	0,05364979	0,596842307	0,000637111	0,506842823	Module_1	XP_004341013.1	hypothetical protein ACA1_233470	1626	6.5e-282	99,4
TRINITY_DN10373_c0_g2_i1	0,002609828	0,002207963	0,205963454	-1,605235395	-2,106052757	-1,343324067	0,24248933	0,385395923	-0,068844687	0,68649623	0,521455932	0,347142475	0,166876098	0,260579257	0,522437119	0,160407409	-0,078800921	0,125778149	0,531516413	0,38678202	0,654120228	Module_2	XP_004341013.1	hypothetical protein ACA1_233470	1692	6.8e-282	99,4
TRINITY_DN1038_c0_g1_i10	0,764214586	1,610799675	1,325009392	0,337315965	0,045972339	0,579361647	1,18083873	1,182985598	1,641455703	0,966302588	1,070697222	1,04006276	-0,963155463	-1,122942018	-1,112372776	-1,46605152	-1,514927977	-1,739310323	-1,090722613	-1,21362876	-1,521904755	Module_18	XP_004334181.1	WD domain, Gbeta repeat-containing protein	4698	1.2e-235	97,65
TRINITY_DN1038_c0_g1_i12	0,024034293	0,189318908	0,230554663	0,100170234	0,486495194	-0,444809649	0,489518129	0,377308625	0,608301687	-0,444809649	0,330873052	0,387877867	-0,444809649	-0,444809649	-0,444809649	-0,444809649	0,09223787	-0,153206091	0,192104931	-0,241921816	-0,444809649	Module_19	XP_004334181.1	WD domain, Gbeta repeat-containing protein	5116	1.1e-237	99,53
TRINITY_DN1038_c0_g1_i3	0,939300809	2,292102189	2,067885015	0,390771393	-0,593350227	1,125052189	1,842538321	1,814960302	2,461393857	1,739903051	1,384905253	1,686187854	-0,851843886	-1,332844648	-0,985272921	-2,369875378	-2,369875378	-2,13231166	-2,369875378	-2,369875378	-2,369875378	Module_18	XP_004334181.1	WD domain, Gbeta repeat-containing protein	2737	5.7e-238	99,53
TRINITY_DN1038_c0_g1_i6	0,008842243	-0,262583434	-0,262583434	-0,262583434	-0,262583434	-0,262583434	-0,262583434	-0,262583434	-0,262583434	-0,262583434	-0,262583434	-0,262583434	0,648916415	0,893165799	-0,053442036	0,04309531	0,628835753	0,060498356	-0,262583434	-0,262583434	1,183672796	Module_1	XP_004334181.1	WD domain, Gbeta repeat-containing protein	5045	1,00E-237	99,53
TRINITY_DN1038_c0_g1_i7	-0,143573992	1,478076194	0,522491559	0,372652371	-0,079568736	0,018819847	1,31755653	1,277295124	1,559629193	0,168829424	1,099120452	1,260000951	-0,642004668	-1,147895598	-0,338892823	-1,147895598	-1,094089154	-1,147895598	-1,147895598	-1,036864285	-1,147895598	Module_18	XP_004334181.1	WD domain, Gbeta repeat-containing protein	2860	1.5e-233	97,18
TRINITY_DN1038_c1_g1_i1	-0,189462281	0,045531023	-0,46234354	-1,009852447	0,125315289	-0,168825419	0,034389718	-0,004347308	0,094768713	-1,621331731	-1,137481716	-0,833900687	0,077976092	-0,089003118	0,251158133	0,805531516	0,706895151	0,704513407	0,756260295	0,889920466	1,024288444	Module_2	XP_004334180.1	isochorismatase domain containing protein 2, mitochondrial, putative	319	9.2e-15	100
TRINITY_DN1038_c1_g1_i3	0,289404988	-1,087441026	0,445623896	-1,087441026	-0,361481792	0,526562019	-1,087441026	-0,224295483	-0,575467044	-1,087441026	-1,087441026	-1,087441026	0,91652094	0,90460225	1,853477422	0,739158304	0,24712725	-0,021868715	0,235064031	0,207106208	1,343111883	Module_1	XP_004334179.1	Ser/Thr protein phosphatase superfamily	2836	2.3e-117	81,75
TRINITY_DN1038_c1_g1_i4	-1,162831483	-1,162831483	-1,162831483	-0,909447247	1,246966745	-1,162831483	0,717266267	-1,14847619	1,88068801	1,268791477	0,796938672	1,405200622	-1,162831483	-1,162831483	-1,162831483	-1,162831483	1,783525088	2,2134589	-1,162831483	2,300267784	-1,089696779	Module_18	XP_004334179.1	Ser/Thr protein phosphatase superfamily	2838	2.5e-148	84,52
TRINITY_DN1038_c2_g1_i2	2,829433143	3,0397633	3,059675879	3,159452212	3,182349531	3,499748141	3,017386871	3,190390868	3,183410041	2,95794015	3,211426703	3,028793105	-2,598144596	-4,826914256	-5,062028576	-5,062028576	-5,062028576	-3,239910301	-3,860394715	-4,004751611	-3,643568738	Module_18	XP_004367447.1	hypothetical protein ACA1_194940	724	2.9e-48	92,45
TRINITY_DN10387_c0_g1_i1	-0,363890522	-0,212588788	-0,268919787	-0,561469039	-0,40298071	-0,225271903	-0,150793687	-0,717722264	-0,418675455	-0,421105258	-0,608462081	-0,421713349	0,383554743	0,247129792	0,08621496	0,029066732	0,423036072	0,56545718	1,108707793	1,015205306	0,915220265	Module_2	XP_004338873.1	hypothetical protein ACA1_041970	1348	8.2e-121	90,41
TRINITY_DN1039_c0_g1_i3	0,785731566	0,56424006	0,035749675	0,740003301	-0,071089908	0,449004209	0,058427508	0,259545837	0,38831765	0,139343105	0,173923336	0,411990827	1,33018569	1,421427641	0,913343443	0,633923313	-0,874678259	0,193443493	-2,517610829	-2,517610829	-2,517610829	Module_13	XP_004356702.1	alanine aminotransferase, mitochondrial, putative	2031	1.4e-252	93,03
TRINITY_DN1039_c0_g2_i10	-1,704121779	0,214646071	0,580096204	-1,704121779	-0,009910171	-1,449527736	0,313443864	0,819440177	0,704861751	-1,704121779	-1,704121779	-1,587757022	0,492799955	0,88372323	-0,18558664	1,318956109	1,123290796	0,792340571	1,452436638	0,85634863	0,496884687	Module_2	XP_004356702.1	alanine aminotransferase, mitochondrial, putative	4545	3.7e-234	93,27
TRINITY_DN1039_c0_g2_i3	-1,479174114	-1,447604035	0,080953367	-0,809791792	0,347077057	0,480366279	-2,140923714	-0,330274966	0,18676365	-0,490618685	-0,1212218	-0,85049931	1,615779372	1,570240767	1,992639812	-0,155423284	0,93169663	1,144182537	-2,140923714	0,796797312	0,819958631	Module_1	XP_004356700.1	Rasrelated GTPase	2485	1.5e-96	100	Thiamine metabolism, Purine metabolism
TRINITY_DN1039_c0_g3_i1	1,108131724	1,113224253	1,313367037	1,087880497	0,983120331	1,066404312	1,247012445	1,157734063	1,424044002	0,781772685	0,446016715	1,267438367	-0,81074739	-1,317543089	-1,677207797	-1,502717454	-1,652466594	-1,360718654	-1,685990464	-1,588354968	-1,400400021	Module_18	XP_004342401.1	alanine aminotransferase, mitochondrial, putative	1284	2.5e-228	99,26
TRINITY_DN1039_c2_g2_i4	1,192168112	2,08926236	1,917635064	-0,317799058	-0,786955316	0,084617296	1,970151148	1,649618429	2,077214944	1,484045298	1,472033037	1,568338144	-1,385677353	-1,749689407	-1,528121618	-1,749689407	-1,490266254	-1,749689407	-1,749689407	-1,592645696	-1,40486091	Module_19	XP_004337868.1	hypothetical protein ACA1_187410	1547	2.4e-201	99,73
TRINITY_DN10394_c0_g1_i2	0,799280168	0,891510684	0,46455549	-0,089493283	0,354055948	0,015887213	0,416791704	1,350702513	1,419080606	1,137354482	1,09989441	0,384828297	-1,238102054	-1,238102054	-1,238102054	-0,719063444	-1,036468193	-1,011593524	-0,895547308	-0,450669589	-0,416800014	Module_19	XP_004337484.1	MutS domain V domain containing protein	3550	0	99,25
TRINITY_DN10394_c0_g1_i6	0,403542633	1,262617198	1,19600951	0,433002929	-0,081295593	0,776685402	1,487403237	0,939381231	1,12240642	0,899119489	1,090255897	1,262256524	-1,160315592	-1,420259059	-1,590907906	-1,737563128	-1,357942166	-1,150678315	-0,687235574	-0,956833091	-0,729650046	Module_19	XP_004337484.1	MutS domain V domain containing protein	3553	0	99,06
TRINITY_DN10394_c1_g1_i10	-1,879668726	-1,506781123	-1,050748081	0,038024251	0,358089602	0,23316861	-2,594243964	-2,594243964	-1,304409499	-2,594243964	-1,256247501	-0,610201538	1,422876224	1,641942479	1,540059131	1,668038842	1,427146924	1,821649881	1,723566579	1,751932879	1,764292959	Module_2	no-hit	---NA---	512	NA	NA
TRINITY_DN10394_c1_g1_i2	0,631135597	0,830355418	1,118793768	-0,094229763	-0,746089301	0,79495174	0,809921826	1,075526314	1,083836404	1,071240296	1,092544178	0,775394143	0,517011452	-1,603672256	-1,603672256	-1,603672256	-1,603672256	-1,603672256	-0,134307203	-0,319750484	-0,487973103	Module_19	XP_004337484.1	MutS domain V domain containing protein	4534	0	99,16
TRINITY_DN10394_c1_g1_i7	-0,183710382	-0,183710382	-0,183710382	-0,183710382	-0,183710382	-0,183710382	0,145126083	-0,183710382	-0,183710382	-0,183710382	-0,183710382	-0,183710382	-0,183710382	-0,022790193	-0,075353204	0,075712771	0,390633372	0,428878025	0,407969035	0,455984852	0,39836384	Module_2	XP_004337484.1	MutS domain V domain containing protein	4556	0	99,35
TRINITY_DN10396_c0_g1_i15	0,203321953	-0,135757725	-0,256109665	-0,068341918	0,174710831	0,333653822	0,174710831	-0,075961804	0,075022257	0,261921827	0,221049546	0,163968451	-0,256109665	-0,256109665	-0,256109665	-0,045720801	-0,256109665	0,003313487	-0,256109665	-0,256109665	0,5068769	Module_18	XP_004342509.1	5'3' exonuclease, SAM domain containing protein	4658	0	89,64
TRINITY_DN10396_c0_g1_i7	-1,304034105	-0,979527466	-1,111066457	-1,291187226	-1,464954293	-1,289908807	-1,195921147	-1,195921147	-1,464954293	-1,070989018	-1,464954293	-1,464954293	2,411317067	1,596994672	1,932848668	2,115553026	0,564321889	0,586765823	2,622253932	1,658711903	1,809605568	Module_1	XP_004342510.1	growth hormoneinducible transmembrane protein, putative	2107	3.1e-175	100
TRINITY_DN104_c0_g1_i17	0,435845208	0,425378209	0,47494131	0,732099149	0,136338408	0,825279328	0,622131913	-0,39817507	0,685491587	0,85574144	0,323088583	0,437235088	-0,617266128	-0,617266128	-0,617266128	-0,617266128	-0,617266128	-0,617266128	-0,617266128	-0,617266128	-0,617266128	Module_18	XP_004340250.1	phosphoglycerate mutase family protein	4900	3,00E-197	100
TRINITY_DN104_c0_g1_i21	-1,059402711	-0,588867397	-0,317175558	-0,217594216	-0,650969261	-2,391680994	-0,650537639	-0,717672385	-0,216635508	-0,55575692	-0,951791946	-0,296431677	1,565769342	1,122693795	1,327173777	0,794502592	0,775998068	0,888087427	0,936868281	0,691872793	0,511550137	Module_1	XP_004340250.1	phosphoglycerate mutase family protein	5969	4.8e-197	100
TRINITY_DN104_c0_g1_i29	0,051487706	-1,081418106	-1,081418106	-1,081418106	0,001284484	1,158896224	-1,081418106	-1,081418106	-1,081418106	-1,081418106	0,20841636	-1,081418106	0,467511664	0,561514464	0,647155497	0,708519763	1,375650806	1,058051389	0,655403212	0,982084837	0,775368441	Module_2	XP_004340250.1	phosphoglycerate mutase family protein	5985	4.8e-197	100
TRINITY_DN104_c0_g1_i30	-0,137963009	-0,137963009	-0,137963009	-0,137963009	-0,137963009	-0,137963009	-0,137963009	-0,137963009	-0,137963009	-0,137963009	-0,137963009	-0,137963009	0,142993305	0,370972653	0,36792792	-0,137963009	0,426659043	0,508199648	-0,137963009	0,064924824	0,049804738	Module_1	XP_004340250.1	phosphoglycerate mutase family protein	6110	4.9e-197	100
TRINITY_DN1040_c0_g1_i1	-0,120861683	-0,120861683	-0,120861683	-0,120861683	-0,120861683	-0,120861683	-0,120861683	-0,120861683	-0,120861683	-0,120861683	-0,120861683	-0,120861683	-0,062891614	-0,120861683	-0,120861683	-0,02459983	0,205675666	-0,107935508	0,285130677	0,711015559	0,685668607	Module_2	KVP75187.1	hypothetical protein WJ93_07155	4359	2.3e-76	82,65
TRINITY_DN1040_c0_g1_i18	-0,877940038	-0,861592816	-1,072102717	-0,860306539	-0,692307619	-1,519875204	-1,182403815	-1,104276641	-1,380788633	-0,827127372	-0,817438847	-0,991705752	1,037006549	0,916054271	0,788953009	1,456442388	1,057191495	1,468170526	2,218660819	1,631390159	1,613996779	Module_2	XP_004336477.1	Ser/Thr phosphatase family superfamily protein	3793	1.2e-116	53,71
TRINITY_DN1040_c0_g1_i23	-0,086562029	-0,08309262	-0,403866097	0,243218116	-0,403866097	-0,257210875	-0,403866097	-0,403866097	-0,403866097	0,738220533	-0,403866097	-0,403866097	0,649940347	-0,403866097	0,150968299	-0,403866097	0,381056605	-0,403866097	0,633164634	-0,014299285	1,683257247	Module_2	KVP75187.1	hypothetical protein WJ93_07155	4233	2.3e-76	82,65
TRINITY_DN1040_c0_g1_i27	-0,879966298	-0,879966298	-0,879966298	-0,879966298	-0,879966298	-0,879966298	-0,879966298	-0,879966298	-0,879966298	-0,879966298	-0,698545658	-0,879966298	0,737802348	-0,879966298	-0,879966298	0,716968845	1,870854559	-0,556884508	3,205628317	3,106171546	3,057566423	Module_2	XP_004336477.1	Ser/Thr phosphatase family superfamily protein	4084	1.3e-116	53,71
TRINITY_DN1040_c0_g1_i35	-0,93752094	-0,985238442	-0,612631445	-1,029313416	-0,570839445	-1,116118244	-0,942470156	-0,905758378	-0,994203287	-1,078858625	-1,161561215	-1,102205937	-1,161561215	0,680411904	0,830482062	2,01842747	0,864176347	1,501327865	2,778887468	2,511542883	1,413024745	Module_2	XP_004336477.1	Ser/Thr phosphatase family superfamily protein	4178	1.3e-116	53,71
TRINITY_DN1040_c0_g1_i38	0,437931806	-0,173834903	-0,609993699	-0,223374364	-0,392512083	-0,291088683	0,290568673	0,156590368	-0,313267368	0,177418087	-0,161711344	0,116501564	1,129714662	1,564347642	-0,681756368	-0,681756368	1,380365344	0,32112614	-0,681756368	-0,681756368	-0,681756368	Module_18	XP_004336477.1	Ser/Thr phosphatase family superfamily protein	3887	1.2e-116	53,71
TRINITY_DN10402_c0_g1_i2	0,957460849	1,041981254	0,597938739	0,677890147	0,483007175	0,832076501	0,731975545	0,459107552	0,601381516	0,7327606	0,672171966	0,736209774	-1,27148378	-1,576042052	-1,23602883	-0,378302107	-0,574099028	-0,495871703	-0,665888669	-1,209847109	-1,11639834	Module_18	XP_004356677.1	ubiquinone/menaquinone biosynthesis-related protein	1295	6.4e-107	78,68
TRINITY_DN1041_c0_g1_i10	0,403768151	1,568700458	0,655061527	2,405492373	2,169280345	2,638377168	1,649090299	1,980913925	2,240829059	1,917008429	2,479978717	2,37775203	-2,508115139	-2,508115139	-2,508115139	-2,508115139	-2,508115139	-2,508115139	-2,508115139	-2,421331373	-2,508115139	Module_18	XP_004340936.1	hypothetical protein ACA1_037110	1507	8.4e-167	99,46
TRINITY_DN1041_c0_g1_i2	0,865291075	0,960947841	0,845385962	1,147987872	0,943302608	1,26282547	0,718933205	0,875198325	1,069176252	0,728952617	0,867289386	1,056921664	-1,22324343	-1,800934267	-1,918770758	-0,710104674	-1,373438652	-1,003039675	-1,288102954	-0,835434343	-1,189143525	Module_18	XP_004340936.1	hypothetical protein ACA1_037110	4909	0	100
TRINITY_DN1041_c0_g1_i5	0,215407772	0,504622745	0,466946539	0,568591384	0,073674489	0,925173283	0,188697929	0,152297729	0,388270238	0,03330211	0,301029689	0,696857597	-1,329224644	-1,779522176	-0,932828143	-0,374374427	-0,287337627	0,114668683	0,233735545	0,008525015	-0,168513729	Module_18	XP_004340936.1	hypothetical protein ACA1_037110	4992	1.5e-289	99,65
TRINITY_DN1041_c0_g1_i6	1,272654101	1,284248095	1,342927502	1,243593565	1,005018048	1,544330398	1,202224937	0,944682773	1,24282561	1,15002946	0,996521051	1,136570664	-3,753924669	-1,997755341	-2,230362713	-1,555744863	-1,407109575	-1,528958304	-0,421359938	-1,043311067	-0,427099731	Module_18	XP_004340936.1	hypothetical protein ACA1_037110	4917	0	99,77
TRINITY_DN1041_c0_g1_i7	0,755757976	0,851493218	1,087229275	1,03434286	1,042586095	1,176686835	0,594379676	0,530397323	0,907016887	0,803481017	0,495954692	0,664975708	-1,03727368	-1,266407679	-1,228798218	-1,214785176	-1,011718922	-1,163722016	-1,401285734	-1,188405167	-0,431904969	Module_18	XP_004340937.1	COMM domain containing protein 2, putative	1980	1.2e-67	100
TRINITY_DN1041_c0_g1_i8	-1,580508181	-1,690582572	-1,662568196	-1,69304451	-1,695510656	-1,666191543	-1,79381273	-1,920785586	-1,796457451	-1,785907532	-1,920785586	-1,709150333	1,653194784	1,398543318	1,65064853	2,667599253	2,399554671	2,333732874	3,165828362	2,819386439	2,826816644	Module_2	XP_004340937.1	COMM domain containing protein 2, putative	1561	3.5e-83	72,37
TRINITY_DN1041_c1_g1_i10	0,625547315	1,003085843	0,568036117	0,736071138	0,947264628	0,473719849	0,813739678	-1,065438962	0,761469225	0,914431079	0,913783985	0,77340818	0,93753523	0,505562324	0,266998766	-1,580255197	-0,610344416	-1,827575132	-1,670531422	-1,658933096	-1,827575132	Module_18	XP_004334809.1	hypothetical protein ACA1_093420	3518	1.4e-225	97,56
TRINITY_DN1041_c1_g1_i2	0,711765949	0,893226104	0,838513987	1,305469139	-0,854805692	0,615601019	0,365524263	0,917502283	-0,854805692	0,839851674	-0,726512291	0,670762097	-0,585772546	-0,854805692	-0,014040355	0,249530968	-0,854805692	-0,097782446	-0,854805692	-0,854805692	-0,854805692	Module_18	XP_004334809.1	hypothetical protein ACA1_093420	3732	3,00E-205	100
TRINITY_DN1041_c1_g2_i3	-0,128780868	0,109586179	-0,198424353	-0,295229841	-0,81694796	-0,625511623	-0,625294595	-0,737863171	-1,082909883	-0,471469753	-0,62139366	-0,9473312	0,772880574	0,39142655	-0,153135312	1,359269531	0,531258565	0,600349338	1,224280812	0,764788977	0,950451694	Module_2	XP_004341618.1	hypothetical protein ACA1_269740	1275	9.6e-188	87,89	Inositol phosphate metabolism
TRINITY_DN1041_c2_g1_i3	-0,827570261	-0,827570261	-0,827570261	-0,599829186	-0,590006543	-0,827570261	-0,827570261	-0,827570261	-0,646149621	-0,827570261	-0,827570261	-0,827570261	-0,827570261	-0,827570261	-0,827570261	1,351940789	1,161205301	1,578966409	3,305993264	2,294605462	2,074117261	Module_7	XP_024668478.1	MBOAT family protein	896	4.4e-06	57,3
TRINITY_DN1041_c3_g2_i2	0,390992077	1,728476432	1,615822243	0,364381144	0,067565078	0,434378014	1,454874877	0,466579799	1,256197616	0,370472329	0,296263789	0,696588397	-1,232225942	-1,181440735	-1,876543721	-1,357505111	-1,067540946	-0,89323085	-0,334533365	-0,782983545	-0,416587581	Module_19	XP_004337555.1	kelch domain containing 1, putative	1602	7,00E-188	98,15
TRINITY_DN1041_c3_g2_i3	0,678086431	0,580046857	0,839387093	0,073264321	-0,260901156	0,445706433	1,031097956	0,614665668	1,160653643	0,845620102	0,53144559	0,806559146	-1,215918308	-1,085094369	-0,859981321	-0,701548776	-0,574711696	-0,733986454	-1,053820189	-0,583551567	-0,537019406	Module_19	XP_004337555.1	kelch domain containing 1, putative	1620	7.1e-188	98,15
TRINITY_DN1042_c0_g1_i11	-0,275419092	-2,818914975	-2,818914975	-2,818914975	-2,818914975	-2,818914975	-2,818914975	-2,818914975	-2,818914975	-2,818914975	-2,818914975	-2,818914975	4,144778773	3,952283945	4,116756918	3,465191936	3,536259903	3,406224966	2,933244859	3,00580197	2,72294055	Module_1	XP_004333734.1	ubiquitinlike modifier activating enzyme 1, putative	4994	0	100
TRINITY_DN1042_c0_g1_i15	0,03083138	-0,875923935	-0,896359051	0,250283157	0,059230751	-0,189758348	-1,3838454	-0,730326729	-1,3838454	-0,547921326	-0,55683939	-0,44424268	0,667526702	1,542913132	1,278815855	0,598007253	0,787361427	0,937216818	0,100550562	-0,25489218	1,011217399	Module_1	XP_004332941.1	ubiquitinactivating enzyme E1 1, putative	4193	0	91,56
TRINITY_DN1042_c0_g1_i17	0,484815178	0,371010475	0,41960726	0,544038845	0,613730015	0,463381266	0,623649003	0,707934655	0,683394461	0,663091183	0,667552172	0,808813162	0,388868596	0,427190672	0,177323018	-1,501661586	-0,441510782	-0,822546643	-2,279308914	-1,187041964	-1,812330072	Module_18	XP_004332941.1	ubiquitinactivating enzyme E1 1, putative	3959	0	85,54
TRINITY_DN1042_c0_g1_i18	-2,802315096	-0,964371854	-0,852966931	0,206135937	0,102072659	0,358766387	-1,269748772	-0,382506567	-1,199193226	-1,520171867	0,170928802	-0,511006236	1,212932678	1,119977914	1,316709008	0,503509544	0,626765198	0,925823108	0,541234857	1,229873929	1,187550527	Module_1	XP_004333734.1	ubiquitinlike modifier activating enzyme 1, putative	7627	0	92,63
TRINITY_DN1042_c0_g1_i2	-0,083524955	0,338592481	0,29458956	0,190650009	0,151714346	0,270560773	-0,117472287	0,250226469	-0,006881425	0,049513836	0,211835339	0,386892001	-0,20040081	-0,14818329	-0,244445143	-0,244445143	-0,244445143	-0,244445143	-0,244445143	-0,121441189	-0,244445143	Module_18	XP_004333734.1	ubiquitinlike modifier activating enzyme 1, putative	7225	0	92,63
TRINITY_DN1042_c0_g1_i23	1,152173737	1,184997584	0,70020788	-0,561044076	-0,883021653	-1,367755876	0,98187896	0,850103854	0,095793017	1,67353993	0,074164518	1,277110919	-0,187978117	0,104803633	0,400241034	-0,731439232	-1,040505835	-0,454439935	-1,075702077	-0,95349758	-1,239630685	Module_18	XP_004333734.1	ubiquitinlike modifier activating enzyme 1, putative	4726	0	100
TRINITY_DN1042_c0_g1_i27	-1,93093219	-1,325791807	-0,724777671	0,727882721	0,65677931	0,950246413	-1,108058447	-0,90263698	-0,26169777	-1,591834963	-0,291349449	-0,528971047	0,793245365	0,918087392	0,788528942	0,804349702	0,973331395	0,469706758	0,514927846	0,639992478	0,428972002	Module_1	XP_004333734.1	ubiquitinlike modifier activating enzyme 1, putative	6641	0	92,63
TRINITY_DN1042_c0_g1_i4	-0,983093805	0,346329732	0,16777286	0,981970263	1,004620396	1,023879961	-0,689937606	0,819634886	1,008361085	-0,558476044	1,172879751	0,83557643	-0,34635063	-0,321279029	-0,640172483	-0,481776192	-1,096678963	-0,365586849	-1,124359704	-0,625094298	-0,12821976	Module_18	XP_004333734.1	ubiquitinlike modifier activating enzyme 1, putative	7815	0	92,63
TRINITY_DN1042_c0_g1_i8	0,231430541	-1,163730635	1,126262557	3,579811111	3,702441499	3,805867241	0,807660063	-0,076320277	2,262471871	0,167978481	1,181210261	1,088370111	-1,857050314	-1,857050314	-1,857050314	-1,857050314	-1,857050314	-1,857050314	-1,857050314	-1,857050314	-1,857050314	Module_18	XP_004333734.1	ubiquitinlike modifier activating enzyme 1, putative	7647	0	92,63
TRINITY_DN10427_c0_g1_i1	-0,594336842	-0,403273466	0,004502488	-0,339921391	-0,07267949	0,051891083	-1,09109277	-0,753600293	-0,223252719	-0,927741119	0,039405544	-0,51209088	-0,227772916	-0,132872573	-0,031265955	-0,051824127	0,224507102	0,580444089	1,222851685	1,897883719	1,34023883	Module_2	XP_004334286.1	WH2 motif domain containing protein	1475	1.4e-121	97,33
TRINITY_DN10431_c0_g1_i3	0,362424032	0,730497557	0,456091751	0,843322554	0,679478225	0,589545195	0,573081386	0,662266861	0,639527352	0,880104875	0,980517513	0,621919667	-0,93967234	-0,914672895	-1,176247083	-0,955687621	-0,813190593	-0,651203746	-0,881915205	-0,785017233	-0,901170251	Module_18	XP_004342196.1	DNAdirected RNA polymerase, beta subunit	2689	0	89,24
TRINITY_DN1044_c0_g1_i10	0,207692499	-0,292089622	-0,292089622	-0,292089622	-0,292089622	-0,292089622	-0,292089622	-0,292089622	-0,292089622	-0,292089622	0,108448308	0,205650467	0,060668904	0,245951832	0,056142798	-0,292089622	-0,279163447	0,18714094	0,588400005	0,88869477	0,651269141	Module_2	XP_004337119.1	hypothetical protein ACA1_215780	3198	1.1e-126	84
TRINITY_DN1044_c0_g1_i36	-0,529554961	-0,573466461	-0,477225462	-0,688611971	-0,780284857	-0,894001897	-0,989565937	-1,055870937	-0,738622218	-0,790428488	-1,076033152	-0,912010807	0,061060136	-0,008816415	-0,158428961	1,638309047	1,319771441	1,158474401	2,284185039	1,496657446	1,714465013	Module_2	XP_004339591.1	WD40 repeat protein, COMPASS complex protein	5397	1.1e-229	100
TRINITY_DN1044_c0_g1_i40	0,120572565	-0,348271378	-0,290301309	0,153549887	-0,348271378	0,7110839	-0,348271378	0,422346269	1,189770075	0,077187927	0,392440355	0,432458658	-0,079238232	-0,348271378	0,043496342	-0,348271378	-0,348271378	-0,348271378	-0,348271378	-0,249312898	-0,137882514	Module_18	XP_004339591.1	WD40 repeat protein, COMPASS complex protein	5341	1.1e-229	100
TRINITY_DN1044_c0_g1_i7	0,942140642	-0,041133349	-1,006086402	-1,006086402	-0,346161843	0,738505285	0,928996122	-1,006086402	0,18104789	0,891928417	-0,663531656	-0,147707477	0,393904949	0,224116612	0,996796107	1,105946435	0,228414919	0,516471591	-1,006086402	-0,919302636	-1,006086402	Module_1	XP_004339591.1	WD40 repeat protein, COMPASS complex protein	5433	1.1e-229	100
TRINITY_DN1044_c2_g1_i3	0,459491363	-0,144151092	0,290803134	0,280567912	0,234071249	0,007977338	0,07303919	0,039220215	0,355175325	-0,161806672	0,411690643	0,22439519	-0,347038926	-0,347038926	-0,347038926	-0,347038926	-0,132914121	0,132191635	-0,347038926	0,012482245	-0,347038926	Module_18	XP_004335218.1	glycine-tRNA ligase	5270	0	98,67	Aminoacyl-tRNA biosynthesis
TRINITY_DN1044_c2_g1_i8	0,358586434	0,386693998	-0,161734141	0,624617571	-0,280690728	0,125423693	0,493948619	0,563467307	-0,144952689	0,428184377	0,358586434	0,346071411	-0,481677785	-0,383464775	0,116445081	0,029545043	0,146426343	-0,700768844	-0,700768844	-0,555417458	-0,568521045	Module_18	XP_004335218.1	glycine-tRNA ligase	4738	0	98,67	Aminoacyl-tRNA biosynthesis
TRINITY_DN10447_c0_g1_i1	-0,351391353	-1,678945239	-0,15841525	0,490979763	-1,073216581	0,670216749	-3,08743909	-2,943150016	-1,31560725	-3,424622679	-3,218112359	-2,123168877	1,491924824	1,681496186	2,525267141	1,519500255	2,108290648	2,533465765	2,1694689	2,023007188	2,160451274	Module_2	XP_004337774.1	Fbox domain containing protein	293	4.6e-13	100
TRINITY_DN10448_c0_g1_i1	0,509340281	1,293050907	1,052247707	1,419275807	1,190509026	1,622700501	0,901505048	0,928126848	1,332777911	0,651422553	1,177932987	1,227695018	-1,397719041	-2,170994199	-1,455163381	-1,392665813	-1,099266516	-1,282241823	-1,127321246	-1,898796371	-1,482416205	Module_18	XP_004337498.1	pentatricopeptide repeat domain containing protein	1835	1.9e-192	100
TRINITY_DN1046_c0_g1_i3	-0,586478945	-0,198848734	-0,873830882	-0,279993322	-0,132236747	-0,440143788	-1,055075165	-0,312407211	-1,088600837	-0,308315424	-0,17941187	-0,314115554	0,984792889	0,787833987	0,801466851	0,349137321	0,780808897	0,667304287	0,383059551	0,4407213	0,574333396	Module_1	XP_004341094.1	Rap/ran-GAP protein, putative	3372	1.2e-258	93,36
TRINITY_DN1046_c0_g1_i41	-0,219531434	0,593582757	-0,219531434	0,356748824	-0,145025998	-0,219531434	-0,219531434	-0,219531434	-0,219531434	0,708744128	0,485340531	-0,219531434	-0,219531434	-0,219531434	-0,219531434	0,348014014	0,372147983	0,134356402	-0,219531434	-0,219531434	-0,219531434	Module_18	XP_004341094.1	Rap/ran-GAP protein, putative	5418	8.1e-220	100
TRINITY_DN1046_c0_g1_i9	0,241193761	-0,155353633	-0,035420441	0,760362909	0,135558777	-0,184000144	0,079691676	-0,317563669	0,100356338	-0,23486108	-0,317563669	-0,301780672	-0,317563669	-0,317563669	-0,317563669	0,268360308	0,361409638	-0,317563669	0,404902355	0,305366681	0,159595542	Module_5	XP_004341094.1	Rap/ran-GAP protein, putative	5495	2,00E-258	93,36
TRINITY_DN1046_c1_g1_i5	1,074118225	0,978550089	1,43802673	1,49349466	0,589525486	0,756240209	1,004562985	0,707768851	1,211094929	0,568292186	0,422273268	1,064351393	-0,900383277	-1,016012301	-1,182118529	-1,563955613	-1,083690491	-1,563955613	-1,563955613	-1,244337678	-1,189889894	Module_18	XP_004340118.1	transmembrane protein, putative	2278	3,00E-232	100
TRINITY_DN1046_c2_g1_i6	-0,217524342	-0,948707583	-0,948707583	-0,948707583	-0,107942246	-0,037974921	-0,362783606	0,008835617	-0,381162136	-0,787787395	-0,253604598	-0,213185406	0,340536702	-0,111975503	0,08339326	0,495429373	0,533624437	-0,353203923	1,251357278	1,66482407	1,295266089	Module_2	XP_004342112.1	RhoGAP domain containing protein	3210	0	91,06
TRINITY_DN1046_c3_g1_i1	1,243332706	1,411352182	1,367802962	1,39588203	1,322685649	1,601255214	1,537315981	1,438342667	1,861464339	1,430278685	1,532301735	1,356291945	-3,025475937	-3,025475937	-2,369208402	-1,818832713	-2,424254851	-1,386243774	-1,169486239	-0,913776865	-1,365551378	Module_18	no-hit	---NA---	296	NA	NA
TRINITY_DN10474_c0_g1_i10	-1,36351528	-1,171434747	-0,464825982	-0,614856956	-0,13854489	-0,966082229	-0,77479478	-1,013711753	-0,910597897	-1,419526961	-1,166830747	-1,783327007	0,747787772	0,413966864	0,972790462	0,29074908	1,492673983	1,807663476	1,192049994	2,606831446	2,26353615	Module_2	XP_004336159.1	Hypothetical protein ACA1_131370	1221	1,00E-82	100
TRINITY_DN10474_c0_g1_i5	-1,286004842	-1,293505873	-1,854385349	-0,706455837	-0,96307955	-0,539593588	-2,031725439	-1,576481617	-1,975342969	-1,471364912	-0,540151151	-1,366121752	0,939901414	1,123312744	1,085981648	1,48047396	1,575669207	1,815400012	2,451272451	2,670402065	2,461799378	Module_2	XP_004336159.1	Hypothetical protein ACA1_131370	1021	5.6e-114	100
TRINITY_DN10474_c0_g2_i1	-1,026199809	-1,522695192	-1,336563899	-0,761668054	-1,015750859	-0,74209655	-0,908028482	-1,491335567	-1,226441085	-1,449751763	-0,786321508	-3,293735607	1,238955382	1,268323606	0,91641944	1,683544317	1,928218787	1,8642782	2,484551832	2,177581938	1,998714873	Module_2	XP_004336159.1	Hypothetical protein ACA1_131370	911	5,00E-114	100
TRINITY_DN10474_c0_g2_i3	-1,954479606	-0,599463342	-0,478875861	-0,423410113	-0,046435316	-1,493999136	-1,86905495	-0,739733083	-0,544681378	-1,167047142	-1,477320395	-0,773695215	-0,641233754	1,06966274	1,825200358	0,426249842	1,292384477	1,483946329	0,199973987	3,097936288	2,814075272	Module_2	XP_004336159.1	Hypothetical protein ACA1_131370	1032	9.7e-114	100
TRINITY_DN10474_c0_g2_i4	-2,444358221	-0,554884679	-1,845040428	-1,639478613	-1,450140574	-0,187649454	-1,495010057	-1,211083682	-1,300964803	-0,849332037	-0,395424576	-0,684776248	0,673669201	0,674167628	0,470780205	1,320646025	1,512163142	2,069890309	2,362172068	2,527691049	2,446963746	Module_2	XP_004336159.1	Hypothetical protein ACA1_131370	963	9,00E-114	100
TRINITY_DN10474_c0_g2_i9	-0,532761157	-1,471611494	-1,471611494	0,162517063	-0,764086703	-0,53577462	-0,251281539	-1,471611494	-1,471611494	-1,471611494	-1,071073564	-0,995489074	1,400232154	0,148505671	1,316656589	0,946848344	1,664087533	1,450396013	2,350914725	1,269747623	0,798618413	Module_2	XP_004336159.1	Hypothetical protein ACA1_131370	946	1.2e-113	100
TRINITY_DN10475_c0_g1_i2	0,927709058	1,13993169	0,292746094	1,026788832	0,218535936	1,061867697	0,411792196	0,294735562	0,217837125	0,709938726	0,387140677	0,570744524	-0,827605846	-0,692727792	-0,827605846	-0,827605846	-0,773799402	-0,827605846	-0,827605846	-0,827605846	-0,827605846	Module_18	XP_004344109.1	5'nucleotidase, C-terminal domain containing protein	2112	0	96,96
TRINITY_DN10475_c0_g2_i1	0,618208266	1,027264789	0,235769081	1,327627534	0,399505967	0,91374836	0,423775563	-0,725483803	0,482409049	0,410051067	0,514525162	0,729744768	-0,640059147	-0,725483803	-0,725483803	-0,725483803	-0,725483803	-0,725483803	-0,725483803	-0,638700037	-0,725483803	Module_18	XP_004344109.1	5'nucleotidase, C-terminal domain containing protein	2090	0	96,91
TRINITY_DN1048_c1_g1_i1	-0,772011042	0,506493259	0,527123453	1,133698395	0,948099967	0,764464585	1,904655288	0,747933278	1,227988958	0,23478452	-0,796743562	1,171023931	-0,854713631	-0,854713631	-0,759801984	-0,854713631	-0,854713631	-0,854713631	-0,854713631	-0,854713631	-0,854713631	Module_18	PRP82528.1	L-lysine 6-transaminase	4471	3.3e-118	74,18
TRINITY_DN1048_c1_g1_i10	1,09677474	0,66456852	1,203062858	1,552451176	1,084138772	1,565406422	1,752809085	1,062430285	1,314687973	1,183910547	0,992602645	1,284052036	-0,903517867	-1,134029351	-1,412666583	-2,083426957	-1,825484551	-1,698198959	-1,9529321	-2,205105513	-1,541533178	Module_18	PRP82528.1	L-lysine 6-transaminase	4781	3.8e-112	82,42
TRINITY_DN1048_c1_g1_i15	-0,876993202	-0,304588555	-0,433386551	0,332772064	-0,358961709	-0,450460064	-0,392597239	-0,446172705	-0,876993202	-0,630889192	-0,581857953	-0,285313785	-0,339945683	-0,84842405	-0,876993202	0,464423322	1,251630146	1,356281337	1,435671972	1,60327192	1,259526331	Module_2	PIO48126.1	hypothetical protein CMR00_06590	3268	1.1e-105	67,75
TRINITY_DN1048_c1_g1_i18	0,585612287	0,59966161	1,489231625	1,616837534	1,20877786	1,577330893	0,155221125	1,218945615	1,338999408	1,340894367	1,765565466	1,881630411	-1,133527868	-1,851615452	-1,594604834	-1,851615452	-1,851615452	-1,851615452	-0,94088279	-1,851615452	-1,851615452	Module_18	PRP82528.1	L-lysine 6-transaminase	4375	4.4e-123	81,97
TRINITY_DN1048_c1_g1_i2	1,199331884	1,27599884	0,782339106	1,776268402	1,243404863	1,661814184	1,683776031	1,501830672	1,800436596	1,68675423	1,881076866	1,845936023	-0,341831004	-1,068716354	-0,865690306	-1,692754808	-2,41501164	-2,153128167	-3,478514582	-3,275626749	-3,047694086	Module_18	PRP82528.1	L-lysine 6-transaminase	4146	1.1e-173	78,97
TRINITY_DN1048_c1_g1_i22	1,288723085	0,19237428	0,719309411	1,275561355	0,832711762	0,460598814	1,372309715	0,540297584	0,813798989	0,902867663	0,012947587	0,478461981	-0,987773581	-0,987773581	-0,987773581	-0,987773581	-0,987773581	-0,987773581	-0,987773581	-0,987773581	-0,987773581	Module_18	PIO48126.1	hypothetical protein CMR00_06590	4864	1.6e-105	67,75
TRINITY_DN1048_c1_g1_i23	-0,580138848	-0,072217383	1,008665719	0,51206859	-0,279136592	0,137071451	-0,565783555	-0,36104779	1,345480864	0,781629511	1,360215863	-0,061100239	0,58271568	-0,580138848	0,252548668	-0,580138848	-0,580138848	-0,580138848	-0,580138848	-0,580138848	-0,580138848	Module_18	PIO48126.1	hypothetical protein CMR00_06590	3675	1.2e-105	67,75
TRINITY_DN1048_c1_g1_i24	0,982699105	-0,468556294	0,329754483	-0,001595197	0,376115152	0,422824095	1,037521758	0,672164615	1,30308772	1,192250959	0,439441087	0,858897258	-0,850393378	-0,341457716	-0,850393378	-0,850393378	-0,850393378	-0,850393378	-0,850393378	-0,850393378	-0,850393378	Module_18	WP_059287268.1	GTP-binding protein	2503	1.2e-85	68,25
TRINITY_DN1048_c1_g1_i4	-0,951397523	-0,951397523	-0,951397523	-0,951397523	-0,951397523	-0,951397523	-0,951397523	-0,951397523	-0,951397523	-0,951397523	-0,951397523	-0,951397523	1,056515559	1,703267145	0,957031128	0,993835601	1,270170266	1,385171519	1,35573952	1,394566508	1,300473026	Module_2	PIO48126.1	hypothetical protein CMR00_06590	3033	9.8e-106	67,75
TRINITY_DN1048_c1_g1_i8	1,506218689	1,126516928	0,568073542	1,574706634	1,104748568	0,883719521	-0,991003996	0,837583463	1,670044891	0,406966237	-0,961913624	0,960617081	-1,035048328	-0,787728393	-0,653211244	-1,035048328	-1,035048328	-1,035048328	-1,035048328	-1,035048328	-1,035048328	Module_18	PRP82528.1	L-lysine 6-transaminase	4877	2.2e-107	73,77
TRINITY_DN1048_c1_g1_i9	1,059085581	0,730445035	-0,490346349	0,643282523	0,912175856	1,184712129	0,885664413	0,737635754	-0,066375725	0,734763766	-0,133012918	1,316048164	-0,855478942	-0,855478942	-0,670246688	-0,855478942	-0,855478942	-0,855478942	-0,855478942	-0,855478942	-0,855478942	Module_18	PIO48126.1	hypothetical protein CMR00_06590	3771	1.2e-105	67,75
TRINITY_DN10483_c0_g1_i2	-0,70452504	0,147988955	-2,047269813	-2,930108469	-2,930108469	-2,930108469	-0,934443059	0,121089594	-0,773064758	-0,511648631	-1,119459721	-0,620059243	0,849361389	2,232504409	1,810333436	1,42173184	1,95184975	1,365173747	1,89603321	2,305427138	1,399302203	Module_2	XP_004333178.1	serine/threonine protein kinase	274	1.6e-44	100
TRINITY_DN10483_c0_g2_i2	-1,172562903	-0,094153076	-1,77392774	-2,85146434	-2,965614535	-2,819947904	-0,884590038	0,184159569	-0,371104051	-1,294504646	-1,005189467	-0,610915879	0,930957089	2,252100233	1,437654998	1,313485761	2,480562595	1,710824913	1,764003952	1,883220348	1,887005121	Module_2	XP_004333178.1	serine/threonine protein kinase	278	2.5e-45	100
TRINITY_DN1049_c0_g1_i3	-0,669462628	0,808357705	0,096852868	-1,00976216	0,042955358	-0,767892364	1,233094364	1,642250868	1,089680132	1,334772202	1,589139531	1,022783816	-0,892346849	-0,526337686	-0,894069471	-0,607386132	-1,128433337	-0,202807487	-0,778990073	-0,440132644	-0,942266013	Module_18	XP_004338188.1	fasciclin domain containing protein	2458	3.3e-197	80,88
TRINITY_DN1049_c0_g2_i4	-0,406015648	-0,300702104	-0,28001795	-0,107243461	-0,304613616	-0,273614499	-0,390689917	-0,363235329	-0,32433185	-0,379645307	-0,361876219	-0,237024732	-0,142981242	0,156360168	0,415278465	0,05010148	0,52072078	0,752973876	0,265915253	0,759857274	0,950784579	Module_2	XP_004338188.1	fasciclin domain containing protein	3987	5.4e-197	80,88
TRINITY_DN10493_c0_g1_i3	0,197971023	0,465951129	0,244349239	0,223540568	0,391251971	0,365811678	0,455908351	0,364221581	0,450373613	0,585340661	0,532023723	0,402140875	-1,404323244	-1,200675736	-1,217721232	-0,341737428	-0,110142771	-0,300295466	-0,151511196	0,065101809	-0,01757915	Module_19	XP_020431991.1	hypothetical protein PPL_06690	1217	1.3e-05	71,43
TRINITY_DN105_c1_g1_i15	-0,104656179	-0,104656179	-0,104656179	-0,104656179	-0,104656179	-0,104656179	-0,104656179	-0,104656179	-0,104656179	-0,104656179	-0,104656179	-0,104656179	-0,104656179	-0,104656179	-0,104656179	0,825134819	0,749738499	0,308937903	-0,104656179	-0,104656179	-0,104656179	Module_2	XP_004353380.1	serine/threonineprotein kinase/receptor	4977	0	97,75
TRINITY_DN105_c1_g1_i19	0,397724987	0,094806172	0,807189215	0,234902498	0,311540958	0,399503896	-0,299159104	-0,299159104	-0,020579554	-0,299159104	0,007686396	0,454445432	-0,299159104	-0,299159104	-0,299159104	-0,299159104	-0,108860312	-0,1063337	0,010017083	-0,299159104	-0,08877024	Module_18	XP_004353380.1	serine/threonineprotein kinase/receptor	4744	1.1e-268	99,59
TRINITY_DN105_c1_g1_i21	-0,243298569	0,524779866	0,848908869	-0,243298569	-0,044175927	-0,243298569	0,643446656	0,438375573	0,770342342	0,224502587	-0,243298569	-0,243298569	-0,243298569	-0,243298569	-0,243298569	-0,243298569	-0,243298569	-0,243298569	-0,243298569	-0,243298569	-0,243298569	Module_19	XP_004353381.1	UAA transporter family protein	3054	2.5e-194	93,32
TRINITY_DN105_c1_g1_i22	0,523180736	1,266637417	1,053255439	0,338886143	0,393875378	0,727485278	-0,231528049	0,434354447	0,703079965	0,322136558	0,427113326	-0,495527791	-0,262004363	-0,524053489	0,110048414	-0,794642453	-1,019859462	-0,77957269	-0,393483585	-0,731868779	-1,067512438	Module_18	XP_004353381.1	UAA transporter family protein	1358	1,00E-139	100
TRINITY_DN105_c1_g1_i8	0,372922529	0,1928875	-0,315033965	0,38006902	0,482394117	0,536964872	-0,315033965	-0,315033965	-0,315033965	-0,315033965	0,02752078	0,059031753	0,048978088	0,013802499	0,120061186	-0,315033965	-0,010522923	-0,315033965	0,081125524	-0,315033965	0,215036777	Module_18	XP_004353381.1	UAA transporter family protein	4192	6.3e-228	94,31
TRINITY_DN1050_c0_g1_i1	0,241692646	-0,565192725	-1,071806827	0,435628621	-0,168344172	0,447893034	0,518850871	-0,424406617	-0,430380518	-0,846748917	-0,442403047	-0,857440546	-0,237797799	-0,165019989	-0,805404361	0,748165532	0,484602085	0,704535699	0,522721109	0,782789261	1,128066659	Module_2	XP_004346557.1	hypothetical protein ACA1_228930	1931	2.9e-95	100
TRINITY_DN1050_c0_g1_i4	0,018369511	-0,787169142	-0,161586047	-0,144468495	-0,336479561	-0,238465985	-0,135617577	-0,157847525	0,050394408	-0,413731011	-0,247973071	-0,547227664	-0,426268477	0,104315425	0,210518846	1,150877778	0,81082523	0,725149865	0,681577985	0,362984639	-0,518179132	Module_2	XP_004346557.1	hypothetical protein ACA1_228930	2797	3,00E-85	98,46
TRINITY_DN1050_c0_g2_i1	0,081164237	0,256679934	-0,346441936	-0,346441936	0,193585333	-0,346441936	-0,346441936	-0,346441936	0,305241245	-0,346441936	-0,346441936	-0,346441936	-0,346441936	0,34866105	0,509547761	-0,346441936	0,143101	0,514322267	0,049717553	0,072557529	0,989841452	Module_2	XP_004337081.1	SNF2 family Nterminal domain containing protein	10504	0	97,72
TRINITY_DN1050_c0_g2_i8	0,184996665	0,168201422	-0,189069053	-0,189069053	0,100175232	-0,189069053	-0,189069053	-0,189069053	0,128235015	-0,189069053	-0,189069053	-0,189069053	-0,189069053	0,226689613	0,235315618	-0,189069053	0,093074175	0,224525029	0,097812094	0,01381878	0,417846889	Module_2	XP_004337081.1	SNF2 family Nterminal domain containing protein	10523	0	97,72
TRINITY_DN1050_c0_g2_i9	0,106226978	0,323188215	0,049271093	-0,49204229	-0,396631396	-0,524931899	-0,398661931	-0,205001229	-0,463069382	-0,093081831	0,118347541	-0,273215717	0,717909006	0,614989043	0,452717614	0,139491472	0,246656532	-0,155233137	0,04255219	0,044047986	0,146471142	Module_1	XP_004337081.1	SNF2 family Nterminal domain containing protein	10527	0	98,08
TRINITY_DN10503_c0_g2_i2	-0,199463995	-0,234895843	-0,591354648	-0,186715502	0,104251916	-0,013128479	-0,118140505	-0,956487241	-0,467972232	-0,371524741	-0,736157287	-0,193500677	-0,513941785	-0,478291983	-0,771254987	0,774696	-0,355266156	0,473262609	1,82003791	1,546607028	1,469240597	Module_2	XP_004339275.1	hypothetical protein ACA1_059790	822	1.2e-37	53,77
TRINITY_DN1051_c0_g1_i3	-0,92852586	-0,777578139	-0,696744527	-0,355037898	-0,538764439	-0,576150855	-0,846503345	-1,056216286	-0,9215097	-0,527401945	-0,702746387	-0,664173322	0,921764797	1,119885466	1,222619802	0,796522039	1,135738256	1,095450588	0,869125788	0,899899779	0,530346187	Module_1	XP_004338698.1	glycosyl hydrolase	3507	2.9e-210	97,81
TRINITY_DN1051_c0_g1_i4	0,765907473	0,552630791	-0,096547088	-0,19362986	-0,082366104	-0,036614296	0,632179796	0,023244084	0,32121228	0,262292444	0,475785962	0,211059245	1,230903131	1,228562992	-0,015855735	-0,879794186	-0,879794186	-0,879794186	-0,879794186	-0,879794186	-0,879794186	Module_18	XP_004338701.1	betaglucuronidase, putative	3634	1.3e-250	71,54
TRINITY_DN1051_c0_g1_i7	-0,460578362	-0,737037909	-0,658299409	-0,700537011	-0,335803808	-0,55958386	-0,891930172	-0,88084951	-0,96259761	-0,415909313	-0,599897739	-0,905340292	0,79846366	0,731808921	0,351130004	0,442623108	0,960324387	0,901533384	1,147568129	1,204078809	1,570834591	Module_2	XP_004338698.1	glycosyl hydrolase	3707	1.3e-208	97,26
TRINITY_DN1051_c0_g2_i10	-0,953353568	-1,822189713	-1,34598995	-0,902759488	-1,479236836	-1,712916522	-0,930800211	-2,013987891	-1,552534521	-0,561698996	-1,090996265	-1,369938193	1,564266456	1,654923245	1,872634874	1,309197539	1,638396647	2,082949044	1,858368549	1,850750471	1,90491533	Module_2	XP_004338701.1	betaglucuronidase, putative	1264	1.3e-107	99,47
TRINITY_DN1051_c0_g2_i12	-0,299758026	-0,299758026	-0,299758026	-0,299758026	-0,299758026	-0,299758026	-0,299758026	-0,299758026	-0,299758026	-0,299758026	-0,299758026	-0,299758026	0,619391337	1,046773436	1,041089051	0,591661161	1,216257121	-0,018801712	-0,299758026	-0,299758026	-0,299758026	Module_14	XP_004338698.1	glycosyl hydrolase	2804	2.2e-245	98,13
TRINITY_DN1051_c0_g2_i2	0,446826772	-0,223107064	-0,223107064	0,659731592	-0,223107064	-0,223107064	-0,223107064	-0,223107064	-0,223107064	-0,223107064	-0,223107064	-0,223107064	-0,223107064	-0,223107064	-0,223107064	0,661295489	0,774004657	1,02785451	-0,223107064	-0,223107064	-0,223107064	Module_2	XP_004338698.1	glycosyl hydrolase	3442	2.8e-210	97,81
TRINITY_DN1051_c0_g2_i9	-0,584208002	-0,097284862	-0,443215492	-0,250728822	-0,519318471	-0,422456932	0,010271144	0,043658825	-0,226536722	0,185635443	-0,074533629	-0,321173596	1,458470249	1,05760671	0,966108356	0,167908149	-0,044906465	-0,451475826	0,259513098	0,026375386	-0,73970854	Module_1	XP_004338701.1	betaglucuronidase, putative	3569	1.3e-250	71,54
TRINITY_DN10515_c0_g1_i2	-0,496518008	-0,578654898	-0,639562374	-1,131952287	-1,305775195	-0,676675547	-1,210282952	-1,578289056	-1,741553699	-1,039917115	-1,564455387	-0,99040316	0,655554212	0,351824496	0,62092535	1,047308655	1,380995798	1,121587791	2,630531444	2,736414822	2,40889711	Module_2	XP_004340354.1	ELR18334.1 oxidoreductase	335	6,00E-41	100
TRINITY_DN10515_c0_g2_i1	-0,779248405	-0,779248405	-0,779248405	-0,779248405	-0,261216913	-0,779248405	-0,779248405	-0,779248405	-0,779248405	-0,779248405	-0,779248405	-0,779248405	-0,779248405	-0,352715267	-0,24419081	0,740796619	0,797031852	-0,779248405	3,192249166	3,157719255	3,100555367	Module_2	XP_004340354.1	ELR18334.1 oxidoreductase	686	9.9e-107	90,99
TRINITY_DN10521_c0_g1_i2	-0,023418228	1,529961964	1,33002208	0,559868279	1,65037604	1,180551487	-0,368648786	1,567478374	1,542661001	-0,465337446	1,231764128	1,34235874	-0,105348421	0,405870079	-0,126781611	-1,272351104	-1,357203812	-1,354672767	-2,544971559	-2,376329523	-2,345848917	Module_18	XP_004335755.1	hypothetical protein ACA1_018110	647	1.1e-62	86,3
TRINITY_DN10521_c0_g2_i2	-0,600075717	1,658104945	1,350201251	0,558321961	1,496612804	1,15762272	-0,064308397	1,433553402	1,514182376	-0,031164111	1,386904134	1,185669856	-0,701489984	0,541774507	0,179600629	-1,23914677	-1,519895638	-1,423724269	-2,373625657	-2,445554517	-2,063563524	Module_18	XP_004335755.1	hypothetical protein ACA1_018110	653	1.1e-62	86,3
TRINITY_DN1053_c0_g1_i2	-1,501768127	-0,536815074	-1,501768127	-1,501768127	-1,501768127	-0,64976929	-0,76624595	-0,705170373	-0,780176728	-1,065606288	-1,090341881	-0,941053173	1,327066522	1,322592415	1,854093879	1,353025471	1,836371001	1,31585513	1,691530524	0,941308024	0,900408298	Module_1	XP_004339976.1	serine/threonineprotein kinase, putative	1190	7.2e-12	99,14
TRINITY_DN1053_c0_g1_i6	-2,276299468	-2,276299468	-2,276299468	-1,221103814	-2,276299468	-2,276299468	-2,276299468	-2,276299468	-2,276299468	-0,68605676	-2,276299468	0,090791979	2,533217875	2,837192679	2,658122675	2,023897488	2,412160673	2,774245762	2,488757837	2,448023378	2,127445438	Module_1	XP_004336144.1	Serine/threonine kinase	739	2,00E-68	98,5
TRINITY_DN1054_c0_g2_i1	0,529886969	0,932325768	0,817693602	1,144870403	0,53960485	0,736053423	1,111595575	1,292024097	1,084190533	1,175967849	1,181409543	1,565104543	-0,972951977	-1,174672195	-0,814458138	-1,031701749	-1,594351788	-0,999093734	-2,298338392	-1,525185995	-1,699973186	Module_18	XP_004339266.1	hypothetical protein ACA1_059600	471	7.9e-47	99,04
TRINITY_DN1054_c0_g3_i3	-0,294003652	-0,699260131	-0,510243847	-0,675216723	-1,188491166	-0,738788495	-1,332253375	-0,664197187	-1,149380089	-0,659326504	-0,098883544	-0,457079679	1,226305104	1,249734362	1,175277153	0,913755199	0,72995447	0,825127501	1,083898081	0,628853375	0,634219146	Module_1	XP_004340062.1	hypothetical protein ACA1_083930	2787	6.5e-181	97,89
TRINITY_DN1054_c0_g3_i4	-0,686279582	-0,281844614	-0,155997053	0,075225287	-1,007201964	0,085868168	-0,639752966	-0,479493389	-0,638779159	0,104597129	-0,729165395	-0,130449739	0,964561871	0,611707868	1,079669366	-0,088629564	-0,01286824	0,676905183	0,257820851	0,695555958	0,298549983	Module_1	XP_004340062.1	hypothetical protein ACA1_083930	2966	9.4e-170	93,17
TRINITY_DN10545_c0_g1_i4	0,616845174	0,40651117	0,456249667	-0,343666536	-0,227301779	-0,343666536	-0,343666536	0,951468713	-0,343666536	0,393587568	-0,343666536	-0,343666536	-0,343666536	-0,343666536	-0,343666536	0,477635504	0,212149619	0,451269127	-0,138274023	-0,317928974	-0,189212943	Module_2	XP_004343994.1	aldehyde oxidase and xanthine dehydrogenase, molybdopterin binding domain containing protein	4722	0	98,25
TRINITY_DN10565_c0_g1_i16	-0,300644883	-0,300644883	-0,300644883	-0,300644883	-0,300644883	0,751771012	-0,300644883	-0,300644883	-0,300644883	-0,300644883	-0,300644883	-0,300644883	0,976744816	0,247298429	1,280465293	-0,300644883	-0,300644883	0,012020291	-0,300644883	0,667998873	0,272729644	Module_1	XP_004351513.1	thioredoxin domain containing protein	2638	1.9e-198	96,39
TRINITY_DN1057_c0_g1_i14	-0,368369218	-0,368369218	0,785436118	-0,368369218	0,481229793	0,448844706	0,017889923	0,228088921	0,457823318	-0,368369218	-0,368369218	-0,368369218	-0,368369218	-0,339800066	-0,368369218	-0,368369218	0,776982167	-0,342631657	-0,368369218	0,867357842	0,302471118	Module_2	XP_004338442.1	RhoGEF domain containing protein	7554	7.1e-89	55,05
TRINITY_DN1057_c0_g1_i3	0,336985698	-0,326987538	-0,208775353	0,667526923	-0,402862405	-0,402862405	-0,402862405	-0,402862405	-0,402862405	-0,402862405	-0,402862405	-0,402862405	0,103028525	-0,402862405	0,297577313	0,504028191	1,191686144	0,520096559	0,13219519	0,8112624	-0,402862405	Module_2	XP_004338442.1	RhoGEF domain containing protein	7493	7.1e-89	55,05
TRINITY_DN1057_c0_g1_i35	-0,464707233	-0,903000084	-0,384968591	-0,903000084	-0,903000084	-0,176168867	-0,221325942	-0,047807676	-0,509034808	-0,498096962	-0,903000084	-0,416543128	1,316400798	1,54642923	1,347961489	1,096639197	-0,462579363	-0,208788476	0,536357094	0,525678326	0,632555249	Module_1	XP_004338442.1	RhoGEF domain containing protein	7394	7,00E-89	55,05
TRINITY_DN1057_c0_g1_i38	0,643000994	0,284100798	-0,28830385	-0,28830385	-0,28830385	0,321451112	-0,28830385	-0,28830385	-0,28830385	-0,28830385	-0,28830385	-0,28830385	0,017374893	-0,28830385	-0,28830385	0,596098703	0,558891337	0,783458819	-0,28830385	0,543573391	-0,28830385	Module_2	PRP75833.1	hypothetical protein PROFUN_15520	3483	7.2e-28	62,82
TRINITY_DN1057_c1_g1_i2	0,485585503	-0,157808951	-0,157808951	-0,157808951	-0,157808951	-0,157808951	-0,157808951	-0,157808951	-0,157808951	-0,157808951	-0,157808951	-0,157808951	-0,157808951	0,215143147	-0,157808951	0,192688296	0,487431562	0,521164357	-0,157808951	-0,157808951	0,4651214	Module_2	XP_004333916.1	hypothetical protein ACA1_274910	4618	3,00E-263	92,15
TRINITY_DN1058_c0_g2_i9	-0,497682855	-0,497682855	0,352716542	-0,156266331	0,200090964	-0,497682855	-0,497682855	-0,497682855	-0,497682855	-0,497682855	-0,497682855	0,317892574	-0,497682855	0,446425944	1,106862961	-0,497682855	0,935810785	-0,497682855	0,920776982	0,74354718	0,606653805	Module_2	XP_004335068.1	phosphatidylinositol glycan	3177	0	94,55
TRINITY_DN10584_c0_g1_i1	0,8318174	0,928473227	0,61803779	0,789706887	1,027721213	0,535484802	1,048690177	1,171875396	1,071770969	1,197986853	1,407753528	1,318407882	0,333450607	-0,013441331	-0,366709465	-1,814910969	-1,774652374	-1,771998692	-2,275708879	-2,155066477	-2,108688545	Module_18	XP_004352992.1	acetylCoA carboxylase	4835	0	95,88	Propanoate metabolism, Biosynthesis of antibiotics, Fatty acid biosynthesis, Aflatoxin biosynthesis, Carbon fixation pathways in prokaryotes, Pyruvate metabolism
TRINITY_DN10584_c0_g1_i10	1,157960109	0,671453555	-0,011566626	1,203789497	1,244098131	0,640961929	1,24143271	1,0620177	0,792862054	1,431152277	1,110148909	0,843145688	0,34574004	-0,052013738	-1,232110475	-1,132197675	-1,71640622	-1,425255974	-1,755756624	-2,541297977	-1,87815729	Module_18	XP_004352992.1	acetylCoA carboxylase	1743	5.7e-292	100	Propanoate metabolism, Biosynthesis of antibiotics, Fatty acid biosynthesis, Aflatoxin biosynthesis, Carbon fixation pathways in prokaryotes, Pyruvate metabolism
TRINITY_DN10584_c0_g1_i3	1,195163935	0,106623219	-0,504717202	0,903172116	0,54422697	1,055839532	1,062154842	-0,254008405	-0,145724007	1,135192372	0,106623219	0,983743841	-0,980839622	-0,980839622	-0,980839622	0,04206078	-0,665853136	-0,208531647	-0,980839622	-0,451768322	-0,980839622	Module_18	XP_004352992.1	acetylCoA carboxylase	4974	0	94,87	Propanoate metabolism, Biosynthesis of antibiotics, Fatty acid biosynthesis, Aflatoxin biosynthesis, Carbon fixation pathways in prokaryotes, Pyruvate metabolism
TRINITY_DN10584_c0_g1_i7	1,095860256	1,821158061	2,714688417	1,659920758	-1,080143301	1,452921621	1,41683028	-1,080143301	1,084321198	0,099367749	-1,080143301	-0,14808213	-1,080143301	-1,080143301	-1,080143301	-1,080143301	-0,04311257	-1,080143301	-1,080143301	-0,352440628	-1,080143301	Module_18	XP_004352992.1	acetylCoA carboxylase	1583	1.6e-237	99,29	Propanoate metabolism, Biosynthesis of antibiotics, Fatty acid biosynthesis, Aflatoxin biosynthesis, Carbon fixation pathways in prokaryotes, Pyruvate metabolism
TRINITY_DN10584_c0_g1_i9	0,002258163	0,501435961	0,2134773	0,928304714	0,16390068	0,918372993	0,496358278	0,16069469	0,390860764	0,851846241	-0,124983376	0,534631624	-0,685698331	-0,685698331	-0,685698331	0,044615555	-0,685698331	-0,281885269	-0,685698331	-0,685698331	-0,685698331	Module_18	XP_004352992.1	acetylCoA carboxylase	1470	6.6e-241	100	Propanoate metabolism, Biosynthesis of antibiotics, Fatty acid biosynthesis, Aflatoxin biosynthesis, Carbon fixation pathways in prokaryotes, Pyruvate metabolism
TRINITY_DN10584_c0_g3_i3	0,720830856	0,815822391	0,575945464	0,757250075	1,040613007	0,542237577	1,04971692	1,129743981	1,036393141	1,158560128	1,451933869	1,324266457	0,328064743	0,012582674	-0,48914035	-1,520548705	-1,721681013	-1,635590166	-2,37170834	-2,275989985	-1,929302726	Module_18	XP_004352992.1	acetylCoA carboxylase	2324	0	96,3	Propanoate metabolism, Biosynthesis of antibiotics, Fatty acid biosynthesis, Aflatoxin biosynthesis, Carbon fixation pathways in prokaryotes, Pyruvate metabolism
TRINITY_DN10584_c0_g3_i5	1,271411542	0,847580924	0,066549297	1,31459076	0,817019604	0,384574894	1,878125188	-0,932729175	-0,322974213	1,434362272	-0,918373882	0,762373811	-0,932729175	-0,932729175	-0,932729175	-0,932729175	-0,932729175	0,211317195	-0,932729175	-0,284723995	-0,932729175	Module_18	XP_004352992.1	acetylCoA carboxylase	2463	0	96,06	Propanoate metabolism, Biosynthesis of antibiotics, Fatty acid biosynthesis, Aflatoxin biosynthesis, Carbon fixation pathways in prokaryotes, Pyruvate metabolism
TRINITY_DN10584_c0_g3_i7	0,675610029	0,49512282	0,228324986	1,060680926	0,537149493	0,449598894	0,003902029	0,925080855	0,249046276	0,138632028	0,256740668	-0,5019889	-0,5019889	-0,5019889	-0,5019889	-0,5019889	-0,5019889	-0,5019889	-0,5019889	-0,5019889	-0,5019889	Module_18	XP_004352992.1	acetylCoA carboxylase	1836	0	100	Propanoate metabolism, Biosynthesis of antibiotics, Fatty acid biosynthesis, Aflatoxin biosynthesis, Carbon fixation pathways in prokaryotes, Pyruvate metabolism
TRINITY_DN1059_c0_g1_i5	0,871731782	1,454565568	1,752657117	0,090965093	0,262014126	1,624806133	0,077124153	0,563726358	1,341317056	-2,268556078	0,554989498	1,190482025	-1,243527283	-1,480287995	-1,358591011	-2,268556078	0,300205705	0,120735384	-1,343316172	-0,743489486	0,501004107	Module_18	XP_004336481.1	calponin domain containing protein	4558	8.7e-292	98,51
TRINITY_DN10592_c0_g1_i1	-0,777757728	-0,668869055	-0,397700222	-0,97688037	-0,426964816	-0,609509304	-0,757789312	-0,450811558	-0,216446495	-0,97688037	-0,599478939	-0,777757728	-0,97688037	-0,390956393	0,35310428	0,364536155	1,151742979	1,557928291	1,371635347	2,260989231	1,944746378	Module_2	XP_004341683.1	hypothetical protein ACA1_197610	936	8.4e-16	90,57
TRINITY_DN106_c0_g1_i3	0,004982016	0,076198814	0,251701441	0,371948795	0,801869939	0,069565722	0,234607	0,828436738	0,13138173	-0,142778421	0,591565913	0,45623683	-0,532114174	-0,730825252	-0,401045108	-0,251531566	-0,377288985	-0,39369378	-0,662974424	-0,260696856	-0,065546374	Module_18	XP_004367873.1	TBC domain containing protein	12638	0	97,22
TRINITY_DN106_c0_g1_i6	0,055151698	0,759695815	-0,152248009	-0,316696195	0,309769858	0,766615228	0,530561815	0,071499692	0,326042637	0,463236437	0,175363725	0,597709606	-0,434391238	-0,434391238	-0,434391238	-0,36537656	-0,330054578	-0,395955056	-0,434391238	-0,323359925	-0,434391238	Module_18	XP_004367872.1	WD domain, G-beta repeat-containing protein	2756	0	97,88
TRINITY_DN106_c1_g1_i1	-0,676232776	-0,482319973	-0,417872355	-0,632091654	-0,864170194	-0,73990783	-0,892835909	-0,658743802	-0,838647935	-0,629353855	-0,69549744	-0,690300406	0,206908684	0,301962202	0,327358891	1,194354764	1,276873508	1,251610852	1,434989985	1,16196282	1,061952422	Module_2	XP_004347115.1	hypothetical protein ACA1_384680	2264	2.4e-48	100
TRINITY_DN106_c1_g1_i2	-0,104136115	-0,643170818	-0,199564167	-0,643170818	-0,643170818	-0,643170818	-0,643170818	-0,643170818	-0,643170818	-0,643170818	-0,643170818	-0,643170818	0,12829224	0,136719221	0,141751883	0,857121359	0,977884685	1,763365852	0,764997553	1,103571898	0,861703771	Module_2	XP_004347115.1	hypothetical protein ACA1_384680	1471	6.3e-42	72,59
TRINITY_DN106_c1_g4_i1	0,146912603	-0,791288959	-0,612392248	-0,611195239	-0,587461287	-0,788918611	-0,426423721	-0,458623914	-0,527802758	-0,328748978	-0,443365655	-0,537718227	1,142306746	1,090831287	1,134567758	0,12965379	0,447710415	0,307907776	0,505271063	0,704197081	0,504581076	Module_1	XP_004341540.1	OTU family cysteine protease	1944	2,00E-59	98,7
TRINITY_DN106_c4_g1_i24	-0,097883825	0,125341417	-0,06217458	-0,404729326	1,055226814	0,789357726	0,433617411	0,466325749	0,584409682	-0,404729326	-0,184399371	0,003439045	0,211628371	-0,157409391	-0,404729326	-0,404729326	-0,404729326	-0,404729326	-0,404729326	0,070355557	-0,404729326	Module_18	XP_004340808.1	adaptin subfamily protein	6039	0	98,88
TRINITY_DN106_c4_g1_i9	1,476104641	1,232239469	1,459056849	1,417680701	1,147273038	1,489077456	0,628890751	1,034330662	0,950308584	0,558319208	1,472453958	0,837105909	0,357450499	-0,211981362	-0,785134856	-2,941207817	-2,941207817	-2,941207817	-1,179497032	-1,979214139	-1,080840887	Module_18	XP_004340807.1	ATP-dependent metallopeptidase HflB subfamily protein	507	3.8e-55	100
TRINITY_DN1061_c0_g1_i11	0,458518024	0,445700314	-0,56651077	0,030901217	0,316327885	0,032807023	-0,56651077	0,27988225	0,032807023	0,704317145	-0,56651077	0,572958725	-0,56651077	0,391775131	0,062962426	-0,56651077	-0,56651077	-0,56651077	-0,56651077	0,642006489	0,561122509	Module_18	XP_004334089.1	hypothetical protein ACA1_101370	4798	0	88,71
TRINITY_DN10617_c0_g1_i11	0,305452945	-0,319349821	-0,099019866	-0,215013161	-0,319349821	-0,319349821	-0,319349821	-0,304994528	-0,319349821	0,383750879	-0,319349821	-0,107714567	0,154696779	-0,319349821	0,993315353	0,340574738	0,198681672	0,904072729	-0,319349821	-0,319349821	0,320345413	Module_1	XP_016610029.1	hypothetical protein SPPG_02496	6821	1.6e-151	42,26
TRINITY_DN10617_c0_g1_i15	0,056570618	0,235655619	-0,272265846	0,707393705	0,277649707	0,095105219	0,079362483	0,472756303	-0,272265846	-0,272265846	-0,002035939	-0,021304273	0,233625083	0,021693133	-0,272265846	-0,272265846	-0,272265846	-0,272265846	0,036910341	-0,015255228	-0,272265846	Module_18	XP_016610029.1	hypothetical protein SPPG_02496	6757	1.2e-164	41,13
TRINITY_DN10620_c0_g2_i4	-0,70202261	-0,447721632	-1,138525448	0,336717298	-0,116377727	-0,085368093	-1,170941819	-1,10447884	-0,999477199	-1,003768403	-1,706512242	-1,119700464	0,812572699	1,209218632	0,61194762	0,982420222	1,513423582	0,920467099	1,311335645	1,173361866	0,723429813	Module_1	XP_004335059.1	serine/threonine kinase	266	2.6e-39	98,86
TRINITY_DN10620_c0_g2_i6	-0,1806745	0,894665272	-0,703542072	-0,850917018	0,317549402	-0,492155031	-1,016356622	-0,884680999	-1,213487098	-1,279902939	-0,367977913	-0,176379164	1,117652987	1,097692697	1,000735708	-0,378629693	0,590826044	0,06888411	0,643709652	0,994558151	0,818429026	Module_1	XP_004335056.1	serine/threonine protein kinase	502	1.3e-87	100
TRINITY_DN10624_c0_g1_i4	-0,315194637	-0,315194637	-0,315194637	0,694869046	-0,315194637	0,766826632	-0,315194637	-0,315194637	0,36737866	0,656394898	0,765463026	1,030201738	-0,315194637	-0,315194637	-0,315194637	-0,315194637	-0,315194637	-0,315194637	-0,315194637	0,131590925	-0,315194637	Module_18	XP_004339438.1	homoaconitase, mitochondrial precursor, putative	2486	9.5e-200	100
TRINITY_DN10624_c0_g1_i5	0,889356876	0,69894903	0,660194714	0,869118669	0,664051306	0,693191049	0,696422653	0,524714432	0,807987879	0,327621418	0,497121815	0,710875954	-0,984233956	-1,317198997	-1,250134175	-0,553543968	-0,836341452	-0,938236253	-0,550603995	-0,930738254	-0,678574748	Module_18	XP_004339438.1	homoaconitase, mitochondrial precursor, putative	2401	0	88,4
TRINITY_DN10624_c0_g2_i3	0,733502694	0,772999877	0,822243082	0,767517099	0,686402066	0,834979114	0,599925996	0,572186638	0,841907317	0,573368822	0,47271624	0,745518241	-0,916501589	-1,404616265	-1,264575762	-0,600590338	-0,871060957	-1,028124402	-0,620850157	-0,975942257	-0,741005457	Module_18	XP_004339438.1	homoaconitase, mitochondrial precursor, putative	2389	0	88,4
TRINITY_DN10624_c0_g2_i4	-0,219390813	-0,074698958	1,144001081	0,791664376	-0,668291764	-0,099773166	0,673693984	0,520742061	0,27956138	0,659970265	0,540225496	0,112438273	-0,668291764	-0,668291764	-0,192169344	-0,668291764	-0,668291764	-0,668291764	-0,668291764	0,816104199	-0,274326488	Module_19	XP_004339438.1	homoaconitase, mitochondrial precursor, putative	2087	2.9e-149	77,27
TRINITY_DN10625_c0_g1_i5	-0,822543897	-0,428578622	-0,822543897	-0,822543897	-0,584980179	-0,243363749	-0,140869756	-0,822543897	-0,212788935	-0,314622432	-0,193070701	-0,241433722	-0,565533279	-0,217523744	-0,030104967	-0,493707433	1,29979751	1,448582929	0,97529917	1,636887721	1,596185779	Module_2	XP_004339319.1	leucine rich repeat domain containing protein	1698	2.6e-84	78,88
TRINITY_DN10638_c0_g1_i1	0,149581207	1,178919048	1,291471964	-0,134766962	0,395491435	1,218580237	0,159577874	0,178472186	0,70257813	0,155950732	-0,512168392	-0,174171929	-0,512168392	-0,512168392	-0,512168392	-0,512168392	-0,512168392	-0,512168392	-0,512168392	-0,512168392	-0,512168392	Module_18	XP_004341265.1	defective in cullin neddylation 1, putative	3675	5.3e-122	83,16
TRINITY_DN1064_c1_g1_i2	0,033551154	-0,089916641	-0,005213765	0,230969421	-0,026239269	0,004575552	-0,237874522	-0,237874522	-0,237874522	-0,237874522	-0,069232486	0,051369763	0,043081792	0,240320736	0,110357897	0,02154863	0,054907227	0,213138721	-0,008901952	0,385055829	-0,237874522	Module_1	XP_004340585.1	RasGEF domain containing protein	7382	0	93,81
TRINITY_DN10646_c0_g3_i2	-1,45129231	-1,126346854	-0,329957168	-1,233506144	-0,782940595	-1,660037915	-1,485883255	-2,40706681	-1,403217568	-1,405525881	-1,204076175	-1,891992655	1,889038462	1,822013954	1,604999799	1,865360115	1,929739305	1,552602275	1,850001058	1,738281787	2,129806574	Module_2	XP_004338569.1	Ras subfamily protein	249	5.7e-28	81,11	Thiamine metabolism, Purine metabolism
TRINITY_DN1065_c0_g1_i23	-0,222679617	-0,650184857	-0,758541099	-1,06907635	-0,610783012	-1,258030908	-0,874060368	-0,934534227	-1,275495135	-0,847697497	-0,734686084	-0,917532255	0,302954058	0,16698904	0,020691547	1,484571264	1,204143539	1,0025442	2,120691056	1,991835199	1,858881504	Module_2	XP_004367697.1	hypothetical protein ACA1_255510	1599	4.1e-236	88,02
TRINITY_DN1065_c0_g3_i2	1,631811624	1,76996664	1,419727893	1,658607603	1,394252414	2,183862155	1,700993459	1,249000172	1,714524192	1,325008319	1,375751011	1,354324673	-2,500837639	-2,261325956	-2,328753884	-2,468790675	-2,109322863	-2,406756396	-1,316153847	-1,699978429	-1,685910467	Module_18	XP_004345876.1	hypothetical protein ACA1_182340	780	1,00E-27	93
TRINITY_DN1065_c1_g1_i1	-0,132392507	-0,441147338	-0,966984485	-1,543134322	-0,517747558	-0,590141682	-0,660415414	-0,27253581	-0,801105067	-0,953702964	-0,66149467	-0,648864121	-0,246794604	0,093282863	0,368026809	0,611514517	1,093682712	1,003103114	1,70502874	1,919368303	1,642453484	Module_2	XP_004367697.1	hypothetical protein ACA1_255510	1665	6.3e-264	96,93
TRINITY_DN1065_c1_g1_i2	0,197314804	-0,470063433	-0,31906343	-0,672951266	-0,672951266	-0,672951266	-0,672951266	-0,188555304	-0,476344222	-0,672951266	-0,672951266	-0,37194901	-0,009378931	0,248485065	0,103573885	1,402581365	1,000152831	-0,077447606	0,755727144	0,793284296	1,449390141	Module_2	XP_004367697.1	hypothetical protein ACA1_255510	2233	3.5e-302	91,99
TRINITY_DN1065_c1_g1_i9	-0,628799446	-0,537492672	-0,682291841	-0,926335053	-0,672867468	-0,556116428	-0,449572561	-0,496107952	-0,929800377	-0,399254262	-0,233275026	-0,347357154	-0,050312024	-0,388556114	0,02005089	1,038735648	0,881427007	0,53933905	1,862902712	1,557323752	1,39835932	Module_2	XP_004367697.1	hypothetical protein ACA1_255510	2494	1.1e-307	97,12
TRINITY_DN1065_c2_g1_i1	1,832192018	2,113200386	1,69693605	1,79802728	1,435582407	2,184368531	1,824276369	1,371648395	1,85596236	1,536744781	1,436896423	1,546632268	-2,327875492	-3,090862057	-2,242063876	-2,168664209	-2,786351015	-1,976495032	-2,165622152	-2,252515321	-1,622018114	Module_18	XP_004345876.1	hypothetical protein ACA1_182340	454	6.1e-28	93
TRINITY_DN10650_c0_g1_i2	1,349753759	1,355795332	0,959048337	0,941498662	1,106464385	0,847213235	1,571538843	1,183756876	1,077467303	1,186139295	0,935204327	0,770494886	-1,061443193	-1,617998602	-2,290659732	-0,91487456	-1,499107787	-1,660533966	-1,359769063	-1,441970126	-1,438018211	Module_19	XP_005850361.1	hypothetical protein CHLNCDRAFT_142203	929	8.9e-34	79,2
TRINITY_DN10650_c0_g1_i4	1,332752131	1,418576872	0,826600006	0,906972869	1,102874516	0,654453332	1,581838552	0,741364774	0,924198547	1,196395722	0,938657847	0,916051674	-1,038879941	-0,866514664	-2,108955288	-1,243294833	-1,990680462	-1,528682304	-1,254665887	-1,474681936	-1,034381526	Module_18	WP_027302615.1	50S ribosomal protein L4	869	2.8e-37	69,19
TRINITY_DN10650_c0_g2_i2	1,214373962	1,17931663	0,998396095	0,95963777	1,001300792	1,068926407	1,465840069	1,149306644	1,16143949	1,12421062	1,096899548	0,844388187	-1,177836615	-1,576407845	-1,926387598	-1,160868691	-1,379346277	-1,713605075	-1,399574774	-1,425408586	-1,504600754	Module_19	XP_021763487.1	uncharacterized protein LOC110728146	1244	3.7e-43	64,6
TRINITY_DN10652_c0_g1_i7	0,802792626	1,049901201	0,793144354	-0,065655454	-0,457811525	0,191860628	1,012971984	-0,009946021	0,963733558	0,713844184	-1,547987475	0,98632319	0,093558555	0,370780375	1,311783342	-1,547987475	-1,406554684	-1,547987475	-0,674567971	-0,540791973	-0,491403946	Module_18	XP_004346549.1	dual specificity phosphatase, catalytic domain containing protein	1710	5.8e-132	100
TRINITY_DN10657_c0_g1_i1	1,232978568	1,430022316	1,588987238	1,195634724	0,847368467	1,714965022	1,303290675	1,339287471	1,471664646	1,427709964	1,072663331	1,675853719	-1,660461482	-2,268909293	-2,753356694	-1,631435634	-1,171825098	-0,810145846	-1,797724041	-2,006997964	-2,199570089	Module_18	XP_004335691.1	amino acid permease	1731	8.5e-256	96,86
TRINITY_DN10657_c0_g1_i10	0,18769909	-0,115735865	-0,038386955	0,410091511	0,550492722	0,317499418	0,403176243	-0,039564185	-0,10830566	-0,332345934	0,079080312	0,029422425	-0,332345934	-0,332345934	-0,332345934	-0,332345934	0,047275028	0,361865674	-0,011572457	-0,332345934	-0,078961698	Module_18	XP_004335691.1	amino acid permease	3535	0	97,62
TRINITY_DN10657_c0_g1_i15	-0,048930888	-0,209851076	-0,209851076	-0,209851076	-0,209851076	-0,209851076	-0,209851076	-0,209851076	0,819425106	-0,209851076	-0,014503478	0,041110497	-0,209851076	-0,209851076	-0,209851076	-0,209851076	-0,209851076	0,081752482	0,785814334	0,54032663	0,523069306	Module_7	XP_004335691.1	amino acid permease	3506	7.89999999999998e-310	95,9
TRINITY_DN10657_c0_g1_i3	1,1169186	1,225492141	0,944636103	1,113223115	0,698432276	1,24330317	1,093411223	1,049998751	1,174627287	1,004441524	0,983542813	1,090716537	-1,104432101	-1,472392514	-1,740715071	-0,998848117	-1,227369845	-1,326385875	-1,504629898	-1,773179466	-1,590790653	Module_18	XP_004335691.1	amino acid permease	3399	0	97,86
TRINITY_DN10657_c0_g1_i8	0,555837445	0,38628615	0,971472828	0,70376834	0,636654144	0,149643243	0,707272318	0,425759979	0,785600679	0,685026486	0,271537383	0,888905177	-0,996603914	-0,926423415	-0,87392616	-0,229780011	-1,018697685	-0,882814256	-0,586398097	-0,511803664	-1,141316971	Module_18	XP_004335691.1	amino acid permease	3487	0	94,09
TRINITY_DN10657_c0_g1_i9	0,474419521	0,281150143	0,463014758	0,116211995	-0,248920599	0,420106167	0,04386115	0,69293692	0,068383469	0,101576648	-0,248920599	-0,248920599	-0,248920599	-0,248920599	-0,248920599	-0,248920599	-0,248920599	-0,248920599	-0,248920599	-0,248920599	0,076465816	Module_18	XP_004335691.1	amino acid permease	3477	0	94,35
TRINITY_DN10659_c0_g1_i5	-0,305846969	-0,25714815	-0,005150973	-0,414424942	0,126995341	0,094427479	-0,553576903	-0,392717152	-0,78701208	-0,419546941	-0,632987762	-0,397762526	1,130309418	1,502561399	1,528207336	0,523618654	1,155882087	-2,758969416	0,854090691	0,385076954	-0,376025546	Module_1	XP_004344061.1	hypothetical protein ACA1_054020	3670	7.9e-219	100
TRINITY_DN1066_c0_g1_i11	-0,649420681	-0,649420681	-0,649420681	-0,502765459	-0,649420681	-0,649420681	-0,494967088	-0,649420681	-0,649420681	-0,649420681	-0,649420681	-0,649420681	1,601237774	2,192954807	1,921285108	0,408549388	0,958442222	1,139682537	-0,649420681	0,046573132	-0,127364932	Module_1	XP_004336175.1	cyclic nucleotidebinding domain containing protein	2714	0	95,61
TRINITY_DN1066_c0_g1_i12	0,022238837	-0,309006147	-0,715265226	-0,273382237	-0,069874927	-0,01580977	-0,600772271	-0,984641752	-0,76178574	-0,341889509	-0,970913232	-0,782796233	0,91932479	1,077882502	0,852086694	0,720658257	0,931845639	0,324572419	0,071457967	0,484933685	0,421136256	Module_1	XP_004336175.1	cyclic nucleotidebinding domain containing protein	6397	0	95,02
TRINITY_DN1066_c0_g1_i13	0,021295322	-0,071136693	0,451258216	1,104966883	0,459139857	0,835341055	0,71363387	0,924729507	0,945791123	0,535336036	1,044340524	1,086119874	-1,427528198	-1,554501054	-1,345359656	-1,331696493	-0,833784811	-0,967616241	-0,389071433	-0,111424902	-0,089832787	Module_18	XP_004336174.1	pentatricopeptide repeat domain containing protein	3181	3.5e-215	85,28
TRINITY_DN1066_c0_g1_i5	0,244739719	-0,407861499	0,515097465	-0,407861499	-0,407861499	-0,407861499	-0,407861499	-0,407861499	-0,407861499	-0,407861499	-0,266428708	-0,407861499	1,170835739	0,261165266	0,3093488	0,676883122	-0,341600057	0,318097735	0,942069874	0,248406036	-0,407861499	Module_1	XP_004336175.1	cyclic nucleotidebinding domain containing protein	6380	0	94,93
TRINITY_DN10672_c0_g1_i1	0,770424812	0,925007371	-0,711907209	1,095035456	-0,711907209	-0,711907209	0,980073542	3,018624065	1,075525256	-0,711907209	-0,711907209	-0,711907209	-0,711907209	-0,711907209	-0,711907209	-0,711907209	0,986311269	-0,711907209	0,403791945	-0,711907209	-0,711907209	Module_18	PRP85923.1	lipopolysaccharide-induced tumor necrosis factor-alpha	1336	4.1e-16	62,96
TRINITY_DN10672_c0_g3_i3	1,789351298	2,035702231	1,660841974	2,312774233	2,124461758	2,268502706	2,086311405	1,765553969	2,197687926	1,744239417	1,51709076	1,913864488	-2,843905523	-2,843905523	-2,843905523	-2,843905523	-2,843905523	-2,479893469	-2,843905523	-2,843905523	-1,02915004	Module_18	XP_004339375.1	hypothetical protein ACA1_061000	1030	1.3e-41	89,69
TRINITY_DN10672_c0_g3_i5	-0,087508918	-0,100619	0,318752042	-1,406178023	-0,762736205	-1,009568851	-1,466613877	-1,062806646	-0,84860141	-0,404699094	-0,778451474	-0,246317034	1,164035781	1,077398009	1,052042434	1,0020461	1,026370302	1,001627907	0,84167161	0,299374619	0,390781728	Module_1	XP_004339375.1	hypothetical protein ACA1_061000	1610	1.6e-168	90,39
TRINITY_DN10672_c0_g3_i9	-0,883416601	-0,881988897	-0,897771894	-0,13733802	-0,26643475	0,303234572	0,133623302	-0,272033832	0,131504288	0,590228877	-0,531519631	-0,897771894	0,329969182	0,145572611	0,303234572	0,785699999	0,613696145	0,541585284	0,255384894	0,457808253	0,176733542	Module_2	XP_004339375.1	hypothetical protein ACA1_061000	1944	2,00E-168	90,39
TRINITY_DN1068_c0_g1_i11	-0,795520028	-0,795520028	-0,795520028	-0,795520028	0,397936338	-0,795520028	-0,795520028	0,13880775	-0,795520028	0,593496032	-0,795520028	0,398567024	0,911121029	1,141824364	-0,795520028	0,156067767	0,923444308	-0,795520028	0,658655865	1,00024692	1,635032882	Module_2	XP_004338287.1	SRFtype transcription factor (DNA-binding and dimerization domain) domain containing protein	3022	1.4e-83	97,45
TRINITY_DN1068_c1_g1_i13	-0,236952155	-0,236952155	-0,236952155	-0,236952155	-0,236952155	-0,236952155	-0,236952155	-0,236952155	-0,236952155	-0,236952155	-0,236952155	-0,236952155	-0,236952155	-0,236952155	-0,236952155	0,135999943	-0,236952155	-0,236952155	1,5041912	1,562135151	0,825860338	Module_2	XP_004357186.1	glutamine synthetase	2288	1.1e-218	100	Nitrogen metabolism, Glyoxylate and dicarboxylate metabolism, Alanine, aspartate and glutamate metabolism, Arginine biosynthesis
TRINITY_DN1068_c1_g1_i4	-0,533121356	-0,618166677	-0,461380787	-0,293503614	-0,50880929	-0,505007719	-0,513893683	-0,353764139	-0,615431709	-0,679686251	-0,525399508	-0,50880929	-0,058983714	0,189579272	0,065540429	0,001061442	0,481642727	0,59461232	1,409959566	1,730074344	1,703487636	Module_2	XP_004357186.1	glutamine synthetase	2392	1.2e-218	100	Nitrogen metabolism, Glyoxylate and dicarboxylate metabolism, Alanine, aspartate and glutamate metabolism, Arginine biosynthesis
TRINITY_DN1068_c1_g1_i8	-0,333441365	-0,157118592	-0,100780608	-0,333441365	-0,032439109	-0,14440754	-0,333441365	-0,333441365	-0,333441365	-0,211762808	-0,218408122	0,015923913	-0,064408218	0,093091773	-0,111873576	0,071461757	-0,333441365	0,682341633	0,584181337	0,783588688	0,81125766	Module_2	XP_004357186.1	glutamine synthetase	2385	1.1e-218	100	Nitrogen metabolism, Glyoxylate and dicarboxylate metabolism, Alanine, aspartate and glutamate metabolism, Arginine biosynthesis
TRINITY_DN1068_c2_g1_i1	2,047416847	2,495069056	2,220538667	2,395387325	2,075144714	2,83460282	2,330498074	2,557127475	2,568064426	2,196021927	2,308744062	2,240768074	-3,249737878	-3,153476025	-2,99272726	-3,249737878	-3,132042835	-3,186234936	-3,249737878	-3,150779398	-2,904909381	Module_18	GAQ90345.1	DEAD-box ATP-dependent RNA helicase family protein	2395	4.1e-200	81,87	Thiamine metabolism, Purine metabolism
TRINITY_DN1068_c2_g1_i3	0,265961678	0,059839096	-0,491061568	0,643816486	-0,129293209	0,97412932	0,355331453	0,833749035	0,423502955	1,051444133	-0,491061568	0,375252993	-0,491061568	-0,491061568	-0,491061568	0,056881743	-0,491061568	-0,491061568	-0,491061568	-0,491061568	-0,491061568	Module_18	GAQ90345.1	DEAD-box ATP-dependent RNA helicase family protein	3075	4.2e-165	87,06	Thiamine metabolism, Purine metabolism
TRINITY_DN1068_c2_g1_i6	0,146906331	0,011714136	0,955130608	1,45513398	0,642731005	2,054364964	0,58907996	-1,097980728	0,699032249	0,524949622	1,133144429	2,120490482	-1,097980728	-1,097980728	-1,097980728	-1,097980728	-0,931908053	-0,916560088	-1,097980728	-0,964417203	-0,931908053	Module_18	GAQ90345.1	DEAD-box ATP-dependent RNA helicase family protein	1685	9.2e-114	87,02	Thiamine metabolism, Purine metabolism
TRINITY_DN10685_c0_g1_i1	-1,174523638	-0,637670848	-0,489388653	-0,293246131	-0,408507244	-0,402899872	-0,74759246	-0,439743532	-0,416152278	-0,36775379	-0,819937503	-0,251256598	0,739175347	0,832624329	0,971855372	0,396265544	0,591693395	0,805721343	0,804510085	0,764313171	0,542513963	Module_1	XP_004339208.1	SPRY domain containing ran-binding protein	1568	1.4e-249	100
TRINITY_DN10689_c0_g1_i5	-1,486296543	-0,505174553	-0,312529475	-0,179451042	-1,033174096	-0,511033221	-1,486296543	-1,47194125	-1,486296543	-1,192337564	-0,426941265	-0,844750514	1,261305688	1,221449097	1,847270308	0,328048792	1,170886117	1,618207863	0,362101057	1,726895184	1,400058501	Module_2	no-hit	---NA---	1140	NA	NA
TRINITY_DN1069_c0_g1_i1	0,069612463	0,430991303	0,393556063	-2,360748371	-2,05918146	-1,287819133	-0,250097228	0,143774088	0,07918356	0,078884488	0,289822905	0,400417712	3,207769215	2,93249609	2,868310452	-0,490593085	-0,654267598	-0,339566825	-0,778276076	-1,608224656	-1,066043908	Module_9	XP_004332835.1	hypothetical protein ACA1_109120	1255	3.2e-188	100
TRINITY_DN1069_c0_g1_i3	0,308471195	0,668626879	0,2385201	-1,763960448	-1,614665162	-0,893637681	-0,059478595	0,073905363	0,104487878	0,129251659	0,016217886	0,313672543	0,902496815	0,836085362	0,961694686	0,239402944	-0,096119425	-0,002614904	0,058399786	-0,333340823	-0,087416058	Module_8	XP_004344707.1	hypothetical protein ACA1_279460	10318	0	89,42
TRINITY_DN1069_c0_g1_i4	0,28455738	0,685417876	0,345292401	-1,644702116	-1,693620855	-0,874933486	-0,151883542	0,220389088	0,199948888	0,150448896	0,039872613	0,363720331	0,64561134	0,652556157	0,730171277	0,323784821	-0,114793984	-0,029105584	0,139411035	-0,276460285	0,004317747	Module_8	XP_004344707.1	hypothetical protein ACA1_279460	10318	0	89,42
TRINITY_DN107_c0_g1_i2	0,567020293	0,558540629	0,058036208	-0,341408357	-0,341408357	-0,341408357	-0,341408357	-0,341408357	0,100075123	1,239219554	-0,341408357	-0,040406101	-0,341408357	-0,106294036	-0,341408357	-0,341408357	0,715175172	-0,039235557	0,001146389	-0,341408357	0,360805894	Module_19	PRP74643.1	SH2 domain-containing protein	5280	4.6e-127	63,98
TRINITY_DN1070_c0_g1_i11	-0,483446323	-0,483446323	-0,483446323	0,008150272	0,749214434	-0,140891577	0,062522046	-0,483446323	-0,017733003	0,004040027	-0,082908393	-0,483446323	-0,483446323	0,254672966	1,166858706	0,074331349	0,499866548	0,446344675	-0,483446323	0,348430919	0,011225289	Module_2	XP_004333225.1	Nicotinamide riboside kinase 1 family protein	4640	1.2e-224	96,07	Nicotinate and nicotinamide metabolism
TRINITY_DN1071_c0_g1_i19	0,513639781	0,39768746	0,389803861	0,091676224	0,457097709	-0,12033954	-0,387239173	0,39600174	0,440293631	0,782363258	0,420530376	0,469439977	-0,108327022	0,520876532	0,569545491	-0,495718274	-0,483254308	-0,96351943	-0,96351943	-0,96351943	-0,96351943	Module_18	XP_004341141.1	Calciumbinding mitochondrial carrier protein	6155	0	97,82
TRINITY_DN1071_c0_g1_i23	0,234971252	0,529299414	0,47551102	0,021864331	0,142415135	0,540537164	-0,01846611	0,195135415	1,164083785	1,111702476	1,008977286	0,940382928	-0,375956272	0,07105188	0,125201124	-0,689037326	-0,887996178	-1,147419331	-1,147419331	-1,147419331	-1,147419331	Module_18	XP_004341141.1	Calciumbinding mitochondrial carrier protein	4929	0	97,82
TRINITY_DN1071_c0_g1_i27	0,18034314	0,250064146	0,620512856	0,192410657	0,121103937	0,596337016	-0,200658035	0,198091809	0,611080361	-0,201488842	0,230485286	0,216869016	0,034845054	0,84471733	0,773361857	-0,144457897	-0,334594534	-0,997255789	-0,997255789	-0,997255789	-0,997255789	Module_18	XP_004341141.1	Calciumbinding mitochondrial carrier protein	6212	0	97,82
TRINITY_DN1071_c0_g1_i30	0,83479922	0,815344481	1,116580351	1,106089239	1,319940957	1,11441901	1,295576409	1,256594821	1,015315864	0,789351208	1,623322752	1,272732779	0,237814191	0,269550676	0,50251558	-1,110889143	-2,032162846	-2,59130801	-2,945195846	-2,945195846	-2,945195846	Module_18	XP_004341141.1	Calciumbinding mitochondrial carrier protein	1349	4.2e-125	99,15
TRINITY_DN1071_c0_g1_i38	0,750333631	0,168593231	0,368511869	0,589552679	0,029761463	0,009689636	1,196681105	0,770619779	0,759444291	1,130271302	1,031532184	1,475964862	-0,099923036	-0,467764253	-0,779255487	-0,805095492	-1,064027295	-1,492361617	-0,959207018	-1,333504852	-1,279816981	Module_18	XP_004341141.1	Calciumbinding mitochondrial carrier protein	5593	0	97,82
TRINITY_DN1071_c0_g1_i9	0,406418332	0,547945751	0,621849112	1,203318154	0,934759175	1,081224753	1,037117498	0,796487133	0,397813764	0,790473617	1,107847591	0,463537946	-0,372619782	-1,244739483	-1,033133316	-0,884916443	-1,107746376	-0,724451771	-1,285734365	-1,371393522	-1,364057768	Module_18	XP_004341141.1	Calciumbinding mitochondrial carrier protein	4865	0	97,82
TRINITY_DN10714_c0_g1_i2	0,671814386	0,688289955	0,41838066	0,986566421	0,654924972	0,638061672	0,968153732	0,722394748	1,056431228	0,972465114	0,926725071	0,803683161	-1,458021071	-1,182470713	-1,010239812	-1,105477609	-1,339274793	-0,957342028	-0,606590196	-0,923569534	-0,924905363	Module_18	XP_004337811.1	hypothetical protein ACA1_078610	1372	1.6e-100	99,43
TRINITY_DN1072_c0_g1_i18	1,675418964	1,283810847	-0,392907897	-0,392907897	-0,392907897	-0,392907897	0,674042346	0,517824764	0,2896654	0,326932658	0,302195088	0,037912599	-0,392907897	-0,392907897	-0,392907897	-0,392907897	-0,392907897	-0,392907897	-0,392907897	-0,392907897	-0,392907897	Module_19	XP_004352102.1	PHDfinger domain containing protein	5807	0	93,11
TRINITY_DN1072_c0_g2_i6	0,836843847	0,147335269	0,396797656	0,21076065	0,195163795	-0,269504472	0,492631697	-0,269504472	0,26455713	0,959468097	-0,269504472	-0,269504472	-0,269504472	-0,269504472	-0,269504472	-0,269504472	-0,269504472	-0,269504472	-0,269504472	-0,269504472	-0,269504472	Module_18	XP_004356515.1	Penicillin amidase	5305	0	94,62
TRINITY_DN1072_c1_g1_i11	-0,030415806	0,812915955	-0,193718932	-1,076557587	1,038808649	1,42398955	0,511287422	0,682598246	1,672332955	1,146556001	1,551282678	0,244793314	-0,580862425	-0,185138401	-1,076557587	-1,076557587	-0,558526095	-1,076557587	-1,076557587	-1,076557587	-1,076557587	Module_18	XP_004337593.1	variant sh3 domain containing protein	7341	3.3e-192	89,23
TRINITY_DN1072_c1_g1_i6	-0,195842464	-1,360628742	-1,360628742	0,253374303	-0,895960475	-0,508629905	-0,172227817	-0,651338106	-0,872113733	-0,775666241	-1,360628742	-0,502249817	-0,184305969	-0,100603086	-1,360628742	1,803513907	0,211290721	1,358335594	3,357513655	0,959855936	2,357568465	Module_2	XP_004337593.1	variant sh3 domain containing protein	4940	6.2e-142	72,34
TRINITY_DN1072_c3_g1_i15	1,233158266	0,785199092	-1,420818912	0,587094169	-0,046196706	1,436764043	1,287589071	1,076665719	0,991149598	0,951854646	0,83860424	0,873728321	-0,055126375	-0,166224869	-0,250893911	-1,39224976	-1,420818912	-1,284627526	-1,327258736	-1,420818912	-1,276772543	Module_18	XP_004339735.1	GATA zinc finger domain containing protein	942	4.8e-59	99,19
TRINITY_DN1072_c3_g1_i4	1,002968296	0,543343722	0,315398149	0,364280128	-0,195273768	0,633176989	-0,240848973	-0,020895597	0,331876856	0,487071482	0,342487956	0,455084667	-0,412755384	-0,214288146	-0,484518054	-0,484518054	-0,484518054	-0,484518054	-0,484518054	-0,484518054	-0,484518054	Module_18	XP_004339735.1	GATA zinc finger domain containing protein	2343	2.3e-54	82,55
TRINITY_DN1072_c3_g1_i7	0,353962743	1,129110348	1,255027256	0,770585099	1,116827266	1,066040983	1,266361144	1,256554906	1,227595508	1,000493161	1,560181029	1,393379674	-0,976394283	-0,727250031	-1,202113495	-1,709908135	-1,831586691	-1,671957505	-1,613735594	-1,831586691	-1,831586691	Module_18	XP_004339735.1	GATA zinc finger domain containing protein	1928	1.2e-93	58,04
TRINITY_DN10721_c0_g1_i17	0,137395377	0,361987674	-0,145933791	0,300851771	0,651494291	0,369072125	-0,145933791	-0,045628885	0,185198131	-0,145933791	-0,145933791	-0,145933791	-0,145933791	-0,063231202	-0,145933791	-0,145933791	-0,145933791	-0,145933791	-0,145933791	-0,145933791	-0,145933791	Module_18	KYQ88854.1	RING zinc finger-containing protein	5234	1.8e-123	54,49
TRINITY_DN10727_c1_g1_i1	0,079570466	1,704963307	-0,052485632	0,558750348	1,203472809	0,973912058	-0,203072633	0,641212508	0,379866453	-0,248082961	1,375077653	0,542360453	1,376713266	1,449800388	1,350260888	-0,987194172	-0,889051958	-1,773950133	-2,166799528	-2,426813682	-2,888509897	Module_13	XP_004335756.1	hypothetical protein ACA1_018120	382	6.1e-13	100
TRINITY_DN1073_c0_g1_i17	-0,48966421	-0,439478453	-1,15141381	-1,04707715	-1,15141381	-1,15141381	-0,256111188	-0,12709413	-1,15141381	0,316387347	0,368631214	0,275655946	1,365105688	1,343769668	1,20501175	0,473388956	0,4785256	0,663751705	0,241453107	0,556994174	-0,323594785	Module_1	XP_004344797.1	Bbox zinc finger domain containing protein	2193	0	88,78
TRINITY_DN1073_c0_g1_i22	-0,25414985	1,062359444	0,189698855	-0,195397263	0,413448991	-0,5492851	0,460062073	-0,064889137	0,534779165	0,026027231	0,776676897	0,482815744	0,289868288	-0,5492851	-0,5492851	0,223022875	-0,099327616	-0,5492851	-0,5492851	-0,5492851	-0,5492851	Module_18	XP_004344797.1	Bbox zinc finger domain containing protein	5801	0	88,46
TRINITY_DN1074_c0_g1_i46	0,271764635	0,426662632	-0,207465926	0,006658879	0,67537273	0,340477385	-0,207465926	-0,207465926	0,097045116	-0,207465926	-0,207465926	-0,207465926	-0,207465926	-0,207465926	-0,207465926	-0,207465926	-0,207465926	0,156546128	-0,207465926	0,09119239	0,423871218	Module_18	XP_004335730.1	hypothetical protein ACA1_305160	7294	3.1e-214	100
TRINITY_DN1074_c0_g1_i58	-0,383586858	-0,249679378	-0,159443947	-0,45050645	-0,30795242	-0,376791296	-0,247198389	-0,339316591	-0,215327874	-0,305369259	-0,111273183	-0,152463151	-0,286141586	0,386508446	0,99733301	-0,127152062	0,95701979	0,328646216	0,345181583	0,400816282	0,296697118	Module_1	XP_004335730.1	hypothetical protein ACA1_305160	7273	3.1e-214	100
TRINITY_DN10744_c0_g2_i1	-0,777709862	-0,888566973	-0,565463566	-0,842285697	-0,562646719	-1,183702222	-1,016344294	-1,183702222	-1,183702222	-1,183702222	-0,783164292	-1,183702222	0,86766988	1,311481256	1,511846246	1,213279238	1,36892077	1,193421527	1,630643113	0,983013223	1,274417259	Module_2	no-hit	---NA---	704	NA	NA
TRINITY_DN1075_c1_g1_i5	-0,600097036	0,372963137	0,30679356	-0,600097036	-0,33706263	0,573670032	-0,600097036	-0,600097036	-0,600097036	-0,600097036	-0,222695605	-0,600097036	0,652681915	0,267799428	0,752096502	0,689737429	0,842979115	0,601536825	0,227721989	0,072554593	-0,600097036	Module_1	XP_004353572.1	nitrilase 1 isoform 1, putative	5524	4,00E-166	94,04
TRINITY_DN1075_c1_g2_i1	0,746757881	0,847195163	0,943830946	0,88496982	0,340384707	0,913024899	0,879750341	0,695043499	0,948901935	0,823264852	0,368022262	0,74424713	-0,463205127	-0,537631187	-0,833821292	-1,388686504	-1,311658064	-0,956820959	-1,278822007	-1,174697443	-1,190050852	Module_18	XP_004339981.1	Fbox domain containing protein	2123	8.1e-216	90,09
TRINITY_DN1076_c0_g1_i11	0,63323941	0,727277052	0,366747712	0,40722869	0,354622115	0,275536824	-0,270092007	0,258457185	0,154862247	0,546780043	0,328573771	0,538656979	-0,246257577	0,083185723	0,013325404	-0,673908072	-0,72240659	-0,798355443	-1,211949526	-0,477294092	-0,288229847	Module_18	XP_004337993.1	EXS family protein	6860	3.9e-203	88,89
TRINITY_DN1076_c0_g1_i4	0,941872581	1,183469888	1,032159791	0,306355384	1,114639334	0,685503748	0,635892305	0,728012327	0,895746503	0,550901792	0,6806643	0,607434922	-0,860375955	0,225553377	-0,084345863	-1,527634664	-1,393345286	-1,319392731	-1,662057896	-1,34169282	-1,399361036	Module_18	XP_004340408.1	SPX domain containing protein	1738	2,00E-196	94,3
TRINITY_DN1076_c0_g1_i9	0,844400671	0,872891097	0,654429727	0,967168651	0,949857339	0,966553953	0,879436912	0,786719313	0,918417981	0,564268853	0,89244011	1,055083309	-1,192193838	-1,194941829	-1,117301285	-1,103036319	-1,263956507	-1,200453565	-1,18398113	-0,975893307	-1,119910137	Module_18	XP_004338630.1	aldo/keto reductase family oxidoreductase	1799	1.4e-165	96,63
TRINITY_DN1076_c1_g2_i1	0,671259395	1,386652724	1,332056365	0,607858244	0,400759786	0,954948161	1,175776685	1,328602153	1,575284632	0,939653691	1,10066977	1,119432767	-0,954484629	-1,062981562	-1,037879667	-1,650478442	-1,861448624	-1,504926389	-1,482457151	-1,485282088	-1,553015819	Module_18	XP_004340029.1	ROCO family protein kinase, putative	6709	0	99,37
TRINITY_DN1076_c1_g2_i5	0,124027515	0,683841484	0,976228066	0,447922475	0,520369456	0,841774063	0,812456741	-0,056577534	1,066814023	0,014156977	0,006703924	0,567807821	-0,985312132	-0,412074591	-0,753396937	-0,94966233	-1,038290776	-0,709770004	-0,488254868	-0,546584527	-0,122178845	Module_18	XP_004340029.1	ROCO family protein kinase, putative	6875	0	99,37
TRINITY_DN1076_c1_g2_i6	-0,19406366	0,215360233	0,218520574	0,420474663	0,489251237	0,383409168	0,080596071	-0,236707997	0,193041853	-0,115029441	-0,149924231	0,052536288	-0,151283341	-0,236707997	-0,16769332	-0,236707997	-0,132371338	-0,198271816	-0,236707997	-0,210970436	0,213249486	Module_18	XP_004340029.1	ROCO family protein kinase, putative	6963	8.9e-304	100
TRINITY_DN1076_c2_g1_i19	-0,431019016	-0,62489875	0,045329037	-0,391257187	-0,247400967	-0,737907711	-0,462066779	-0,667235696	-0,97062784	-1,018864025	-0,772760015	-0,610695655	1,241161631	0,445281431	0,07401994	1,504447006	1,248372117	0,828732077	1,398245859	-0,26868632	0,417830862	Module_2	XP_004353595.1	kinase isozyme 4, mitochondrial precursor, putative	5226	2.3e-227	95,05
TRINITY_DN1076_c2_g1_i2	-0,938757258	-0,207574017	-0,938757258	0,032832277	1,291445755	0,186232512	-0,938757258	-0,938757258	-0,938757258	-0,938757258	-0,924401965	-0,850615661	0,472126519	0,145307007	0,407774204	0,686045507	1,012084379	0,570178404	1,181262837	0,647166719	0,982679073	Module_2	XP_004353595.1	kinase isozyme 4, mitochondrial precursor, putative	5191	1.7e-227	95,05
TRINITY_DN1076_c2_g1_i35	-0,233914728	-0,587657635	-0,831326716	-0,430788786	-0,270611761	-0,451705754	0,133626337	-0,831326716	-0,023971794	-0,831326716	-0,623433864	-0,2598926	1,053857151	1,102245923	1,058146827	0,658729909	0,675072116	0,668455404	0,38279809	-0,831326716	0,474352028	Module_1	XP_004353595.1	kinase isozyme 4, mitochondrial precursor, putative	5419	1.8e-227	95,05
TRINITY_DN1076_c2_g1_i38	-0,727958763	-0,473029407	-0,09647292	-0,416250511	-0,066653709	-1,46391442	-1,297246195	-0,702125932	-0,997798347	-1,978920337	-0,919565059	-0,627292008	0,866469349	0,582772384	1,064774124	1,555888324	1,027736745	1,239705861	1,211378455	0,963687999	1,254814367	Module_2	XP_004353595.1	kinase isozyme 4, mitochondrial precursor, putative	5158	2.2e-227	95,05
TRINITY_DN10767_c0_g1_i12	-0,356119128	0,346981571	-0,356119128	0,827208578	1,163422776	1,142131739	-0,356119128	1,197241375	-0,356119128	-0,356119128	-0,356119128	-0,356119128	-0,356119128	0,181922325	-0,300923474	-0,341763835	-0,356119128	-0,356119128	-0,302312685	0,003402042	-0,356119128	Module_18	XP_004338987.1	hypothetical protein ACA1_128810	2153	1.1e-220	79,56
TRINITY_DN1077_c0_g1_i16	0,431676797	0,649100354	0,702875318	0,549781782	0,768284688	0,577038248	0,328501495	0,65069529	0,656603947	0,212446843	0,658115097	0,504382445	-1,185448173	-1,217512428	-1,712113375	-0,523182303	-0,301670917	-0,665437548	-0,481822157	-0,32641148	-0,275903921	Module_18	XP_004340167.1	ABC2 type transporter superfamily protein	2557	4.6e-149	88,48	Thiamine metabolism, Purine metabolism
TRINITY_DN1077_c0_g1_i18	-0,035952662	0,415220868	0,848161843	0,336681897	1,054263703	0,9010505	0,560409959	0,69742521	0,769502463	0,213699803	0,943214495	1,164001985	-0,937218532	-1,674184126	-1,457005029	-1,802567327	-0,567268922	-0,233069164	-1,325676005	0,089971268	0,039337772	Module_18	XP_004340550.1	ABC2 type transporter, putative	386	2.6e-40	100	Thiamine metabolism, Purine metabolism
TRINITY_DN1078_c0_g1_i13	-0,514706191	-0,521035199	-0,856585374	-0,847807888	-0,623201046	-0,907497327	-0,917481416	-0,717809071	-0,674131096	-0,808569814	-0,543730105	-0,651388979	0,892018778	1,129036322	0,911536534	0,396241439	0,994631711	0,950598027	0,736756792	1,481658023	1,091465881	Module_2	XP_004341876.1	hypothetical protein ACA1_201490	2327	9,00E-285	91,99
TRINITY_DN1078_c0_g1_i25	-0,141180317	-0,461475383	-0,525586198	-1,956122943	-0,811704217	-1,392293254	-0,293795078	-0,926770858	-0,503750396	-0,788890039	-1,01415958	-0,811156808	0,686377057	1,245326728	1,125490066	0,543669449	1,663420055	1,028362422	1,195259731	1,154084448	0,984895113	Module_1	XP_004341876.1	hypothetical protein ACA1_201490	1125	6.7e-60	77,84
TRINITY_DN1078_c0_g1_i29	-1,092825129	-0,717365288	-1,528715491	-1,097564994	-0,822808103	-1,552922351	-0,325308444	-0,44365514	-0,639266785	-0,947759366	-1,385621667	-0,80671024	0,337217593	1,546030051	1,110684915	0,7740419	1,915946873	1,413011647	1,344552882	1,426899767	1,492137371	Module_2	XP_004341876.1	hypothetical protein ACA1_201490	2339	1.2e-284	91,34
TRINITY_DN1078_c0_g1_i32	-0,929287257	-0,929287257	-0,929287257	-0,600450793	-0,929287257	-0,929287257	-0,132689503	-0,041761986	-0,929287257	-0,244019851	-0,929287257	-0,19376508	0,688481389	0,232922779	1,515114779	1,305520596	0,624073246	0,41155982	0,484306825	1,4341642	1,02155438	Module_2	XP_004341876.1	hypothetical protein ACA1_201490	1806	1.4e-189	98,53
TRINITY_DN1079_c0_g2_i15	-0,079722335	-0,33182768	-0,414428741	-0,828633035	-0,741366198	-0,5859173	0,020474064	-1,206034465	-0,927454915	-0,109772612	0,065391211	-0,461012316	0,188479676	0,432271111	1,158537967	1,147288826	-1,206034465	0,571753439	1,095553181	1,033058017	1,179396572	Module_2	no-hit	---NA---	2746	NA	NA
TRINITY_DN1079_c0_g2_i7	-0,383079103	-0,438274757	-0,438274757	0,041990365	-0,438274757	-0,438274757	0,056396854	0,600161424	-0,438274757	-0,438274757	-0,230381906	-0,438274757	0,519268444	1,09129635	0,962809544	-0,438274757	-0,438274757	0,287684477	0,028482858	-0,438274757	1,408118264	Module_1	no-hit	---NA---	2183	NA	NA
TRINITY_DN1079_c0_g2_i8	-0,743992042	0,038828328	0,11966194	-0,485278107	0,494078845	-0,053542235	-0,826694632	-0,826694632	-0,338179623	-0,603890071	-0,711661389	-0,826694632	0,190514658	-0,826694632	-0,243657008	1,272263848	1,572476462	0,824988549	1,711843532	1,089017469	-0,826694632	Module_2	no-hit	---NA---	2166	NA	NA
TRINITY_DN1079_c0_g2_i9	0,25583383	-0,548806707	-0,759187267	-0,502113472	-0,700019066	-0,830949936	-0,830949936	-0,830949936	-0,014555027	-0,633084544	-0,689517145	-0,354827516	1,299980934	1,006993306	1,289733773	1,080933354	-0,830949936	1,590206025	-0,830949936	0,573953186	1,259226014	Module_1	no-hit	---NA---	2734	NA	NA
TRINITY_DN108_c0_g3_i1	-0,121228664	-0,111537981	0,086679972	-0,368548599	-0,368548599	-0,368548599	0,083519631	0,105498	-0,368548599	0,281296753	-0,368548599	-0,368548599	-0,062869856	1,314474066	0,495389851	-0,368548599	-0,109125447	0,485047907	-0,368548599	0,287718936	0,213525622	Module_1	XP_004339390.1	UBA/TSN domain containing protein	3879	0	99,86
TRINITY_DN108_c2_g1_i4	0,115727261	0,270599633	-0,269427636	0,035083406	-0,269427636	-0,269427636	0,918973288	-0,269427636	0,207731575	0,485032337	0,824808434	0,429235364	-0,269427636	-0,269427636	-0,269427636	-0,269427636	-0,269427636	-0,054059664	-0,269427636	-0,269427636	-0,269427636	Module_19	XP_004339778.1	ATPase, AAA domain containing protein	5694	0	95,72
TRINITY_DN108_c2_g1_i5	0,597193394	1,486533427	1,473901412	0,170063201	-0,038099784	0,601239281	1,145569417	1,68733493	1,570786831	1,241792179	0,988143569	1,340895844	-1,498055923	-1,498055923	-1,498055923	-1,498055923	-1,343602331	-1,498055923	-1,177282446	-1,29516809	-0,95902122	Module_19	XP_004339778.1	ATPase, AAA domain containing protein	5569	0	94,66
TRINITY_DN108_c2_g1_i6	1,017922362	2,064544115	1,775808607	-0,361399992	-1,192466503	-0,582711541	1,698174741	0,858209317	2,108682123	0,930206216	1,094710249	1,320518832	-1,192466503	-1,192466503	-1,192466503	-1,192466503	-1,192466503	-1,192466503	-1,192466503	-1,192466503	-1,192466503	Module_19	XP_004339778.1	ATPase, AAA domain containing protein	2027	3.6e-306	94,92
TRINITY_DN108_c2_g1_i7	-0,317395205	-0,827344351	-0,827344351	-0,827344351	-0,101385117	-0,546388037	-0,827344351	-0,827344351	-0,827344351	-0,35018514	-0,827344351	-0,827344351	0,833036684	1,153777639	0,947495409	1,057839515	1,191645824	0,844854668	0,398547511	0,829380819	0,677530238	Module_1	XP_004339778.1	ATPase, AAA domain containing protein	4791	0	92,99
TRINITY_DN108_c2_g2_i10	-0,480920111	-0,480920111	-0,480920111	-0,480920111	0,235412369	0,371078726	-0,313562183	-0,071664964	-0,202340561	0,195347297	-0,312278075	-0,243356393	0,282066454	0,484771838	0,157848833	0,07685756	0,982179156	-0,086954835	0,025986444	-0,245805791	0,588094567	Module_2	XP_004339778.1	ATPase, AAA domain containing protein	2849	2.9e-51	100
TRINITY_DN108_c2_g2_i13	0,88970631	1,326436173	0,903785017	0,134365287	-1,101974252	0,460695574	1,071153181	0,944866002	1,322141636	1,084209334	1,310807273	1,204871248	-1,101974252	-0,992279387	-1,101974252	-1,101974252	-1,101974252	-1,101974252	-1,101974252	-0,844963634	-1,101974252	Module_19	XP_004339778.1	ATPase, AAA domain containing protein	5599	0	92,47
TRINITY_DN108_c2_g2_i3	0,756061095	1,857880766	1,681048799	0,113052414	-1,121551287	-0,426446591	1,037254622	0,952656961	2,133354912	1,057268854	0,679857638	1,462256965	-1,180906565	-1,0712117	-1,180906565	-1,180906565	-1,076569905	-1,180906565	-1,180906565	-1,180906565	-0,949474156	Module_19	XP_004339778.1	ATPase, AAA domain containing protein	2161	0	92,03
TRINITY_DN108_c2_g2_i7	-1,09305348	-0,916730708	-0,872723525	-0,591232215	0,355847471	-0,946398258	-0,824020334	-0,339448944	-1,09305348	-1,09305348	-1,09305348	-1,09305348	0,910908486	1,259705045	1,458585577	1,346569657	1,280177103	1,03754797	0,490946903	1,186120628	0,629412544	Module_1	XP_004339778.1	ATPase, AAA domain containing protein	2826	2.6e-52	98,51
TRINITY_DN108_c2_g2_i8	-0,021694729	1,678943858	1,776768362	-0,139489962	-0,598921581	0,601118096	0,808016641	1,568858787	1,566496001	0,996929236	0,872384138	1,247842551	-1,180031756	-1,180031756	-1,180031756	-1,180031756	-1,180031756	-1,180031756	-1,180031756	-1,180031756	-0,91699735	Module_19	XP_004339778.1	ATPase, AAA domain containing protein	4444	0	94,66
TRINITY_DN108_c4_g1_i1	1,123408386	1,490499779	0,917126961	-0,425923488	-0,112726288	0,492420101	1,008229462	1,109017294	1,140109284	1,007931169	0,981132974	0,948863447	-1,13891022	-1,144204519	-1,265883076	-1,265883076	-1,136270338	-1,061742359	-0,828655337	-0,956706888	-0,881833269	Module_19	no-hit	---NA---	894	NA	NA
TRINITY_DN1080_c0_g1_i10	0,120140593	0,169479121	-1,044645685	1,413473796	0,911410968	1,342165262	0,291637703	0,23214872	0,610706144	0,458194074	1,35971251	0,149441367	-1,044645685	-0,367475746	-0,787635067	-0,280809226	-0,878573009	-0,621336448	-0,233174654	-0,921641731	-0,878573009	Module_18	XP_004340029.1	ROCO family protein kinase, putative	6101	6.1e-224	100
TRINITY_DN1080_c0_g1_i14	0,464626266	0,376887346	0,621599751	0,68742016	0,591026866	1,220420642	0,550742174	1,044628052	0,591394666	-0,063837648	1,029235558	0,671157447	-1,063258601	-0,766088387	-0,604037518	-0,641578715	-1,087780921	-0,873656115	-1,016550616	-1,092499469	-0,639850936	Module_18	XP_004340029.1	ROCO family protein kinase, putative	6086	1.6e-232	100
TRINITY_DN1080_c0_g1_i2	0,145078125	0,516408965	0,754075557	0,466240661	0,410555347	1,161250939	0,835375659	0,520839699	0,836955829	-0,303947202	1,302619402	0,947504496	-0,960758135	-0,750377576	-0,763487658	-0,738561826	-0,717534319	-0,783985968	-1,032520805	-0,933562325	-0,912168864	Module_18	XP_004340029.1	ROCO family protein kinase, putative	5700	5.5e-219	92,71
TRINITY_DN1080_c0_g1_i5	0,299555009	0,310540656	-0,109899607	1,691118798	1,230693151	1,801124333	-0,268604758	-0,278949259	0,369967168	0,538496262	1,583591965	0,092107986	-0,102594806	-0,38206927	-0,152881494	-1,023092455	-1,207026509	-0,959170698	-1,600877354	-1,276088187	-0,555940929	Module_18	XP_004340028.1	hypothetical protein ACA1_209870	6004	3,00E-175	94,56
TRINITY_DN1080_c0_g1_i7	0,367168702	1,057665617	1,258061507	0,305178508	0,163635308	0,031275087	0,879723538	0,699230496	1,039381335	0,952583104	0,38318102	1,314437608	-0,577956715	-0,987240578	-0,765901016	-1,917449841	-1,356077185	-0,944541545	-0,628093379	-0,483236966	-0,791024605	Module_19	XP_004340029.1	ROCO family protein kinase, putative	6010	8.6e-271	100
TRINITY_DN1080_c0_g1_i8	0,187810121	1,444831897	0,990051127	-0,260861511	-0,512296296	0,106633687	1,137888651	1,343382199	1,378153318	0,275241588	0,782870731	1,447952684	-1,162393817	-1,247818474	-1,247818474	-1,049953082	-0,932831988	-0,824509236	-0,367328847	-0,75417114	-0,734833139	Module_19	XP_004340028.1	hypothetical protein ACA1_209870	5457	2.8e-175	94,56
TRINITY_DN1080_c0_g1_i9	1,717042115	3,287172976	3,134971094	-1,687861008	-1,687861008	-1,687861008	3,057699039	2,807706251	3,433403113	2,110189507	-1,687861008	1,841460218	-1,616098338	-1,646618025	-1,687861008	-1,687861008	-1,687861008	-1,551669621	-1,446630972	-1,625739296	-1,687861008	Module_19	XP_004340028.1	hypothetical protein ACA1_209870	4449	2.4e-177	94,74
TRINITY_DN1080_c0_g4_i1	0,703272211	1,217527341	1,067490278	1,337312561	1,722675898	1,136405475	1,52943306	1,470240398	1,299647822	1,153575309	1,798419778	1,024745938	-1,653447156	-2,548749778	-2,548749778	-1,680063012	-1,819305771	-1,375622344	-0,750906711	-1,485246835	-1,598654684	Module_18	no-hit	---NA---	478	NA	NA
TRINITY_DN1081_c1_g1_i13	0,553651651	1,747075325	1,310691283	0,217636494	-0,505703626	-0,505703626	-0,130525147	0,26491402	0,75733078	-0,505703626	-0,310356028	0,613320477	-0,505703626	0,061841821	-0,505703626	-0,505703626	-0,505703626	-0,505703626	-0,505703626	-0,505703626	-0,028544415	Module_18	XP_004338891.1	NAD dependent epimerase/dehydratase	3353	1.3e-215	95,73
TRINITY_DN1081_c1_g1_i2	-0,349895931	-0,839438867	-0,839438867	0,260192983	0,418778523	0,520644429	-0,839438867	-0,712466011	-0,839438867	0,167756634	0,809946662	-0,363316447	-0,839438867	0,699595836	-0,43671669	-0,839438867	-0,429097762	1,050813248	1,511624032	1,205654571	0,683119126	Module_2	XP_004338891.1	NAD dependent epimerase/dehydratase	2941	1.1e-215	95,73
TRINITY_DN1081_c1_g1_i3	1,221726847	0,876785225	0,433556982	0,129150755	-0,202074133	0,848832687	0,572013094	0,670711678	0,84776045	0,076421812	-0,171315003	0,951556533	-0,325654836	-0,304044021	-0,535335027	-0,288242165	-1,164808224	-0,142617984	-1,164808224	-1,164808224	-1,164808224	Module_18	XP_004338891.1	NAD dependent epimerase/dehydratase	3601	1.1e-217	95,98
TRINITY_DN1081_c1_g1_i8	-1,216068881	-1,25838446	-0,775791773	-0,666008722	1,069970639	-1,127427194	-0,131959224	-0,603832449	-1,719571999	-0,953569203	-0,154067005	-1,598595801	0,773871846	-0,046767748	0,127034724	1,124503679	0,503064018	1,410522844	2,128061694	1,579437504	1,53557751	Module_2	XP_004338890.1	hypothetical protein ACA1_042270	643	7.7e-53	98,2
TRINITY_DN10810_c1_g1_i3	-0,812811925	-1,271486479	-0,700467018	-0,29895292	-0,643560204	-0,677434238	-0,535532196	-0,610087264	-1,582528493	-0,151578839	0,313079514	-0,814977159	0,449573252	0,354321725	0,850198637	0,720313403	1,003478793	0,928646973	0,951309419	1,393574043	1,134920976	Module_2	XP_004338235.1	Fbox domain and Ankyrin repeat containing protein	328	3.8e-56	100	Thiamine metabolism, Purine metabolism
TRINITY_DN10813_c0_g1_i2	-0,228319406	0,242830865	0,197584963	-0,061369627	0,460408954	0,277446658	-0,44062301	-0,461221082	-0,19419102	-0,322688459	-0,266437328	-0,099990389	1,173747785	1,721421328	1,29560113	-1,018414003	-0,481382377	-0,548417831	-0,479362695	-0,297317973	-0,469306482	Module_13	XP_004356746.1	mandelate racemase/muconate lactonizing enzyme family protein	1471	9.8e-253	100
TRINITY_DN10813_c0_g1_i3	-0,196283446	0,362685236	0,037107394	-0,120636473	0,427916083	0,276243579	-0,455882044	-0,372499968	-0,088358465	-0,637522331	-0,32291969	-0,212580915	1,302664704	1,725739523	1,321260271	-0,808446667	-0,643450582	-0,463589649	-0,478013945	-0,29400203	-0,359430586	Module_13	XP_004356746.1	mandelate racemase/muconate lactonizing enzyme family protein	1466	9.7e-253	100
TRINITY_DN1082_c0_g1_i5	-0,313017915	-0,313017915	-0,313017915	-0,313017915	-0,313017915	-0,313017915	-0,313017915	-0,313017915	-0,313017915	-0,313017915	-0,313017915	-0,313017915	1,535780266	0,73032659	0,45506052	0,744952154	0,416426092	0,221043687	0,278661502	-0,313017915	-0,313017915	Module_1	XP_004341213.1	protein kinase domain containing protein	2220	0	91,33	Thiamine metabolism, Purine metabolism
TRINITY_DN1082_c1_g1_i1	0,894410806	-0,130680175	-0,07482694	0,034550078	0,448646791	0,190403992	-0,415390477	0,573000828	0,546204815	0,352334118	0,349312766	-0,451817535	-0,363657347	-0,220980046	0,496544362	-0,582748405	0,685685989	-0,582748405	-0,582748405	-0,582748405	-0,582748405	Module_18	XP_004341213.1	protein kinase domain containing protein	4651	0	92,77	Thiamine metabolism, Purine metabolism
TRINITY_DN1083_c0_g1_i1	0,05383257	0,188564345	-1,005522707	-1,005522707	-0,597354337	-1,005522707	-0,812697304	-1,005522707	-0,897165529	-1,005522707	-1,005522707	-0,691696411	1,589025842	1,299280349	0,928805071	1,015246158	0,85086547	0,912099995	0,663504058	0,618344155	0,912481811	Module_1	XP_004367531.1	N-ethylmaleimide-sensitive factor isoform 4, putative	4328	2.9e-244	75,96
TRINITY_DN1083_c0_g1_i11	0,109839613	-0,121508546	-0,479289519	-1,020711651	-0,673276431	-1,04366671	-1,069346426	-1,362128175	-1,362128175	-1,045982433	-0,603398607	-0,988062457	1,409334883	1,746563541	1,913027904	0,249044205	0,821199531	1,181615148	0,642193431	0,874211364	0,822469509	Module_1	XP_004367531.1	N-ethylmaleimide-sensitive factor isoform 4, putative	2677	6.5e-146	83,48	Thiamine metabolism, Purine metabolism
TRINITY_DN1083_c0_g1_i12	-0,242962024	-0,095004143	-0,242962024	-0,242962024	-0,070474509	-0,242962024	-0,242962024	-0,242962024	-0,211566828	-0,242962024	-0,242962024	-0,197519054	0,722729925	0,950494341	1,035617526	-0,242962024	-0,242962024	-0,050136621	-0,242962024	0,609835868	-0,021394236	Module_1	XP_004367531.1	N-ethylmaleimide-sensitive factor isoform 4, putative	4467	3,00E-244	75,96
TRINITY_DN1083_c0_g1_i13	-1,036065554	-0,169546141	0,450173525	0,440328057	0,581697532	0,503643543	0,151237742	-0,341031657	-0,434141061	0,72253852	0,589091245	0,763141596	-1,642033913	-1,642033913	-1,642033913	-0,146850435	-0,65144204	0,554887821	1,756179625	-0,171106655	1,363366075	Module_18	XP_004367531.1	N-ethylmaleimide-sensitive factor isoform 4, putative	4044	4.8e-294	90,1	Thiamine metabolism, Purine metabolism
TRINITY_DN1083_c0_g1_i16	-0,030133474	0,109324866	-1,44012932	-0,612615313	-0,617772235	-1,208966689	-2,144422834	-1,87698493	-2,345202467	-2,039201836	-2,403383538	-2,192629251	3,109006955	3,091530103	2,908997318	1,351479532	1,204159884	1,394848599	1,014002118	1,388290019	1,339802494	Module_1	XP_004367531.1	N-ethylmaleimide-sensitive factor isoform 4, putative	2848	2.4e-271	92,38	Thiamine metabolism, Purine metabolism
TRINITY_DN1083_c0_g1_i17	-0,079769302	-0,068741156	-1,099385977	-1,429868069	-0,715429044	-0,724400628	-1,590930502	-1,236799728	-1,38979063	-1,585890514	-0,851694734	-1,286015817	1,168577661	1,876739226	1,538604933	1,315707631	1,416779835	1,232383797	1,04223319	1,41693676	1,050753068	Module_1	XP_004367531.1	N-ethylmaleimide-sensitive factor isoform 4, putative	4161	5,00E-294	90,1	Thiamine metabolism, Purine metabolism
TRINITY_DN1083_c0_g1_i5	-0,106715533	0,136933671	-1,092742913	-0,702280706	-0,266181591	-1,178402519	-2,499768598	-3,53820478	-1,822750653	-2,888359428	-3,53820478	-1,915274429	3,353639667	3,180239049	3,140824847	1,880929561	1,732660503	1,535958096	1,333885209	1,661624584	1,592190744	Module_1	XP_004367531.1	N-ethylmaleimide-sensitive factor isoform 4, putative	3173	2.6e-149	88,99	Thiamine metabolism, Purine metabolism
TRINITY_DN10836_c0_g1_i1	-0,461240064	-0,461240064	-0,461240064	-0,461240064	-0,461240064	-0,461240064	-0,306786471	-0,461240064	-0,461240064	-0,461240064	-0,461240064	-0,461240064	0,457909299	0,106305384	0,879607013	0,823274069	1,021091957	1,555612785	-0,26841466	0,473842459	0,331198866	Module_2	XP_004352954.1	hypothetical protein ACA1_070330	1286	5.5e-34	72,07
TRINITY_DN10836_c0_g1_i3	-1,143816676	-1,300283181	-1,391136611	-1,391136611	-1,391136611	-1,272112508	-1,391136611	-1,391136611	-1,391136611	-1,269458055	-1,391136611	-1,391136611	1,153596045	1,645015017	2,661540113	2,330454788	2,147029036	2,92116552	0,286484381	1,369297264	1,600181146	Module_1	XP_004352954.1	hypothetical protein ACA1_070330	1085	8.8e-41	74,14
TRINITY_DN1084_c0_g1_i14	-0,399983573	-0,332688735	-0,436203761	-0,33521978	-0,522987527	-0,522987527	-0,409287028	-0,522987527	-0,341566886	-0,388109472	-0,522987527	-0,463632249	0,710900533	0,60067867	0,883004833	0,215996428	0,425613321	0,727974047	0,365317368	0,364537744	0,904618646	Module_1	CEJ03083.1	hypothetical protein RMCBS344292_17073	1798	1.5e-05	51,75
TRINITY_DN1084_c0_g1_i35	1,685853188	0,4396767	0,421861226	1,632811648	0,657427614	0,05997518	0,737893206	0,386117577	0,103964249	1,395764007	1,291108578	0,215684001	0,926782392	0,127313171	0,752112453	-1,236504209	-1,488865962	-1,50386454	-0,652405856	-2,976352312	-2,976352312	Module_18	XP_013404418.1	uncharacterized protein LOC106169502	728	1.7e-40	78,08
TRINITY_DN1084_c0_g1_i37	0,323834086	0,472898899	-0,651429236	-0,651429236	-0,651429236	-0,651429236	-0,651429236	-0,651429236	-0,651429236	-0,651429236	-0,356293987	-0,101513682	-0,265170095	1,036079425	-0,651429236	0,336255441	0,481476576	0,621191219	1,566731951	1,226315014	0,521058279	Module_2	XP_013404418.1	uncharacterized protein LOC106169502	6766	9.9e-66	71,71
TRINITY_DN1084_c0_g1_i60	-0,219938796	-0,683098632	-0,47683027	-0,531232423	-0,573741245	-0,758973499	-0,430137035	-0,758973499	-0,548584634	-0,202176252	-0,758973499	-0,743190502	0,965676773	0,740808621	0,850308681	0,756032418	0,822136676	0,892709682	0,029294584	1,036793449	0,5920894	Module_1	no-hit	---NA---	1476	NA	NA
TRINITY_DN1084_c2_g1_i19	0,340267731	0,279385489	0,322271302	-0,277556656	-0,119983833	-0,934739316	0,291769214	-0,154849277	0,552232428	0,330097332	-0,568487052	-0,470071049	-0,934739316	-0,934739316	-0,934739316	0,61960395	0,109305017	0,800782861	0,393522713	0,659809234	0,63085786	Module_7	GAQ83686.1	hypothetical protein KFL_001570250	4219	8.4e-55	46,92
TRINITY_DN1084_c2_g1_i21	-0,246052753	-0,552006112	-1,639468954	-0,045876148	-0,692363902	-0,580113676	-0,57942157	-0,490209588	-0,786671061	-1,465701886	-0,770782188	-0,584967738	0,802811082	1,010606255	1,040855403	0,53365848	0,859037235	1,008996489	1,164997689	1,109636196	0,903036748	Module_2	WP_052343946.1	cytochrome P450	4929	1.4e-53	48,82
TRINITY_DN1084_c2_g1_i24	-0,595114032	-0,80320387	-1,033406883	-1,033406883	-0,392785955	-0,475629212	-0,801974475	-1,033406883	-1,033406883	-0,313566328	-0,599379209	-0,391860854	1,339266675	0,70600921	0,990203332	0,789119336	0,881922793	1,140679895	1,018313233	0,945154866	0,696472129	Module_1	WP_052343946.1	cytochrome P450	5066	1.5e-53	48,82
TRINITY_DN1085_c0_g1_i2	0,801397147	0,662349434	0,323490044	0,670557155	0,429795263	0,612465493	0,963533558	0,722145302	0,826188621	0,765681815	0,650994487	0,491958026	-0,682138016	-1,074596422	-1,407222936	-0,402136247	-1,118891851	-1,188528276	0,100123664	-1,370895929	-0,776270331	Module_19	XP_004332896.1	glutathione Stransferase, C-terminal domain containing protein	2436	1.5e-112	88,35
TRINITY_DN1085_c0_g1_i4	0,407396764	0,366879305	0,355628702	0,660590847	-0,04244159	0,153919542	0,765196797	-0,582468859	-0,582468859	0,693730006	-0,582468859	0,472032357	-0,582468859	-0,582468859	-0,582468859	0,255070775	0,171135677	-0,139923403	-0,582468859	0,540535095	-0,582468859	Module_18	XP_004332896.1	glutathione Stransferase, C-terminal domain containing protein	2535	1.9e-107	78,01
TRINITY_DN10864_c0_g1_i1	-0,184715604	-0,822664386	-0,540726022	0,206616882	-0,935980909	0,591724274	-1,157625045	-1,297749269	-1,019169718	-1,297749269	-1,2397792	-1,166818399	1,883671371	1,726393077	1,453285908	0,508368527	1,038248409	1,043951895	0,401358116	0,149565431	0,659793932	Module_1	XP_004346017.1	protein kinase domain containing protein	1416	2.4e-163	86,97
TRINITY_DN10865_c0_g1_i1	0,000268711	-0,167044359	0,177798167	-1,449549157	-1,669841681	-0,963165748	0,751322164	0,353803756	0,722978389	0,275874934	0,066308925	0,526413646	-0,058273443	-0,215468122	-0,269089907	0,456014302	-0,0250127	0,145784604	0,604727146	0,183779973	0,5523704	Module_3	XP_004341428.1	protein kinase domain containing protein	285	4.6e-42	100
TRINITY_DN10865_c0_g1_i2	1,382075062	1,752234346	2,242478586	-2,354029821	-2,734119807	-0,402642744	1,750762563	1,726131645	2,459781114	1,754757874	1,059617733	2,021896285	0,599642102	1,006713292	0,394078537	-1,378131535	-1,67739272	-3,553657352	-2,153934791	-1,893121411	-2,003138956	Module_18	XP_004341428.1	protein kinase domain containing protein	343	1.8e-48	96,49
TRINITY_DN10865_c0_g2_i1	-0,033885404	0,153068814	0,354933916	-1,742668331	-1,413043367	-1,352205425	0,698059634	0,321836187	0,778172023	0,517896823	0,276271696	0,602964715	-0,218976214	-0,279009208	-0,476698521	0,311560751	-0,043098878	0,193397883	0,584721475	0,223549662	0,54315177	Module_3	XP_004341428.1	protein kinase domain containing protein	880	3.9e-148	96,92
TRINITY_DN1087_c0_g1_i2	-1,278642839	-0,823410356	-0,807073381	-0,223916991	-0,66010723	-0,518481264	-0,875993687	-0,818723741	-0,708414679	-1,159292833	-1,057323452	-0,415824608	1,437144407	1,231660294	1,321966496	0,147746636	0,860079075	1,062887972	0,733905897	1,522107943	1,029706342	Module_1	XP_004332886.1	hypothetical protein ACA1_181260, partial	1166	6.9e-92	91,67
TRINITY_DN1087_c0_g2_i1	-0,764924071	-0,717107034	-0,492233623	-0,616413035	0,031670641	-0,553900464	-0,417227268	-0,666868844	-1,213825022	-0,609753698	-0,715063556	-0,828670125	1,268765153	1,471890914	0,877705571	0,046802886	0,287996243	0,793370479	0,634572577	0,873977237	1,30923504	Module_1	XP_004332886.1	hypothetical protein ACA1_181260, partial	995	1,00E-91	91,67
TRINITY_DN1087_c0_g2_i3	-0,980022081	-0,921352954	-0,636181091	-1,017940034	-0,860663751	-0,701786576	-1,163341367	-1,057868668	-1,005507053	-1,010276297	-1,106063381	-0,458169624	1,256932059	1,619061021	1,175275238	0,310887254	1,475832817	1,360867103	0,540200396	1,604316551	1,575800438	Module_2	XP_004332886.1	hypothetical protein ACA1_181260, partial	998	7.7e-92	91,67
TRINITY_DN10871_c0_g1_i10	-0,023799331	-1,856891815	-0,140998444	-0,076581716	0,306928912	-0,526907165	-0,009295713	-1,856891815	-0,206586786	-1,856891815	-0,841108818	-1,768750218	-0,782386378	0,238019832	-1,856891815	1,786271715	1,838099779	1,642252481	1,705655909	2,177676078	2,109077123	Module_2	no-hit	---NA---	1771	NA	NA
TRINITY_DN10871_c0_g1_i9	-0,600166522	0,056413252	-0,555231291	0,144912459	-1,068888758	-1,282610836	-0,053410025	-1,042133627	-0,239214309	-0,399769878	0,268880283	-2,725156292	-1,166398862	0,30411989	0,597204546	1,037830273	1,223444555	1,346177348	1,341621782	1,582126499	1,230249513	Module_2	no-hit	---NA---	2722	NA	NA
TRINITY_DN10872_c0_g1_i4	0,54578697	0,602010002	0,338020907	-0,550523396	0,478646523	0,331640113	0,181483261	0,252784693	0,434071911	0,193496955	0,353220644	0,596165897	-0,585116336	-0,324095462	-0,56117064	-0,681206766	-0,640493093	-0,272635862	-0,521353477	-0,367042071	0,196309227	Module_19	XP_004349512.1	hypothetical protein CAOG_02761	2423	1.4e-59	69,26
TRINITY_DN10876_c0_g1_i2	1,166150095	1,621564674	1,518127714	0,257084282	-0,494230753	0,573454207	1,602415851	1,342625087	1,730081226	1,21820678	1,192642704	1,400591977	-1,993434965	-2,052259041	-2,326474477	-1,491868583	-1,373534678	-1,371361944	-0,988015212	-0,745727305	-0,786037639	Module_19	XP_004356487.1	ligase I, DNA, ATPdependent, putative	2904	0	100
TRINITY_DN10876_c1_g1_i1	0,893235522	1,345819895	1,2224214	0,601365094	0,878485004	0,650872293	1,129401163	1,464833257	1,323400918	1,296567991	1,631561587	1,647123782	-1,266308527	-1,305628364	-0,957705061	-1,883088333	-1,263683285	-1,741213241	-2,087209096	-1,773215832	-1,807036168	Module_18	no-hit	---NA---	337	NA	NA
TRINITY_DN10877_c1_g2_i2	1,863872553	2,229110846	1,757024827	2,16458009	1,582937293	2,498819025	1,881022435	1,819390708	2,211018671	1,704632046	1,78373061	1,907591312	-2,760754776	-2,760754776	-2,588267261	-2,550365912	-2,760754776	-2,427331043	-2,567929373	-2,68624934	-2,301323158	Module_18	XP_004345914.1	Mphase phosphoprotein 10, putative	1224	4.8e-104	100
TRINITY_DN1088_c0_g1_i11	-0,402548179	-0,955389983	-0,90595105	-1,265783047	-1,448380974	-0,976052635	-1,077555697	-1,192192847	-1,347666045	-0,881223964	-1,124405314	-1,326113582	0,694067272	1,116574168	0,712512556	1,331165659	1,918116215	1,839240501	1,315893131	2,068727958	1,906965857	Module_2	XP_004335275.1	FGGAP repeat domain containing protein	1791	1.3e-259	91,68
TRINITY_DN1088_c0_g1_i12	-0,360292511	-0,148139274	-0,860074631	-0,860074631	-0,860074631	-0,860074631	-0,508446302	-0,860074631	-0,860074631	-0,38291542	-0,860074631	-0,860074631	0,398745766	0,809859205	-0,860074631	0,741621886	1,984311022	0,955090883	1,00346742	1,518159524	1,729209476	Module_2	XP_004335275.1	FGGAP repeat domain containing protein	1110	1.1e-86	100
TRINITY_DN1088_c0_g1_i2	-0,811181984	-0,710655108	-0,540169727	-1,90474216	-1,77381129	-1,90474216	-0,539609566	-0,925082608	-1,392768178	-0,343049438	-1,723321519	-1,667178441	0,786792005	1,263578956	1,288083244	1,665113449	1,917376115	1,047591407	1,574876449	2,520314251	2,172586304	Module_2	XP_004335275.1	FGGAP repeat domain containing protein	3525	0	90,26
TRINITY_DN1088_c0_g1_i5	-0,607274212	-0,791211304	-0,495845682	-0,54328379	-0,890834015	-0,425125422	-0,659701905	-0,659701905	-0,756300834	-0,322945028	-0,81455043	-1,034880385	0,573455766	0,72555349	0,537039079	1,287624673	1,18977735	0,794563297	0,698039998	1,283002498	0,912598761	Module_2	XP_004335275.1	FGGAP repeat domain containing protein	2042	6.4e-295	86,04
TRINITY_DN1088_c0_g1_i6	-0,614838317	-0,967162917	-0,456778538	-1,453412809	-2,024514625	-1,096938859	-1,00186144	-1,395979844	-1,223902713	-0,805183301	-1,410824425	-0,412690784	0,669434138	0,533319273	1,286383528	1,528342574	2,049539468	1,385027398	2,123603592	1,951473627	1,336964975	Module_2	XP_004335275.1	FGGAP repeat domain containing protein	1120	1.6e-133	100
TRINITY_DN1088_c0_g1_i9	-0,506304975	-0,924183071	-0,906790515	-0,302082401	-1,075311539	-0,793775633	-1,214953973	-1,04931633	-1,251809194	-1,168615259	-1,095858916	-0,431649665	0,847360452	0,442706385	1,174710873	1,368402261	1,640515288	1,728012924	1,371256611	1,07055801	1,077128669	Module_2	XP_004335275.1	FGGAP repeat domain containing protein	3525	0	90,26
TRINITY_DN10889_c0_g1_i1	-0,814850567	-0,786356651	-1,036731485	-1,137258361	-1,0840372	-1,238096879	-1,596630008	-0,793900172	-1,14399095	-1,237582458	-1,247387971	-0,733902667	0,870517055	1,283763943	1,412739775	1,393025674	1,627669479	1,652234624	1,299445566	1,783225697	1,528103554	Module_2	XP_004368125.1	ELR25370.1 lipase	1633	6.2e-216	93,38
TRINITY_DN1089_c0_g1_i2	1,051425118	0,712868894	0,071737458	1,986061001	2,017375539	1,91660882	1,133596631	0,854468249	1,568393246	0,65485114	1,631799851	1,538735701	1,246137737	0,555954017	-0,791739158	-2,189881123	-3,15631159	-2,462099982	-3,15631159	-2,027358369	-3,15631159	Module_18	XP_004352914.1	serine/threonine kinase	252	3.5e-41	100
TRINITY_DN1089_c0_g3_i1	0,94758999	1,101853728	1,359280484	1,875990165	2,069714811	1,500635928	1,701600389	1,454385375	1,951040087	1,513574738	2,069157887	1,778404629	1,407043645	0,575564175	-0,597252458	-3,357868346	-3,506679635	-3,606594916	-2,823303698	-3,203470738	-4,210666239	Module_18	XP_004352914.1	serine/threonine kinase	270	1.1e-45	100
TRINITY_DN1089_c1_g1_i2	-0,592221726	-0,468233009	-0,861434707	1,897711981	2,04272891	3,283087878	-0,337603566	-0,171032	0,097746388	-0,742627277	-0,414553749	-0,605642242	-0,409113033	-0,553693497	-1,081764662	-1,081764662	0,284487602	0,381334605	0,534122412	-0,119770984	-1,081764662	Module_18	XP_004352097.1	phosphate ABC transporter, putative	745	1.5e-71	72,18
TRINITY_DN1089_c1_g1_i4	-1,299847229	-1,299847229	-1,299847229	4,783174618	4,09470121	4,496413068	-1,299847229	-1,299847229	-0,360244509	-1,299847229	-1,299847229	-0,610995485	-0,373088697	-1,299847229	-0,405320459	-0,439083026	-0,771776064	-0,747962125	-0,637185973	0,277400307	1,092744967	Module_17	XP_004352097.1	phosphate ABC transporter, putative	891	1.9e-102	74,69
TRINITY_DN1089_c1_g3_i1	-0,216764061	-0,216764061	-0,216764061	1,386832613	0,554698997	1,634835082	-0,216764061	-0,216764061	-0,216764061	-0,216764061	-0,216764061	-0,216764061	-0,216764061	-0,216764061	-0,216764061	-0,216764061	-0,216764061	-0,216764061	-0,216764061	-0,216764061	0,108622353	Module_18	XP_004335043.1	serine/threonine kinase	1493	3.1e-81	49,7
TRINITY_DN1089_c1_g3_i2	-1,462188988	-1,035952499	-1,006408223	4,3136577	4,008715689	4,366601184	-0,991421339	-0,904629315	-0,883316387	-1,587830366	-0,801080273	-1,001984132	-0,326565053	-0,929618884	-0,957616785	-0,765400124	-1,030535615	-0,200573261	0,107705001	0,641553976	0,446887694	Module_17	XP_004335043.1	serine/threonine kinase	1076	5.5e-120	71,24
TRINITY_DN1089_c1_g4_i1	-1,25679829	-0,732848537	-0,934059465	4,337460219	3,755968336	4,237089777	-1,201119576	-1,472448504	-0,458391604	-1,066385073	-1,302942099	-1,307134764	-0,633162473	-0,348448707	-1,097999178	-1,00312018	-0,534504297	-0,423837141	0,136175473	0,401421222	0,905084862	Module_17	XP_004335043.1	serine/threonine kinase	319	8.3e-16	83,08
TRINITY_DN109_c0_g2_i3	0,625542028	0,515383275	1,317564713	1,006432825	0,925482851	0,484380193	1,006043065	-0,256134009	0,833582056	0,512093205	0,491080027	0,475398405	-0,881872071	-0,881872071	-0,881872071	-0,881872071	-0,881872071	-0,881872071	-0,881872071	-0,881872071	-0,881872071	Module_18	XP_004335732.1	PH domain containing protein	7184	5.4e-187	100
TRINITY_DN109_c0_g2_i4	1,116648208	-0,098948652	-0,174448657	1,473302797	0,061453576	0,056135858	0,423787728	0,082530576	0,152969722	-0,14597756	0,574220923	-0,091847595	-0,381091881	-0,381091881	-0,381091881	-0,381091881	-0,381091881	-0,381091881	-0,381091881	-0,381091881	-0,381091881	Module_18	XP_004335732.1	PH domain containing protein	7250	5.4e-187	100
TRINITY_DN109_c0_g2_i7	0,119665024	-0,050576115	-0,510897243	0,158954155	0,102493666	-0,143116521	-1,070633768	-1,070633768	-0,65271376	-0,687689898	-0,763788267	-0,617511321	0,994938544	0,434240822	0,744531747	-1,070633768	0,012068822	0,676538769	1,096081677	0,848515596	1,450165607	Module_2	XP_004335729.1	protein disulfide isomerase associated 4, putative	6877	2,00E-239	90,13
TRINITY_DN1090_c0_g1_i11	0,12903546	-0,142390216	-0,142390216	-0,142390216	-0,142390216	-0,142390216	-0,142390216	-0,142390216	-0,09415403	-0,142390216	-0,142390216	0,310732231	0,454067924	0,080414345	0,160952179	-0,142390216	0,318090254	-0,04208531	0,188741706	0,060497618	-0,142390216	Module_1	XP_004339104.1	MIT domain containing protein	12791	6,00E-298	99,03
TRINITY_DN1090_c0_g1_i13	0,826998809	0,929316511	0,833730651	0,968003314	1,112615221	0,964794406	0,991415287	0,840431226	0,942129956	1,317237298	1,001415193	0,985669779	-1,339716636	-1,339716636	-1,339716636	-1,339716636	-1,339716636	-0,996024566	-1,339716636	-1,339716636	-1,339716636	Module_18	XP_004339104.1	MIT domain containing protein	12538	5.9e-298	99,03
TRINITY_DN1090_c0_g1_i14	0,274852133	0,075939605	0,024795	0,313249477	0,547098872	0,121010315	0,169955992	-0,113518604	0,010844577	-0,185309287	-0,085773613	-0,148315079	-0,193361559	-0,034243313	0,36260107	-0,293666465	-0,293666465	-0,293666465	-0,293666465	0,2081548	-0,173314525	Module_18	XP_004339104.1	MIT domain containing protein	12770	6,00E-298	99,03
TRINITY_DN1090_c0_g1_i19	0,363101164	0,785746178	0,691486165	0,860150131	1,007154295	1,088697165	0,475707777	0,672808644	0,799066472	0,48414082	0,916477245	0,764400921	-0,562028046	0,112847224	0,131859719	-1,420447376	-1,186769372	-1,140660005	-1,895438424	-1,691373675	-1,256927022	Module_18	XP_004339105.1	Fatty acid desaturase, putative	5798	1.2e-264	98,45
TRINITY_DN1090_c0_g1_i2	-1,275488609	-1,275488609	-1,275488609	-1,275488609	-1,275488609	-1,275488609	-1,275488609	-1,275488609	-1,275488609	-1,275488609	-1,275488609	-1,275488609	2,007988733	1,913070566	2,073451951	1,708553817	1,780921508	1,484093364	1,162271784	1,58686359	1,588648	Module_1	XP_004339104.1	MIT domain containing protein	12632	5.9e-298	99,03
TRINITY_DN1090_c1_g2_i12	0,514377593	-0,285293721	-0,316688917	-0,255949759	0,566149738	-0,155768729	-0,316688917	-0,316688917	-0,316688917	-0,208331739	-0,201655674	-0,200324161	0,103389199	0,161506341	-0,023907168	1,052358726	-0,175256126	0,417099251	-0,316688917	0,591739733	-0,316688917	Module_1	XP_004337610.1	ubiquitin domain containing protein	6561	0	98,71
TRINITY_DN1090_c1_g2_i3	-0,274666901	-0,188563102	-0,521986836	-0,217475794	0,156986472	0,405530411	-0,521986836	-0,521986836	-0,521986836	0,154280573	0,191708979	0,568866595	-0,507631543	0,45840412	0,921089316	-0,507631543	0,769027266	0,124175821	-0,521986836	0,07637837	0,479455138	Module_2	XP_004337610.1	ubiquitin domain containing protein	6432	0	98,71
TRINITY_DN1091_c0_g1_i11	0,154748454	0,378958534	0,98612116	0,735908795	0,042617782	0,579469627	-0,138485675	-0,345631507	0,433555031	-0,951599866	1,180976977	1,223126122	-0,307282088	0,165430187	-0,127035654	-0,951599866	-0,35037878	0,120162803	-0,951599866	-0,925862304	-0,951599866	Module_18	XP_004336187.1	Ras subfamily protein	8016	0	98,12	Thiamine metabolism, Purine metabolism
TRINITY_DN1091_c1_g1_i13	0,642546522	0,933839585	0,778844451	1,594017791	1,414176533	1,542734655	1,443384995	1,613873527	1,768049787	0,767543383	1,416633285	1,508959246	-1,301549905	-2,06453647	-1,263791846	-1,211738577	-1,898463794	-2,06453647	-1,984561093	-1,570889136	-2,06453647	Module_18	XP_004344562.1	RFX DNA-binding domain containing protein	2468	6.2e-183	97,67
TRINITY_DN1091_c1_g1_i16	-0,670793654	0,200635264	-0,68056113	-2,050500459	-1,496573198	-0,942393234	-0,07561669	-0,126896714	-0,112852468	-0,023834618	0,506560542	0,129495975	0,489240121	0,7670983	-0,071960037	0,042977703	0,844752639	0,791390759	0,4111276	0,880821894	1,187881404	Module_2	XP_004344562.1	RFX DNA-binding domain containing protein	3369	0	98,78
TRINITY_DN1091_c1_g1_i26	-0,80681203	-0,80681203	-0,80681203	0,016122018	-0,017708813	-0,416144345	1,073285719	0,876210635	-0,341098711	0,391682123	-0,80681203	-0,80681203	-0,80681203	0,180872647	1,138421093	-0,80681203	1,2840414	0,444149543	-0,80681203	0,901595953	0,923066982	Module_2	XP_004344562.1	RFX DNA-binding domain containing protein	3567	0	88,36
TRINITY_DN1091_c1_g1_i29	0,828014631	-0,000566739	0,979389939	-0,858149695	-0,858149695	-0,858149695	-0,858149695	-0,858149695	-0,858149695	-0,858149695	0,462046126	-0,449981324	1,08182907	0,898019633	0,066330297	1,068608837	-0,858149695	0,934705657	0,523687389	0,675911908	-0,202797866	Module_1	XP_004344562.1	RFX DNA-binding domain containing protein	3671	0	88,36
TRINITY_DN10917_c0_g1_i1	-0,887187697	-1,067105313	-1,00865674	-1,686313199	-3,289909874	-1,197702436	-1,03743366	-3,289909874	-1,424782879	-3,289909874	-3,289909874	-1,029884218	-0,548982313	-0,056942193	1,16149908	1,12178753	2,285826005	3,001454247	4,205417534	5,503072333	5,825573413	Module_2	no-hit	---NA---	231	NA	NA
TRINITY_DN1092_c0_g1_i11	-0,596072255	-1,365386323	-1,702853622	-0,946760241	-0,509830264	-1,209828782	-1,368355067	-1,842895985	-1,131114993	-1,515514898	-2,285080336	-1,239418258	1,832329294	1,27803179	1,376566691	2,347842028	1,69561375	1,826723976	2,363119403	1,398228169	1,594655921	Module_2	XP_004339759.1	sodium Ptype ATPase	9849	0	95,64
TRINITY_DN1092_c0_g1_i17	0,154936566	-0,650350245	-0,489954792	-0,783913771	-0,667549014	-0,783913771	-0,629460178	-0,783913771	-0,783913771	-0,783913771	-0,783913771	-0,507714906	0,499415397	0,793817161	0,861787888	0,21824865	0,832914396	1,252061973	0,827730772	1,291961096	0,915637862	Module_2	XP_004339760.1	RhoGAP domain containing protein	10027	0	95,97
TRINITY_DN1092_c0_g1_i18	-0,632636977	-0,558935896	-1,168652444	-0,592036586	-0,721410593	-0,948588077	-0,675955278	-1,35990249	-1,578993548	-1,320776159	-1,070057886	-1,578993548	1,256122067	1,267198861	1,503368421	1,469940097	1,379663559	1,56260273	1,069241781	1,566520881	1,132281083	Module_1	XP_004339760.1	RhoGAP domain containing protein	9862	0	95,97
TRINITY_DN1092_c0_g1_i19	-0,536223352	-0,653278452	-0,153265824	-0,520722258	-0,445620803	-0,655695027	-0,629332756	-0,415617459	-0,579157148	-0,34371743	-0,390244046	-0,513033725	0,581820483	0,91956049	0,8056043	-0,295814787	0,900770878	1,096906431	0,660173861	0,658715857	0,508170767	Module_2	XP_004339760.1	RhoGAP domain containing protein	8771	0	95,97
TRINITY_DN1092_c0_g1_i2	-0,230483104	-0,230483104	-0,230483104	-0,230483104	-0,230483104	-0,230483104	-0,230483104	-0,230483104	-0,230483104	-0,230483104	-0,230483104	-0,230483104	0,719611991	-0,230483104	-0,230483104	1,192288116	0,57026152	-0,015115131	0,580987927	-0,230483104	0,40921213	Module_2	XP_004339759.1	sodium Ptype ATPase	9273	0	68,91
TRINITY_DN1092_c0_g1_i27	-0,360221312	-1,13782889	-1,328127682	-0,869745678	-0,5306996	-0,845795661	-1,02361664	-0,408978319	-1,328127682	-0,476928343	-0,850968471	-0,966359323	0,491540501	1,308322935	1,427187222	0,606200096	1,889878468	1,68157779	0,696546598	1,027734324	0,998409666	Module_2	XP_004339759.1	sodium Ptype ATPase	9927	0	93,44
TRINITY_DN1092_c0_g1_i28	-0,19317872	-0,221747872	-0,221747872	-0,205964875	-0,147242435	-0,221747872	-0,221747872	-0,221747872	-0,221747872	-0,19317872	-0,221747872	-0,221747872	0,071033877	0,373755789	0,263678955	0,083930871	0,789031967	0,440913384	0,019482164	0,262648091	0,209072625	Module_1	XP_004339760.1	RhoGAP domain containing protein	9945	0	95,97
TRINITY_DN1092_c0_g1_i37	-0,255490941	-0,21004797	-0,255490941	-0,21004797	-0,180985505	-0,255490941	-0,197520872	-0,07534308	-0,255490941	-0,081723873	0,064126993	-0,255490941	0,197631506	0,243270525	0,279566654	0,181736798	0,134075871	0,287509936	0,22166827	0,264554083	0,358983342	Module_2	XP_004339760.1	RhoGAP domain containing protein	7046	0	95,09
TRINITY_DN1092_c0_g1_i39	-0,192805872	-0,28441463	-0,315809826	-0,255070669	-0,24130439	-0,270366856	-0,257839758	-0,257839758	-0,315809826	-0,274566844	-0,215504921	-0,315809826	0,013026638	0,536988066	0,688511779	-0,021850847	0,721220904	0,640990292	-0,074579791	0,486590214	0,206245923	Module_1	XP_004339760.1	RhoGAP domain containing protein	9940	0	95,97
TRINITY_DN1092_c0_g1_i4	-1,085357031	-1,085357031	-1,085357031	-0,245397443	-0,822322625	-0,742802285	-0,441039253	-0,756520567	-0,847793313	-0,769211289	-1,085357031	-1,085357031	0,926138608	1,148837692	1,217693054	1,039963443	1,334181861	1,364600453	0,972959465	0,857251305	1,190246048	Module_2	XP_004339760.1	RhoGAP domain containing protein	10004	0	95,97
TRINITY_DN1092_c0_g1_i5	-0,937505103	-1,172619423	-1,172619423	-0,783052612	-0,383516206	-1,172619423	-1,172619423	-1,172619423	-1,172619423	-0,974754032	-1,172619423	-1,172619423	1,521146289	1,137720697	0,837086049	1,891746117	1,740030442	1,37778877	1,488674132	1,203115115	1,262475728	Module_2	XP_004339760.1	RhoGAP domain containing protein	9867	0	95,97
TRINITY_DN1092_c0_g3_i1	0,529518205	1,011733172	0,650680801	-0,115127015	-0,10760241	-0,172244544	0,878766638	0,901461672	0,967343205	0,806314218	1,012928501	1,193625691	-0,952830892	-1,09954264	-1,25902831	-1,228574514	-0,838710603	-0,810714656	-0,377233195	-0,365450369	-0,625312955	Module_19	no-hit	---NA---	1598	NA	NA
TRINITY_DN1093_c0_g1_i2	-1,547732732	-1,745644	-1,748936573	-0,994659632	-1,068668784	-1,299226858	-1,341680136	-1,548210683	-1,264255538	-1,331771761	-1,920235701	-1,368229066	1,550372599	1,478284343	1,58369229	1,887516871	2,045330802	2,210496001	2,078178134	2,129790263	2,215590162	Module_2	XP_004345829.1	hypothetical protein ACA1_181850	4395	5.5e-118	99,68
TRINITY_DN1093_c0_g1_i3	-1,447402721	-2,065541561	-1,428178644	-1,12262546	-1,61964682	-1,688521941	-1,25167977	-1,603894475	-1,55171901	-1,544510434	-1,901395284	-1,599586904	1,734783346	1,540168333	1,663475799	2,227122132	2,325703426	2,310665231	2,274810183	2,354383013	2,393591562	Module_2	XP_004345828.1	Ras subfamily protein	3745	6,00E-121	100	Thiamine metabolism, Purine metabolism
TRINITY_DN1093_c0_g1_i6	-0,403043061	-0,960841961	-0,643086523	-0,394224604	-0,819555557	-1,108799843	-0,483997077	-1,108799843	-0,77766792	-0,923567588	-0,967367052	-0,819555557	0,489565363	0,127539697	1,182803715	1,266656693	1,083394323	1,297736828	1,30072687	1,274420591	1,387662507	Module_2	XP_004345829.1	hypothetical protein ACA1_181850	4398	5.5e-118	99,68
TRINITY_DN1095_c0_g1_i3	-0,140285398	0,741795847	-0,525440295	-0,525440295	-0,525440295	-0,525440295	0,279439313	-0,525440295	1,006627257	-0,525440295	-0,525440295	-0,525440295	0,183850341	-0,077596651	0,376826274	1,023982451	-0,035897359	0,153533013	-0,525440295	0,655344096	0,561343471	Module_2	XP_004339794.1	CBS domain containing protein	4026	4.6e-252	96,51
TRINITY_DN1095_c1_g1_i10	-0,299876247	-0,137666211	-0,299876247	-0,299876247	-0,14153922	0,226192565	-0,299876247	-0,007094498	0,914870276	-0,299876247	-0,299876247	-0,299876247	-0,299876247	-0,230861569	-0,299876247	-0,299876247	-0,158443456	0,683436624	0,617746455	0,040401158	1,191720347	Module_2	XP_004349582.1	hypothetical protein ACA1_141840	6095	2,00E-158	97,26
TRINITY_DN1096_c0_g2_i2	0,822199662	0,787038184	0,660844329	0,835912434	0,662507212	0,815066581	0,620051454	0,632056691	0,778529037	0,57684517	0,507980926	0,888940394	-0,878967959	-1,595535614	-1,164087566	-0,608032569	-1,111244904	-0,867028346	-0,547438493	-1,000241045	-0,815395577	Module_18	XP_004342336.1	ELR20226.1 carboxypeptidase	10800	2.1e-283	96,52
TRINITY_DN1096_c0_g2_i3	-0,523676301	-0,523676301	1,069916505	-0,523676301	-0,523676301	0,913018587	-0,523676301	0,331516107	-0,523676301	-0,523676301	-0,523676301	-0,523676301	1,559366828	1,682966923	0,949850877	-0,045481043	0,308200941	-0,485240119	-0,523676301	-0,523676301	-0,523676301	Module_1	XP_004342336.1	ELR20226.1 carboxypeptidase	11082	2.1e-283	96,52
TRINITY_DN1096_c0_g2_i4	0,308321917	0,543216677	-0,385030806	0,584731964	0,758773765	0,429329722	0,176951497	-0,164471542	0,691958933	0,237899545	0,197792784	0,168966749	0,15506996	-0,167225654	-0,135416916	-0,558567061	-0,449501212	-0,526386655	-0,750351496	-0,571886203	-0,544175968	Module_18	XP_004342339.1	serine carboxypeptidase	8295	3.9e-274	98,5
TRINITY_DN1096_c0_g2_i6	0,655502249	0,885365224	-0,636690525	0,670154975	1,066853195	-0,636690525	-0,509717669	-0,636690525	-0,636690525	-0,636690525	0,929393965	0,856956809	-0,636690525	-0,636690525	-0,636690525	-0,567675847	0,38691969	0,724516365	-0,009083687	0,051265969	-0,046927038	Module_18	XP_004342336.1	ELR20226.1 carboxypeptidase	11163	2.1e-283	96,52
TRINITY_DN1097_c0_g2_i2	-0,24692822	-0,732211217	-0,208605489	-0,06792212	-0,410484489	-1,251249826	-0,332863592	-0,524418609	-0,695433671	-0,30864149	-0,680786895	-0,47051979	0,601548067	0,488166267	0,438496612	0,925072946	1,041237465	0,530319719	0,290760529	0,85744189	0,757021912	Module_2	XP_004337670.1	hypothetical protein ACA1_377720	3570	9.1e-228	99,29
TRINITY_DN10975_c0_g1_i1	1,447585671	1,365331792	1,288857585	1,367500518	1,194839427	1,392596594	1,029874383	1,054435164	1,42523533	1,166585559	1,06783415	1,142149935	-2,504934278	-2,504934278	-2,504934278	-0,052338843	-1,481324063	-1,842273023	-1,285223639	-1,792998921	-0,973864785	Module_18	XP_004353234.1	clathrin coat assembly protein AP50, putative	1251	2.8e-208	92,18
TRINITY_DN10975_c0_g1_i8	-0,214510554	-0,497839722	-0,497839722	-0,497839722	-0,497839722	-0,497839722	-0,497839722	-0,497839722	-0,497839722	-0,497839722	-0,497839722	-0,497839722	-0,169003258	1,476322446	0,122277443	0,539191009	0,879006292	0,289592742	1,214095635	1,044665979	0,294599208	Module_2	XP_004353234.1	clathrin coat assembly protein AP50, putative	2755	2.5e-249	97,97
TRINITY_DN10975_c0_g3_i2	-2,120115536	-2,120115536	-2,120115536	-2,120115536	-2,120115536	-2,120115536	-2,120115536	-2,120115536	-2,120115536	-2,120115536	-2,120115536	-2,120115536	1,079007106	2,118365635	2,036523775	3,492915094	3,742559012	3,318144043	3,492679258	3,24045944	2,92073307	Module_2	XP_004353236.1	hypothetical protein ACA1_073520	2154	1.5e-230	97,4
TRINITY_DN10975_c0_g3_i3	1,654625	1,412408099	1,660070073	1,520964861	1,464712099	1,677162186	1,518786879	1,469456324	1,757865558	1,509603279	1,289274969	1,477665297	-1,867548987	-2,207826391	-1,848305221	-2,207826391	-2,207826391	-2,107521486	-1,781293253	-2,108867911	-2,075578593	Module_18	XP_004353234.1	clathrin coat assembly protein AP50, putative	2180	1.5e-249	97,97
TRINITY_DN10975_c0_g3_i5	-0,437548123	-0,437548123	-0,437548123	-0,437548123	-0,437548123	-0,437548123	-0,437548123	-0,437548123	-0,437548123	-0,437548123	-0,437548123	-0,437548123	-0,13186938	0,936517595	1,020833881	-0,120244055	1,310054107	1,016101143	0,199366457	0,443724938	0,576092788	Module_1	XP_004353234.1	clathrin coat assembly protein AP50, putative	4301	3,00E-249	97,97
TRINITY_DN10975_c0_g3_i6	-0,717573602	-0,717573602	-0,717573602	-0,717573602	-0,717573602	-0,717573602	-0,717573602	-0,717573602	-0,717573602	-0,717573602	-0,717573602	-0,368208324	0,753353656	1,151508152	0,661492797	1,201957175	1,193926247	0,697644223	1,327519837	0,780677266	0,493438592	Module_1	XP_004353234.1	clathrin coat assembly protein AP50, putative	4280	2.9e-249	97,97
TRINITY_DN10975_c0_g3_i7	-0,802996871	-0,898630337	-1,338758817	-1,389415022	-1,604833677	-1,269575252	-1,546183502	-1,555957896	-1,286562606	-1,141165607	-1,624240133	-1,491699639	1,490722846	1,343393892	1,483345142	2,330586284	2,059092171	1,90765816	2,147872766	1,739143782	1,448204316	Module_2	XP_004353236.1	hypothetical protein ACA1_073520	4162	1.2e-258	97,65
TRINITY_DN10975_c0_g3_i8	-0,401766906	-0,310913475	-0,220346265	-0,401766906	-0,401766906	-0,401766906	-0,401766906	-0,401766906	-0,401766906	-0,305505052	-0,401766906	-0,270836036	0,01831121	0,822890829	0,063946414	0,258157653	0,62184331	0,811113661	0,530294266	0,3484108	0,846767931	Module_2	XP_004353234.1	clathrin coat assembly protein AP50, putative	4451	3.1e-249	97,97
TRINITY_DN10975_c0_g3_i9	-0,326863507	0,030406969	-0,326863507	-0,326863507	-0,326863507	-0,326863507	-0,107772449	-0,326863507	-0,326863507	-0,326863507	-0,326863507	-0,326863507	0,615744829	1,085105003	0,880404666	-0,326863507	-0,326863507	0,445444468	1,070939455	-0,326863507	0,228952648	Module_1	XP_004353236.1	hypothetical protein ACA1_073520	4288	1.2e-258	97,65
TRINITY_DN1098_c0_g1_i2	0,504959876	0,205532494	-0,234888227	-0,234888227	-0,234888227	-0,234888227	0,057893522	-0,234888227	-0,234888227	-0,234888227	-0,234888227	0,648732589	0,636955421	0,477927627	0,271002703	-0,234888227	-0,234888227	0,18842101	-0,234888227	-0,234888227	-0,172766515	Module_1	XP_004353377.1	hypothetical protein ACA1_123380	3915	1.5e-239	95,01
TRINITY_DN1099_c0_g1_i5	0,146139297	-0,189290785	-0,843726326	0,424708067	0,414491063	0,942033448	0,450820908	0,652991662	-0,131790969	-0,843726326	-0,076495289	0,71845503	-0,457467185	-0,334790664	-0,505729863	-0,192961767	0,468938847	-0,510302592	0,538110758	-0,513741676	-0,156665638	Module_18	XP_004357713.1	hypothetical protein ACA1_027810	3453	5.7e-227	98,54
TRINITY_DN1099_c0_g3_i1	0,429252382	0,577667268	0,250384554	0,608395413	0,941524935	0,914072809	0,748017654	0,741766061	0,68661711	0,365872037	0,767451029	0,760721244	-0,696299934	-1,699647554	-1,529607976	-0,298273943	-0,697586561	-0,685282051	-1,169331165	-0,595718649	-0,419994663	Module_18	XP_004357712.1	pentatricopeptide repeat domain containing protein	671	8.9e-36	100
TRINITY_DN11_c1_g1_i1	0,380648678	-0,840300326	-0,840300326	-0,840300326	-0,840300326	-0,840300326	-0,840300326	0,991171607	-0,840300326	-0,840300326	-0,840300326	-0,840300326	0,276064431	-0,840300326	0,653347008	-0,840300326	1,51978297	1,141187042	2,230260741	1,417615465	1,47352597	Module_2	XP_004341593.1	RNA methyltransferase protein	1109	1.3e-28	72,9
TRINITY_DN1100_c0_g1_i4	0,381744921	-1,550143189	-1,454225974	-0,944791781	-2,335338809	-1,674218782	-0,634490846	-2,777884265	-1,66351724	0,03420317	-0,140274018	-1,512447369	1,364120651	1,566305102	1,928425253	1,188453909	1,53223769	1,629468486	1,594858934	1,812238653	1,655275503	Module_2	XP_004339993.1	PAS domain Sbox domain containing protein	2600	6.9e-92	91,9
TRINITY_DN1100_c1_g1_i12	-0,469077786	-0,469077786	-0,469077786	0,117807027	-0,469077786	-0,469077786	-0,469077786	-0,469077786	0,262974287	0,586811972	-0,454722493	-0,469077786	0,231361932	0,335801822	1,385715812	0,181686773	0,514235085	-0,469077786	-0,469077786	0,162259358	1,366846288	Module_1	XP_004342099.1	RasGEF domain containing protein	9756	0	100
TRINITY_DN1100_c1_g1_i2	-0,016110735	0,013010031	-0,189877803	-0,189877803	-0,189877803	-0,189877803	-0,189877803	-0,189877803	0,127426265	-0,189877803	-0,189877803	-0,189877803	-0,009729942	0,032926758	0,45720641	0,020511062	0,50611601	0,213935259	-0,189877803	0,256907759	0,296579153	Module_2	XP_004342099.1	RasGEF domain containing protein	9812	0	100
TRINITY_DN1100_c1_g1_i23	-0,165909611	-0,003699574	-0,165909611	0,075320425	0,123334674	0,236812566	-0,165909611	0,115046703	-0,165909611	-0,017951729	-0,165909611	0,071654108	-0,165909611	-0,165909611	-0,165909611	-0,165909611	-0,165909611	0,359156981	0,260623527	-0,165909611	0,604708036	Module_18	XP_004342099.1	RasGEF domain containing protein	9731	0	100
TRINITY_DN1101_c5_g1_i7	0,155725437	-0,413550954	0,533768729	-0,36908219	-0,761996879	0,249457274	-0,131753499	0,456357519	-0,075455753	-0,456047499	-0,407814585	-0,750542726	0,588910283	0,638857813	1,14879139	0,283790476	-0,093759334	-1,226665146	-0,19668228	0,554064891	0,273627031	Module_1	XP_004336483.1	protein kinase domain containing protein	3073	6.9e-301	88,49
TRINITY_DN1101_c5_g1_i9	-0,470274009	-1,635393103	0,057275249	-0,273499811	-1,273069092	-1,469286876	-1,630971046	-1,430345375	-1,237340148	-1,519490099	-2,017230187	-0,884324375	1,109412344	1,378243968	1,098136049	1,192067203	1,66298163	1,609909684	1,507460393	2,108007617	2,117729985	Module_2	XP_004336483.1	protein kinase domain containing protein	3005	4.8e-307	95,05
TRINITY_DN1101_c6_g1_i3	0,83779864	0,685776627	0,761511048	0,878029081	0,47292565	0,840010449	0,732059127	0,476035899	0,900472807	0,656613293	0,602521873	0,628738969	-1,318771117	-1,887803754	-1,691812039	-0,978197757	-0,893106748	-0,771131499	-0,221818877	-0,438131565	-0,271720109	Module_18	XP_004333316.1	NOL1/NOP2/sun domain containing protein	1715	1.3e-264	95,34
TRINITY_DN1101_c9_g1_i3	0,286008823	0,843350282	0,392055248	0,280221587	0,787113751	0,181383352	0,644553986	0,439561389	0,493209326	0,653064091	1,209061416	0,84148994	-0,906896834	-0,68271853	-1,080997511	-0,527209638	-0,991322512	-0,742232067	-0,992796907	-0,565640478	-0,561258713	Module_18	XP_004355076.1	DIL domain containing protein	1091	3,00E-12	54,35
TRINITY_DN1103_c0_g1_i2	-0,642229404	-0,308498384	-0,337179269	-0,457969118	-0,222652131	-0,844039286	-1,576289085	-1,037262869	-0,488232909	-0,303850522	-0,446141575	-0,203479821	0,871786296	0,168056039	0,11766893	1,159162398	0,632830979	0,295732193	1,14172013	1,076908151	1,403959256	Module_2	XP_004335404.1	hypothetical protein ACA1_243410	1016	3.8e-22	100
TRINITY_DN1103_c0_g1_i3	-0,441919025	0,449500162	-0,441919025	-0,441919025	-0,441919025	-0,441919025	-0,441919025	-0,441919025	-0,426136027	-0,441919025	-0,441919025	-0,441919025	-0,441919025	0,346349058	0,460347544	-0,441919025	-0,441919025	-0,441919025	1,495425367	2,056587165	1,804793076	Module_2	XP_004335404.1	hypothetical protein ACA1_243410	742	7.4e-15	89,72
TRINITY_DN1104_c0_g1_i5	-0,859641282	-0,874365677	-0,660250686	-0,118456045	-0,144819022	-0,249451803	-0,665166177	-0,281739063	-0,648764784	-0,705358049	-0,524532676	-0,370877906	0,549361821	0,789782235	0,601044732	0,27642731	0,435386739	0,522809059	1,131173597	0,948880299	0,848557378	Module_2	XP_004345356.1	hypothetical protein ACA1_355860	2341	1.8e-147	100
TRINITY_DN11041_c0_g1_i3	0,622284076	1,392770366	0,953377434	0,249513315	0,554410628	0,830781843	1,159571189	1,021701493	0,704232776	0,150148561	0,34695357	-0,099362074	-1,423959356	-1,307601641	-0,920785645	-0,783465737	-0,572045101	-1,310244747	-0,304524125	-0,421575917	-0,842180911	Module_18	XP_004335332.1	cytochrome b-like heme/steroid binding domain containing protein	1723	6.1e-153	95,42
TRINITY_DN11041_c0_g2_i1	0,414005057	1,069239445	0,504800595	-0,288439797	0,673335494	0,43821561	0,219738458	0,676833936	0,592617562	0,44184869	0,005037927	0,513573612	-1,638736405	-1,14674689	-1,02875349	0,075957296	-0,215663719	-0,53701958	-0,095995386	-0,175403349	-0,498445064	Module_19	XP_004335332.1	cytochrome b-like heme/steroid binding domain containing protein	1748	2.3e-152	95,1
TRINITY_DN1105_c0_g1_i1	-0,805743781	-0,805743781	-0,805743781	-0,805743781	-0,805743781	-0,805743781	-0,805743781	-0,805743781	-0,805743781	-0,805743781	-0,805743781	-0,805743781	5,176245831	4,220834989	5,106307232	-0,805743781	-0,805743781	-0,805743781	-0,805743781	-0,805743781	-0,805743781	Module_15	XP_004353625.1	malate dehydrogenase	5034	2.3e-224	90,97
TRINITY_DN1105_c0_g1_i16	-0,117019543	-0,117019543	-0,117019543	-0,117019543	-0,117019543	-0,117019543	-0,117019543	-0,117019543	-0,117019543	-0,117019543	-0,117019543	-0,117019543	0,537415998	0,646816916	0,922118851	-0,117019543	-0,117019543	-0,117019543	-0,117019543	-0,117019543	-0,117019543	Module_15	XP_004353625.1	malate dehydrogenase	5143	2.3e-224	90,97
TRINITY_DN1105_c0_g1_i18	0,132535081	-0,169616404	-0,010025607	0,04941286	-0,142213965	-0,230355562	0,254040401	-0,090231338	0,138133439	-0,230355562	-0,230355562	-0,230355562	0,222766885	0,2785801	0,657169709	-0,056588494	-0,230355562	0,267384527	-0,230355562	-0,073311852	-0,075901969	Module_1	XP_004353625.1	malate dehydrogenase	5618	8.8e-193	89,87
TRINITY_DN1105_c0_g1_i25	0,77204623	-0,109623995	0,071326217	0,633570783	0,935340308	0,949948882	-0,034063594	0,831826539	0,536598788	0,321276862	1,044970225	0,409760839	-1,319220811	-1,084596328	-0,937202055	-0,060439009	-0,140710763	-0,701718883	-0,333087857	-0,98103623	-0,804966149	Module_18	XP_004353626.1	SET family protein	778	1.3e-41	95,45
TRINITY_DN1105_c0_g1_i26	-0,142126828	-0,686308804	-0,554278735	-0,913386061	-0,925127989	-0,791744176	-1,448570751	-1,375916548	-1,067320384	-1,558306736	-1,278784208	-1,554010601	1,702849689	2,021042595	1,658041805	0,671633763	1,4004365	1,454276932	1,015543001	1,209243417	1,162814118	Module_1	XP_004353625.1	malate dehydrogenase	5279	2.4e-224	90,97
TRINITY_DN1105_c0_g1_i4	-0,808949145	1,346963054	0,761316844	0,721905303	2,091713717	0,625340964	1,640255281	2,733795174	2,178967783	1,828459016	3,053918543	2,946727904	-2,398182685	-3,024049074	-1,80955852	-2,63685956	-1,560508674	-1,58481707	-2,605832664	-2,08397447	-1,416631722	Module_18	XP_004353625.1	malate dehydrogenase	798	3.4e-90	94,94
TRINITY_DN1105_c0_g1_i7	0,513707781	0,207147654	-0,81881414	-0,120535116	-0,436336964	-0,463182937	-0,156179377	-0,627752195	-0,624477719	-0,353241664	-0,518332312	-0,440565017	1,911200289	1,573424659	1,285212753	-0,277695511	0,041385537	0,420135018	-0,206413132	-0,15381715	-0,754870456	Module_1	XP_004353625.1	malate dehydrogenase	5028	1,00E-224	91,19
TRINITY_DN1105_c0_g1_i8	0,666706248	0,91848633	0,883333284	0,943341881	0,92473784	0,938143501	1,051479396	1,008821621	1,067753945	0,88809396	1,00938908	1,055071146	-2,769834708	-2,804550131	-2,936074663	0,174741521	-0,490595229	-0,763664164	-0,225666476	-1,040308775	-0,499405607	Module_18	XP_004353625.1	malate dehydrogenase	3775	1.7e-224	90,97
TRINITY_DN1106_c0_g1_i1	0,61292034	0,14112706	0,785902387	0,852859339	0,138081614	0,93275075	0,585856713	1,058883606	0,709772383	0,227714745	1,139097477	0,989048847	-0,393675686	-1,239617262	-1,446542187	-0,854148321	-0,639767943	-0,690601458	-1,117317501	-0,926695555	-0,86564935	Module_18	XP_004337730.1	TBC domain containing protein	5725	0	91,27
TRINITY_DN1106_c0_g1_i12	0,545860395	0,028182233	0,283873752	0,482342479	0,259428382	-0,400496177	0,262165079	0,801137685	0,155319979	0,203575147	0,129574566	0,523223502	-0,371927024	-0,371927024	-0,400496177	-0,371927024	-0,308288738	-0,336993234	-0,386140884	-0,32599074	-0,400496177	Module_19	XP_004337730.1	TBC domain containing protein	6111	0	95,51
TRINITY_DN1106_c0_g1_i15	0,496677797	0,928348494	1,022171725	-0,088064596	-0,139823009	0,018803445	0,707641496	1,144947326	1,304598642	0,731032984	0,759198488	1,106518729	-1,215697876	-1,215697876	-0,791313205	-1,215697876	-0,847208875	-0,717957787	-0,64232335	-0,43496784	-0,911186834	Module_19	XP_004354054.1	Retinoblastomaassociated protein A domain containing protein	6800	0	94,4
TRINITY_DN1106_c0_g1_i18	0,831451935	0,104960475	0,496472735	0,245600802	-0,170325878	0,075259065	0,530797874	0,485788139	0,560042693	0,081995397	-0,287954213	0,141247475	0,390720699	-0,172996712	-0,372404535	-0,181039009	-0,340028533	-0,545017908	-0,626869662	-0,632985377	-0,614715462	Module_18	XP_004337730.1	TBC domain containing protein	3039	1.6e-177	84,5
TRINITY_DN1106_c0_g1_i4	0,26862591	0,64793955	0,287277243	-0,315641484	-0,533523853	0,118552844	0,822430515	0,358254746	0,491713438	0,538019631	0,671795055	0,619872768	-0,300089464	-0,40043562	-0,784485427	-0,19856145	-0,447630787	-0,546921708	-0,591660023	-0,639134041	-0,066397843	Module_19	XP_004354054.1	Retinoblastomaassociated protein A domain containing protein	6824	0	93,93
TRINITY_DN1106_c0_g1_i8	0,324339312	1,203074943	0,984828459	-0,066733915	-0,255057535	0,331887507	1,265603281	1,198736007	0,906643936	0,162210131	0,929605085	1,025330437	-1,532447234	-1,064646078	-1,263414088	-0,899248548	-0,904840396	-0,616352811	-0,515950914	-0,637920464	-0,575647116	Module_19	XP_004354054.1	Retinoblastomaassociated protein A domain containing protein	1297	3.6e-89	92,89
TRINITY_DN1106_c0_g1_i9	0,916123007	0,559963135	0,424257363	0,659258939	0,938039801	-0,913282931	0,64382374	0,71663573	0,320075975	0,693864422	-0,060379163	0,59148204	-0,748918067	-0,420130267	-0,682961919	-0,693951608	-0,468585458	-0,496106521	-0,676892515	-0,373249773	-0,929065929	Module_18	XP_004337730.1	TBC domain containing protein	6190	0	95,51
TRINITY_DN1106_c0_g2_i2	-0,041021056	-0,737171098	-0,717063524	-0,643765117	-1,149679771	-1,079009735	-0,531965187	-0,431277354	-0,71924919	0,163632168	0,38675062	-0,3659791	0,895709337	0,732120829	1,208919473	0,363629543	0,863941534	0,86498402	0,181650304	0,423584948	0,331258354	Module_1	XP_004353028.1	AAC-rich mRNA clone AAC4 protein	2317	5.3e-112	100
TRINITY_DN11062_c0_g1_i5	0,124473963	0,399672881	0,688803258	0,711104758	0,500286568	0,739620412	0,399296641	0,832562622	0,19076019	0,09689692	0,365797203	0,836458791	-0,350519872	-0,826737842	-0,874160925	-0,587965902	-1,040792231	-0,693160675	-0,405332757	-0,464363382	-0,642700623	Module_18	XP_004356570.1	chloride transporter, chloride channel (ClC) subfamily protein	3076	0	99,32
TRINITY_DN11062_c0_g2_i11	0,418180569	0,945864488	0,650867113	0,346962797	0,104661484	0,660974499	-0,238636515	0,389001243	0,784740268	0,162721498	0,487203334	0,752098	-1,268237898	-1,193489831	-0,736923211	-0,517812057	-0,382523655	-0,232598131	-0,22091121	-0,173869367	-0,738273417	Module_18	XP_004356570.1	chloride transporter, chloride channel (ClC) subfamily protein	3066	0	98,64
TRINITY_DN11068_c0_g2_i1	0,615776776	0,912945676	1,031039017	0,187075077	0,09179735	0,580544536	0,909038106	0,819648114	1,295121753	0,535360548	0,542314614	0,875460885	-1,444858954	-1,606658457	-1,494273637	-0,984031718	-0,861325925	-0,779320701	-0,438088235	-0,463010822	-0,324554004	Module_19	XP_004342073.1	nuclear pore glycoprotein p62, putative	2379	4.5e-122	100
TRINITY_DN1107_c0_g1_i12	0,098263446	-0,318576296	-0,318576296	-0,318576296	0,282644789	-0,318576296	-0,318576296	-0,318576296	0,441857578	-0,318576296	-0,318576296	-0,318576296	0,691487387	-0,318576296	-0,318576296	0,09718237	0,10150182	0,542187906	0,087416063	0,59675338	0,56504452	Module_2	XP_004342507.1	hypothetical protein ACA1_184650	17294	0	100
TRINITY_DN1107_c0_g1_i2	-0,02512206	-0,198889128	-0,198889128	-0,198889128	0,309032337	-0,198889128	-0,198889128	-0,198889128	0,242594351	-0,198889128	-0,198889128	-0,198889128	0,840249266	-0,198889128	-0,198889128	0,095069851	-0,008590337	0,124192661	0,030083442	0,356927027	0,223343872	Module_2	XP_004342507.1	hypothetical protein ACA1_184650	17351	0	100
TRINITY_DN1107_c0_g1_i8	0,847478248	0,83438308	0,428423282	0,201399966	0,576477725	-0,000834911	0,807001277	0,708186017	1,029687595	0,744887795	0,543117079	0,885594016	-3,339356636	-1,549655004	-1,668649193	-0,615288803	-0,459475223	-0,633907947	-0,714595792	0,796509872	0,578617559	Module_19	XP_004342507.1	hypothetical protein ACA1_184650	12947	0	93,86
TRINITY_DN1108_c0_g1_i1	-0,820493226	-0,6869297	-0,790510359	-0,820493226	-0,519490969	-0,393960087	-0,820493226	-0,806137933	-0,402573218	-0,672535344	-0,806137933	-0,717499232	-0,820493226	-0,342297968	-0,598925437	0,743641018	0,003256135	0,702064767	3,057545422	2,724857419	2,78760632	Module_2	XP_004333159.1	high molecular weight heat shock protein	4440	0	94,74
TRINITY_DN1108_c0_g1_i11	0,45045908	0,141383003	0,547991083	0,157611465	0,297167395	0,351224469	0,025905785	0,5861412	0,325023997	0,331332751	-0,377392878	0,376403032	1,011334779	1,326603774	0,809834858	0,010977544	-0,243081394	-0,243933798	-2,002663367	-1,879659413	-2,002663367	Module_13	XP_004334929.1	Poly(ADPribose) polymerase catalytic domain containing protein	1904	3.6e-130	96,67
TRINITY_DN1108_c0_g1_i13	-0,469620944	-0,393746077	-0,07017638	-0,469620944	-0,28438869	-0,322965722	-0,469620944	-0,469620944	-0,24558067	-0,246816383	-0,127066199	-0,453837947	-0,469620944	-0,41442529	-0,455265651	-0,428377962	0,753183617	-0,406118002	1,926812587	1,9782227	1,538650794	Module_2	XP_004333159.1	high molecular weight heat shock protein	4462	0	94,74
TRINITY_DN1108_c0_g1_i16	0,349315335	0,762134237	1,287930935	1,379199974	1,883023623	1,115162873	1,153656111	1,552845583	1,579112378	1,470043883	1,722501538	1,787557443	-2,585054786	-0,506539624	-0,476544274	-2,289342344	-1,99206441	-1,74903854	-2,277748726	-2,048292037	-2,117859173	Module_18	XP_004333159.1	high molecular weight heat shock protein	3097	0	100
TRINITY_DN1108_c0_g1_i6	-1,415839877	-0,74943956	-0,351928113	-1,080900916	0,03166099	-0,975267285	-1,206794148	-0,166061568	-0,554223361	-0,755788063	-0,513312443	-0,489311417	-1,614962519	-0,415211662	-0,575824125	-0,160786626	0,300367157	-0,078909619	3,721178021	3,868111571	3,183243562	Module_2	XP_004333159.1	high molecular weight heat shock protein	1929	0	96,93
TRINITY_DN1108_c0_g1_i8	-1,463246811	-0,452440056	-0,724704285	-2,01217658	-0,779515823	-1,343149815	-2,01217658	-1,312624948	-1,023037573	-1,317964972	-1,119202765	-1,504255115	-1,415718441	1,243324153	-1,346783809	-0,433962415	1,431960376	1,486967716	4,979878029	5,034870968	4,083958745	Module_2	XP_004334383.1	heat shock protein ssa1, putative	294	1.4e-30	100
TRINITY_DN1108_c1_g1_i2	0,656029559	1,047999919	0,54247414	1,094857687	0,88308346	1,384245815	0,760371355	0,630182903	1,048168202	0,88308346	0,734775735	0,962549934	-1,81782802	-1,980639918	-1,433477425	-1,727481518	-0,756580831	-0,769869489	-0,95748001	-0,775219415	-0,409245543	Module_18	XP_004333879.1	GTPase of unknown function subfamily protein	1756	1.6e-209	93,16
TRINITY_DN1108_c1_g1_i4	0,908553346	1,008912839	1,096305067	1,281262352	0,81032573	1,543559864	0,754482989	0,895695137	0,942258875	0,752295773	0,741423754	0,998068556	-2,560153246	-1,708287351	-1,073307774	-1,338510861	-1,27744528	-1,003969869	-0,934770953	-0,777103971	-1,059594978	Module_18	XP_004333879.1	GTPase of unknown function subfamily protein	2293	1.9e-287	95,05
TRINITY_DN1108_c1_g1_i5	0,869403254	1,434635619	1,136103767	1,19549841	0,828676102	1,252925079	1,098380911	0,323284182	1,23317802	0,870810156	0,347739258	0,704035359	-1,392836497	-1,680711032	-2,134576597	-0,803643216	-0,839194518	-1,431482425	-1,009018039	-1,483828961	-0,519378834	Module_18	XP_004333879.1	GTPase of unknown function subfamily protein	1457	4.7e-223	99,78
TRINITY_DN1109_c0_g1_i3	0,129389279	-1,492390404	-1,800401719	-1,320136597	-1,800401719	0,627204454	-1,800401719	-1,800401719	-1,800401719	-1,800401719	-1,800401719	-0,560392754	2,507463921	2,678893524	2,475946054	2,133831689	1,122937653	1,740493486	1,504547322	0,424873211	0,630151191	Module_1	XP_004341476.1	Fbox domain containing protein	2303	8.2e-214	99,74
TRINITY_DN1109_c0_g2_i2	-1,461948763	-1,262442771	-1,549454057	-0,741789865	-0,648783543	-1,095083263	-1,036758547	-0,888807971	-1,090875619	-1,720913504	-0,366040232	-1,967622354	1,327538831	1,016742792	1,473013681	1,687453915	1,613316339	1,910108775	1,359023424	1,845644416	1,597678313	Module_2	XP_004336598.1	hypothetical protein ACA1_321020	2696	2.9e-242	99,82
TRINITY_DN1109_c0_g2_i4	-0,748970259	-0,733187262	-0,748970259	-0,631275217	-0,004809164	-0,481134867	-0,45618851	-0,648665353	-0,511406541	-0,640613081	-0,325661022	-0,703527288	0,546752765	0,603223279	1,257148202	0,457672965	1,22959149	1,327588836	-0,086309004	0,465154546	0,833585744	Module_2	XP_004336598.1	hypothetical protein ACA1_321020	2867	1.1e-204	84,05
TRINITY_DN11092_c0_g1_i11	-1,295165185	-1,295165185	-1,295165185	1,117616341	-0,387505357	-1,295165185	0,164266434	-1,295165185	-1,295165185	0,21782015	-1,295165185	-1,295165185	1,034245486	1,130562653	1,653061859	2,051649909	1,368407151	1,150031798	1,350766991	0,792637074	-1,28223901	Module_1	XP_004367959.1	hypothetical protein ACA1_289370	1324	2,00E-47	100
TRINITY_DN11093_c0_g1_i1	-0,711962172	-0,211821104	-0,268813966	-0,298595426	0,080687555	0,21906712	-0,842358809	-0,395387312	-0,71753889	-1,003325301	0,04950698	-0,578106425	-0,341005741	-0,24124054	0,145404518	-0,194608703	0,199078361	0,45002501	1,354127019	1,744430273	1,562437553	Module_2	XP_004334286.1	WH2 motif domain containing protein	1549	1.4e-121	97,33
TRINITY_DN111_c0_g1_i5	-0,8891576	-0,887867752	-0,895624196	-1,050077789	-1,050077789	-0,945741129	-1,050077789	-1,050077789	-1,050077789	-0,827273228	-1,050077789	-1,050077789	-0,895624196	-1,050077789	-0,564650961	-0,12787994	0,212956617	2,09151849	2,353326288	4,830803609	4,945836309	Module_2	XP_004336180.1	hypothetical protein ACA1_131600	1175	3.7e-154	98,76
TRINITY_DN111_c0_g1_i8	-0,518724059	-0,679644247	-0,679644247	-0,679644247	-0,679644247	-0,679644247	-0,594219591	-0,679644247	-0,679644247	-0,679644247	-0,679644247	-0,679644247	-0,679644247	-0,679644247	-0,679644247	-0,191129238	0,090127492	0,963750206	1,616372575	3,549405256	3,919792576	Module_7	XP_004345350.1	hypothetical protein ACA1_355590, partial	1181	7.3e-150	96,62
TRINITY_DN1110_c0_g1_i1	-1,308324406	-0,220938288	-0,427314971	-1,046159767	-0,851011643	-0,671813081	-0,992782654	-0,714384309	-1,11929385	-0,906341789	-1,217522587	-0,967846564	-1,122894044	0,075209174	-0,121256478	1,687967674	1,964829006	1,953704285	1,671623671	2,223581684	2,110968937	Module_2	XP_004347147.1	transketolase, putative	1480	1.7e-260	93,72
TRINITY_DN1110_c0_g1_i14	-0,920575763	-0,539830182	-0,63771206	-1,022914134	-0,93765073	-0,554631052	-1,009344324	-0,574764892	-0,797061226	-0,997316946	-1,038334308	-0,696927823	-1,170917113	-0,172006954	0,002747447	1,578126761	1,880747927	1,966295867	1,424538288	2,216716816	2,000814403	Module_2	XP_004347147.1	transketolase, putative	2503	0	95,4
TRINITY_DN1110_c0_g1_i17	-0,140152937	-0,554227034	-0,137986186	-0,795848134	-0,787899381	-0,579486987	-0,410433441	-0,642593047	-1,137264658	-1,137264658	-1,137264658	-0,661142238	0,115514293	-0,679933033	-0,336520034	1,286582396	1,802150003	1,363792265	0,97008844	2,035382863	1,564506164	Module_2	XP_004347147.1	transketolase, putative	3135	1.4e-285	95,51
TRINITY_DN1110_c0_g2_i11	-0,897116144	-0,504995993	-0,639804605	-1,152039171	-0,917023547	-0,586605963	-0,899943296	-0,715564004	-1,067182372	-1,193522361	-1,006916551	-0,6907908	-1,067182372	-0,023160642	-0,090729907	1,610475706	1,97620993	2,020953246	1,462794473	2,350345519	2,031798856	Module_2	XP_004347147.1	transketolase, putative	2868	0	100
TRINITY_DN1110_c0_g2_i13	-0,6246494	-0,6246494	0,041652728	-0,6246494	-0,6246494	-0,6246494	-0,470195808	-0,307345332	-0,6246494	-0,6246494	-0,6246494	-0,310823104	-0,6246494	0,355741556	-0,128954238	-0,176805756	1,391133597	1,286466906	1,28377925	1,20357596	1,453618847	Module_2	XP_004347147.1	transketolase, putative	2978	0	100
TRINITY_DN1110_c0_g2_i4	-0,316590927	-0,670917012	-0,429028415	-0,02108401	-0,483676739	0,053842518	-0,194451445	-0,846799469	-0,268485344	-0,234894488	-0,253899149	-0,419378245	-0,503146603	-0,339507864	0,110794965	0,365608864	0,887377538	1,047968127	0,536678407	0,906687036	1,072902253	Module_2	XP_004347147.1	transketolase, putative	3288	0	85,87
TRINITY_DN1110_c0_g2_i8	-0,202503339	0,255215068	0,85246752	-0,817919637	0,250407225	-0,817919637	-0,817919637	-0,513408595	0,026064207	-0,817919637	-0,817919637	-0,817919637	-0,817919637	-0,08847563	-0,817919637	0,843373919	0,683901629	2,071164462	0,316301303	1,402100694	0,64674863	Module_2	XP_004347147.1	transketolase, putative	1319	3.8e-232	92,03
TRINITY_DN1111_c1_g1_i15	-0,377217446	-0,377217446	-0,377217446	-0,377217446	-0,377217446	0,796549622	0,138797701	-0,158126388	-0,033525377	0,08011418	-0,377217446	0,007937451	0,799105327	0,624224528	0,305355852	-0,377217446	-0,222763853	0,30894688	-0,377217446	0,403512591	-0,032388949	Module_1	XP_006367593.1	calpain-type cysteine protease DEK1	4196	3.5e-37	56,15
TRINITY_DN1111_c1_g1_i25	-0,2246741	0,448882324	0,045555807	0,690655576	0,345788831	1,08042091	-0,2246741	-0,2246741	-0,2246741	0,147163517	-0,2246741	0,386970443	-0,2246741	-0,2246741	-0,2246741	-0,2246741	-0,2246741	-0,2246741	-0,2246741	-0,2246741	-0,2246741	Module_18	XP_009375947.1	calpain-type cysteine protease DEK1-like	4203	5.2e-65	57,5
TRINITY_DN1111_c1_g1_i5	-0,406686335	1,199755893	-0,406686335	-0,406686335	0,122384965	-0,406686335	0,439706686	-0,406686335	-0,375291139	0,278581071	0,736053837	0,442912676	-0,406686335	-0,406686335	-0,406686335	0,414615705	-0,406686335	-0,406686335	0,80743847	0,241318845	-0,240613659	Module_19	XP_006367593.1	calpain-type cysteine protease DEK1	4113	3.4e-37	56,15
TRINITY_DN1111_c1_g7_i1	-0,519497718	-0,519497718	-0,519497718	0,185374247	-0,519497718	-0,519497718	0,016555183	-0,519497718	-0,519497718	0,165769689	0,727214383	0,808189647	0,91346169	-0,030982709	0,368027553	-0,519497718	0,312379524	0,049993374	0,10810912	0,461624272	0,070265769	Module_2	XP_004358296.1	Rap/ran-GAP protein	4383	2.2e-247	65,84
TRINITY_DN1111_c2_g1_i13	-0,265514988	-0,265514988	-0,265514988	-0,09174792	-0,265514988	-0,265514988	-0,265514988	-0,265514988	-0,265514988	-0,265514988	-0,265514988	-0,265514988	0,230180175	1,531913094	1,036072659	-0,265514988	1,047150186	-0,265514988	-0,265514988	-0,265514988	0,229156624	Module_1	XP_004344562.1	RFX DNA-binding domain containing protein	2353	1.8e-277	93,51
TRINITY_DN1111_c2_g1_i18	-0,221593807	-0,38083326	-0,456708127	-0,456708127	-0,456708127	-0,456708127	-0,428138975	-0,456708127	-0,456708127	-0,456708127	-0,456708127	-0,456708127	-0,456708127	0,586636378	1,398085471	-0,456708127	1,082822944	1,190836642	0,197727414	0,827213645	0,771032949	Module_2	XP_004344562.1	RFX DNA-binding domain containing protein	3248	9.9e-197	86,73
TRINITY_DN1111_c2_g1_i19	-1,089877433	1,417536666	-1,089877433	1,756716171	3,047052177	1,65901311	2,680634502	1,073621299	-0,17531291	1,528361223	-1,089877433	0,090906958	-1,089877433	-1,089877433	-1,089877433	-1,089877433	-1,089877433	-1,089877433	-1,089877433	-1,089877433	-1,089877433	Module_18	no-hit	---NA---	549	NA	NA
TRINITY_DN1111_c2_g1_i22	-0,808301526	0,004812665	-0,70799662	-0,808301526	-0,808301526	-0,808301526	-0,808301526	-0,808301526	-0,115874328	-0,03768388	0,393959457	-0,808301526	0,794820344	-0,808301526	1,511894295	0,870671782	0,971168331	0,835092927	0,98538631	-0,808301526	1,768462452	Module_2	XP_004344562.1	RFX DNA-binding domain containing protein	2508	2.6e-269	79,59
TRINITY_DN1111_c2_g1_i27	-1,315011116	-1,315011116	-0,677169056	-1,315011116	-1,315011116	-1,315011116	-1,315011116	-0,830615154	-1,315011116	0,001713905	-1,315011116	-1,315011116	1,162148095	1,778887046	1,932308819	1,382540322	1,477427814	1,456029298	1,361481977	1,580291505	1,210055476	Module_1	XP_004344562.1	RFX DNA-binding domain containing protein	481	3.1e-54	100
TRINITY_DN11126_c0_g1_i1	-0,127770426	-0,508921931	-0,185163005	-0,842345665	-0,842345665	-0,842345665	-0,842345665	-0,842345665	-0,604781947	-0,842345665	-0,842345665	-0,366223245	-0,02022739	0,520544978	-0,268971138	-0,209146978	1,104759387	1,10924213	1,554087866	1,964390827	1,934600527	Module_2	XP_004333320.1	partner of sld five, psf2 protein	2793	7.9e-110	99,55
TRINITY_DN11126_c0_g1_i11	-0,457583042	-0,295373006	-0,457583042	-0,457583042	0,143638044	0,394415795	-0,457583042	-0,457583042	-0,457583042	-0,42901389	0,228581284	-0,457583042	-0,457583042	-0,457583042	-0,457583042	1,624778928	-0,457583042	1,118213333	0,825746126	1,10264278	0,319784067	Module_2	XP_004333320.1	partner of sld five, psf2 protein	2273	4.8e-97	99,51
TRINITY_DN11126_c0_g1_i3	-1,241584795	-0,567542766	-1,761629819	-1,303247814	-1,761629819	-1,586584332	-1,717585486	-1,287583219	-1,761629819	-1,639951262	-1,241584795	-1,761629819	0,537907921	1,433245204	1,119447424	-0,494993176	2,518806913	2,443293398	2,135901053	3,857929919	4,080645088	Module_2	XP_004333320.1	partner of sld five, psf2 protein	2185	4.6e-97	99,51
TRINITY_DN11126_c0_g1_i5	1,069491735	1,810599593	1,058912493	-0,762208708	-1,015592944	0,998047967	0,676387807	0,476003651	1,592033277	0,897440056	1,075937649	1,263283916	-1,015592944	-1,015592944	-1,015592944	-1,015592944	-1,015592944	-1,015592944	-1,015592944	-1,015592944	-1,015592944	Module_19	XP_004333320.1	partner of sld five, psf2 protein	1804	5.1e-110	99,55
TRINITY_DN11126_c0_g1_i7	0,314188956	-0,473883468	1,003957538	1,337297219	-0,579561546	-0,579561546	1,288334918	0,993812981	0,696637319	0,271637793	-0,123281064	0,869867768	-0,579561546	-0,579561546	-0,382954502	-0,579561546	-0,579561546	-0,579561546	-0,579561546	-0,579561546	-0,579561546	Module_18	XP_004333320.1	partner of sld five, psf2 protein	2703	7.6e-110	99,55
TRINITY_DN11128_c0_g3_i4	-0,674819076	-0,309469665	-0,592748437	-1,179858246	-0,46645465	-0,827680873	-0,541072903	-0,626387663	-0,387307129	-0,4696469	-0,476426699	-0,328982085	1,122001922	1,356607689	1,170817153	0,844840373	0,829565256	1,036153131	0,295530079	0,178192621	0,0471461	Module_1	AAC35357.1	Myosin-IA	487	1.2e-87	99,38	Thiamine metabolism, Purine metabolism
TRINITY_DN1114_c0_g1_i7	0,291307032	-0,44854107	-0,44854107	0,434297585	0,597600711	0,982279426	0,233133071	0,4544972	0,68041215	0,146007479	-0,348236165	0,545676577	-0,44854107	-0,44854107	-0,44854107	-0,44854107	-0,210977352	0,085520532	-0,44854107	-0,303189685	-0,44854107	Module_18	XP_004339058.1	formin domain containing protein	2018	2.1e-133	78,04
TRINITY_DN11143_c0_g1_i11	0,322635663	0,400933597	0,580671554	0,692774608	-0,302167102	-0,302167102	-0,302167102	0,477722937	-0,302167102	0,939062933	0,174992109	0,339378927	-0,302167102	-0,302167102	-0,302167102	-0,302167102	-0,302167102	-0,302167102	-0,302167102	-0,302167102	-0,302167102	Module_19	XP_004347158.1	transporter, monovalent cation:proton antiporter2 (CPA2) family protein	3329	0	95,8
TRINITY_DN11143_c0_g1_i12	0,498121447	-0,441449732	0,806823826	-0,529570287	0,41920439	1,0591153	0,343372977	-0,048944446	0,853129133	0,284161198	0,683807139	0,619073794	-0,575013258	-0,575013258	-0,575013258	-0,575013258	-0,575013258	-0,575013258	-0,369620745	-0,339898937	-0,387245511	Module_18	XP_004347158.1	transporter, monovalent cation:proton antiporter2 (CPA2) family protein	3541	7.6e-259	98,61
TRINITY_DN11143_c0_g1_i2	-0,021707369	0,776174371	-0,304014706	0,062399897	-0,217938405	0,017636188	0,391619762	0,442894834	0,509070301	0,926078426	0,27678417	0,239236311	-0,361984774	-0,361984774	-0,202355588	-0,361984774	-0,361984774	-0,361984774	-0,361984774	-0,361984774	-0,361984774	Module_18	XP_004347158.1	transporter, monovalent cation:proton antiporter2 (CPA2) family protein	3573	0	93,22
TRINITY_DN11143_c0_g1_i3	1,312367853	1,577830598	1,333654602	1,307307602	1,339091312	1,589989987	1,436054913	1,350831968	1,639072552	1,26764905	1,692703859	1,631376535	-1,540000831	-1,470791944	-1,58971764	-1,94771499	-2,218072736	-1,995051141	-2,140881932	-2,427491687	-2,148207929	Module_18	XP_004347158.1	transporter, monovalent cation:proton antiporter2 (CPA2) family protein	3212	0	99,69
TRINITY_DN1115_c0_g1_i11	0,186990479	1,31456439	1,333455823	0,995472947	2,048015122	1,492811583	1,301339269	3,314779483	1,53890991	1,950998318	4,556815451	1,932054804	-2,752988286	-2,752988286	-2,105904073	-2,752988286	-2,448477244	-2,752988286	-1,980680311	-2,752988286	-1,66620452	Module_18	XP_004340647.1	metallobeta-lactamase domain containing protein	1479	7.4e-216	99,73
TRINITY_DN1115_c0_g1_i14	-0,053357432	0,202502385	-0,346027652	0,084805007	1,781380518	0,870497763	0,74175661	2,481675916	0,883665135	0,846190429	3,885520832	0,547687555	-1,244489625	-1,424637486	-1,424637486	-1,424637486	-1,424637486	-1,17610265	-0,957879871	-1,424637486	-1,424637486	Module_18	XP_004340647.1	metallobeta-lactamase domain containing protein	1742	5.1e-216	99,73
TRINITY_DN1116_c0_g1_i1	1,515815614	1,479806455	0,924357862	1,441772109	1,202396449	1,43229766	1,029164954	0,964862084	1,216801911	0,785234001	0,418466932	0,793378716	-1,300333139	-1,792545261	-1,840062587	-1,098511995	-1,808211116	-1,548632502	-0,586277137	-1,870195157	-1,359585854	Module_18	XP_004367867.1	hypothetical protein ACA1_288330	894	1.3e-111	100
TRINITY_DN1117_c0_g1_i1	-1,837079262	-1,837079262	-1,837079262	-1,837079262	0,195374276	-1,837079262	-1,837079262	-1,837079262	-1,837079262	-0,503083143	-1,837079262	-1,837079262	0,759855881	2,383250693	2,338365498	1,836477162	2,530012185	2,058611129	2,074324711	2,374166611	2,323437612	Module_2	XP_004338426.1	Znfinger in Ran binding protein and others domain containing protein	480	2,00E-53	91,85
TRINITY_DN1117_c0_g1_i12	1,762524225	0,118093792	0,538599981	0,233512875	0,068115345	1,432292739	-0,106315327	-0,069701162	-0,563761737	0,267979279	0,580887938	-0,814723311	-0,814723311	-0,814723311	-0,814723311	-0,441771213	-0,268754942	0,201059687	-0,493949834	-0,033993274	0,034074871	Module_18	XP_004338427.1	hypothetical protein ACA1_320780	1869	3.6e-111	82,85
TRINITY_DN1117_c0_g1_i9	1,247782887	1,610502579	1,038571465	1,185350081	0,235442694	1,86091513	0,986262592	1,468515171	1,351207183	1,351677142	1,175650365	2,098041028	-1,85168065	-1,85168065	-1,85168065	-1,182653885	-1,85168065	-1,739314127	-1,85168065	-1,85168065	-1,577866405	Module_18	XP_004338427.1	hypothetical protein ACA1_320780	742	1.6e-62	100
TRINITY_DN1117_c1_g2_i7	0,149508422	0,047907018	0,646944704	-0,774211256	0,005678783	-0,075548257	-0,047380039	-0,083570678	-0,774211256	-0,774211256	-0,774211256	-0,774211256	0,328110935	0,886626111	0,853395582	0,110191297	0,049538104	0,660350255	-0,378051767	0,750855336	-0,033499523	Module_1	XP_004368201.1	AP-1 complex subunit sigma-2, putative	1742	3.7e-49	100
TRINITY_DN1119_c0_g1_i13	0,542019206	0,267719114	0,532766187	-0,276911293	-0,366409444	0,528117326	-0,366409444	-0,097376297	0,243345518	0,755931964	-0,366409444	-0,366409444	-0,026132039	0,724443987	-0,366409444	-0,366409444	-0,366409444	-0,366409444	0,029750045	-0,366409444	0,074011277	Module_18	XP_004337765.1	C2 domain containing protein	4485	0	90,84
TRINITY_DN1119_c0_g1_i14	1,351621883	0,342957022	1,57125862	-0,634490045	-0,766737843	0,842544337	-0,766737843	-0,200166203	0,655495157	1,425771976	-0,766737843	-0,766737843	-0,485781529	0,968351027	-0,766737843	-0,766737843	-0,766737843	-0,766737843	0,32952401	-0,766737843	0,733554334	Module_18	XP_004337765.1	C2 domain containing protein	4486	0	90,84
TRINITY_DN11193_c0_g1_i2	-1,376808568	-1,907354722	-1,47697088	2,497692702	2,584362136	2,589385351	-0,33511774	-0,797326576	0,676244817	-1,421344163	-0,127467063	-0,551498305	0,430990901	0,377858856	-0,233119434	-0,178093136	0,168231237	-0,343595084	-0,339660365	-0,390953795	0,154543834	Module_17	XP_004333736.1	serine/threonine protein kinase, putative	258	8.8e-40	97,59
TRINITY_DN112_c0_g1_i10	-0,275196476	-0,275196476	-0,275196476	-0,275196476	-0,063561222	-0,275196476	-0,275196476	0,340219822	-0,275196476	-0,275196476	-0,275196476	-0,275196476	-0,275196476	0,537917716	0,399264176	0,292348972	0,437619379	0,442891108	0,488639983	-0,275196476	0,427017775	Module_2	XP_004338730.1	hypothetical protein ACA1_090150	3244	2.3e-206	100
TRINITY_DN112_c0_g1_i13	-0,840345205	-0,840345205	-0,840345205	-0,840345205	-0,502348742	-0,840345205	-0,840345205	-0,633701981	-0,840345205	-0,840345205	-0,840345205	-0,840345205	0,431080471	1,021213215	0,638367797	1,211374911	1,103388625	0,944996094	1,742451628	0,824137635	1,622492396	Module_2	XP_004338730.1	hypothetical protein ACA1_090150	3203	2.3e-206	100
TRINITY_DN112_c0_g1_i15	-0,218135108	-0,218135108	-0,218135108	-0,218135108	-0,172692138	-0,218135108	-0,218135108	-0,091162252	-0,218135108	-0,218135108	-0,218135108	-0,218135108	-0,146372439	0,329808203	0,184587068	-0,218135108	0,598259801	-0,218135108	0,470716635	0,648970621	0,795505802	Module_2	XP_004338730.1	hypothetical protein ACA1_090150	3326	2.4e-206	100
TRINITY_DN112_c0_g2_i1	-0,949820734	-1,12659232	-0,912455616	-0,297466548	-0,713540281	-2,975072392	-0,619491759	-1,239598726	-1,867935306	-1,120738197	0,005537095	-1,38226128	1,333247039	0,777004949	1,272462659	1,782803533	1,368255851	1,126429441	1,888425609	1,681698889	1,969108096	Module_2	XP_004341857.1	Ras subfamily protein	466	4.2e-24	100	Thiamine metabolism, Purine metabolism
TRINITY_DN112_c0_g2_i12	-1,744859238	-0,226382315	-2,213703181	-1,390769133	-2,213703181	-0,877419793	-1,637422923	-2,213703181	-1,772219701	-2,213703181	-1,305274531	-1,486871964	2,129562497	1,344564453	1,761376673	2,721567967	2,079961581	2,61497917	2,046924727	2,405827213	2,191268043	Module_2	XP_004335833.1	hypothetical protein ACA1_076730	2017	2.2e-53	92,09
TRINITY_DN112_c0_g2_i2	-0,486153091	-0,486153091	-0,486153091	-0,486153091	-0,100998194	-0,486153091	-0,486153091	-0,486153091	-0,486153091	0,463942003	-0,486153091	-0,486153091	0,657240328	1,119815268	0,248502342	0,191918814	0,73665147	0,875053799	-0,486153091	0,864344156	0,291214018	Module_1	XP_004335833.1	hypothetical protein ACA1_076730	2114	2.3e-53	92,09
TRINITY_DN112_c0_g2_i6	-0,702237081	-1,873443909	-1,484978812	-0,43621617	-1,873443909	-1,873443909	-0,849833694	-1,746471053	-0,617037055	-1,751765352	-1,873443909	-1,572441653	0,780991632	1,275815457	1,620075339	1,774331084	2,670794165	1,706942809	2,73755137	2,128808543	1,959446105	Module_2	XP_004335833.1	hypothetical protein ACA1_076730	2031	2.2e-53	92,09
TRINITY_DN1120_c1_g1_i2	1,440424208	-0,913181383	-0,913181383	1,363017482	-0,913181383	0,506357508	-0,913181383	-0,913181383	-0,913181383	-0,0935132	-0,913181383	-0,168159234	2,7108025	2,737238542	2,452231209	-0,913181383	-0,913181383	0,009777581	-0,913181383	-0,913181383	-0,913181383	Module_16	XP_004338795.1	serpin (serine proteinase inhibitor) superfamily protein	1521	1.8e-196	91,39
TRINITY_DN1120_c2_g1_i1	-0,929375163	-0,704066438	-0,883784352	-0,89438271	-0,853740725	-1,012077753	-1,012077753	-1,012077753	-0,918517576	-0,718118774	-0,728748585	-0,937572316	0,137831915	-0,105187157	-0,457243357	2,055560964	2,111091791	1,63845706	1,933342673	1,71780126	1,572884748	Module_2	XP_019640899.1	NAD-dependent protein deacetylase sirtuin-2-like isoform X1	1197	3.5e-107	75,31
TRINITY_DN11204_c0_g1_i1	2,335136837	3,530514355	3,488603288	0,687675285	-3,469769578	1,914972348	3,351522375	3,287213342	3,602118866	2,895043745	2,905455113	3,074491024	-3,515212549	-3,515212549	-2,370513524	-2,548782081	-3,515212549	-2,919708888	-2,726944466	-3,515212549	-2,976177846	Module_19	XP_004354013.1	hypothetical protein ACA1_356180	3195	3.9e-190	98,29
TRINITY_DN11204_c0_g1_i2	1,245990847	1,147095956	1,457867299	0,67365213	1,005293043	0,27151225	0,085640914	1,345929597	1,246380923	0,691810353	0,399261301	-1,196617421	-0,476289879	-0,791155367	-1,250637024	-1,386160335	-0,913487367	-1,051949811	-1,22229454	-0,223644494	-1,058198375	Module_18	XP_004354013.1	hypothetical protein ACA1_356180	3218	5.2e-190	98,29
TRINITY_DN11204_c0_g1_i7	-0,279752395	-0,279752395	-0,279752395	-0,279752395	0,195332488	-0,279752395	-0,279752395	-0,279752395	-0,279752395	0,579422061	-0,279752395	-0,279752395	-0,279752395	-0,044638075	-0,279752395	0,268190916	-0,279752395	0,074135441	0,6085525	0,695510927	1,260274874	Module_2	XP_004354013.1	hypothetical protein ACA1_356180	3295	6.1e-178	98,16
TRINITY_DN1121_c0_g1_i13	0,609518238	1,079163633	0,662599016	0,702166423	1,309230581	0,734559069	0,806322041	0,757734971	0,907874715	0,636698763	1,497610482	0,615959879	-0,40531442	-0,62887209	-0,899105262	-1,500895271	-1,756184444	-1,084365071	-1,834319005	-1,151159603	-1,059222645	Module_18	XP_004367708.1	hybrid signal transduction histidine kinase j, putative	938	1.9e-156	98,08
TRINITY_DN1121_c0_g1_i7	-0,524587593	-0,415113426	-0,252245445	-1,086759985	-0,909866315	-0,747073396	-0,224449648	-0,325025782	-0,896754126	-0,995021337	-1,389888142	-0,844765906	0,486991417	0,418705614	-0,092769928	1,571058303	1,495580562	0,964137053	1,25145505	1,076716589	1,439676439	Module_2	XP_004335901.1	GAF sensor hybrid histidine kinase	5691	1.1e-270	100
TRINITY_DN1121_c0_g1_i8	0,442767671	-0,18351775	0,325944746	0,151637504	1,397087947	-0,465660979	-0,034840483	-0,465660979	-0,465660979	0,669873891	0,18326458	0,042260486	-0,196627833	0,702981056	-0,052066897	-0,465660979	-0,275362188	0,086224124	-0,465660979	-0,465660979	-0,465660979	Module_18	XP_004335901.1	GAF sensor hybrid histidine kinase	5681	1.1e-270	100
TRINITY_DN11210_c0_g1_i1	-0,535479891	-0,444626461	-0,535479891	-0,535479891	-0,535479891	-0,416455788	-0,535479891	-0,535479891	-0,427122713	-0,535479891	-0,448696125	-0,535479891	-0,535479891	-0,3376145	-0,301591831	-0,276056739	-0,535479891	0,608566478	1,020826893	3,008758183	3,368811513	Module_2	XP_004333731.1	GATA zinc finger domain containing protein	1042	8.2e-121	99,54
TRINITY_DN11212_c2_g1_i1	-0,41702849	0,162131287	1,19980956	0,809483112	0,485454166	1,894413702	0,038531173	0,881198231	0,781147426	0,649069641	1,328514289	0,828102728	-1,955539696	-1,305806374	-0,878618397	-1,423152044	-0,53689562	-0,603507721	-1,524063515	-0,230386646	-0,182856814	Module_18	no-hit	---NA---	484	NA	NA
TRINITY_DN1122_c0_g1_i13	-0,56560164	1,957339134	0,857803461	-0,579956933	-0,266130636	-0,579956933	0,972911938	0,998257233	1,075394896	0,139883622	-0,438524142	1,02790597	-0,508194263	-0,393456375	-0,433301711	-0,579956933	-0,579956933	-0,36458896	-0,579956933	-0,579956933	-0,579956933	Module_18	XP_004335588.1	hypothetical protein ACA1_359140	2821	3.7e-176	99,83
TRINITY_DN1122_c0_g2_i1	-1,302705883	-0,896713523	-1,302705883	-1,302705883	-0,613854139	-1,302705883	-1,302705883	-1,302705883	-1,302705883	-1,302705883	-1,302705883	-0,928640164	0,74133845	-0,555963167	0,065783118	2,970660806	2,546893128	2,057377413	2,717262843	1,839870932	1,780337246	Module_2	no-hit	---NA---	358	NA	NA
TRINITY_DN1122_c3_g1_i2	1,226326137	0,994351552	1,078894954	1,207655379	0,886383055	1,153386701	1,122860891	0,896957082	1,076993247	0,748055671	0,689470131	0,751164201	-1,353627057	-1,75115614	-1,942563259	-1,244252815	-1,541496046	-1,448634719	-0,355757926	-1,231035014	-0,963976022	Module_18	XP_004347756.1	Fbox domain containing protein	2674	4.2e-286	87,34
TRINITY_DN1123_c0_g1_i9	-0,244546283	-0,5724799	-0,750599589	-0,756375827	-0,629110856	-0,775024125	-1,033787366	-1,288902109	-0,91205204	-0,710765532	-0,989088456	-0,825073483	1,156174983	1,415250945	1,485679132	1,058918705	1,158281291	1,08341964	0,621480423	0,78485559	0,723744857	Module_1	XP_002676484.1	predicted protein	2815	7.8e-65	59
TRINITY_DN1124_c0_g1_i1	0,130778264	-0,232112379	-0,232112379	-0,232112379	0,328602576	0,293956433	0,154146762	0,221010068	0,124031431	-0,232112379	0,013991631	0,466550621	-0,013021321	0,194420759	0,406656565	-0,232112379	-0,232112379	-0,232112379	-0,232112379	-0,232112379	-0,232112379	Module_18	XP_004338493.1	pyruvate carboxylase	7122	0	72,95
TRINITY_DN1124_c0_g1_i15	0,666449384	1,188554969	0,736352195	0,767790765	0,68720204	0,950023016	0,914467019	1,108106168	0,721196746	0,649103807	1,442570181	0,8907048	0,279112824	0,931077178	0,426970328	-1,334791136	-0,951178855	-2,158968427	-3,132838696	-2,320442864	-2,461461443	Module_18	XP_004338493.1	pyruvate carboxylase	6754	0	91,19	Citrate cycle (TCA cycle), Carbon fixation pathways in prokaryotes, Pyruvate metabolism
TRINITY_DN1124_c0_g1_i17	0,671281231	-0,097441697	0,629679166	0,295123463	0,11247363	-0,09447166	0,140475648	0,054784362	0,415123239	-0,203042476	-0,33177579	0,922121821	0,013396902	0,9693684	0,865288962	-0,819127494	-0,64390071	-0,680176097	-0,921994016	-0,597961333	-0,699225551	Module_18	XP_004338493.1	pyruvate carboxylase	5201	0	91,17	Citrate cycle (TCA cycle), Carbon fixation pathways in prokaryotes, Pyruvate metabolism
TRINITY_DN1124_c0_g1_i22	1,154606729	1,182628008	0,144461448	-0,625489826	0,658299471	-3,437371822	0,28476628	0,412627437	0,608769959	0,463736421	0,245089111	0,202439155	1,6580463	1,823557118	1,580282895	-0,574821246	-0,975319503	-0,805569067	-1,51061329	-1,32567275	-1,164452827	Module_13	XP_004338493.1	pyruvate carboxylase	1391	1.7e-174	89,92	Citrate cycle (TCA cycle), Carbon fixation pathways in prokaryotes, Pyruvate metabolism
TRINITY_DN1124_c0_g1_i24	0,840778319	1,628996089	0,426610333	-0,023593344	1,217291423	0,156692453	1,346911786	1,518825762	1,002475028	1,313644511	1,463766278	0,58258911	0,154279831	0,749702753	-0,215085215	-1,86112989	-1,209130368	-2,054806136	-2,485461596	-2,01932431	-2,534032814	Module_18	XP_004338493.1	pyruvate carboxylase	5160	0	99,3	Citrate cycle (TCA cycle), Carbon fixation pathways in prokaryotes, Pyruvate metabolism
TRINITY_DN1124_c0_g1_i28	0,656706345	0,531307006	0,801165159	2,067214754	0,662963247	2,281470947	0,412361822	-0,376965387	0,858906326	-0,477136003	-0,782488775	-0,574556288	-0,327463426	-0,273157006	-0,350547039	-0,802243009	-0,923921566	-0,686357847	-0,923921566	-0,849416129	-0,923921566	Module_18	XP_004338493.1	pyruvate carboxylase	4044	7.8e-260	99,14	Citrate cycle (TCA cycle), Carbon fixation pathways in prokaryotes, Pyruvate metabolism
TRINITY_DN1124_c0_g1_i4	0,831521273	0,789226244	1,119515804	0,50645767	0,944327245	0,138920595	0,051019622	0,448883836	0,605872611	0,281547895	-0,787078824	0,0221773	0,509472708	0,777017889	0,187544613	-1,421716484	-1,560254156	-0,282751791	-1,096117407	-1,322946775	-0,742639866	Module_18	XP_004338493.1	pyruvate carboxylase	6933	0	77,81
TRINITY_DN1124_c0_g1_i6	0,206065453	1,087334115	-0,303883693	0,323723145	-0,303883693	0,531231922	-0,303883693	-0,303883693	-0,255647507	0,450576281	0,967541983	0,346880866	-0,303883693	-0,303883693	-0,011101944	-0,303883693	-0,303883693	-0,303883693	-0,303883693	-0,303883693	-0,303883693	Module_18	XP_004338493.1	pyruvate carboxylase	5375	0	99,3	Citrate cycle (TCA cycle), Carbon fixation pathways in prokaryotes, Pyruvate metabolism
TRINITY_DN1124_c0_g1_i9	0,028946871	1,171010308	-0,089535138	-0,577021488	1,640209228	0,390884883	-0,577021488	1,241829073	-0,561238491	1,444813539	0,163690246	0,916625846	-0,577021488	-0,577021488	-0,577021488	-0,577021488	-0,577021488	-0,577021488	-0,577021488	-0,577021488	-0,577021488	Module_18	XP_004338493.1	pyruvate carboxylase	6832	0	91,19	Citrate cycle (TCA cycle), Carbon fixation pathways in prokaryotes, Pyruvate metabolism
TRINITY_DN11245_c0_g1_i1	-0,073402116	-0,269708292	-0,121644545	-0,40771259	-0,342316656	-0,306656055	-0,309594335	-0,755850565	-0,640373347	-0,023098979	-0,586816391	-0,474564454	-0,0104937	-0,280477402	-0,074651203	0,457928726	0,339136127	0,382108284	0,872534216	1,601310413	1,024342864	Module_2	WP_109690593.1	SDR family oxidoreductase	1716	1.8e-32	54,84
TRINITY_DN1125_c0_g1_i10	-0,639945338	-0,351361013	-0,06091115	0,153213656	-0,175681337	-0,31143998	-0,69947304	-0,659087968	-0,826445896	-0,826445896	0,057956657	-0,33998894	-0,342049934	-0,826445896	0,398829034	1,330921252	0,786142511	1,502390568	0,692089243	0,135547781	1,002185686	Module_2	XP_004338649.1	nicotinamide nucleotide transhydrogenase, putative	7772	0	96,21	Nicotinate and nicotinamide metabolism
TRINITY_DN1125_c0_g1_i11	-0,420265003	-0,372959288	-0,154875176	-0,448834155	-0,448834155	-0,344497496	-0,390864087	-0,390864087	-0,448834155	-0,448834155	-0,448834155	-0,135007859	-0,131530087	-0,448834155	0,076232437	1,152862361	0,732586485	1,309895413	0,666864998	0,174096196	0,921330125	Module_2	XP_004338649.1	nicotinamide nucleotide transhydrogenase, putative	7799	0	96,21	Nicotinate and nicotinamide metabolism
TRINITY_DN1125_c0_g1_i14	-0,347408091	-0,347408091	-0,347408091	-0,347408091	-0,317425225	-0,347408091	-0,347408091	-0,318838939	-0,347408091	-0,347408091	-0,347408091	-0,317425225	0,168607056	0,709868874	0,076976581	-0,018571627	0,331565217	1,166082655	0,432481949	0,547118679	0,66623282	Module_2	XP_004338648.1	ABC transporter, ATPbinding domain containing protein	5112	0	98,77	Thiamine metabolism, Purine metabolism
TRINITY_DN1125_c0_g1_i16	-0,829734302	-0,749123436	-1,334526454	-1,045350313	-1,103568108	-1,149916849	-1,348138451	-1,450058745	-1,126842466	-2,029483063	-0,958762628	-1,657198227	0,790729036	1,590751037	1,723005185	1,750407288	2,13075108	1,863251932	1,42155992	1,901280583	1,610966981	Module_2	XP_004338649.1	nicotinamide nucleotide transhydrogenase, putative	7708	0	96,21	Nicotinate and nicotinamide metabolism
TRINITY_DN1125_c0_g1_i18	-0,17024396	-0,183030115	-0,198813112	-0,198813112	-0,198813112	-0,198813112	-0,198813112	-0,113388456	-0,198813112	-0,037892924	-0,198813112	-0,124307675	0,254309335	0,279382146	0,203909065	-0,129798434	0,357003043	0,261667358	0,098671804	0,399552094	0,2958585	Module_2	XP_004338649.1	nicotinamide nucleotide transhydrogenase, putative	7936	0	94,19	Nicotinate and nicotinamide metabolism
TRINITY_DN1125_c0_g1_i21	-1,32367185	-1,464381612	-1,22716825	-2,277495804	-2,277495804	-1,504343407	-1,032000141	-1,282554093	-2,277495804	-0,224732146	-2,277495804	-0,974738088	1,317410987	1,940510347	1,384595735	2,196810437	2,624577776	2,309028771	1,961367468	2,278259011	2,131012272	Module_2	XP_004338649.1	nicotinamide nucleotide transhydrogenase, putative	7735	0	96,21	Nicotinate and nicotinamide metabolism
TRINITY_DN1125_c0_g1_i22	-0,173627723	-0,22704285	-0,347394791	-0,347394791	-0,347394791	-0,347394791	-0,347394791	-0,128303733	-0,347394791	-0,251132938	-0,178752755	-0,231030034	0,334279351	0,465719401	0,691743603	-0,237699926	0,514163629	0,378564444	0,119362825	0,607918013	0,400207439	Module_2	XP_004338649.1	nicotinamide nucleotide transhydrogenase, putative	7909	0	94,19	Nicotinate and nicotinamide metabolism
TRINITY_DN1125_c0_g2_i11	-1,533137811	-1,41582527	-2,87682988	-1,065769933	-1,357287976	-1,696045489	-1,668937029	-1,63072587	-2,399670669	-1,399152553	-2,016860332	-1,905240345	1,607823867	2,315166966	2,280415987	2,469914311	2,764484929	2,61758573	2,01585257	2,596502465	2,297736332	Module_2	XP_004338649.1	nicotinamide nucleotide transhydrogenase, putative	6706	0	96,21	Nicotinate and nicotinamide metabolism
TRINITY_DN1125_c0_g2_i12	-1,372481406	-1,325175691	-2,120942639	-2,120942639	-2,120942639	-1,672041688	-1,324344885	-2,120942639	-1,369907462	-2,120942639	-1,285827024	-2,120942639	1,388373163	2,004295166	2,048260835	2,635386837	3,120134819	2,705961712	2,237734932	2,566622008	2,368664518	Module_2	XP_004338649.1	nicotinamide nucleotide transhydrogenase, putative	6733	0	96,21	Nicotinate and nicotinamide metabolism
TRINITY_DN1125_c0_g2_i14	-0,371020441	-0,371020441	-0,371020441	-0,371020441	-0,371020441	-0,371020441	-0,371020441	-0,371020441	-0,371020441	-0,371020441	-0,371020441	-0,371020441	-0,342451289	1,046359535	0,67442253	-0,031883056	0,089460029	0,994672096	0,895616201	0,416412023	0,709637222	Module_2	XP_004338649.1	nicotinamide nucleotide transhydrogenase, putative	6773	0	100	Nicotinate and nicotinamide metabolism
TRINITY_DN1125_c0_g2_i15	-0,250340229	-0,250340229	-0,250340229	-0,250340229	-0,250340229	-0,250340229	-0,250340229	-0,250340229	-0,250340229	-0,250340229	-0,250340229	-0,250340229	-0,235984936	0,570961811	0,351831562	-0,015225909	0,118148772	0,732972642	0,724923093	0,251481037	0,504974675	Module_2	XP_004338649.1	nicotinamide nucleotide transhydrogenase, putative	6800	0	100	Nicotinate and nicotinamide metabolism
TRINITY_DN1125_c0_g2_i5	-0,266785553	-0,266785553	-0,266785553	-0,266785553	-0,266785553	-0,266785553	-0,266785553	-0,266785553	-0,266785553	-0,266785553	-0,266785553	-0,266785553	0,469602847	0,669805276	0,380298659	0,050518515	-0,266785553	0,06663818	0,268272042	0,66829697	0,894779703	Module_2	XP_004338649.1	nicotinamide nucleotide transhydrogenase, putative	6908	0	100	Nicotinate and nicotinamide metabolism
TRINITY_DN1125_c0_g2_i8	-0,162792562	-0,162792562	-0,162792562	-0,162792562	-0,162792562	-0,162792562	-0,162792562	-0,162792562	-0,162792562	-0,162792562	-0,162792562	-0,162792562	0,223466579	0,315402696	0,185439857	0,047596303	-0,162792562	0,05257541	0,222362335	0,418317613	0,651142509	Module_2	XP_004338649.1	nicotinamide nucleotide transhydrogenase, putative	6935	0	100	Nicotinate and nicotinamide metabolism
TRINITY_DN1126_c0_g1_i1	0,725575475	0,23415686	-0,327535862	0,764671576	-0,155048346	0,463236176	0,477343746	-0,327535862	0,374678389	-0,033576883	-0,327535862	0,170204227	-0,327535862	-0,327535862	-0,327535862	-0,217840997	-0,327535862	0,046529856	-0,098563292	-0,216504549	-0,242111206	Module_18	XP_004336629.1	GTPaseactivator protein for Ras-like GTPase	9515	0	85,61	Purine metabolism
TRINITY_DN1126_c0_g1_i17	-0,114532088	-0,114532088	-0,114532088	0,682065666	0,110742842	0,45398651	-0,114532088	0,20277198	-0,114532088	-0,114532088	-0,114532088	-0,114532088	-0,114532088	-0,114532088	-0,114532088	0,214304376	-0,114532088	-0,114532088	-0,114532088	0,054109947	-0,114532088	Module_18	XP_004336629.1	GTPaseactivator protein for Ras-like GTPase	9509	0	88,98	Purine metabolism
TRINITY_DN1126_c0_g1_i35	-0,724417513	-0,724417513	-0,724417513	-0,724417513	-0,566080485	-0,724417513	-0,724417513	-0,724417513	-0,355928512	-0,724417513	-0,724417513	-0,724417513	1,423214814	0,862947478	1,074669793	1,445507489	1,051265189	0,460180172	1,073425554	0,163107758	0,611865875	Module_1	XP_004336629.1	GTPaseactivator protein for Ras-like GTPase	3907	2.4e-197	100	Purine metabolism
TRINITY_DN1126_c0_g1_i5	0,417861132	0,938516773	0,692979927	0,233720212	0,499745313	0,483736066	0,789234061	0,885345619	0,557537888	0,661347472	1,338540488	0,8441404	-0,113000345	-0,728489981	-1,115406842	-2,093891522	-0,644417028	-0,667626767	-0,872177218	-0,864566711	-1,243128938	Module_18	XP_004336629.1	GTPaseactivator protein for Ras-like GTPase	9393	0	85,76	Purine metabolism
TRINITY_DN1128_c0_g1_i13	-1,448641603	0,188272977	-0,049744032	-1,448641603	-1,448641603	-1,448641603	-1,448641603	-0,602248582	-0,319688383	-1,448641603	-1,448641603	-0,8275861	0,436542263	1,40355704	0,619341227	0,767968466	1,906938544	1,389099849	1,62517863	1,757689045	1,845170275	Module_2	XP_004337738.1	casein kinase ii subunit alpha, putative	4310	1.3e-199	100
TRINITY_DN1128_c0_g1_i5	-1,373866222	-0,384474322	-0,176143665	-1,822767173	-1,706402417	-1,633733349	-1,370698943	-1,328095562	-1,36859128	-1,00309899	-1,127664188	-1,015412251	-0,120996351	1,068068596	1,316702322	1,377297688	1,85856964	2,043052687	2,325678902	2,433262199	2,009312679	Module_2	XP_004337740.1	GATA zinc finger domain containing protein	1089	1.5e-96	89,9
TRINITY_DN1128_c0_g1_i8	-0,711351889	-0,374061562	-0,676236303	-0,705236174	-0,695504636	-0,84212955	-0,94646621	-0,451794598	-0,708902492	-0,595968963	-0,777824174	-0,670267345	-0,861041554	0,371995255	0,449145039	0,641378799	1,312354187	1,533798912	1,385525568	1,836361682	1,486226007	Module_2	XP_004337740.1	GATA zinc finger domain containing protein	1794	3.1e-83	81,94
TRINITY_DN113_c0_g1_i14	-1,053482077	-1,1742639	-1,26511733	-0,278160368	0,690939322	-1,26511733	-1,151416831	-1,26511733	-1,156760152	-1,143438774	-1,26511733	-1,190611894	0,030605694	0,819967348	0,887715075	0,863506018	1,535213143	1,52836243	1,642157933	1,849749387	2,360386964	Module_2	XP_004353230.1	ABC exporter, ATPbinding protein	2720	5.4e-281	100	Thiamine metabolism, Purine metabolism
TRINITY_DN113_c0_g1_i15	1,246172148	0,741316387	0,177488099	-0,084312707	1,035596757	1,156040767	0,679915842	0,955815406	1,179954245	0,319024942	0,601598699	0,524617817	-1,047786831	-1,047786831	-1,047786831	-1,047786831	-1,047786831	-1,047786831	-1,047786831	-1,047786831	-0,150933758	Module_18	XP_004353230.1	ABC exporter, ATPbinding protein	7815	0	100	Thiamine metabolism, Purine metabolism
TRINITY_DN113_c0_g1_i18	-0,615779305	0,087321395	-0,615779305	-0,615779305	-0,615779305	-0,615779305	-0,615779305	0,967258319	1,060036627	0,274083577	1,722217159	0,951766143	-0,615779305	0,15652867	0,20143462	0,164950732	-0,615779305	0,539969928	-0,615779305	0,032225875	-0,615779305	Module_18	XP_004353230.1	ABC exporter, ATPbinding protein	7820	0	100	Thiamine metabolism, Purine metabolism
TRINITY_DN113_c0_g1_i6	0,409254732	0,900064507	0,64923392	0,431106123	0,376528321	0,530872986	0,712620748	1,228839959	0,946627231	0,724669802	1,501405557	1,048809725	-0,989282489	-1,282331581	-1,120057089	-1,107248988	-1,064532848	-0,817974233	-0,771160041	-1,291719929	-1,015726413	Module_18	XP_004353230.1	ABC exporter, ATPbinding protein	7742	0	100	Thiamine metabolism, Purine metabolism
TRINITY_DN113_c0_g2_i12	0,699183477	0,489933097	0,531910189	0,788652468	0,321534498	0,838184623	1,027380636	0,793383217	0,890579715	0,703056486	0,462892027	0,86453356	-1,082085344	-0,739050233	-1,05927154	-1,016608094	-1,144051097	-0,890440401	0,122776105	-1,445512639	-1,15698075	Module_18	XP_004353227.1	sterol C22 desaturase -like, putative	3650	4.7e-296	100
TRINITY_DN113_c0_g2_i4	0,619809028	1,465372627	0,967816387	0,036261682	0,283048861	0,474166279	0,874021087	2,037845192	1,460760591	1,210619193	2,418247336	1,728475249	-1,125146633	-1,800460038	-1,482829613	-1,3051684	-1,473540662	-0,964565188	-2,455915215	-1,524329283	-1,44448848	Module_18	XP_004353227.1	sterol C22 desaturase -like, putative	3126	4,00E-296	100
TRINITY_DN1131_c0_g1_i11	0,114728407	-0,225548998	-0,225548998	0,665092246	-0,225548998	-0,225548998	0,138463056	-0,140124341	-0,225548998	-0,225548998	-0,225548998	-0,225548998	-0,225548998	-0,225548998	-0,225548998	0,681341598	0,311498522	1,165118688	-0,225548998	-0,225548998	-0,003981209	Module_2	XP_004333358.1	CUE domain containing protein	3425	1,00E-191	94,34
TRINITY_DN1131_c0_g1_i15	0,568793186	0,267422796	0,755846498	0,776061802	0,888470107	0,747138353	0,489995206	0,050270828	0,958560314	0,480605918	0,131430476	0,28204836	-1,172609898	-1,512887303	-1,077792151	0,098285077	-0,614485443	-0,26739164	0,043419482	-1,143281233	-0,749900738	Module_18	XP_004333361.1	small nuclear RNA activating complex, polypeptide 3, 50kDa, putative	1272	2.7e-57	100
TRINITY_DN1131_c0_g2_i2	1,05655494	-0,522487589	-0,7278482	1,31443898	-0,254734635	-0,498757072	0,342443816	-0,056304628	-0,302629325	1,099798126	0,900393365	0,033232108	0,77477234	0,421956481	0,468623319	-0,031501237	-0,256207524	-1,199850728	-0,950581242	-0,826143724	-0,785167568	Module_11	XP_004352919.1	von Willebrand factor type A domain containing protein	1803	3.3e-250	90,44
TRINITY_DN11315_c0_g1_i1	0,56976242	-0,434559186	1,072854913	-0,434559186	-0,434559186	-0,434559186	-0,434559186	-0,434559186	-0,434559186	-0,434559186	-0,434559186	-0,085193909	0,152325627	-0,434559186	-0,434559186	0,260543799	0,856454915	-0,18602435	0,667763005	0,459967584	1,011697044	Module_2	XP_004341406.1	protein tyrosine kinase	3053	2.1e-180	93,5
TRINITY_DN11315_c0_g1_i15	-1,177661068	-1,177661068	-0,588856501	-0,823773232	-0,769492697	-0,587897581	-0,424056532	-0,736177588	-0,860357	-0,659629575	-0,870815568	-1,177661068	1,52964284	-1,177661068	-1,094958479	1,712007157	1,685484475	1,443863376	2,249006243	1,550259387	1,956395546	Module_2	XP_004341406.1	protein tyrosine kinase	1671	5.2e-85	98,73
TRINITY_DN11315_c0_g1_i7	1,299617117	1,371226233	2,113270864	1,191049372	1,015456723	1,608996209	1,430747216	1,799417851	1,577009102	1,875826301	0,48291646	1,467955953	-2,080973817	-1,708021719	-2,080973817	-2,080973817	-2,080973817	-1,574067262	-2,080973817	-1,46555752	-2,080973817	Module_19	XP_004341409.1	hypothetical protein ACA1_265280	1339	1.4e-51	76,55
TRINITY_DN1132_c0_g1_i1	-0,211791504	-0,630894713	-0,521694892	-1,992101603	-1,992101603	-1,992101603	0,137840781	-1,992101603	-1,598136327	-0,763129033	-1,992101603	-1,38045706	0,710777536	-0,223176267	0,485575725	2,959299689	2,16308093	2,183023747	3,0474755	1,565185939	2,037527965	Module_2	XP_004336555.1	hypothetical protein ACA1_193650	1865	1.5e-93	91,3
TRINITY_DN1132_c0_g1_i3	-0,421023504	-1,393677025	-1,427584462	-3,762724668	-3,762724668	-3,762724668	-2,341568708	-1,313031245	-2,717281698	-2,012546963	-1,333242603	-2,791135133	2,409962852	2,967928872	3,042219455	2,883308348	3,338326542	3,244078255	2,649311611	3,27053313	3,233596281	Module_2	XP_004336555.1	hypothetical protein ACA1_193650	1840	1.5e-93	91,3
TRINITY_DN1132_c0_g1_i4	0,325068196	0,410044668	0,146560655	-0,285406591	-1,007885615	-2,757634394	0,594135258	-2,757634394	-1,012612244	0,384452236	-2,757634394	-0,408269116	0,261889619	-0,923732317	-0,285146622	2,516925468	1,76912304	1,346366717	2,372967056	0,934346357	1,134076414	Module_2	XP_004336555.1	hypothetical protein ACA1_193650	1852	3.2e-91	90,94
TRINITY_DN1132_c0_g1_i5	-0,505094617	-0,505094617	-0,505094617	-0,505094617	-0,505094617	-0,505094617	-0,505094617	-0,505094617	-0,505094617	-0,505094617	-0,505094617	-0,505094617	0,061477024	0,65711542	-0,505094617	0,885573069	1,563232245	1,167104402	0,61658394	0,023976683	1,591167236	Module_2	XP_004336555.1	hypothetical protein ACA1_193650	1910	1.6e-93	91,3
TRINITY_DN1132_c0_g1_i6	-0,540751638	-0,540751638	-0,540751638	-0,540751638	-0,540751638	-0,540751638	-0,540751638	-0,540751638	-0,540751638	-0,540751638	-0,540751638	-0,540751638	0,075606059	0,783482924	-0,540751638	1,111390634	1,881212178	1,081710229	0,673373167	0,00620454	1,416791563	Module_2	XP_004336555.1	hypothetical protein ACA1_193650	1897	3.3e-91	90,94
TRINITY_DN1132_c0_g1_i7	-0,206603672	-0,150972914	-0,568403652	-4,644364065	-3,76152541	-2,750613564	-2,241914739	-1,232531102	-1,753722821	-0,524012125	-1,353939661	-1,548777157	2,019151344	2,147319793	2,219586771	2,400762145	2,866249793	2,322677701	1,852912974	2,620763359	2,287957002	Module_2	XP_004336555.1	hypothetical protein ACA1_193650	1827	3.1e-91	90,94
TRINITY_DN11321_c1_g1_i1	-0,872858337	-1,241210156	-0,798644249	-0,409872405	-0,191320869	-0,874816948	-0,568113909	-0,271500727	-0,506635338	-0,029554671	0,073672189	-0,14417263	-0,133261709	0,116336246	0,468791858	0,527469291	0,628657794	0,906157205	0,862148646	1,185423127	1,273305593	Module_2	no-hit	---NA---	443	NA	NA
TRINITY_DN1133_c0_g1_i1	0,356999742	-0,3741835	0,356130387	-0,3741835	-0,3741835	-0,3741835	0,512561725	0,212701313	0,582616618	-0,3741835	-0,3741835	-0,3741835	-0,3741835	0,355260507	0,081045071	-0,3741835	0,075773984	0,514121396	0,593722871	0,100901383	-0,3741835	Module_2	XP_004335213.1	Flavinbinding monooxygenase-like subfamily protein	3526	9.4e-294	91,85	Drug metabolism - cytochrome P450
TRINITY_DN1133_c0_g1_i9	0,456402971	0,602298503	0,477477377	0,468845058	0,413403223	0,602970109	0,320705343	0,523654408	0,262277269	0,673483331	1,228320447	0,426077751	-0,350940338	-0,512304288	-0,525363747	0,059965665	-0,354358663	-0,614381263	-1,22797244	-1,661088622	-1,269472093	Module_18	XP_004335213.1	Flavinbinding monooxygenase-like subfamily protein	3416	9.1e-294	91,85	Drug metabolism - cytochrome P450
TRINITY_DN1133_c0_g2_i2	1,370014685	1,620412918	1,020916812	1,606493718	1,231285942	2,042872209	1,279974893	1,141914282	1,272132202	1,15114361	1,229446161	1,29553352	-2,119113249	-2,127891082	-1,78077659	-2,190878419	-1,967360211	-1,654916137	-1,364503589	-1,694419329	-1,362282349	Module_18	XP_004341510.1	hypothetical protein ACA1_266810	1866	6,00E-255	95,29
TRINITY_DN1133_c0_g3_i1	0,309670517	0,765125835	0,574179487	0,307720536	0,320410283	0,444697453	0,194334951	0,82108298	0,329599324	0,584668484	1,3347833	0,419694899	-0,362860425	-0,357451755	-0,418435876	-0,051138549	-0,258669002	-0,307087914	-1,467365607	-1,703679285	-1,479279635	Module_18	XP_004335213.1	Flavinbinding monooxygenase-like subfamily protein	1797	6.3e-161	91,17	Drug metabolism - cytochrome P450
TRINITY_DN1134_c0_g1_i15	0,023747303	0,574161577	0,540322829	-0,045807374	0,482369101	0,175750396	0,175750396	0,024860064	-0,071738865	-0,092101026	0,083709259	-0,036492119	-0,350318415	-0,350318415	-0,350318415	-0,350318415	-0,350318415	-0,350318415	0,066521326	0,55117604	-0,350318415	Module_18	XP_004338718.1	Tcomplex protein 1, theta subunit	6781	6.6e-296	100
TRINITY_DN1134_c0_g1_i2	1,355125611	0,854516927	0,923485512	0,990800428	0,94585191	1,17696607	1,401638962	0,141257262	1,006520021	1,034135133	-3,047460148	-0,515891539	-1,734214296	-1,0988593	-1,228200718	0,169615432	-1,079185037	-0,534980401	-0,020306096	-0,474085621	-0,266730111	Module_18	XP_004338718.1	Tcomplex protein 1, theta subunit	3806	1.6e-243	100
TRINITY_DN11340_c0_g1_i10	0,709652487	0,708689728	0,414158325	0,400808183	1,020081864	0,341020076	0,88310212	1,066006816	0,921522929	0,772621155	1,143930189	0,754425699	-0,304613783	-0,244641574	-0,501674337	-0,829254458	-1,044092572	-1,449425808	-2,274078142	-1,340286293	-1,147952604	Module_18	XP_004341789.1	glycine cleavage system Pprotein	2288	0	93,19	Glycine, serine and threonine metabolism
TRINITY_DN11340_c0_g1_i2	0,539757111	1,018875228	0,479297612	0,445732582	0,885496954	0,27922109	1,217841722	1,301513968	0,718498525	1,290199127	1,794564234	1,104314077	-0,552695117	-0,525108054	-0,522134081	-1,614246453	-1,776894929	-1,231807802	-1,94451139	-1,650899934	-1,257014472	Module_18	XP_004341789.1	glycine cleavage system Pprotein	3445	0	95,36	Glycine, serine and threonine metabolism
TRINITY_DN11340_c0_g1_i4	0,403739389	-0,154005476	0,59546147	0,057827849	0,808694546	0,755699351	0,233301685	-0,093712025	0,22032105	-0,106505052	0,247081112	-0,411016094	-0,411016094	-0,411016094	-0,084478746	-0,411016094	-0,411016094	-0,411016094	0,180663323	-0,18697582	-0,411016094	Module_18	XP_004341789.1	glycine cleavage system Pprotein	3447	0	94,87	Glycine, serine and threonine metabolism
TRINITY_DN11340_c0_g1_i7	0,434574733	-0,371955556	-0,371955556	0,83780971	0,942450951	0,738407687	-0,371955556	0,474437465	-0,371955556	0,277889796	-0,371955556	0,278809003	-0,043119092	0,223548104	-0,371955556	-0,371955556	-0,371955556	-0,371955556	-0,371955556	-0,073297241	-0,371955556	Module_18	XP_004341789.1	glycine cleavage system Pprotein	3586	0	91,13	Glycine, serine and threonine metabolism
TRINITY_DN11340_c0_g1_i8	0,361958657	0,447624387	-0,215199595	0,239107611	0,708561852	0,81341459	0,295272015	1,163989095	1,335809498	0,015969996	1,200029282	1,300234575	-0,092350659	-0,551650458	-0,511142734	-0,48137621	-0,306855171	-2,12938139	-1,406915365	-0,92086413	-1,266235847	Module_18	XP_004341789.1	glycine cleavage system Pprotein	1330	4,00E-189	99,69	Glycine, serine and threonine metabolism
TRINITY_DN11340_c0_g2_i1	0,586121118	0,992144516	0,372312125	0,401023422	0,951731306	0,56907698	1,145078441	1,260950722	0,822836257	1,177239346	1,697270472	1,064244338	-0,555137967	-0,537915053	-0,817990959	-1,633997465	-1,289596024	-1,300351715	-1,818970866	-1,579102641	-1,506966352	Module_18	XP_004341789.1	glycine cleavage system Pprotein	3606	0	95,36	Glycine, serine and threonine metabolism
TRINITY_DN11343_c0_g1_i2	1,328442496	1,152043815	1,121125515	1,13587525	1,002866154	1,163431279	1,248661268	0,717011911	1,249027654	0,782347569	0,713773282	0,716179274	-1,193287969	-1,775728244	-2,398011343	-0,933373957	-1,556823446	-1,583136407	-0,343214543	-1,380903121	-1,166306436	Module_18	XP_004356485.1	hypothetical protein ACA1_171690	687	1.2e-72	100
TRINITY_DN11348_c0_g1_i1	1,690463374	1,57007522	1,848508442	1,154439064	1,398915216	1,770717858	0,678853881	1,304607799	2,091792355	1,239054206	1,240790615	1,728644909	-1,251019098	-1,633244727	-1,518942343	-1,938099308	-0,723811937	-2,814665367	-2,814665367	-2,207749425	-2,814665367	Module_18	XP_004344892.1	---NA---	266	NA	NA
TRINITY_DN11348_c0_g2_i5	1,87372365	1,578980616	1,489808033	2,253494834	1,735281754	1,899343769	1,719748497	1,216605351	1,693436271	1,640246197	1,316120935	1,514685608	-1,881111738	-2,146587094	-2,021902119	-2,075902486	-2,097809046	-2,2527219	-2,275350476	-2,713899158	-2,466191498	Module_18	XP_004344892.1	tryptophan synthase alpha chain, putative	2332	0	99,85	Glycine, serine and threonine metabolism, Phenylalanine, tyrosine and tryptophan biosynthesis, Biosynthesis of antibiotics
TRINITY_DN1135_c0_g1_i4	0,388279806	0,173365956	0,531319152	0,25336231	0,46974874	1,267838195	0,782679315	0,133479913	0,785489761	0,472076607	0,481350693	-0,838845128	-0,838845128	0,599447723	-0,838845128	-0,838845128	-0,838845128	-0,838845128	-0,838845128	-0,283028973	-0,1834933	Module_18	XP_004337254.1	hypothetical protein ACA1_219670	2930	5.8e-305	94,61
TRINITY_DN1136_c0_g1_i10	0,807749801	-0,674378065	0,689977192	0,2517685	-0,405994739	-0,558900848	-0,552463108	-0,661850967	0,522629038	-0,497016475	-0,68983817	-0,660465758	-0,59284818	-0,124317375	1,111245475	0,900765375	0,777408093	1,015701142	0,481812825	-0,42116272	-0,719821036	Module_1	XP_004337145.1	purinergic receptor, putative	3982	7.5e-114	81,63
TRINITY_DN1136_c0_g2_i20	-0,342820008	-0,249213893	-0,066379397	0,025772633	0,174796966	0,173871272	-0,260431449	-0,298466034	-0,255435097	-0,195594055	0,266228112	0,074203307	-0,023278506	0,001977195	-0,03072881	0,175722067	0,366053279	0,267964207	-0,236851392	0,165513182	0,26709642	Module_2	XP_004344629.1	RFX DNAbinding domain containing protein	10955	0	100
TRINITY_DN1136_c1_g1_i6	-0,240958973	-0,341854917	-0,731566815	-1,040017548	-0,833122363	-1,040017548	-0,342497	-0,448266533	-0,690116738	-0,831318768	-0,315394378	-0,229393027	1,006155504	0,856923676	0,920976193	0,905809039	0,593016476	0,761971086	0,908941577	0,519164342	0,611566716	Module_1	XP_004335322.1	uracilDNA glycosylase, putative	2370	9,00E-123	99,6
TRINITY_DN1136_c1_g1_i7	-1,203123755	-1,917698994	-1,917698994	-1,372719111	-0,382143661	-1,503022214	-1,917698994	-0,374698117	-0,872256023	-1,258687823	-1,917698994	-0,67769003	1,225694424	1,397432449	0,419155645	1,724309363	1,727195562	1,375377152	2,95768791	2,281737789	2,206546415	Module_2	XP_004335322.1	uracilDNA glycosylase, putative	1688	6.4e-123	99,6
TRINITY_DN1136_c2_g1_i9	-0,230182607	-0,513458824	-0,304467604	-0,647022349	-0,647022349	-0,647022349	0,553984117	-0,002704571	-0,381585453	-0,647022349	-0,026905184	0,133707687	-0,647022349	0,986641348	0,677212213	-0,647022349	0,006496321	1,15703121	-0,272956631	0,868992798	1,230329277	Module_2	XP_004333977.1	Ubiquitinconjugating enzyme subfamily protein	4105	1.8e-248	95,48
TRINITY_DN1136_c3_g1_i1	0,095465131	-0,074259398	-0,694684199	-0,634921734	-0,432497508	-0,629609564	-0,809121719	-1,0356903	-1,178355529	-0,434811992	-0,252288073	-0,713762205	0,518898552	0,690815401	0,631582554	0,674087283	0,774004761	0,49558988	0,260004105	1,686119095	1,063435459	Module_2	XP_004357177.1	hypothetical protein ACA1_110340	875	1.8e-15	94,67
TRINITY_DN1137_c1_g1_i2	1,111690855	1,518743784	0,99353349	1,586833528	0,760471164	1,658718702	1,30982174	1,044771263	1,274379015	1,057264752	0,897402562	1,40673433	-2,244030229	-0,382471809	-0,580457893	-2,244030229	-1,669686475	-1,190223785	-2,244030229	-1,965450678	-2,099983859	Module_18	XP_004334096.1	hypothetical protein ACA1_101440	1000	2.4e-45	100
TRINITY_DN11378_c0_g1_i7	0,355671891	0,62579038	0,621546606	0,45841033	0,659602927	0,591102476	0,212309959	0,344279652	0,214217682	0,300758691	0,468939216	0,467201322	0,748368583	1,28671718	0,71519107	-0,959359083	-1,138286891	-1,151470047	-1,414589898	-1,840606342	-1,565795702	Module_13	XP_004333985.1	alpha amylase, catalytic subfamily protein	2460	0	97,38
TRINITY_DN1138_c0_g1_i1	-1,011543665	-0,835220893	-1,011543665	4,083832258	5,427913254	4,51016669	-0,537497066	-0,197608595	0,457821388	-0,903186487	-0,461628112	-0,786268735	-0,718761916	-1,011543665	-1,011543665	-1,011543665	-1,011543665	-0,935668798	-1,011543665	-1,011543665	-1,011543665	Module_18	XP_004334385.1	hypothetical protein ACA1_374400	2149	2,00E-92	98,87
TRINITY_DN1138_c0_g1_i2	-0,356894392	-0,126003996	-0,417149218	1,713045589	1,989388337	1,932057129	-0,48383025	-0,539430993	-0,118535596	-0,420238709	-0,174060434	-0,179666839	0,964089912	0,449839337	0,680104304	-0,432533285	-0,940008113	-0,566486512	-0,514936195	-1,32774558	-1,131004495	Module_13	XP_004336899.1	hypothetical protein ACA1_306820	2134	8.2e-83	95,48
TRINITY_DN1138_c0_g1_i3	-0,692306033	-0,692306033	-0,578605534	3,382028133	2,203965816	3,074819044	-0,692306033	-0,029644778	-0,692306033	-0,165235698	0,25554711	-0,378479737	-0,135508787	-0,692306033	-0,692306033	-0,692306033	-0,345207363	-0,592001127	-0,692306033	-0,581274721	-0,571954093	Module_18	XP_004336899.1	hypothetical protein ACA1_306820	2116	2.6e-89	99,42
TRINITY_DN1138_c0_g1_i6	-0,64274164	-0,64274164	-0,488288047	1,710863952	4,792120069	3,629729522	-0,64274164	-0,64274164	0,529745876	-0,64274164	-0,64274164	-0,64274164	-0,64274164	-0,533046775	-0,64274164	-0,64274164	-0,64274164	-0,64274164	-0,64274164	-0,64274164	-0,64274164	Module_18	XP_004334385.1	hypothetical protein ACA1_374400	2269	7.1e-93	98,87
TRINITY_DN1138_c0_g1_i9	-0,532915009	0,526489983	0,844357191	1,354836114	1,734878183	1,979144666	-0,173219616	1,02959709	1,220247548	0,070251566	1,071134831	1,194831044	0,991520181	0,316692172	1,009796423	-2,437980354	-2,739199859	-1,733655315	-1,691902384	-2,251749399	-1,783155056	Module_18	XP_004336899.1	hypothetical protein ACA1_306820	2254	1.5e-82	95,48
TRINITY_DN1138_c0_g2_i1	1,251198214	1,832606306	1,390136617	1,764842483	1,929847103	2,221729556	1,655083565	1,780376509	1,844617487	1,601645054	2,04689674	1,618337038	-2,732680955	-2,783366321	-2,729364413	-2,757801062	-2,348688397	-2,071727033	-1,89180346	-1,723578748	-1,898306282	Module_18	XP_027053489.1	nucleolar complex protein 2 homolog	2059	5.3e-79	55,82
TRINITY_DN1138_c0_g3_i1	-0,475513428	-0,632071206	-0,365029604	2,593508294	2,332328644	2,553119811	-0,932460273	-0,046897522	-1,058771623	-1,133938091	-0,429638686	-0,895485819	-0,191598659	-0,067313359	-0,228483727	-0,344120614	0,124528332	0,095359026	-0,73582191	-0,057069328	-0,104630259	Module_17	XP_004338665.1	serine/threonine kinase	549	1.6e-35	98,61
TRINITY_DN1138_c0_g3_i2	-2,596601646	1,531114165	0,863747759	0,748510818	1,096048724	1,584898505	-0,52518219	0,906619862	-0,443120548	-2,596601646	-2,596601646	-2,596601646	-0,137957167	0,789381513	0,485760323	0,714901469	0,498310001	1,214972137	0,373699851	0,461021912	0,22367945	Module_2	XP_004338668.1	hypothetical protein ACA1_089020	818	1.2e-74	88,48
TRINITY_DN1138_c1_g1_i3	0,56217429	0,629011843	0,828352965	1,584351614	0,826432282	0,245482843	0,829573888	0,665998443	0,693081204	0,90679623	1,032685125	0,617546657	-0,378822905	-0,918183168	-1,18004703	-1,238794468	-1,829618612	-0,81373758	-1,053755803	-0,739437489	-1,26909033	Module_18	XP_004341460.1	7,8dihydro-6-hydroxymethylpterin-pyrophosphokinase (HPPK), putative	5096	0	100	Folate biosynthesis
TRINITY_DN1138_c1_g1_i5	0,769594537	0,552673093	0,836310033	1,225890542	0,913320564	0,005171296	0,501728449	0,9270062	0,579899665	1,05305187	1,525201108	1,120300583	-0,581121981	-1,006313701	-0,960392697	-1,053744562	-1,832698789	-1,150590706	-0,676469858	-1,170885468	-1,577930177	Module_18	XP_004341460.1	7,8dihydro-6-hydroxymethylpterin-pyrophosphokinase (HPPK), putative	5087	0	100	Folate biosynthesis
TRINITY_DN1138_c1_g1_i6	0,580920317	0,867711134	0,21049027	1,549471627	0,84380166	1,244513523	1,176101219	1,606519852	1,457433356	0,924721655	2,051992671	0,977822094	-1,564871934	-1,324020148	-1,379228699	-2,070762864	-0,662594493	-2,070762864	-2,070762864	-1,913719154	-0,43477636	Module_18	XP_004341460.1	7,8dihydro-6-hydroxymethylpterin-pyrophosphokinase (HPPK), putative	5093	0	100	Folate biosynthesis
TRINITY_DN11382_c0_g1_i1	0,473365522	0,52365674	0,782288954	0,763386954	0,110506436	0,637073749	0,655376842	0,659649914	1,082134971	0,70048942	0,706009063	0,972339421	-1,018386435	-1,934408043	-1,31549821	-0,467967365	-0,27008775	-0,406000446	-0,916804224	-0,770698473	-0,966427039	Module_19	XP_004340133.1	glutamine amidotransferase	2283	6.9e-88	66,3
TRINITY_DN1139_c0_g1_i3	-0,828867475	-0,483791449	-0,975833626	-1,217826597	0,142200033	-0,172351713	-1,175457624	-1,129987108	-1,875009257	-0,137322495	-0,519429109	-0,523380928	1,224285948	1,414235029	0,803062648	1,148068631	1,249815133	0,820093729	0,029571178	1,604221305	0,603703746	Module_1	no-hit	---NA---	572	NA	NA
TRINITY_DN114_c0_g1_i2	-1,540059492	-0,911783253	-1,595255146	-0,737672191	-1,1421327	-0,651896383	-0,923508879	-1,376164088	-1,118095935	-1,190352024	-0,975137981	-1,449903761	-0,740062738	-0,188718476	0,353719408	-0,248156476	2,405105483	2,674750444	2,083830797	3,937809776	3,333683615	Module_2	XP_004342536.1	PKD domain containing protein	2039	3.6e-189	100
TRINITY_DN1140_c0_g1_i11	-0,442431119	-0,442431119	0,175807537	-0,113594654	-0,442431119	-0,442431119	-0,413861966	-0,442431119	-0,30361665	-0,442431119	-0,442431119	0,138679057	-0,442431119	-0,442431119	-0,442431119	1,310317473	0,803672891	0,507663976	-0,442431119	1,5165971	1,245077542	Module_2	XP_004367905.1	WD domain, G-beta repeat-containing protein	9745	2.3e-302	98,18
TRINITY_DN1140_c0_g1_i12	-0,702403112	-0,61244471	-0,551585471	-1,30975657	-1,181032429	-0,876964325	-1,100099925	-0,972564886	-0,845546229	-1,00264719	-0,609664057	-0,755711957	1,249529796	1,610808962	1,417170087	1,367468876	1,375911199	1,443291079	0,719100154	0,683268866	0,65387184	Module_1	XP_004367905.1	WD domain, G-beta repeat-containing protein	8784	2.1e-302	98,18
TRINITY_DN1140_c0_g1_i14	-0,612435147	-0,581039951	1,071485833	0,487196703	-0,612435147	-0,612435147	-0,138388548	-0,598079854	-0,002680185	0,920131176	-0,612435147	1,247136909	-0,612435147	-0,612435147	-0,612435147	0,980201281	0,329422372	0,344364971	-0,612435147	0,853800415	-0,014069942	Module_19	XP_004367905.1	WD domain, G-beta repeat-containing protein	12253	3,00E-302	98,18
TRINITY_DN1140_c0_g1_i17	1,557908786	1,622490603	1,664472553	1,896719174	2,044740506	1,788063024	1,923269966	1,956062285	1,879472426	1,66023556	2,006533401	1,671310183	-2,427227281	-2,253460214	-2,427227281	-2,427227281	-2,427227281	-2,427227281	-2,427227281	-2,427227281	-2,427227281	Module_18	XP_004367908.1	enoylCoA hydratase/isomerase family domain containing protein	1690	2.9e-160	100
TRINITY_DN1140_c0_g1_i18	-0,217374882	1,281177706	0,537817423	0,202065108	0,647119055	0,817474519	0,575631466	0,575631466	0,418794713	-0,044708975	0,331473713	-0,512510131	-0,512510131	-0,512510131	-0,512510131	-0,512510131	-0,512510131	-0,512510131	-0,512510131	-0,512510131	-0,512510131	Module_18	XP_004367905.1	WD domain, G-beta repeat-containing protein	11283	2.7e-302	98,18
TRINITY_DN1140_c0_g1_i2	-0,95499007	-0,697979451	-0,95499007	-0,909547099	-0,95499007	-0,95499007	-0,95499007	-0,8832274	-0,876380235	-0,899794415	-0,839956827	-0,95499007	1,855041658	2,103499608	1,885372449	1,638124627	1,407620084	1,483036577	-0,410010186	0,242246285	0,631894743	Module_1	XP_004367905.1	WD domain, G-beta repeat-containing protein	7468	1.8e-302	98,18
TRINITY_DN1140_c0_g1_i4	-0,256493534	-0,170933186	-0,815250965	-0,683003166	-0,698886208	-0,815250965	-0,497946896	-0,384430468	-0,577687246	-0,815250965	-0,700217722	-0,740745528	1,680444198	1,581182567	2,309738805	-0,815250965	0,672235385	0,624106214	1,440853912	-0,80232479	0,465111525	Module_1	XP_004367905.1	WD domain, G-beta repeat-containing protein	9735	2.3e-302	98,18
TRINITY_DN1140_c0_g1_i5	-0,31866388	-0,31866388	-0,048433973	-0,038895459	-0,31866388	0,533334957	-0,260693812	-0,31866388	-0,014152839	0,189257584	-0,31866388	0,605055798	-0,31866388	-0,31866388	-0,31866388	0,799031162	-0,152591205	0,233221223	-0,31866388	0,616418643	0,406422844	Module_7	XP_004367905.1	WD domain, G-beta repeat-containing protein	11454	2.8e-302	98,18
TRINITY_DN1140_c0_g1_i7	0,631060004	0,417875415	0,681126134	0,291105029	0,228101558	0,038519864	0,498642006	0,160670088	0,326106625	0,654383527	0,473884727	0,131682028	-0,370620479	-0,573712345	-0,465599386	-0,734632533	-0,734632533	-0,411550743	-0,267874917	-0,394355128	-0,58017894	Module_19	XP_004367905.1	WD domain, G-beta repeat-containing protein	11953	2.9e-302	98,18
TRINITY_DN1140_c1_g1_i4	0,573242393	0,401966538	0,83820753	0,473725537	0,413784708	0,733887314	0,283296612	0,738123616	0,856941264	0,528016495	0,507482487	0,507758205	-1,116893489	-0,921594153	-1,070877279	-1,04234042	-0,441587202	-0,661408843	-0,624681487	-0,879158887	-0,097890938	Module_18	XP_004356713.1	zinc finger domain containing protein	1267	5.3e-154	89,64
TRINITY_DN1141_c0_g1_i3	1,34552803	-0,610156746	-0,610156746	-0,268740221	-0,610156746	-0,610156746	0,571899863	-0,610156746	-0,610156746	1,36547344	1,318497824	-0,610156746	1,337696398	0,702508428	0,09913389	0,725555164	-0,610156746	-0,485828611	-0,610156746	-0,610156746	-0,610156746	Module_11	XP_004337405.1	mannosyl-oligosaccharide alpha-1,2-mannosidase	4577	2,00E-267	92,18	Various types of N-glycan biosynthesis, N-Glycan biosynthesis, Other glycan degradation
TRINITY_DN11416_c0_g1_i2	0,819315311	1,038517877	1,085607138	-0,006516214	0,201408766	0,425406721	0,955009638	0,649279589	1,032834693	0,550487881	0,56352568	0,599885703	-1,721480011	-0,97182556	-1,508826263	-0,713536407	-0,404527217	-0,932515633	-0,635533895	-0,304803485	-0,72171431	Module_19	XP_004339847.1	oxidoreductase, short chain dehydrogenase/reductase superfamily protein	709	1.7e-69	95,98
TRINITY_DN1142_c0_g1_i1	0,048104267	-1,399631517	-1,681774745	0,341480607	0,482045981	-0,32169145	-1,681774745	-1,681774745	-1,681774745	-1,585512892	-1,681774745	-1,681774745	1,362969076	1,148683418	0,805968838	1,67746528	1,120418471	0,995395193	1,838144515	1,834870812	1,741937874	Module_2	XP_004341993.1	solute carrier family protein, putative	2204	9.6e-220	97,32
TRINITY_DN1142_c0_g1_i10	0,218819768	0,712967105	1,024898533	0,341637466	-0,721215443	0,295210105	0,573787162	0,826562137	1,061634141	0,123923428	0,190480204	0,582735678	-0,818654938	-0,7359746	-0,689746015	-0,958779161	-0,892517719	-0,882904294	-0,296117906	-0,420737708	0,463992058	Module_19	XP_004341994.1	hypothetical protein ACA1_050470	4572	4.5e-288	93,01
TRINITY_DN1142_c0_g1_i7	0,459249082	1,323951301	0,924160025	0,148442027	0,042010933	0,281819633	1,047421891	0,779247557	0,730043559	1,054828976	0,923056625	0,613584583	-1,048165017	-1,048165017	-1,048165017	-1,048165017	-1,048165017	-0,77793511	-1,048165017	-0,47576037	-0,785130611	Module_19	XP_004341994.1	hypothetical protein ACA1_050470	3794	2.1e-246	86,96
TRINITY_DN1142_c0_g1_i8	-0,761798066	-0,761798066	-0,761798066	-0,761798066	0,571053057	-0,054273275	-0,761798066	-0,761798066	-0,761798066	-0,761798066	-0,761798066	-0,761798066	0,533924959	0,53920419	0,771266856	0,475153693	1,025634399	0,328377884	1,456363122	1,232781659	0,738494111	Module_2	XP_004341993.1	solute carrier family protein, putative	2289	8.8e-208	96,2
TRINITY_DN1143_c0_g1_i1	-0,231878726	-0,391240439	-0,772669545	-0,09133865	-0,115210054	-0,056256191	-0,762031025	-0,591190317	-0,817249056	-0,42347563	-0,954507868	-0,843177521	-0,059147364	-0,487267326	-0,519755179	0,480244821	0,909770689	0,444969346	1,856111723	1,821556826	1,603741487	Module_2	XP_004340640.1	chitin synthase	2429	0	97,72
TRINITY_DN11432_c0_g2_i15	-0,258550167	-0,258550167	-0,258550167	-0,258550167	-0,258550167	-0,258550167	0,022406147	-0,258550167	-0,258550167	-0,258550167	-0,258550167	-0,24276717	1,233559386	0,454265688	0,526372535	-0,258550167	-0,258550167	-0,258550167	0,62193946	-0,034509893	0,779886015	Module_1	XP_004353354.1	hypothetical protein ACA1_335230	5169	0	96,39
TRINITY_DN1144_c0_g1_i1	0,815370216	1,312364916	0,390790097	1,182016933	0,634902198	1,63822052	-1,068641521	0,313749062	1,2396611	0,634459178	1,292846131	0,8524139	-1,068641521	-1,068641521	-1,068641521	-1,068641521	-0,689020559	-1,068641521	-1,068641521	-1,068641521	-1,068641521	Module_18	XP_004356991.1	hypothetical protein ACA1_301740	6216	4.2e-79	96,67
TRINITY_DN1144_c0_g1_i13	-1,076076256	-1,076076256	-1,076076256	0,192358138	0,636739598	-1,076076256	-0,856985198	0,31788902	-0,476758462	-0,006374089	0,059458614	0,480720991	-1,061720963	0,034955056	0,432859406	-0,398004351	0,99877166	0,882209645	0,252185773	1,184551652	1,631448535	Module_2	XP_004356991.1	hypothetical protein ACA1_301740	5921	1.6e-165	99,3
TRINITY_DN1144_c0_g1_i18	0,606373	-0,208661074	-0,411548908	-0,411548908	0,239215651	-0,411548908	0,882998326	0,852687243	0,28087829	0,408119276	0,440449929	0,714102194	0,019271589	-0,411548908	-0,411548908	-0,411548908	-0,411548908	-0,11994535	-0,411548908	-0,411548908	-0,411548908	Module_18	XP_004356991.1	hypothetical protein ACA1_301740	6361	3.1e-85	55,56
TRINITY_DN1144_c0_g1_i4	-0,176504172	0,859119738	-0,176504172	0,915703266	0,43419589	0,065945901	-0,02205058	0,380293074	-0,176504172	-0,176504172	-0,162148879	-0,176504172	-0,176504172	-0,176504172	-0,176504172	-0,176504172	-0,176504172	-0,176504172	-0,176504172	-0,176504172	-0,176504172	Module_18	XP_004356992.1	hypothetical protein ACA1_301750	6367	8.3e-115	83,82
TRINITY_DN1144_c0_g1_i5	-0,874475438	-0,874475438	-0,874475438	-0,874475438	-0,874475438	-0,874475438	-0,874475438	-0,874475438	-0,874475438	-0,874475438	-0,874475438	-0,874475438	0,743293208	1,438770414	1,49819812	-0,406674282	1,577592792	1,838560457	-0,110638979	1,923160151	1,991443376	Module_2	XP_004356991.1	hypothetical protein ACA1_301740	2608	7.2e-166	99,3
TRINITY_DN1144_c0_g1_i6	-0,632531617	-0,605953384	-0,574244524	-0,821682075	-0,676342712	-0,548709432	-0,634866076	-0,519299002	-0,715336843	-0,791419236	-0,656047949	-0,565311399	0,300631847	0,652780885	0,772117789	0,184951018	0,746338818	1,226374067	0,468791253	1,646787128	1,742971443	Module_2	XP_004356991.1	hypothetical protein ACA1_301740	3679	1.4e-167	100
TRINITY_DN1144_c0_g1_i9	-0,305031539	0,489457756	-1,391815306	-1,287478646	-0,058964184	0,329776093	-0,276782063	0,468551625	0,258489723	-1,121585398	-0,624584269	-0,81070513	0,221244801	0,255729464	0,165472237	0,607823976	0,26856573	0,782271473	0,538354303	0,772327343	0,718882011	Module_2	XP_004356991.1	hypothetical protein ACA1_301740	2010	3.6e-80	87,15
TRINITY_DN1145_c0_g1_i2	-0,171118971	-0,171118971	-0,171118971	-0,171118971	-0,171118971	-0,171118971	-0,171118971	-0,171118971	-0,171118971	-0,171118971	-0,171118971	-0,171118971	-0,171118971	-0,171118971	-0,171118971	0,497907795	0,077415866	-0,171118971	0,912264617	0,579058735	0,671256518	Module_7	XP_004342257.1	NADbinding domain 4 domain containing protein	5047	0	92,38
TRINITY_DN1145_c0_g1_i9	0,402195835	-0,185649174	-0,171293881	0,131654894	-0,185649174	-0,185649174	-0,185649174	-0,185649174	-0,185649174	-0,185649174	0,259017893	-0,185649174	-0,171293881	-0,185649174	-0,185649174	0,164848073	0,245171322	0,426939233	-0,185649174	0,762951673	-0,008050245	Module_2	XP_004342257.1	NADbinding domain 4 domain containing protein	8263	0	93,49
TRINITY_DN1145_c1_g2_i10	0,071068466	0,097671647	-0,560479564	-0,776797471	-0,389427721	-1,068401029	-0,424083251	-1,068401029	-0,687671581	-0,7862578	-0,548356005	-0,581944073	1,687981826	1,043298043	1,42933906	-0,199714264	0,507879229	0,973893097	-0,093137707	0,727365919	0,64617421	Module_1	XP_004338462.1	RhoGEF domain containing protein	705	3.2e-15	100
TRINITY_DN1145_c1_g2_i15	0,054178677	-0,144943965	-0,144943965	0,001711258	-0,028579208	-0,055445814	-0,086973896	-0,100899632	-0,113548768	-0,062241375	-0,144943965	-0,085588687	-0,116374812	-0,103700982	0,112066654	-0,130588672	-0,144943965	0,081564565	0,152540951	0,519538876	0,542116724	Module_2	XP_004338462.1	RhoGEF domain containing protein	8814	1.7e-211	97,33
TRINITY_DN1145_c1_g2_i16	1,386151232	1,702385188	0,634704388	1,56671755	2,091867363	1,235244896	1,499565251	2,840793345	1,073213172	2,348534659	2,62628322	2,116248761	-2,453606848	-2,26710629	-2,050884671	-2,453606848	-2,453606848	-2,453606848	-2,284964812	-2,250719014	-2,453606848	Module_18	XP_004338460.1	protozoan/cyanobacterial globin family subfamily protein	976	5.9e-97	100
TRINITY_DN1145_c1_g2_i18	-0,261105487	0,289795178	-0,261105487	-0,261105487	-0,261105487	-0,261105487	-0,261105487	-0,261105487	0,119623962	-0,261105487	0,093910778	-0,261105487	0,35525221	-0,261105487	-0,261105487	0,133957313	0,645015466	0,030498071	-0,261105487	0,985606614	0,479606247	Module_2	XP_004338462.1	RhoGEF domain containing protein	8743	0	93,08
TRINITY_DN1146_c0_g1_i10	0,981428137	0,39484111	0,856993303	-0,099670288	0,115976615	0,004438115	0,650775796	-0,655486443	-0,087940996	0,172332581	-0,348640943	0,219507196	-0,655486443	-0,655486443	-0,655486443	0,133616774	-0,275865481	0,281104386	-0,228953305	-0,442605877	0,294608651	Module_18	XP_004340673.1	Vtype proton ATPase subunit C, putative	1374	2.8e-116	87,98
TRINITY_DN1146_c0_g1_i5	0,562251075	0,740118337	0,678123036	0,296656537	0,28035662	0,516946366	0,442335939	0,599126464	0,736746348	0,209523686	0,354831017	0,537393534	-2,133590717	-2,836001571	-2,913202646	0,527101947	0,174707863	0,248964279	0,377238747	0,213380011	0,38699313	Module_19	XP_004340673.1	Vtype proton ATPase subunit C, putative	1204	2.4e-140	99,62
TRINITY_DN1146_c1_g1_i20	-1,933090189	1,482938823	1,167382932	1,273709298	1,974569639	1,233143207	1,848164598	2,136869702	1,652713639	0,885146851	0,901014215	1,80697387	-1,933090189	-1,933090189	1,035184922	-1,933090189	-1,933090189	-1,933090189	-1,933090189	-1,933090189	-1,933090189	Module_18	XP_004336075.1	hydroxyacylglutathione hydrolase	808	1.8e-62	100
TRINITY_DN1146_c1_g1_i5	0,983989792	0,241664283	0,487436337	0,527943873	0,955656673	0,083857588	0,378875868	0,511208457	0,753693743	1,077020068	-0,002110286	0,362884627	-0,04197126	0,726808046	0,432531969	-1,748327599	-1,486469684	-0,945632549	-2,032356573	-0,217562393	-1,049140982	Module_18	XP_004336075.1	hydroxyacylglutathione hydrolase	842	4.4e-80	71,18
TRINITY_DN1146_c1_g2_i13	1,068698621	-0,635287983	1,085428259	0,238918803	1,300925918	0,128548476	0,735434292	0,610816027	0,868569549	-0,635287983	-0,635287983	0,256131204	-0,635287983	-0,635287983	0,694696667	-0,635287983	-0,635287983	-0,635287983	-0,635287983	-0,635287983	-0,635287983	Module_18	XP_004336076.1	KH domain containing protein	2667	6,00E-184	99,72
TRINITY_DN1147_c0_g1_i2	-1,415742847	-1,083752135	-0,927020357	-1,144318061	-1,051264283	-0,752721297	-1,209865008	-1,01786039	-1,025626723	-1,323170659	-1,315634363	-1,233339249	1,809734693	2,014737728	2,087689248	1,067706804	1,533072275	1,462578596	1,164197836	1,172170774	1,188427416	Module_1	XP_004339245.1	LPS glycosyltransferase subfamily protein	2989	0	98,28
TRINITY_DN1147_c1_g1_i18	0,696069797	1,063785906	1,446887766	-0,506191187	-0,506191187	1,22933099	0,138126591	-0,506191187	-0,506191187	-0,506191187	0,337792657	1,35338087	-0,506191187	0,315110853	-0,506191187	-0,506191187	-0,506191187	-0,506191187	-0,506191187	-0,506191187	-0,506191187	Module_18	XP_004367518.1	U11/U12 snRNP 48K, putative	4482	1.4e-121	89,54
TRINITY_DN1147_c1_g1_i20	-1,017170501	-0,584069368	-0,629269737	-0,723842173	-0,656727977	-0,478349144	-1,063838561	-0,641900559	-0,60404766	-1,148068844	-1,067004102	-0,740172374	1,010404097	1,037461523	1,207406995	1,523953852	1,129177025	0,929624882	1,388821859	0,41053525	0,71707552	Module_2	XP_004367518.1	U11/U12 snRNP 48K, putative	3481	4.3e-166	94,94
TRINITY_DN1147_c1_g1_i5	-1,690973944	-1,59534706	-1,105051885	-1,527783776	-0,727918288	-0,948834303	-1,41567341	-0,907538899	-1,142627567	-1,532936264	-0,91200718	-1,058488998	1,621419935	2,077183962	2,407345373	1,453558797	1,864982595	2,270603793	1,403529608	0,74159435	0,72496316	Module_1	XP_004367518.1	U11/U12 snRNP 48K, putative	2103	2.7e-94	98,95
TRINITY_DN1147_c2_g1_i1	0,301482685	0,475362358	0,33669043	0,31543487	0,458493824	-0,028024186	0,563221502	0,397376483	0,6472326	0,023267774	0,331405827	0,547924769	-1,279936974	-0,991349739	-1,072643843	-0,744337351	-0,345872153	-0,461503711	0,062070708	0,200389749	0,263314377	Module_19	XP_004341743.1	1acylglycerophosphocholine O-acyltransferase 1, putative	1429	8.7e-113	100
TRINITY_DN1148_c1_g1_i15	0,056155412	-0,09761029	-0,392745539	-0,038857703	-0,392745539	0,112129051	-0,063909075	-0,392745539	0,048737941	-0,392745539	-0,392745539	-0,392745539	0,47909811	0,861848504	0,801971924	-0,392745539	-0,003178727	0,364277708	0,024094203	0,303248274	-0,09878656	Module_1	XP_004336846.1	hypothetical protein ACA1_129680, partial	6404	3,00E-290	99,81
TRINITY_DN1149_c0_g1_i12	0,09940915	0,575131867	-0,498002838	0,225337283	-0,468019971	0,539027893	-0,498002838	1,030068327	0,111752125	0,361171618	1,042520459	0,548837417	-0,498002838	-0,498002838	-0,498002838	-0,498002838	-0,260439119	0,172837498	-0,470848786	-0,070396665	-0,44837207	Module_18	XP_004336447.1	NADH dehydrogenase, putative	2341	1.4e-160	100
TRINITY_DN1149_c0_g1_i15	0,403225801	0,772679738	0,670349095	0,630095925	-0,291594679	1,23359934	-0,676749576	0,250008956	1,359577916	-0,676749576	0,929218783	0,181629349	-0,676749576	-0,148678411	-0,455181787	-0,676749576	-0,120933421	-0,676749576	-0,676749576	-0,676749576	-0,676749576	Module_18	XP_004336447.1	NADH dehydrogenase, putative	1965	3.4e-216	92,81
TRINITY_DN1149_c0_g1_i20	0,84110947	1,017090078	0,85211313	-0,392165069	-0,392165069	0,068315401	-0,392165069	0,081881531	0,175380379	-0,009221199	0,854547032	0,005090277	-0,392165069	-0,392165069	-0,392165069	-0,392165069	0,135906096	-0,100561511	-0,392165069	-0,392165069	-0,392165069	Module_19	XP_004336447.1	NADH dehydrogenase, putative	2362	1.2e-167	99,66
TRINITY_DN1149_c0_g1_i30	0,050073713	-0,022450477	0,119125955	0,496275324	1,130096561	0,255560393	0,61035135	0,825364241	0,124924523	0,409332579	1,122634851	0,912378819	0,509943391	0,33029836	-0,153098917	-1,491190682	-0,94511494	-0,701327499	-2,03668057	-0,776509104	-0,76998787	Module_18	XP_004336447.1	NADH dehydrogenase, putative	1863	9.4e-168	99,66
TRINITY_DN1149_c0_g2_i8	0,180529203	0,221625442	0,119726915	0,326205531	0,86751184	0,141100565	0,467367842	0,669769223	0,222884972	0,578411265	1,371072186	0,463930319	0,20416993	0,052221341	-0,105060022	-1,02330039	-0,677495425	-0,645319006	-1,006172823	-1,164369107	-1,264809802	Module_18	XP_004336447.1	NADH dehydrogenase, putative	1517	1.2e-160	100
TRINITY_DN115_c0_g1_i1	-0,631968341	-1,111198902	-1,111198902	-1,111198902	-1,111198902	-1,111198902	-1,111198902	-0,759570573	-0,543653454	0,314797419	-1,111198902	0,08288815	1,009484807	1,235899769	0,667430224	0,919843341	1,122075637	1,054552282	0,861861271	1,242124389	1,202627394	Module_2	no-hit	---NA---	1112	NA	NA
TRINITY_DN115_c0_g1_i14	-0,248983729	-0,087032917	-0,464955462	0,026241218	-0,60136562	-0,596564634	-0,697042098	-0,864400026	-0,864400026	-0,606182637	-0,791265322	-0,467144681	0,357167762	0,536684275	0,629247308	0,482698644	0,846654296	1,063496428	0,738246882	1,013344224	0,595556114	Module_2	XP_004338317.1	hypothetical protein ACA1_203080	3192	2.1e-13	46,27
TRINITY_DN115_c0_g1_i15	-0,420294852	-0,924863573	-0,66934237	-0,337947524	0,130271872	-0,750167894	-0,751034117	-9,93E-05	-0,633758402	-0,611562656	-0,876801333	-0,286177497	0,264478882	0,823783826	0,561331035	0,544485949	0,977850591	0,317497264	0,915074172	0,956519857	0,770756111	Module_2	XP_004338317.1	hypothetical protein ACA1_203080	2849	2.2e-11	46,58
TRINITY_DN115_c0_g1_i17	-0,622095299	0,041477036	-0,622095299	-0,622095299	-0,622095299	-0,622095299	-0,180611819	-0,622095299	-0,622095299	-0,622095299	-0,622095299	-0,345896434	0,838385171	0,494934754	0,751970419	0,679492348	0,775707663	1,254077815	0,467402852	0,630078114	0,191839771	Module_1	XP_004338317.1	hypothetical protein ACA1_203080	3188	2.5e-11	46,58
TRINITY_DN115_c0_g1_i6	-0,480320603	-0,627497971	-0,647162451	-0,561331047	-0,267534387	-0,699580985	-0,435178447	-0,322333406	-0,321279959	-0,238408333	-0,567563001	-0,537892134	0,360735534	0,315397578	0,49118079	0,437424714	0,667620299	0,697031919	0,822432823	0,893117164	1,021141902	Module_2	XP_004338317.1	hypothetical protein ACA1_203080	3218	2.1e-13	46,27
TRINITY_DN115_c0_g2_i1	0,544945484	1,153821621	0,890582874	0,223851826	0,153967562	0,370720124	0,894722437	0,767730019	1,175453519	0,652014367	0,558606422	0,92838541	-0,895213802	-0,438456793	-0,614537548	-1,162038092	-0,818377327	-0,978718492	-1,160343509	-1,124737302	-1,122378801	Module_18	OAO17192.1	glycosyl transferase	5997	1.1e-68	57,95
TRINITY_DN1151_c2_g1_i1	-0,384123682	0,309195997	-0,384123682	-0,384123682	-0,240077312	-0,384123682	-0,229670089	-0,243999458	-0,384123682	-0,384123682	-0,297339916	-0,384123682	2,028115884	2,283995443	1,144447637	-0,315109004	-0,384123682	-0,21419868	-0,384123682	-0,384123682	-0,384123682	Module_1	XP_004341754.1	BRCA1 C Terminus (BRCT) domain containing protein	1901	2.9e-209	88,68
TRINITY_DN1152_c0_g1_i10	-0,884880804	-0,884880804	-0,884880804	-0,884880804	-0,884880804	-0,884880804	-0,884880804	-0,884880804	-0,884880804	-0,884880804	-0,884880804	-0,884880804	1,654650268	1,422839146	1,216433097	1,118361614	1,79161229	1,611581546	-0,6920554	1,512922158	0,982224926	Module_1	XP_004338732.1	Ras subfamily protein	4344	2.8e-199	99,43	Thiamine metabolism, Purine metabolism
TRINITY_DN1152_c0_g1_i15	-0,581217451	-0,581217451	-0,581217451	-0,581217451	-0,581217451	-0,581217451	-0,581217451	-0,581217451	-0,581217451	-0,581217451	-0,020502496	-0,581217451	1,847460959	2,071154312	1,42490101	0,888668525	0,242531909	-0,581217451	-0,539974469	1,64158711	-0,581217451	Module_1	XP_004338732.1	Ras subfamily protein	4247	2.5e-293	89,98	Thiamine metabolism, Purine metabolism
TRINITY_DN1152_c0_g1_i17	-2,080399542	-2,080399542	-2,080399542	-2,080399542	-2,080399542	-2,080399542	-2,080399542	-2,080399542	-2,080399542	-2,080399542	-2,080399542	-2,080399542	3,783241619	3,096003024	2,774942391	3,402932569	2,886353908	2,735944163	2,602679284	2,347608813	1,335088729	Module_1	XP_004341857.1	Ras subfamily protein	975	6.7e-157	86,35	Thiamine metabolism, Purine metabolism
TRINITY_DN1152_c0_g1_i22	-1,458535324	-1,458535324	-1,458535324	-1,205151089	-1,342170568	-1,190699932	-1,239444266	-1,458535324	-1,23449505	-1,310577443	-1,057997395	-1,233260395	1,853548937	2,222014084	1,982815353	1,61922039	2,086568157	1,573389139	1,311870892	1,732395535	1,266114947	Module_1	XP_004338732.1	Ras subfamily protein	1009	5.2e-64	81,65	Thiamine metabolism, Purine metabolism
TRINITY_DN1152_c0_g1_i28	-1,129019833	-1,129019833	-1,129019833	-1,129019833	-1,129019833	-1,129019833	-1,129019833	-1,129019833	-1,129019833	-1,129019833	-1,129019833	-1,129019833	1,720379012	1,852650189	1,474576842	2,366035695	2,77141229	1,309006814	-1,129019833	0,909767497	2,273429493	Module_1	XP_004338732.1	Ras subfamily protein	846	2.3e-137	89,86	Thiamine metabolism, Purine metabolism
TRINITY_DN1152_c0_g1_i29	-1,465968442	-1,731608559	-1,396957211	-1,500548674	-1,159160942	-1,392483201	-1,53635777	-1,191828246	-1,567248491	-1,568024447	-1,105086713	-1,410115208	2,151174464	1,778872847	1,796557405	2,332656427	2,079978257	1,568420283	1,869921094	1,813860291	1,633946838	Module_2	XP_004338732.1	Ras subfamily protein	4008	1.6e-302	99,61	Thiamine metabolism, Purine metabolism
TRINITY_DN1152_c0_g1_i30	-2,090054425	-1,771850789	-2,007444667	-1,905736133	-2,237734244	-3,794041029	-1,847310168	-2,313258904	-2,073324786	-2,276009536	-2,315845771	-2,252526189	3,201500021	2,953198656	2,907494167	3,360473323	3,191857818	2,707143314	2,886409924	2,910706465	2,766352952	Module_1	XP_004341857.1	Ras subfamily protein	1978	1.9e-275	92,21	Thiamine metabolism, Purine metabolism
TRINITY_DN1152_c0_g1_i33	-0,995986584	-1,137313319	-0,829490991	-0,820197024	-0,771938561	-1,543126327	-1,051337518	-1,17652112	-1,081629881	-0,617540229	-0,745545599	-0,799316855	0,625834075	0,73056178	1,083183973	1,394754234	1,409936402	1,24455369	1,74995901	1,506480483	1,824680359	Module_2	XP_004341857.1	Ras subfamily protein	1096	6.7e-190	90,19	Thiamine metabolism, Purine metabolism
TRINITY_DN1152_c0_g1_i39	-2,678582795	-2,602707928	-2,564882296	-2,604077359	-2,619227518	-2,678582795	-2,678582795	-2,678582795	-2,678582795	-2,678582795	-2,634538463	-2,678582795	3,893624766	3,739185349	3,533772536	3,505856203	3,651706688	3,273564364	3,140829931	3,644823305	3,392149991	Module_1	XP_004338732.1	Ras subfamily protein	1991	1.3e-236	94,39	Thiamine metabolism, Purine metabolism
TRINITY_DN1152_c0_g1_i4	-0,751792126	-0,660938696	-0,751792126	-0,751792126	-0,751792126	-0,751792126	-0,751792126	-0,751792126	-0,751792126	-0,751792126	-0,751792126	-0,751792126	1,671517111	2,578909676	1,197182428	0,681701513	0,801568377	0,960583546	-0,004189896	0,479025715	0,564353616	Module_1	XP_004338732.1	Ras subfamily protein	1594	1.4e-172	92,62	Thiamine metabolism, Purine metabolism
TRINITY_DN1152_c0_g1_i41	0,319279671	-0,712821172	-0,712821172	-0,712821172	0,473679385	-0,712821172	-0,712821172	-0,712821172	-0,712821172	-0,712821172	-0,712821172	-0,712821172	0,698062605	-0,035651234	0,981390435	1,695075376	0,798646867	0,692626671	-0,058385632	1,17197209	0,391515487	Module_2	XP_004341857.1	Ras subfamily protein	2047	1.2e-272	88,52	Thiamine metabolism, Purine metabolism
TRINITY_DN1152_c0_g1_i42	-2,275685729	-1,641557172	-2,275685729	-2,275685729	-2,275685729	-2,275685729	-2,275685729	-2,275685729	-2,024724156	-2,275685729	-2,275685729	-2,050410799	3,214659765	3,058059999	3,078343209	3,050348198	3,163338931	2,650218772	2,518002107	2,840387864	2,624504846	Module_1	XP_004338732.1	Ras subfamily protein	935	1.1e-119	99,06	Thiamine metabolism, Purine metabolism
TRINITY_DN11526_c0_g2_i4	-0,363398643	0,102032225	-0,060215932	-0,142356428	-0,274428242	-0,178704182	0,136797643	-0,33268764	-0,263053452	0,067409839	-0,37287673	-0,371518899	1,401103706	1,279755597	1,323167396	-0,324782442	-0,258026635	-0,289735495	-0,459660496	-0,279512635	-0,339308556	Module_13	no-hit	---NA---	1050	NA	NA
TRINITY_DN11552_c1_g1_i1	-0,145594881	0,717131306	-0,578870199	-0,454610841	0,439622851	-0,949364753	-0,749053725	-0,72511162	-0,995890903	-1,586386278	-0,163897327	-0,394455968	1,044439461	0,90343277	1,15752658	-0,342402951	-0,074804495	0,423712499	0,452074194	1,036193062	0,986311219	Module_1	XP_004335056.1	serine/threonine protein kinase	561	5.9e-81	100
TRINITY_DN1156_c0_g1_i1	-0,024316619	-0,004687812	0,525639432	-0,248356893	0,280714407	0,119014173	-0,248356893	0,137902248	0,361398069	0,539075571	0,474109131	0,323077223	-0,248356893	-0,248356893	-0,248356893	-0,248356893	-0,248356893	-0,248356893	-0,248356893	-0,248356893	-0,248356893	Module_18	XP_004367885.1	SNF2 family Nterminal domain containing protein	4068	0	96,5
TRINITY_DN1156_c0_g1_i2	0,298102132	0,943793984	0,516415931	0,109338149	-0,280454412	0,056282624	0,912434399	0,759609671	0,875427267	0,622248387	0,925172886	1,0158318	-1,058851503	-1,112227655	-1,134966096	-0,819516741	-0,900618378	-0,726259768	-0,385595682	-0,321997405	-0,294169588	Module_19	XP_004367885.1	SNF2 family Nterminal domain containing protein	3972	0	98,96
TRINITY_DN11566_c0_g1_i12	-0,131351973	0,518911273	0,522250073	-0,590783592	0,189106447	-0,590783592	-0,004859615	-0,590783592	0,763104244	-0,590783592	0,711389208	-0,590783592	-0,590783592	0,197484491	-0,590783592	-0,590783592	-0,590783592	-0,590783592	1,222741097	0,143871841	1,775188835	Module_19	XP_004340660.1	hypothetical protein ACA1_155790	3248	4.6e-263	94,72
TRINITY_DN11566_c0_g1_i15	0,257930976	0,392113395	0,079078377	-0,038415186	-0,175918709	-0,438953115	0,723256921	0,736731156	0,940113284	0,582526612	-0,027526869	0,493108056	-0,438953115	-0,438953115	-0,438953115	-0,438953115	-0,438953115	-0,438953115	-0,012419977	-0,438953115	-0,438953115	Module_19	XP_004340660.1	hypothetical protein ACA1_155790	3497	0	95,64
TRINITY_DN11566_c0_g1_i8	1,382016777	1,60154576	1,543618548	-0,183059229	-0,800357712	0,17490561	0,475841153	0,826315041	-0,27729765	1,090283532	0,446354389	0,574820768	-0,800357712	-0,800357712	-0,452125293	-0,800357712	-0,800357712	-0,800357712	-0,800357712	-0,800357712	-0,800357712	Module_18	XP_004340660.1	hypothetical protein ACA1_155790	3450	0	96,09
TRINITY_DN1157_c0_g1_i10	-0,767369054	-1,031771592	-1,107646459	-0,18392678	-0,4568819	-0,974082933	-0,644024002	-1,107646459	-1,107646459	-1,107646459	-1,107646459	-0,882371529	1,572227689	1,080437912	1,226635766	0,826681319	0,664239119	0,827058741	1,658736682	1,664027875	0,958614983	Module_1	XP_004358252.1	tetratricopeptide repeat domain containing protein	3338	0	91,93	Thiamine metabolism, Purine metabolism
TRINITY_DN1157_c0_g1_i12	-0,32908752	-0,32908752	-0,32908752	-0,32908752	-0,052888655	-0,32908752	-0,32908752	-0,32908752	-0,32908752	-0,32908752	-0,32908752	-0,32908752	0,542756129	0,303180696	0,789936583	-0,131222129	0,577033433	0,458344945	0,056067377	0,665130127	0,411624213	Module_1	XP_004358252.1	tetratricopeptide repeat domain containing protein	6925	0	93,62	Thiamine metabolism, Purine metabolism
TRINITY_DN1157_c0_g1_i15	-0,201600205	-0,799012193	-0,161170132	-0,799012193	-0,799012193	-0,799012193	-0,506230444	-0,458734788	-0,799012193	-0,799012193	-0,121842254	-0,710870596	1,086171674	0,258264772	-0,282997046	-0,026704218	0,649360202	0,552050706	1,364808534	1,571710082	1,78185687	Module_2	no-hit	---NA---	751	NA	NA
TRINITY_DN1157_c0_g1_i17	-1,43320993	-1,138270548	-0,990954794	-0,850710067	-1,048214556	-1,484128954	-0,735991431	-1,230756123	-1,242206143	-1,428297229	-0,958130947	-1,10131019	1,015669991	0,085172044	1,467708353	1,773514315	2,424063841	1,606229764	1,922840967	1,648403323	1,698578315	Module_2	XP_004358252.1	tetratricopeptide repeat domain containing protein	6531	0	93,62	Thiamine metabolism, Purine metabolism
TRINITY_DN1157_c0_g1_i19	-0,329902465	-0,605466309	-1,147437695	-1,026198129	-1,157520291	-0,805436793	-1,046996066	-0,817611507	-1,298718604	-0,325215125	-0,632923626	-0,996617139	0,538333907	1,271952051	1,002450931	1,130077811	1,438017243	1,468513976	0,437130734	1,729313128	1,17425397	Module_2	XP_004358252.1	tetratricopeptide repeat domain containing protein	6570	0	93,62	Thiamine metabolism, Purine metabolism
TRINITY_DN1157_c0_g1_i21	-0,234916378	-0,558741508	-0,430543632	-0,840884736	-0,840884736	-0,586290693	-0,454625595	-0,700760513	-0,762274902	-0,236813413	-0,659464096	-0,840884736	1,032140965	1,17239885	0,570541509	1,876106158	0,477576729	-0,068576761	0,849755842	0,405827364	0,831314283	Module_1	XP_004358252.1	tetratricopeptide repeat domain containing protein	4498	0	91,23	Thiamine metabolism, Purine metabolism
TRINITY_DN1157_c0_g1_i22	-1,418306589	-1,418306589	-1,418306589	-1,418306589	-1,418306589	-1,418306589	-1,418306589	-1,418306589	-1,418306589	-1,057661387	-1,418306589	-1,418306589	0,265614392	1,556039163	1,171217228	2,466779636	2,76327307	2,549323164	1,512809111	2,557323597	1,816654506	Module_2	XP_004358252.1	tetratricopeptide repeat domain containing protein	6039	0	91,23	Thiamine metabolism, Purine metabolism
TRINITY_DN1157_c0_g1_i24	-1,474961588	-0,96625629	-2,398681267	-1,628909528	-1,012422126	-1,273691497	-0,190164007	-1,822401009	-0,790345117	-1,200187113	-1,27633986	-1,053284892	0,651472122	0,668268977	1,504742699	1,844302249	2,452168152	2,475279539	1,715102565	1,840564003	1,93574399	Module_2	no-hit	---NA---	452	NA	NA
TRINITY_DN1157_c0_g1_i9	-0,839515356	-0,717229221	-0,578913826	-0,732947455	-0,644289835	-0,60450327	-0,634767061	-0,612788692	-0,645351811	-0,568803798	-0,51637236	-0,737470013	1,368919331	0,926448296	-0,286090667	0,862139263	1,016830192	1,019848032	0,478761885	1,088529623	1,357566745	Module_2	XP_004358252.1	tetratricopeptide repeat domain containing protein	6475	4.6e-278	97,97	Thiamine metabolism, Purine metabolism
TRINITY_DN11576_c0_g1_i1	-0,740898277	-1,347584211	-2,639321213	-0,835441152	-0,85601735	-1,669617878	-1,225576567	-1,345052796	-1,619811161	-4,120103337	-1,631074274	-1,938682697	2,758989741	2,121317397	1,902907996	2,761659155	2,24611395	2,062767697	2,399155485	2,272025149	1,444244343	Module_2	XP_004338573.1	Ras family protein	210	4.6e-31	100	Thiamine metabolism, Purine metabolism
TRINITY_DN11576_c0_g2_i1	0,333939141	-1,407770604	-1,407770604	-0,637733188	-0,364701882	-2,594904895	-2,594904895	-1,380158373	-1,259764689	-2,594904895	-0,894465177	-0,62626114	2,301996602	2,316738756	2,607042561	0,160410009	1,179513209	2,137364304	1,688572446	1,921173305	1,116590011	Module_1	XP_004338573.1	Ras family protein	283	1.9e-35	88,17	Thiamine metabolism, Purine metabolism
TRINITY_DN11576_c0_g2_i2	-2,014420444	-1,436321053	-1,895413264	-1,906656074	-1,309704349	-1,723857708	-0,959662385	-0,991362571	-1,467800615	-1,017531889	-2,075139602	-1,974702174	2,338324641	1,720408445	1,610807993	2,59734101	2,453401915	1,859981105	2,302159942	1,918946294	1,971200783	Module_2	XP_004338573.1	Ras family protein	288	7.7e-45	97,89	Thiamine metabolism, Purine metabolism
TRINITY_DN1158_c0_g1_i7	0,288942201	0,473993269	0,265250008	0,916019814	1,219691346	1,365688438	-0,096627269	0,14804042	0,246271754	0,256344738	0,374072883	0,435957837	0,344316698	0,549814186	0,88556182	-1,253001891	-1,603191127	-1,573750725	-0,848885479	-1,637345353	-0,757163568	Module_13	XP_005839672.1	hypothetical protein GUITHDRAFT_157086	1650	3.1e-114	72,63
TRINITY_DN11586_c0_g1_i7	-0,379169869	0,75358534	-1,11035311	-0,032426532	0,141820303	-0,64987264	-0,891262052	1,053145622	1,361094506	-0,398417753	0,630790245	-0,138763575	-1,11035311	-1,11035311	-1,11035311	-1,11035311	0,738445071	0,22020529	1,463263784	0,423708492	1,255619317	Module_7	XP_004336410.1	hypothetical protein ACA1_380630	2073	3.8e-178	90,46
TRINITY_DN11599_c0_g1_i3	0,945275876	1,138883818	1,479676383	0,130055815	-0,378626024	0,779033006	1,22288543	0,930899568	1,398496914	0,681304711	0,466712331	0,949913824	-0,68196122	-0,62293542	-0,968673814	-1,669599885	-1,749221858	-1,521826278	-0,474500835	-1,190834697	-0,864957646	Module_19	no-hit	---NA---	736	NA	NA
TRINITY_DN11599_c0_g2_i1	1,062791997	1,308409671	1,306890426	0,176310845	-0,199271269	0,890236376	1,174079929	0,927124938	1,43793169	0,759157726	0,497950058	0,987133215	-0,578027314	-0,892164533	-1,308827158	-1,795520217	-1,669189018	-1,680744234	-0,55668326	-1,103841928	-0,743747939	Module_19	no-hit	---NA---	725	NA	NA
TRINITY_DN116_c0_g2_i10	-0,47576635	-0,351878815	-0,222379709	-1,602274866	-0,95504278	-0,554186991	-0,238705435	-0,351549996	-0,375752962	-0,349578652	-0,480072905	-0,897268513	0,561377538	0,417153047	0,504570481	0,978116561	1,022300577	0,505115272	1,001858223	0,982687635	0,88127864	Module_2	XP_004368244.1	RasGEF domain containing protein	3389	0	92,05	Thiamine metabolism, Purine metabolism
TRINITY_DN116_c0_g2_i2	0,828769169	0,918439341	0,65675982	1,299124632	0,682034361	0,670424184	1,222258547	0,714969685	0,905291826	1,252052257	1,038350239	1,329849772	-0,675431607	-1,509667059	-1,222105623	-1,208770985	-1,124494826	-0,897706454	-1,70753245	-1,70753245	-1,465082377	Module_18	XP_004353093.1	HEAT repeat domain containing protein	675	4,00E-60	100
TRINITY_DN116_c0_g2_i8	-1,009081221	-0,824026895	-0,417002905	-0,979111405	-0,810241391	-0,867289358	-0,754009697	-0,375029674	-0,584385476	-0,73652227	-0,565260821	-0,82793905	0,740067231	0,962270888	0,979873685	0,983125059	1,035936783	1,210366394	0,785818369	1,133442417	0,918999335	Module_1	XP_004368244.1	RasGEF domain containing protein	4675	0	80,91	Thiamine metabolism, Purine metabolism
TRINITY_DN116_c1_g1_i6	0,743466988	0,640733759	0,61689618	0,1772416	0,508188301	0,267600213	1,008548012	1,030675454	1,058792035	1,073122882	1,162382072	0,910107548	-1,355605506	-0,995149385	-1,819981315	-0,950289337	-0,540645097	-0,747191895	-1,298965731	-0,581536488	-0,908390289	Module_19	no-hit	---NA---	1468	NA	NA
TRINITY_DN116_c1_g2_i9	-0,339716951	-0,339716951	0,485661653	-0,339716951	0,311047608	-0,339716951	-0,339716951	0,256741188	-0,339716951	-0,339716951	-0,339716951	-0,339716951	0,633343222	0,920308705	0,811492442	-0,339716951	0,149825984	-0,006293217	-0,339716951	0,019804219	0,15495466	Module_1	XP_004339284.1	von Willebrand factor type A domain containing protein	2875	0	100
TRINITY_DN1160_c0_g1_i5	1,275416737	1,582223033	1,170134581	1,542031502	1,292284342	1,722394691	1,326857971	1,15089354	1,302022537	1,2112196	1,050015287	1,46634075	-2,057104176	-2,157409081	-2,116166099	-1,773359275	-1,919845363	-1,793397028	-1,361642134	-1,369976617	-1,542934799	Module_18	XP_004334759.1	TRAUB domain containing protein	2918	6.8e-189	100
TRINITY_DN1160_c1_g2_i1	-0,608878449	-0,553430836	-0,805976698	-0,380548063	-0,274009664	-0,890245615	-0,888022235	-0,796562667	-0,63380884	-0,557400345	-0,318602256	-0,560052765	1,402121708	1,540971812	1,07655518	0,233615481	0,635286139	0,694253251	0,307864914	0,805586802	0,571283147	Module_1	XP_004338098.1	myosin head (motor domain) domain containing protein	1271	5.4e-74	73,1
TRINITY_DN1162_c0_g1_i4	0,697204503	1,316420144	1,146406875	-0,261761893	-0,778143427	0,149779281	1,348023465	0,755919217	1,351214984	0,743236964	0,290862985	1,104390997	-0,250473348	-0,916929246	-0,673464897	-1,017473237	-0,646030467	-1,11694534	-0,828002284	-1,383798928	-1,030436347	Module_18	XP_004354037.1	histone acetyltransferase type b catalytic subunit	1639	2,00E-246	96,15	Caffeine metabolism, Drug metabolism - other enzymes, Nitrotoluene degradation
TRINITY_DN11626_c0_g1_i2	-0,726282521	0,052521085	-0,767441853	-1,21145966	-1,163336722	-0,998962907	-1,328831422	-0,733165919	-1,603667858	-1,540834505	-0,567988007	-1,93479978	-0,984704686	0,461633751	0,176231532	0,766971042	2,877493064	1,702810466	1,871008568	3,314911016	2,337895315	Module_2	XP_004343656.1	hypothetical protein ACA1_099230	415	1.5e-36	73,98
TRINITY_DN1164_c0_g2_i1	-0,735422857	-0,669228454	-0,917119374	-0,729305845	-1,006386712	-0,900184922	-1,198345132	-0,403659069	-0,87971598	-1,001586954	-0,878700117	-0,533802322	0,450655865	1,127969853	1,273742962	0,703325714	1,315097523	1,473243335	0,728098911	1,376584384	1,404739192	Module_2	XP_004342065.1	TBC domain containing protein	1107	1.6e-45	99,61
TRINITY_DN1164_c1_g1_i8	-0,259838179	-0,259838179	-0,259838179	0,588960003	0,330883591	-0,259838179	0,021118135	-0,259838179	-0,259838179	0,248083286	0,942422805	1,115340301	-0,259838179	-0,259838179	-0,259838179	0,39092638	-0,259838179	-0,259838179	-0,259838179	-0,259838179	-0,259838179	Module_18	PRP78127.1	hypothetical protein PROFUN_13929	4939	3.2e-90	59,68
TRINITY_DN1165_c0_g1_i11	-0,037967539	-0,400858182	-0,400858182	-0,400858182	-0,400858182	0,485106575	-0,400858182	-0,400858182	-0,400858182	-0,400858182	-0,400858182	-0,400858182	0,742535237	-0,027906084	-0,019021098	0,388245036	0,431019059	0,974876357	0,859769726	0,612782729	-0,400858182	Module_2	XP_004340343.1	protein kinase domain containing protein	4265	9.1e-267	100
TRINITY_DN1165_c0_g1_i12	-0,061312517	-0,456375317	-0,456375317	-0,456375317	-0,231100387	-0,227402747	-0,456375317	-0,456375317	-0,456375317	-0,456375317	-0,456375317	-0,456375317	0,589766465	0,917690402	-0,163593567	0,480215513	0,593952237	0,214465019	0,339391631	0,389215092	1,266090708	Module_1	XP_004340343.1	protein kinase domain containing protein	4429	9.4e-267	100
TRINITY_DN1165_c0_g1_i5	-0,310087299	-0,359186068	-0,511063046	0,064621641	-0,574219228	-0,705150098	-0,47371769	-0,550696506	-0,523729458	-0,227990887	-0,315583287	-0,379763684	0,637404647	0,657740544	0,174555668	0,425780772	0,875960077	0,781306857	0,49082736	0,423803122	0,399186562	Module_2	XP_004340343.1	protein kinase domain containing protein	4554	9.7e-267	100
TRINITY_DN1165_c0_g1_i6	-0,535469296	-0,118629554	-0,535469296	-0,535469296	-0,535469296	-0,535469296	-0,535469296	-0,535469296	-0,368111368	-0,058310085	0,004557973	-0,535469296	0,525269862	0,228367163	0,164970422	0,850237829	0,60988209	0,699032025	1,053335271	0,352055975	0,341096763	Module_2	XP_004340343.1	protein kinase domain containing protein	4178	8.9e-267	100
TRINITY_DN11663_c1_g1_i1	1,054649335	0,620793385	0,751535209	0,849843263	0,690475829	0,789832866	0,573956256	0,38232518	0,559358879	0,600023505	1,166322987	0,207161185	-1,249463937	-1,273653402	-1,337176673	-0,428951428	-0,6709889	-1,230174766	0,237838268	-1,474619504	-0,819087539	Module_18	XP_004339334.1	hypothetical protein ACA1_060480	560	3,00E-53	100
TRINITY_DN11663_c3_g1_i1	-0,573260454	-0,780872199	-0,533361493	-0,989212498	-0,930062678	-0,919563942	-1,120326347	-1,09943898	-1,302703089	-1,498437277	-1,179637543	-1,096479605	-0,530030402	-0,07350549	0,082178444	0,803562325	2,006091336	1,984941986	2,163430838	2,855680797	2,731006272	Module_2	XP_004353000.1	hypothetical protein ACA1_070930	905	1.3e-10	100
TRINITY_DN11663_c4_g1_i1	-1,635282516	-0,349295303	-0,570821501	-0,922607444	-0,8203411	-0,232978507	-1,113375091	-1,821783074	-1,109847717	-1,171937722	-0,666033841	-1,324042985	-0,350855817	-0,147774465	0,365351217	0,474821165	1,967424501	2,133436721	1,990920502	2,676914577	2,628108399	Module_2	XP_004353000.1	hypothetical protein ACA1_070930	579	3.2e-50	100
TRINITY_DN1168_c0_g1_i14	0,800147175	0,671584685	-0,371059652	0,195511988	-0,057233356	-0,016043388	0,31061449	0,32849198	-0,120098079	0,488114804	-0,371059652	-0,371059652	-0,371059652	0,69313341	-0,371059652	-0,371059652	-0,371059652	0,416372812	-0,371059652	-0,371059652	-0,371059652	Module_18	XP_004338710.1	bromodomain domain containing protein	9681	0	90,87
TRINITY_DN1168_c0_g1_i16	0,479128963	0,479128963	-0,252054278	0,228210844	0,010980128	0,040727471	0,099574051	0,283998622	-0,070633638	0,235432071	-0,252054278	-0,252054278	-0,252054278	0,443048707	-0,252054278	-0,252054278	-0,252054278	0,290946599	-0,252054278	-0,252054278	-0,252054278	Module_18	XP_004338710.1	bromodomain domain containing protein	9684	0	89,75
TRINITY_DN11690_c0_g1_i11	0,890565441	0,892475593	0,918052856	0,93363104	0,729123908	0,84529831	1,017870961	0,772871283	1,374747794	1,07670502	0,803987244	0,941169544	-1,401168949	-1,776996649	-1,72011041	-0,366999949	-0,687088505	-0,779923237	-0,796696314	-2,140563031	-1,526951951	Module_19	XP_004341293.1	hypothetical protein ACA1_263180	1326	8.4e-187	100
TRINITY_DN11690_c0_g1_i7	0,64780584	0,851220166	0,876107888	0,462430117	0,378180463	0,725710977	0,504974957	0,765793171	0,68580414	0,377495774	0,689189996	0,864805502	-1,593114006	-2,059924267	-1,591296846	-0,446484908	-0,351553194	-0,046524249	-0,571116562	-0,723802022	-0,445702938	Module_18	XP_004341293.1	hypothetical protein ACA1_263180	1306	1.8e-186	100
TRINITY_DN11690_c0_g2_i1	2,248419104	1,79771525	0,038053854	2,073377207	2,025544276	1,671220418	2,31708205	-0,122725982	2,037585023	1,466621613	0,63244984	0,635108533	-0,613793266	-1,814880118	-1,001043022	-2,362591223	-2,391160376	-2,391160376	-2,027148322	-1,827514106	-2,391160376	Module_18	XP_004336302.1	phosphoribosylaminoimidazole carboxylase, ATPase subunit	1016	6.7e-152	96,79	Biosynthesis of antibiotics, Purine metabolism
TRINITY_DN11690_c0_g2_i5	1,221824878	1,840836882	2,024408412	1,732985567	1,992614113	2,16482321	1,77380872	2,124377095	2,158482637	1,806771963	2,32813378	2,09182629	-1,096408142	-1,266333143	-1,74937475	-3,183640355	-3,503854308	-3,27153205	-2,986103122	-3,239596761	-2,964050917	Module_18	XP_004336302.1	phosphoribosylaminoimidazole carboxylase, ATPase subunit	1718	9.4e-223	97,42	Biosynthesis of antibiotics, Purine metabolism
TRINITY_DN11692_c0_g1_i5	0,502325081	0,252476536	0,661795854	0,715776713	0,150002914	0,362323716	0,449205746	0,480077248	0,644214097	0,028180571	0,479102125	0,507754156	-0,253642687	-0,697422256	-0,346247866	-0,619458426	-0,247173191	-0,707008305	-0,767444159	-0,619458426	-0,975379443	Module_18	XP_004348749.1	SAM domain (Sterile alpha motif) domain containing protein	1989	2,00E-99	97,11
TRINITY_DN1170_c0_g3_i7	0,297378355	1,076755223	1,554699474	-0,069810627	-0,390049331	0,35285785	1,003558148	1,024710444	1,177180084	0,635711799	0,080447651	0,741098609	-1,050018322	-1,684253593	-0,416957696	-1,276042524	-0,901388968	-0,71843444	-0,869446076	-0,53334056	-0,034655499	Module_19	no-hit	---NA---	791	NA	NA
TRINITY_DN11710_c0_g1_i1	1,004609659	1,182087256	1,190618281	0,974858839	0,89232655	1,047994839	0,800947342	0,951681828	0,727138876	0,850983658	1,032123447	0,971107148	-0,573113765	-1,170329058	-1,1992448	-1,218589351	-1,355781312	-1,132777086	-1,560717272	-1,813126216	-1,602798861	Module_18	XP_004344638.1	alkaline serine protease	1446	1.8e-174	96,99
TRINITY_DN11710_c0_g2_i2	0,857999194	1,110164482	1,041123786	0,846549632	0,862255104	1,228495873	0,76768247	0,817580998	0,783659052	0,648203804	0,786688016	0,837581168	-0,578859049	-1,08375235	-1,279688653	-1,177451935	-0,99701859	-1,293440837	-1,521987672	-1,322388752	-1,333395744	Module_18	XP_004344638.1	alkaline serine protease	1583	2,00E-174	96,99
TRINITY_DN11710_c0_g2_i3	1,160889386	1,198213843	1,07196095	1,006116695	0,948941903	1,05944291	0,637842325	1,296160615	0,487387893	0,988994647	0,89745209	0,8707214	-0,720186666	-0,836001159	-1,328094085	-1,22448672	-0,735783521	-1,763316705	-1,456477946	-1,829438471	-1,730339383	Module_18	XP_004335158.1	hypothetical protein ACA1_349460	525	4.9e-29	98,61
TRINITY_DN1173_c0_g1_i3	0,365093254	0,424041026	0,547136157	-0,19440532	0,984348932	1,752832019	0,236486131	-0,728466922	1,435997577	0,19980864	0,056455779	0,726761649	-0,728466922	-0,271135297	-0,435685173	-0,728466922	-0,728466922	-0,728466922	-0,728466922	-0,728466922	-0,728466922	Module_18	XP_004335108.1	zincbinding alcohol dehydrogenase family protein	1858	1.9e-192	92,15
TRINITY_DN1173_c0_g1_i7	1,497474036	2,108011194	2,010749859	1,45017606	2,189695988	2,043976133	1,43627247	1,782233213	1,968239765	1,49051743	2,184029945	1,883409607	-0,573945445	0,30266685	-0,022700737	-3,185887486	-3,127641579	-3,228478565	-4,276442694	-3,963616806	-3,968739239	Module_18	XP_004335108.1	zincbinding alcohol dehydrogenase family protein	1771	7,00E-197	99,72
TRINITY_DN1173_c0_g1_i8	-0,318138913	0,176781626	-0,896353079	0,781718826	1,657744559	1,113710605	0,373876829	0,74934858	1,755559666	1,028126914	0,104368089	0,736380447	-0,896353079	-0,896353079	-0,896353079	-0,896353079	-0,896353079	-0,896353079	-0,09229952	-0,896353079	-0,896353079	Module_18	XP_004335108.1	zincbinding alcohol dehydrogenase family protein	1841	1.9e-152	99,64
TRINITY_DN1173_c0_g2_i1	1,566862425	2,045946513	2,475539787	-2,716614917	2,547771382	3,209123464	0,85966534	2,345118085	3,062881205	0,505107526	1,825952691	2,050669097	-1,789856385	-1,28365551	-0,404821199	-2,716614917	-2,716614917	-2,716614917	-2,716614917	-2,716614917	-2,716614917	Module_18	XP_004335108.1	zincbinding alcohol dehydrogenase family protein	1131	3.6e-122	88,97
TRINITY_DN1173_c0_g2_i10	0,477776299	0,452645583	-0,871588979	-0,530172455	2,108070573	0,747589237	0,603495904	0,078506115	1,456098385	0,467548406	-0,505336715	1,561904661	-0,542752515	-0,211664421	-0,062586204	-0,871588979	-0,871588979	-0,871588979	-0,871588979	-0,871588979	-0,871588979	Module_18	XP_004335108.1	zincbinding alcohol dehydrogenase family protein	2042	2.5e-153	100
TRINITY_DN1173_c0_g2_i4	-0,373802185	-0,692128462	-0,353813018	-0,673014135	-0,783426398	-1,013638324	-1,081325131	-1,120754586	-1,331977217	-1,018088262	-1,26324931	-1,189948028	1,118032274	1,25504775	1,161157126	1,120654056	1,271388563	1,150117077	1,501764422	1,111277147	1,20572664	Module_2	XP_004344597.1	PhytanoylCoA dioxygenase (PhyH) superfamily protein	1709	4.1e-194	100
TRINITY_DN1173_c0_g2_i9	1,564246583	2,245986662	2,04305146	1,621779211	2,267750197	2,119642562	1,579405131	1,843847763	1,967086058	1,693737239	2,340657409	1,977857909	-0,507412171	0,349712951	0,017169536	-3,533815616	-3,288423786	-3,484138341	-4,376938432	-4,242185091	-4,199017232	Module_18	XP_004335108.1	zincbinding alcohol dehydrogenase family protein	1972	7.1e-198	100
TRINITY_DN11737_c0_g1_i2	-0,654900304	-0,606146646	-0,125897733	-0,430904888	-0,804618187	-0,552871852	-0,589062491	-0,483105315	-0,61795347	-0,509085423	-0,520973501	-0,905637351	1,064273191	-0,156036873	0,343227281	1,375648759	1,067112025	0,868580293	0,938458118	0,619085728	0,680808641	Module_2	XP_004353042.1	transporter, cation channel family	2291	1.3e-211	98,79
TRINITY_DN1174_c0_g1_i15	0,533972016	0,065585092	-0,328380184	-0,048611762	0,350593124	-0,328380184	0,46821757	-0,328380184	0,441391556	0,246932147	0,180555478	-0,014553887	0,451509856	0,608210646	-0,328380184	-0,328380184	-0,328380184	-0,328380184	-0,328380184	-0,328380184	-0,328380184	Module_18	XP_004338068.1	importin beta subunit	7182	0	100
TRINITY_DN1174_c0_g1_i16	0,350474835	-0,042282163	0,183092109	-0,129927235	-0,49389953	-0,09775822	0,291550303	-0,867237107	-0,363117353	-1,597903963	-1,612259256	-1,612259256	0,528846504	0,805660752	0,605591841	0,964262882	0,837434167	0,43003487	1,200033589	0,18682805	0,432834182	Module_2	XP_004338067.1	electron transport complex, RnfABCDGE type, D subunit	4967	1.8e-157	77,75
TRINITY_DN1174_c0_g1_i18	-0,272228649	-0,286583942	-0,214821273	0,215237323	-0,074948689	0,019094801	-0,25801479	0,518295666	-0,286583942	1,201416829	0,462735782	0,753256322	-0,286583942	-0,286583942	-0,286583942	-0,286583942	-0,286583942	-0,286583942	-0,286583942	0,515816098	-0,286583942	Module_18	XP_004338067.1	electron transport complex, RnfABCDGE type, D subunit	5830	2.1e-157	77,75
TRINITY_DN1174_c0_g1_i3	-0,379098144	-0,379098144	-0,379098144	-0,379098144	0,128823321	0,411673894	-0,379098144	-0,379098144	-0,379098144	-0,379098144	0,447907866	-0,379098144	-0,379098144	-0,379098144	-0,379098144	0,410005073	-0,379098144	0,577701974	1,665995294	0,459248592	0,82691986	Module_2	XP_004338068.1	importin beta subunit	7267	3,00E-246	100
TRINITY_DN1174_c0_g1_i5	-0,480550345	-0,480550345	-0,480550345	-0,480550345	-0,480550345	-0,480550345	-0,480550345	-0,480550345	-0,480550345	-0,480550345	-0,480550345	-0,480550345	-0,313192418	-0,480550345	0,193910306	0,057491108	0,942758892	0,686807582	1,201573444	1,71164382	1,766161755	Module_2	XP_004338068.1	importin beta subunit	7279	0	100
TRINITY_DN1174_c0_g1_i6	-0,556187088	-0,070760261	-0,556187088	-0,556187088	0,603442097	0,851437587	-0,556187088	1,011845016	1,245385481	0,696591863	1,237500748	1,37284639	-0,556187088	-0,27404386	-0,556187088	-0,556187088	-0,556187088	-0,556187088	-0,556187088	-0,556187088	-0,556187088	Module_18	XP_004338068.1	importin beta subunit	7080	0	92,43
TRINITY_DN1174_c0_g1_i8	-0,146993431	-0,146993431	-0,146993431	-0,146993431	-0,146993431	-0,146993431	-0,146993431	-0,146993431	-0,146993431	-0,146993431	-0,146993431	-0,146993431	-0,146993431	-0,146993431	0,266600652	-0,146993431	0,630373679	0,237056376	0,33016578	0,603184275	0,137520702	Module_2	XP_004338068.1	importin beta subunit	7368	0	100
TRINITY_DN11742_c1_g1_i2	0,684681544	1,134704892	0,632919161	1,326737165	1,302125968	1,193972264	1,324187403	1,23112277	1,198668732	1,367062538	1,664983945	1,48913411	-1,484511311	-1,865754687	-2,005957361	-1,761731623	-1,899235147	-1,6679096	-1,634111392	-0,832434614	-1,398654757	Module_18	XP_004344961.1	midasin family protein	2402	3,00E-299	99,05
TRINITY_DN1175_c0_g1_i10	0,595342204	0,990467156	1,110557709	0,953997307	1,068350319	1,190075835	0,62732566	0,643592914	1,088482086	0,632856529	0,946238584	1,063067364	-1,537543981	-0,940426083	-0,883404278	-1,509054096	-1,728457601	-0,926658461	-1,046404443	-1,251684539	-1,086720186	Module_18	XP_004337284.1	Nethylammeline chlorohydrolase	2549	3.8e-268	100
TRINITY_DN1175_c0_g1_i14	0,913873824	0,879065017	0,507965466	1,736145029	1,591525648	1,886436799	1,666292168	2,400203941	1,164202426	0,605666816	0,036403796	0,949598969	-0,155152318	-1,953824997	-1,953824997	-1,953824997	-0,505452602	-1,953824997	-1,953824997	-1,953824997	-1,953824997	Module_18	XP_004337284.1	Nethylammeline chlorohydrolase	2546	3.8e-268	100
TRINITY_DN1175_c0_g1_i19	1,046635168	1,054913904	1,021774036	1,272387313	1,11596776	1,162561371	1,070437249	0,861697494	1,276071228	0,883541128	0,535403229	0,717261015	-1,518806343	-0,851090194	-1,594272745	-1,194844743	-1,610751567	-1,117221655	-0,946505627	-1,857388067	-1,327769956	Module_18	XP_004337284.1	Nethylammeline chlorohydrolase	1090	9.7e-157	99,29
TRINITY_DN1176_c0_g1_i1	0,694244402	-1,081859586	0,85586144	0,689180829	1,503102915	1,174849182	0,377572033	-0,391219007	0,240645472	0,206203615	0,663592897	-0,310396527	-0,049758743	0,428089561	-0,241094248	-0,811629679	-0,671518481	-0,800903272	-1,001884209	-0,654253413	-0,81882518	Module_18	XP_004337893.1	leucine-tRNA ligase	3376	3.2e-307	96,82	Drug metabolism - other enzymes, Aminoacyl-tRNA biosynthesis
TRINITY_DN1176_c0_g1_i12	0,216336227	0,670433846	0,243303274	0,487732516	0,011027023	-0,222822997	0,320538599	0,411968359	0,280861013	0,292644593	0,747802401	-0,050166793	-0,590194063	-0,590194063	-0,590194063	0,553199356	-0,590194063	-0,52669112	-0,348964027	-0,410046201	-0,316379818	Module_19	XP_004337893.1	leucine-tRNA ligase	3469	1.2e-301	98,06	Drug metabolism - other enzymes, Aminoacyl-tRNA biosynthesis
TRINITY_DN1176_c0_g1_i19	0,54372378	0,091099633	-0,326851422	0,536616893	-0,481305015	-0,334649792	0,542305201	0,263717134	0,240286384	0,829616721	0,838890807	0,119916071	-0,481305015	-0,481305015	-0,481305015	0,007209994	-0,481305015	-0,430281012	-0,044077276	-0,324261304	-0,146736739	Module_19	XP_004337893.1	leucine-tRNA ligase	3528	1.2e-301	98,06	Drug metabolism - other enzymes, Aminoacyl-tRNA biosynthesis
TRINITY_DN1176_c0_g1_i22	-0,025724173	-0,320859422	0,267945145	0,147984521	0,79017189	0,32898593	0,120624058	-0,077190341	0,073105854	0,050978195	0,337237783	-0,217865429	-0,320859422	-0,320859422	-0,320859422	0,623249377	-0,320859422	-0,28242324	-0,201835319	-0,197855468	-0,133091675	Module_18	XP_004337893.1	leucine-tRNA ligase	3477	1.2e-301	98,06	Drug metabolism - other enzymes, Aminoacyl-tRNA biosynthesis
TRINITY_DN1176_c0_g1_i3	-0,73575709	1,807422897	1,574924774	0,77895239	1,583889044	1,527081093	1,594425308	2,024161108	1,855347091	1,143458294	2,139444106	2,008526072	-3,277024108	-1,580585087	-3,277024108	-2,447580426	-2,758992615	-1,362459584	-0,731549897	-1,168332392	-0,69832687	Module_18	XP_004337893.1	leucine-tRNA ligase	1474	1.7e-188	99,68	Drug metabolism - other enzymes, Aminoacyl-tRNA biosynthesis
TRINITY_DN1176_c0_g1_i6	2,033642562	0,290394615	-0,669688128	1,385245625	-1,391279526	-0,56508699	1,235860344	0,444240375	0,525961257	1,715068793	1,465706163	0,934106888	-0,176533004	-1,391279526	-0,318830676	-1,168474965	-0,712306219	-0,893539438	-1,038521001	-0,835463371	-0,869223777	Module_18	XP_004337893.1	leucine-tRNA ligase	3427	3.2e-307	96,82	Drug metabolism - other enzymes, Aminoacyl-tRNA biosynthesis
TRINITY_DN1176_c0_g1_i9	1,401814104	1,050566419	0,744411585	1,326124771	-0,009968873	-0,051628024	0,810492701	0,44256088	0,515060305	0,690962119	1,192141008	0,69040065	0,119131629	-0,906969781	-0,709553356	-1,244273102	-0,974812427	-1,154791093	-1,502164205	-1,132764787	-1,296740522	Module_18	XP_004337893.1	leucine-tRNA ligase	3368	3.2e-307	96,82	Drug metabolism - other enzymes, Aminoacyl-tRNA biosynthesis
TRINITY_DN1176_c1_g1_i5	0,105794955	-0,594786892	-0,30722267	-0,053525765	-0,22659324	-0,028490731	-0,749827167	-0,933908879	-0,859505802	-0,955363934	-0,739349702	-0,33902498	0,617598832	0,011843101	-0,045085637	0,901844227	0,299718563	0,537443672	1,166102853	1,048518969	1,143820227	Module_2	XP_004337815.1	hypothetical protein ACA1_078650	2792	2.6e-145	95,77
TRINITY_DN11761_c0_g1_i18	-0,248270454	0,072503022	-0,248270454	-0,248270454	0,171807662	0,603728383	-0,248270454	0,056240587	-0,248270454	-0,248270454	-0,248270454	-0,248270454	0,505334082	0,299672857	0,536652247	-0,248270454	-0,248270454	-0,248270454	0,531619585	-0,248270454	0,201687029	Module_1	XP_004333600.1	NADbinding domain 4 domain containing protein	3423	0	92,6
TRINITY_DN11761_c0_g1_i9	0,258872608	-0,343860754	-0,37525595	-0,314516792	0,020903539	-0,37525595	-0,37525595	0,50366553	0,423001983	0,403793603	0,356796123	0,743768153	-0,37525595	-0,37525595	-0,37525595	0,220247711	0,320737863	0,220247711	-0,37525595	0,18839032	-0,37525595	Module_18	XP_004333600.1	NADbinding domain 4 domain containing protein	3323	0	94,82
TRINITY_DN1177_c0_g1_i9	0,127492493	0,001176043	1,117088397	0,227603978	0,028265318	0,907689414	0,298377052	-0,065399432	0,176747608	1,019447145	-0,246103346	-0,61235561	-0,61235561	-0,61235561	-0,61235561	-0,61235561	0,226797777	-0,042864518	-0,185822472	0,083638203	-0,61235561	Module_18	XP_004353069.1	NOL1/NOP2/sun domain containing protein	8936	0	96,26
TRINITY_DN1177_c1_g1_i14	-0,513259131	-0,301819318	-1,243952128	-1,042046163	-0,39083543	-1,381768634	-0,37233081	0,000182073	-0,248654017	-0,198515222	0,046016726	0,152086077	1,132180326	1,141943018	0,601129671	-0,365931147	0,955400846	0,546313314	-0,17856374	0,802621504	0,859802184	Module_1	XP_004338949.1	ankyrin repeat-containing protein	5599	0	88,32
TRINITY_DN1177_c1_g1_i15	-0,24083341	-0,24083341	-0,24083341	-0,24083341	-0,003269692	0,040122904	-0,24083341	-0,24083341	-0,24083341	-0,24083341	-0,24083341	-0,24083341	0,111925115	1,360387676	0,433627242	-0,24083341	0,386773428	0,229052566	0,034173638	0,297208043	-0,24083341	Module_1	XP_004338949.1	ankyrin repeat-containing protein	6008	0	88,32
TRINITY_DN1177_c1_g1_i16	-0,316735083	-0,701437937	-0,074323584	-0,271128857	0,104082662	-0,619485077	-0,303457583	-0,991861424	-0,56677026	-0,306939832	-0,220338608	-0,523185961	1,360459003	1,552170813	1,661870309	-0,014456953	0,541366948	0,565181944	-0,520757862	0,058262056	-0,412514715	Module_1	XP_004338949.1	ankyrin repeat-containing protein	9219	0	88,32
TRINITY_DN1177_c1_g1_i8	-0,875100783	-0,417860046	-0,750391092	-0,106093226	0,001555894	-0,306651569	-0,1504472	-0,488109855	-0,523702375	0,065971321	-0,054979943	-0,328592708	1,126676861	1,167102455	1,033394347	0,343141797	0,530808962	0,115840308	-0,712247233	0,327532158	0,002151926	Module_1	XP_004338949.1	ankyrin repeat-containing protein	9151	0	88,32
TRINITY_DN1177_c1_g2_i1	1,103994861	1,047229726	1,37918297	1,407288308	0,851854411	1,650214672	1,102810058	1,037134425	1,550176843	1,107543443	1,097268075	1,226545426	-1,208881926	-1,297878016	-1,580446919	-1,696664495	-1,765679173	-1,71465517	-1,765679173	-1,765679173	-1,765679173	Module_18	XP_004347756.1	Fbox domain containing protein	1863	7.2e-269	86,72
TRINITY_DN1178_c0_g1_i3	0,450312591	0,275913383	0,319814277	0,180112779	0,762552644	0,421818675	0,566513073	0,423735878	0,092035451	0,21300466	-0,113179448	0,097650619	-0,342693246	-0,022504386	-0,482915246	-0,469805164	-0,514384674	-0,53658042	-0,42081647	-0,411670988	-0,488913987	Module_18	XP_004333035.1	serine carboxypeptidase s28 protein	4508	1.3e-242	92,87
TRINITY_DN1178_c1_g1_i3	-0,269403082	0,147218926	-0,448074126	0,237752619	-0,24321915	-0,350932968	0,111951291	-0,604603534	-0,184242431	-0,596625477	-0,631520267	-0,442105168	0,565025135	0,118428047	0,354144817	0,003287365	0,589124492	0,303886206	0,228801018	0,528408067	0,582698223	Module_2	XP_004335621.1	hypothetical protein ACA1_037800	3501	2.8e-104	77,93
TRINITY_DN1178_c1_g2_i2	0,8305713	0,945223679	0,866803569	0,957903938	0,811886011	0,950165651	0,919569643	0,792855507	0,912865615	0,821332467	0,779539696	0,924691426	-1,569600252	-1,790407412	-1,71194746	-0,897876106	-1,175679216	-1,009630966	-0,737148014	-0,831760407	-0,78935867	Module_18	XP_004358089.1	Serine carboxypeptidase S28	2683	0	99,09
TRINITY_DN1179_c1_g1_i10	-0,582702332	-1,266250461	-0,949181878	-0,969725455	-0,90805063	-1,587023938	-0,756768614	-1,587023938	-1,587023938	-1,587023938	-1,587023938	-1,587023938	2,126451937	2,547114841	1,78523171	2,387413597	1,626634403	1,378668011	2,406378704	-0,678595288	1,375525085	Module_1	XP_004334473.1	hypothetical protein ACA1_329830	702	1.3e-50	98,99
TRINITY_DN1179_c1_g1_i15	0,030791472	0,154023238	-0,298044993	-0,070303917	-0,298044993	0,139182746	-0,298044993	-0,298044993	-0,298044993	0,296503557	-0,156612202	-0,298044993	0,258752254	0,269500455	0,137050159	-0,298044993	-0,072770063	0,388119334	0,03308693	0,683076997	-0,004086013	Module_1	XP_004334472.1	transporter, major facilitator subfamily protein	7191	2.6e-242	91,21
TRINITY_DN1179_c1_g1_i4	0,328180819	0,702049537	0,529484613	0,079052238	0,612728783	0,557042884	0,530090801	0,715377069	0,783960347	0,295276921	0,698039139	0,775521025	-1,316237036	-1,033084164	-1,400751759	-0,566830597	-0,4594422	-0,441900003	-0,714423242	-0,09602556	-0,578109617	Module_18	XP_004334472.1	transporter, major facilitator subfamily protein	4719	1.7e-242	91,21
TRINITY_DN1179_c2_g1_i7	0,574955091	0,042047183	0,443833908	0,93075637	1,016010038	0,614655784	0,533925907	0,445796611	0,376148054	0,669433808	0,810495987	0,670366685	-0,742496443	-1,068776562	-1,363411905	-1,568218752	-0,863114599	-0,560756141	-0,054217841	-0,580594888	-0,326838296	Module_18	XP_004357712.1	pentatricopeptide repeat domain containing protein	927	7.1e-124	100
TRINITY_DN1179_c3_g1_i1	0,66644312	0,911242654	0,453526611	-0,072848969	0,114712506	-0,038048015	0,657654374	0,238232419	0,965299138	0,437898217	0,129835781	0,545262304	-1,163075667	-0,856225028	-0,686756793	-0,194883393	-1,000371589	-0,30662957	-0,078232166	-0,572615567	-0,150420366	Module_19	XP_004352487.1	nucleic acid methylase	1102	3.9e-153	92,09
TRINITY_DN1179_c4_g1_i26	-0,353346012	-0,353346012	-0,353346012	1,167201956	0,031808884	-0,034884547	0,42570354	0,541956609	-0,353346012	-0,353346012	-0,353346012	-0,353346012	-0,353346012	0,214199435	-0,060564263	0,083881726	0,00505025	0,079613395	0,527143614	-0,08551062	-0,068831879	Module_2	XP_004337948.1	peptidase, putative	7638	3.5e-285	94,35
TRINITY_DN1179_c4_g1_i7	1,562406164	1,360911422	1,55628526	1,371175883	1,128469156	1,315970931	1,788922815	1,363873836	1,679104453	1,102007131	0,806793162	1,179006706	-2,518691337	-2,508390417	-2,509531338	-0,902294679	-1,926853391	-2,545355002	0,296681759	-1,827470149	-1,773022365	Module_18	XP_004337948.1	peptidase, putative	4573	2.1e-285	94,35
TRINITY_DN11790_c1_g1_i1	1,843578195	2,094372473	1,776905559	2,379290886	1,99682125	2,625383558	1,737521539	1,576533195	1,939055885	1,479893772	1,757285227	1,936067219	-2,766590325	-2,766590325	-2,766590325	-2,51927039	-2,766590325	-2,372625049	-2,514416912	-2,766590325	-1,903444782	Module_18	XP_004335085.1	hypothetical protein ACA1_097580	1710	2.3e-160	100
TRINITY_DN118_c0_g1_i1	-0,488107465	-0,488107465	-0,488107465	0,419552363	-0,488107465	0,798182293	-0,488107465	0,165411206	0,056872418	-0,488107465	-0,488107465	0,219417326	-0,488107465	0,661802203	0,336456747	0,372656738	0,568476064	0,608154388	-0,488107465	-0,209527914	0,395513351	Module_2	XP_004352516.1	hypothetical protein ACA1_360550	15481	0	83,51
TRINITY_DN118_c0_g1_i6	1,237161299	-0,913398378	-0,503057273	-0,913398378	-0,897615381	-0,913398378	0,42288501	-0,644365232	-0,913398378	-0,356601131	-0,913398378	-0,159793842	0,458439239	1,604381225	-0,644365232	1,483583081	1,132394041	0,966307388	0,969049038	0,411988037	-0,913398378	Module_1	XP_004352516.1	hypothetical protein ACA1_360550	15287	0	83,51
TRINITY_DN118_c0_g4_i1	0,560175233	0,914000121	0,618896003	0,182813439	0,640608922	0,412082535	0,975121146	0,67619903	0,838260436	0,93895172	0,796203884	0,478639384	-0,483335377	-0,400151856	-0,630597525	-1,000953737	-0,883698134	-1,266021845	-1,53922438	-0,885692735	-0,942276263	Module_18	no-hit	---NA---	571	NA	NA
TRINITY_DN118_c1_g1_i14	-0,558578757	-0,558578757	-0,558578757	-0,558578757	0,022531419	-0,558578757	-0,558578757	-0,558578757	-0,558578757	0,346772143	-0,558578757	-0,558578757	1,32660511	1,25124724	0,950356905	1,307340058	-0,276435528	-0,558578757	0,582199899	0,228853708	0,404895367	Module_1	XP_004340343.1	protein kinase domain containing protein	7242	6.9e-267	100
TRINITY_DN118_c1_g1_i8	-0,614134098	-0,169995479	-0,004509543	-0,474165833	1,406353891	1,097050065	0,698265233	0,504644284	0,951478357	-0,61526518	0,595441494	1,306858028	-0,696729281	-0,830884373	-0,793274911	-0,965762427	-0,269768614	-0,591696709	-0,439693615	-0,185032391	0,090821101	Module_18	XP_004352069.1	MAP kinase, putative	3616	2.1e-139	56,75
TRINITY_DN118_c2_g1_i4	-0,851582598	-0,851582598	-0,851582598	-0,851582598	-0,162730854	0,131730274	-0,255124458	0,449419658	-0,317520995	-0,166315191	0,853289367	-0,851582598	1,272745537	1,597846717	1,390257586	0,403011445	1,213645025	-0,851582598	-0,851582598	-0,851582598	0,402406669	Module_1	XP_004336523.1	Hypothetical protein ACA1_193130	578	8.7e-64	96,83
TRINITY_DN118_c2_g1_i6	0,232423268	-0,629928931	-0,629928931	0,093411189	-0,629928931	-0,009811766	-0,629928931	-0,629928931	-0,629928931	-0,629928931	-0,629928931	0,648055816	1,030452104	1,247029965	1,173298105	-0,629928931	-0,629928931	0,320166163	0,158339151	0,383711979	1,022213341	Module_1	XP_004336524.1	ELR14511.1 metallophosphoesterase	1238	1.1e-124	99,19
TRINITY_DN1180_c1_g1_i11	0,008604676	0,590881843	0,800062768	0,460149188	-0,511440348	-0,322406523	0,887457223	0,541670989	0,89835788	0,423642175	-0,22811118	0,66232672	-0,511440348	-0,511440348	-0,119672628	-0,511440348	-0,511440348	-0,511440348	-0,511440348	-0,511440348	-0,511440348	Module_18	XP_004333140.1	BTB/POZ domain containing protein	3401	0	90,16
TRINITY_DN1180_c1_g1_i12	0,538307606	1,563837474	1,89605569	0,246582553	-0,598719564	0,743109882	1,654952525	1,821180383	1,840870376	1,233952141	1,257657219	1,504565863	-0,842886438	-1,409352595	-1,02097876	-1,738189059	-1,738189059	-1,738189059	-1,738189059	-1,738189059	-1,738189059	Module_18	XP_004333140.1	BTB/POZ domain containing protein	3420	0	90,16
TRINITY_DN1180_c1_g1_i6	1,04829299	0,525811118	1,194540607	-0,149219996	-0,322987064	-0,322987064	-0,209286564	0,367653515	0,91946301	-0,322987064	-0,322987064	0,501577148	-0,322987064	-0,322987064	-0,322987064	-0,322987064	-0,322987064	-0,322987064	-0,322987064	-0,322987064	-0,322987064	Module_18	XP_004333140.1	BTB/POZ domain containing protein	3668	0	90,16
TRINITY_DN1180_c1_g1_i8	1,008931862	2,040624769	2,05388427	0,363525659	-0,423440607	0,708530889	1,726492464	1,248898435	2,077712873	1,204732998	1,157114023	1,371791817	-1,314138187	-1,830577718	-1,211776469	-2,136256462	-2,136256462	-1,506783265	-1,308437437	-1,699028723	-1,395544728	Module_19	XP_004333140.1	BTB/POZ domain containing protein	3438	0	90,16
TRINITY_DN1181_c0_g1_i10	0,513515722	0,56553268	0,880904167	0,294855054	-0,840790859	0,72336289	0,636475413	0,845052137	0,871313774	-0,440155227	0,525516156	0,586198556	-0,26337141	-1,997698439	-0,139662352	-0,826176652	0,35739652	0,718994761	-1,151388947	-0,700911778	-1,158962166	Module_18	XP_004338084.1	phospholipidtranslocating P-type ATPase family protein	5281	0	98,96
TRINITY_DN1181_c0_g3_i2	0,252815001	0,31417273	0,484863464	0,10468859	-0,236727934	-0,236727934	0,339552323	-0,236727934	-0,236727934	0,113769313	-0,236727934	-0,236727934	-0,236727934	-0,236727934	-0,236727934	0,057231045	0,056053815	-0,236727934	0,259990053	0,031107458	0,353035553	Module_19	XP_004338084.1	phospholipidtranslocating P-type ATPase family protein	4036	0	65,43
TRINITY_DN11818_c0_g2_i4	0,084676617	1,314596438	0,445309563	-0,983803121	-0,401199893	-0,814926209	1,245141289	0,952642369	1,003172871	0,962768739	1,156751008	0,621446394	-0,855328563	-1,275406679	-0,610013908	-0,63386065	-0,554690437	-1,115777494	-0,159707526	-0,306762923	-0,075027881	Module_19	XP_004341798.1	protein kinase domain containing protein	2271	7.2e-279	98,02
TRINITY_DN1182_c0_g1_i16	0,532661253	0,593758387	0,089262618	-0,341894547	0,06213544	-0,053341778	0,715587223	-0,372734894	0,751334044	0,307405566	0,433645563	0,062855886	-0,670273388	-0,80442848	-0,817627978	-0,555256728	0,044006336	-0,221218951	0,226123086	-0,093716126	0,111717468	Module_19	XP_004334645.1	tetratricopeptide repeat domain containing protein	3254	1.4e-195	83,64
TRINITY_DN1183_c0_g2_i1	0,658638151	1,173887527	1,378260561	1,349609261	1,580010699	1,93271934	0,162950853	0,24946102	0,375966319	-0,573645151	0,2955062	1,05272217	-1,581055003	-1,260613457	-1,242875179	-1,013531612	-1,214939913	-0,858273847	-0,75283843	-1,162863665	-0,549095843	Module_18	XP_004335510.1	Ca2+/calmodulin-dependent protein kinase	2431	5.2e-142	82,32
TRINITY_DN1183_c0_g2_i4	0,92724399	1,063570213	1,480232838	1,386939052	1,405088155	2,049615661	-0,210298176	0,369838779	0,655488854	-0,117693633	0,196319626	0,757246534	-1,291610599	-1,415507069	-1,428304857	-0,881754148	-1,156889832	-1,287120415	-0,735721022	-1,099077955	-0,667605997	Module_18	XP_004335510.1	Ca2+/calmodulin-dependent protein kinase	2416	5.2e-142	82,32
TRINITY_DN1183_c0_g2_i6	0,653945432	0,11037117	0,435559594	1,008969137	0,203582571	0,845540437	-0,030072963	-0,325487964	0,387211375	0,034135584	0,361387599	-0,512624463	-0,557293513	-0,441517198	-0,616835458	-0,563789224	-0,193715613	0,045276141	-0,380615183	-0,164790927	-0,299236534	Module_18	XP_004335511.1	KH domain containing protein	2523	9.9e-120	100
TRINITY_DN1183_c0_g2_i8	0,700334662	0,019412927	0,529713211	0,876641003	0,195718138	0,815669045	-0,168986013	-0,191777878	0,27764359	0,225268346	0,184257622	-0,417620349	-0,420309437	-0,424352489	-0,49204519	-0,410919478	-0,283050624	-0,187190609	-0,388366544	-0,14099338	-0,299046554	Module_18	XP_004335511.1	KH domain containing protein	2508	9.8e-120	100
TRINITY_DN1183_c1_g1_i1	0,797701628	0,406074505	0,656980719	0,464810082	0,132726591	0,32755953	0,539379787	-0,481187284	0,476150102	0,070910583	-0,50452641	0,116714273	-0,639431708	-0,27701272	-0,218965435	-0,47753643	-0,244591242	-0,370968528	-0,278070802	-0,345235402	-0,151481838	Module_18	XP_004333422.1	hypothetical protein ACA1_136200	9393	0	99,27
TRINITY_DN1183_c1_g1_i11	0,231073783	-0,19653239	-0,19653239	-0,19653239	1,02317825	0,252368562	-0,19653239	0,379747868	-0,19653239	0,219226277	0,134599533	0,117293907	-0,19653239	0,197432886	-0,19653239	-0,19653239	-0,19653239	-0,19653239	-0,19653239	-0,19653239	-0,19653239	Module_18	XP_004333422.1	hypothetical protein ACA1_136200	9216	0	99,27
TRINITY_DN1183_c1_g1_i15	-1,081042178	-1,211218228	-1,580824298	2,035651031	0,785427966	1,720324328	0,982577922	1,079784921	1,126700493	0,605359288	-0,303434599	0,066259914	-0,35925651	-1,580824298	-0,889290133	0,171924293	-0,423133785	-0,597511427	0,092732126	-0,215131761	-0,425075065	Module_18	XP_004337933.1	Hypothetical protein ACA1_188980	995	1.8e-69	92,36
TRINITY_DN1183_c1_g1_i16	-0,622401181	0,883489748	0,169204543	-0,408276376	-0,622401181	-0,622401181	1,212714434	0,940756949	1,689101934	0,419542649	1,031575997	1,207448379	-0,622401181	-0,622401181	-0,622401181	-0,622401181	-0,622401181	-0,534259584	-0,622401181	-0,387286861	-0,622401181	Module_19	XP_004333422.1	hypothetical protein ACA1_136200	3751	0	98,85
TRINITY_DN1183_c1_g1_i17	-0,073884712	0,952547905	0,214334536	0,476179581	0,394329714	-0,479877072	0,952547905	-0,479877072	0,019905048	0,038154421	0,444602921	0,71420998	-0,479877072	-0,479877072	0,083769198	-0,479877072	-0,479877072	-0,479877072	-0,479877072	-0,479877072	0,10219715	Module_19	XP_004333422.1	hypothetical protein ACA1_136200	9214	0	99,27
TRINITY_DN1183_c1_g1_i3	-0,011943621	0,464115289	0,623272536	0,447397177	-0,064849821	0,405054861	0,658849382	0,800803951	1,061846442	0,874451067	0,475255847	0,916674848	-1,152590272	-1,42693355	-1,360736444	-0,604705072	-0,56878197	-0,443006181	-0,498512612	-0,287217568	-0,308444289	Module_19	XP_004333422.1	hypothetical protein ACA1_136200	9145	0	99,27
TRINITY_DN1183_c1_g1_i7	-0,402319305	1,340980223	1,013439362	-0,402319305	-0,402319305	-0,402319305	0,436027432	0,050803142	0,913246926	-0,402319305	0,457650244	0,545533839	-0,402319305	0,002583817	-0,402319305	-0,402319305	-0,402319305	0,067566672	-0,402319305	-0,402319305	-0,402319305	Module_19	XP_004333422.1	hypothetical protein ACA1_136200	7458	0	99,27
TRINITY_DN1183_c4_g1_i7	-0,44971032	-0,44971032	0,920453961	-0,44971032	0,647226163	0,402288517	-0,44971032	-0,44971032	-0,44971032	1,572124708	0,369140241	1,059732173	-0,44971032	-0,314832265	-0,44971032	-0,44971032	0,720214682	0,020175657	-0,44971032	-0,44971032	-0,44971032	Module_18	XP_004350787.1	pleckstrin domain-containing protein	2467	1.9e-59	46,41
TRINITY_DN1183_c5_g1_i3	1,354813261	1,704753799	1,625621153	1,712387731	1,751585753	2,21249104	1,800884337	1,946486954	2,01543616	1,746073622	2,13764142	1,993740688	-3,12621574	-3,751953802	-2,726925007	-1,98684344	-3,063997308	-1,830898381	-2,223882637	-1,667209181	-1,623990424	Module_18	XP_004368207.1	Ribosome biogenesis protein	2375	1.7e-209	99,58
TRINITY_DN1183_c7_g1_i8	-1,085819368	-1,085819368	0,214011393	-1,085819368	-1,085819368	-1,085819368	0,446746955	-1,085819368	-0,087985036	-0,064339641	-0,192845553	-1,085819368	-0,068610078	0,898952244	1,082822667	-1,085819368	1,228587139	1,572963366	0,675891416	1,626556305	1,353803769	Module_2	XP_004338428.1	RUN domain containing protein	1183	2.8e-93	83,91
TRINITY_DN1184_c0_g1_i1	-0,394076782	-0,936711354	-1,265668648	-1,058194305	-0,437684225	-1,301337727	-0,564742577	0,500450519	-0,753898669	-0,805498091	-0,657111188	-0,288890688	-0,168302713	0,383777643	-0,272913836	1,212123828	0,922112583	1,25510192	1,935041901	1,447156577	1,249265831	Module_2	XP_004336345.1	Zn-finger in ubiquitin-hydrolases and other protein	883	1.6e-77	99,27
TRINITY_DN1184_c0_g1_i3	-0,58948994	0,136234017	-0,293096938	-0,775030555	-1,287279611	-0,587956789	-0,423518894	-1,681049168	-0,241767528	-0,316815307	-0,30291478	-0,281485647	0,124436574	-0,111606538	0,134377665	1,129803952	1,005493675	0,903005006	1,345536957	1,039285515	1,073838334	Module_2	XP_004336345.1	Zn-finger in ubiquitin-hydrolases and other protein	1574	5.6e-137	100
TRINITY_DN1184_c0_g1_i4	-0,367651323	-1,034895911	-0,774801747	-0,2858271	-0,078075129	-1,115500401	-0,105893074	0,451355425	-1,376864947	-0,663977191	0,179836473	-0,252586279	0,4409058	0,250350477	-0,132631293	0,504380516	1,122823476	0,250350477	1,221896018	0,970411745	0,796393989	Module_2	XP_004336345.1	Zn-finger in ubiquitin-hydrolases and other protein	1563	7.5e-134	98,68
TRINITY_DN1184_c0_g2_i2	-0,487602495	-0,048913728	-0,36571939	-0,610606449	-0,610606449	-0,421572625	-0,610606449	-0,610606449	-0,610606449	-0,249961247	-0,610606449	-0,610606449	-0,610606449	-0,162762805	-0,463951227	0,058420316	1,467661798	0,385782297	1,690981197	2,303575346	1,178914154	Module_2	XP_004367848.1	conditioned medium factor, putative	2396	3.6e-212	85,65
TRINITY_DN1184_c0_g2_i6	-0,587414842	-1,107958912	-0,957802308	-0,891810894	-1,32217319	-0,965887485	-1,162664804	-1,254380974	-1,205698327	-0,967408513	-1,534975267	-1,123701649	1,563457352	1,274311549	1,699316124	1,260192199	1,306973736	1,402806789	1,151109159	1,835882477	1,587827781	Module_1	XP_004358245.1	transcriptional regulator, Sir2 family protein	1963	1.3e-284	99,63
TRINITY_DN1184_c0_g2_i8	-0,330006449	-0,439701314	-0,219371359	-0,439701314	-0,439701314	-0,439701314	-0,439701314	-0,439701314	-0,439701314	0,107254864	-0,439701314	-0,439701314	-0,099423909	-0,439701314	-0,439701314	0,820926594	0,059060151	0,469495749	1,571436469	1,252725884	1,204616464	Module_2	XP_004367848.1	conditioned medium factor, putative	4656	0	88,38
TRINITY_DN1184_c0_g2_i9	-0,47665541	-0,736078562	-0,347613465	-0,736078562	-0,736078562	-0,736078562	-0,736078562	-0,736078562	-0,736078562	0,161549112	-0,736078562	-0,736078562	-0,337728192	-0,736078562	-0,736078562	1,62540909	0,21997809	0,614984337	2,851886427	2,00915877	1,77589542	Module_2	XP_004367848.1	conditioned medium factor, putative	4644	0	90,99
TRINITY_DN11843_c0_g2_i2	2,057000137	1,9920004	1,671550584	1,778478352	1,919842187	1,605999058	2,147970306	1,586851784	2,129990451	2,106545469	2,255692006	1,737392975	-2,94938766	-2,94938766	-2,94938766	-1,912356929	-2,94938766	-2,451647571	-2,94938766	-2,438425741	-1,439945167	Module_19	XP_004356659.1	nicotinate phosphoribosyltransferase	1876	5.8e-274	89,74	Nicotinate and nicotinamide metabolism
TRINITY_DN11843_c0_g3_i2	0,580447608	0,204380454	-0,335646815	-0,335646815	-0,335646815	-0,335646815	-0,335646815	-0,335646815	0,346926483	-0,335646815	0,255074955	-0,335646815	0,062703556	0,00349057	0,088737857	0,19242435	0,335193521	0,660741932	-0,335646815	0,626346863	-0,335646815	Module_2	XP_004356659.1	nicotinate phosphoribosyltransferase	3774	6.3e-296	91,63	Nicotinate and nicotinamide metabolism
TRINITY_DN1185_c0_g1_i1	-0,200986141	-0,724734216	-1,27773195	-1,901202549	-2,477482807	-1,878165013	-1,369125629	-1,200688402	-1,717048932	-1,105087842	-1,369125629	-1,351831705	1,605645444	1,656655972	1,516282117	1,717470989	2,523553758	1,983718306	1,753335035	2,07230956	1,744239636	Module_2	XP_004335059.1	serine/threonine kinase	459	5.5e-53	99,02
TRINITY_DN1185_c0_g1_i4	1,319718191	0,947165327	1,218899301	-0,470078948	-1,456013565	-1,345389631	1,312106552	1,270113702	1,147656472	1,560018617	1,113536813	1,291114001	-1,089782243	-1,408804607	-0,846925719	0,902635352	-1,264368622	-1,322423609	-0,982202356	-1,320602024	-0,576373003	Module_19	XP_004337798.1	serine/threonine kinase	552	5.8e-81	100
TRINITY_DN1185_c0_g1_i7	-0,996522976	-1,462909647	-1,809463068	-2,601068792	-2,601068792	-2,601068792	-2,283764724	-1,63611574	-2,26993687	-1,672793231	-2,317739624	-2,082030183	2,31459551	2,743156089	2,373322852	2,863436117	3,120249177	2,700262775	2,970850671	2,780491462	2,468117788	Module_2	XP_004335059.1	serine/threonine kinase	427	1.8e-53	100
TRINITY_DN1185_c0_g2_i1	1,116092627	1,002685609	1,095089977	-0,883746993	-2,053030654	-0,964210621	1,6579135	1,56285642	0,624364829	1,414900892	1,231187329	1,252793985	-0,555801525	-1,072639698	-1,423557457	-0,064255092	-1,632952538	-0,975104075	-0,108172208	-0,467106677	-0,75730763	Module_19	XP_004337798.1	serine/threonine kinase	567	5.9e-81	100
TRINITY_DN1185_c0_g4_i1	-0,865086459	-0,644113442	-1,933017717	-2,692555686	-3,541353867	-3,541353867	-1,313612792	-1,099870388	-2,771582128	-2,058505584	-1,747666031	-1,333148778	1,902219634	3,027727034	2,123783044	2,611944816	3,088847721	2,900527945	2,28610952	3,13105733	2,469649697	Module_2	XP_004335059.1	serine/threonine kinase	252	3.7e-43	98,81
TRINITY_DN1185_c1_g1_i2	0,331150834	0,654971816	0,679975822	0,155987749	0,275640246	1,570913856	0,095942593	0,095942593	0,259142696	0,725721412	-0,09444817	-0,262916372	-0,539115237	-0,539115237	-0,539115237	-0,539115237	-0,539115237	-0,539115237	-0,175103183	-0,539115237	-0,539115237	Module_18	XP_004349578.1	hypothetical protein ACA1_141790	1787	3.9e-187	90,5
TRINITY_DN1185_c1_g1_i4	1,5410482	1,791886435	1,435301114	1,840817674	1,488609389	2,107395023	1,542656592	1,685370671	1,807436753	1,336027642	1,488609389	1,684380189	-2,419082481	-2,945151292	-2,520766621	-2,250048307	-2,274310957	-1,885103909	-1,949485883	-1,682116887	-1,823472736	Module_18	XP_004349578.1	hypothetical protein ACA1_141790	1664	4.4e-193	99,75
TRINITY_DN1186_c0_g1_i17	0,21088727	0,991939158	-0,991373713	0,352318356	-0,158686197	0,662603466	1,055117347	0,948229007	0,412439348	0,546170859	0,21088727	0,750201134	-0,991373713	-0,554145974	-0,111667947	-0,991373713	-0,978447539	-0,991373713	-0,373135058	0,028683939	-0,027899589	Module_19	XP_004332972.1	serine/threonine dehydratase	7099	8.4e-124	100	Glycine, serine and threonine metabolism, D-Arginine and D-ornithine metabolism, D-Glutamine and D-glutamate metabolism, Cysteine and methionine metabolism
TRINITY_DN1187_c1_g1_i1	0,490308128	0,687872773	0,634052791	0,536739568	0,141997316	0,73243984	0,674939697	0,702663003	0,989455843	0,561291697	0,647355934	0,740397079	-1,452686886	-1,535803322	-1,342848287	-0,747437956	-0,803432896	-0,223954038	-0,427737185	-0,567773975	-0,437839122	Module_19	no-hit	---NA---	1478	NA	NA
TRINITY_DN1187_c2_g1_i9	-1,600088203	-1,883417371	-1,883417371	-1,883417371	-1,883417371	-1,883417371	-1,883417371	-1,797992715	-1,883417371	-1,883417371	-0,282671873	-1,883417371	2,266085892	2,702446532	2,108535235	1,855350466	2,298957117	2,388605818	1,859989881	2,803139182	2,348399009	Module_2	no-hit	---NA---	604	NA	NA
TRINITY_DN1188_c0_g1_i14	0,383808132	0,221395256	-0,381726614	-0,381726614	-0,381726614	-0,381726614	-0,381726614	0,388891032	-0,381726614	0,126194851	-0,381726614	-0,381726614	1,382534604	0,204197363	0,953413592	-0,381726614	-0,381726614	-0,381726614	0,191647912	-0,381726614	0,728636629	Module_1	XP_004338154.1	ubiquitin domain containing protein	2663	2.7e-237	82,03
TRINITY_DN11889_c0_g1_i1	-0,00818286	0,450744878	0,206801611	-0,651577314	0,568133326	1,217109452	0,011083942	-0,651577314	-0,651577314	1,577702965	1,576471734	0,920827334	-0,623008161	-0,555315461	-0,651577314	-0,651577314	-0,521964576	-0,651577314	-0,3994039	-0,223971141	-0,28756526	Module_18	XP_027523192.1	RNA cytidine acetyltransferase	2078	4.4e-259	83,94
TRINITY_DN11889_c0_g1_i3	2,042039366	2,1649569	2,083514781	2,420922178	1,870949792	2,534220866	2,124579026	2,084906248	2,213103408	1,815165818	1,957370961	2,118048157	-2,479488025	-2,677834972	-2,559608891	-2,876739041	-3,215876426	-3,215876426	-3,023051022	-2,875599021	-2,505703677	Module_18	XP_027693569.1	RNA cytidine acetyltransferase	3701	0	74,2
TRINITY_DN11889_c0_g2_i2	1,942011437	2,014545449	1,943988495	2,35923253	1,789916414	2,406062849	2,028468852	1,898150042	2,171186438	1,853410559	1,831364245	2,036644314	-2,344632321	-2,645651426	-2,754297518	-2,895255706	-3,015281714	-2,559206503	-2,896284365	-2,744075481	-2,420296591	Module_18	XP_027693569.1	RNA cytidine acetyltransferase	3740	0	74,2
TRINITY_DN119_c0_g1_i1	0,630632569	1,7858059	1,141783831	-0,137680253	-0,69168105	0,147721966	1,478886434	1,147542381	1,462376982	1,054828034	1,219188334	1,402080874	-1,415851039	-1,660531104	-1,498875325	-1,320355042	-1,088624756	-1,070964031	-0,926335324	-0,770933654	-0,88901573	Module_19	XP_004353608.1	kinesin motor domain containing protein	2408	0	97,77	Thiamine metabolism, Purine metabolism
TRINITY_DN119_c0_g2_i10	-0,361757324	-0,361757324	-0,361757324	-0,361757324	-0,361757324	-0,361757324	-0,361757324	1,255541159	-0,361757324	0,261173027	-0,361757324	-0,361757324	0,468498	0,973382882	0,968227326	0,597270895	-0,361757324	0,540509245	-0,361757324	-0,361757324	-0,361757324	Module_1	XP_004335738.1	gammaglutamyl hydrolase, putative	3342	2.6e-176	90,96
TRINITY_DN119_c0_g2_i11	1,003307637	-0,264044925	0,151511436	-0,739129808	-0,739129808	-0,739129808	0,631592467	-0,172558168	0,241992181	0,150733073	-0,739129808	0,32988487	-0,739129808	-0,739129808	-0,739129808	0,277366512	-0,035143204	1,16853002	1,285544472	-0,011427135	0,416619424	Module_3	XP_004335738.1	gammaglutamyl hydrolase, putative	3862	3,00E-176	90,96
TRINITY_DN119_c0_g2_i6	-0,004627654	-0,299685631	-1,926825502	0,618401566	1,215097696	-1,074826665	-1,926825502	-1,926825502	-1,926825502	-1,926825502	-1,798532101	-1,926825502	1,925073422	1,631442132	1,69926314	1,752260442	0,30920783	1,030531964	1,160128063	1,749216185	1,648002622	Module_1	XP_004335738.1	gammaglutamyl hydrolase, putative	3795	3,00E-176	90,96
TRINITY_DN119_c0_g2_i9	-0,10953985	0,455571238	-0,533342274	-0,353248795	0,132984027	-0,241248715	-1,580609239	-0,504567985	-1,301349506	-1,962006734	-0,642584406	-0,732145257	0,922809409	0,823500699	1,168170146	0,420141344	1,043751756	0,81542154	0,322512538	1,174055794	0,681724271	Module_1	XP_004335738.1	gammaglutamyl hydrolase, putative	4911	3.8e-176	90,96
TRINITY_DN119_c2_g1_i4	0,633725171	1,245198975	0,797825285	0,139383915	-1,272628008	0,4974037	1,172814623	1,055198495	1,394784215	1,554547607	0,509561865	1,274683028	-1,347052849	-1,347052849	-1,240743947	-1,375622001	-1,161497196	-0,507725537	-0,40035868	-0,785858514	-0,836587298	Module_19	XP_004353608.1	kinesin motor domain containing protein	2408	0	97,63	Thiamine metabolism, Purine metabolism
TRINITY_DN1190_c0_g1_i8	0,907983329	1,482581544	1,517932215	1,286378288	1,21286886	1,620124743	1,304596468	1,295019196	1,676916802	0,758361457	1,008803907	1,663247919	-1,827322211	-1,827322211	-1,827322211	-1,400789073	-1,648448253	-1,827322211	-1,721644133	-1,827322211	-1,827322211	Module_18	XP_004340427.1	pentatricopeptide repeat domain containing protein	1798	3.5e-196	97,53
TRINITY_DN1190_c1_g2_i4	-0,334999118	0,782794287	0,444007264	-0,752130818	0,049825014	-0,034958253	-0,291708835	0,351074683	0,376601218	-0,363050424	0,476386056	0,520685316	0,7806954	0,954100796	1,170931602	-0,238186499	0,111706297	-0,141687152	-0,92964655	-1,490284478	-1,442155805	Module_13	XP_004337080.1	hypothetical protein ACA1_214960	719	5.5e-92	90,28
TRINITY_DN11901_c0_g1_i1	-0,892535661	-0,797121773	-0,653412064	-0,748787949	-0,34908725	-0,857136777	-1,170693393	-1,088733302	-1,096069055	-0,853333384	-0,74975178	-1,19761985	1,117277125	0,935253378	1,061591973	1,43293627	1,255701437	1,010422914	1,243886872	1,116043148	1,281169123	Module_2	XP_004353143.1	leucine rich repeat domain containing protein	718	2.7e-107	96,23
TRINITY_DN11901_c0_g2_i2	-1,005938697	-0,709523599	-0,779188927	-1,06393042	-0,63049401	-1,291498012	-0,577526332	-1,177362854	-1,062723312	-0,552177766	-0,612130573	-0,720586053	1,32892362	1,000812345	1,076716789	0,842745473	1,115090038	1,301532792	1,081819809	1,193878316	1,241561372	Module_2	XP_004353143.1	leucine rich repeat domain containing protein	732	7.3e-108	96,24
TRINITY_DN11904_c0_g2_i9	-0,524360772	0,729628494	0,940307495	-0,524360772	1,047558691	-0,156989706	-0,524360772	-0,127105427	-0,524360772	-0,524360772	-0,524360772	-0,524360772	-0,524360772	0,612486832	-0,524360772	-0,524360772	-0,524360772	0,350632867	0,653238157	1,168066426	0,550144664	Module_2	XP_004352778.1	3hydroxyisobutyrate dehydrogenase	2468	1.9e-184	100	Valine, leucine and isoleucine degradation
TRINITY_DN11909_c0_g1_i4	-0,475026393	-0,318627944	-1,236708814	-0,226740645	-0,482762042	-0,161016463	-0,389139436	-0,231332781	-0,337481613	-0,466880665	-0,788019262	-0,694170095	0,433648126	0,36178344	0,074251687	0,461183595	0,434131522	0,833680514	1,180779185	0,878235618	1,150212468	Module_2	no-hit	---NA---	931	NA	NA
TRINITY_DN11909_c0_g2_i2	-0,426603834	-0,300203234	-0,345793351	-0,263879688	-0,40468704	-0,64745788	-0,35990948	-0,723849458	-0,061403905	-0,653554114	-1,006355873	-0,639059243	0,466975067	0,337016473	0,034177752	0,58678508	0,711155186	0,690571162	1,382299013	0,735940951	0,887836416	Module_2	no-hit	---NA---	915	NA	NA
TRINITY_DN1191_c0_g1_i1	-1,190636234	-0,72699295	-1,006300039	-1,575791131	-0,813654961	-0,848959914	-0,960374834	1,285171667	-0,043723579	-0,077540263	2,169015803	-0,355461176	-1,306757984	-0,026861361	0,243468299	-0,201168925	1,059731111	0,163624962	0,750746217	1,937446931	1,525018361	Module_2	XP_004341341.1	oxidoreductase, short chain dehydrogenase/reductase family protein	1467	2.6e-40	74,6
TRINITY_DN1191_c0_g1_i11	0,477126171	0,710369539	0,694221571	0,390172144	0,194716437	0,263711805	0,332833656	0,406977396	0,60862815	0,39331356	0,50824756	0,890404568	-0,81295629	-1,168303851	-0,661043707	-0,640820569	-0,748353815	-0,661043707	-0,271483114	-0,344829264	-0,561888241	Module_19	XP_004341340.1	tetratricopeptide repeat domain containing protein	5026	6.9e-266	92,13
TRINITY_DN1191_c0_g1_i4	0,524459976	0,466303955	0,774337609	0,491434671	0,612996651	0,756072438	0,264410801	1,089174445	0,551867621	0,156424686	0,082424105	0,896956895	-0,799960538	-0,802734953	-0,857930607	-0,709972726	-0,667631815	-0,733602472	-0,713884237	-0,689288571	-0,691857931	Module_18	XP_004341340.1	tetratricopeptide repeat domain containing protein	2848	3.6e-267	92,67
TRINITY_DN1191_c0_g1_i6	0,645851129	0,58379016	0,371075653	0,624432145	0,301925931	0,815438618	0,631734999	-0,277985869	0,349324907	0,893618778	0,57225013	0,271736813	-0,693263477	-0,986189311	-0,976805896	-0,541164335	-1,125694697	-0,419384087	-0,209758962	-0,427350397	-0,403582231	Module_18	XP_004341340.1	tetratricopeptide repeat domain containing protein	4989	8.1e-267	92,67
TRINITY_DN1191_c0_g1_i7	0,765820873	0,308454674	0,178413604	0,645167134	0,528634033	0,606240165	0,25751529	0,173322732	0,763564311	0,528191013	0,421071292	0,552792986	-0,700863088	-0,665974025	-0,73024262	-0,378311933	-0,495936379	-0,537067627	-0,877424771	-0,690513725	-0,652853938	Module_18	XP_004341340.1	tetratricopeptide repeat domain containing protein	2879	4,00E-266	92,13
TRINITY_DN11929_c0_g2_i11	1,470521284	-0,587448785	1,476399259	0,786060231	-0,587448785	-0,587448785	1,108990236	-0,587448785	0,300856111	0,960001045	0,070648421	1,079307807	-0,587448785	-0,587448785	-0,587448785	-0,587448785	-0,587448785	-0,587448785	-0,587448785	-0,587448785	-0,203398978	Module_19	XP_004333413.1	GTP-binding protein ychF family protein, putative	2621	1.2e-232	97,57
TRINITY_DN11929_c0_g2_i16	0,918686247	0,212679099	1,311546704	1,121349701	0,53651426	0,332992416	1,121095549	0,547904017	1,419447996	0,675922332	1,258460425	0,784221084	-1,383779041	-1,383779041	-0,379457435	-0,644795086	-0,913893064	-1,383779041	-1,383779041	-1,383779041	-1,383779041	Module_18	XP_004333413.1	GTP-binding protein ychF family protein, putative	788	1.7e-126	100
TRINITY_DN11929_c0_g2_i4	1,270878364	0,421108015	0,436991057	0,487181314	0,658179476	1,550360611	1,014916007	1,029655418	0,542551688	0,969408131	-0,322081851	1,095515296	-1,017184836	-1,017184836	-1,017184836	-1,017184836	-1,017184836	-1,017184836	-1,017184836	-1,017184836	-1,017184836	Module_18	XP_004333413.1	GTP-binding protein ychF family protein, putative	1578	4.2e-185	100
TRINITY_DN1193_c0_g1_i25	-0,282273363	-0,325285013	-0,567705011	0,105192848	-0,433021394	-0,643095618	-0,897689661	-0,262631831	-0,897689661	-0,030583931	-0,42053045	-0,583863364	0,127339134	1,132999543	-0,559693197	0,622355363	0,833928062	0,611246001	0,063563223	1,43802225	0,969416069	Module_2	XP_004337088.1	C2 domain containing protein	5075	2.2e-203	100
TRINITY_DN11931_c0_g1_i1	-1,175435976	-1,300391165	-1,202786022	-1,306453766	-1,480872665	-1,431947829	-1,24568199	-1,743118834	-1,566312233	-1,130824719	-0,815915346	-1,297168164	0,992139513	0,777502552	0,739363371	2,263077786	1,948401117	1,921025023	2,666924943	2,185723313	2,202751092	Module_2	XP_004353436.1	5formyltetrahydrofolate cyclo-ligase subfamily protein	820	2.4e-67	100
TRINITY_DN1194_c0_g1_i11	-0,321132671	-0,116991954	0,061811199	0,118611341	-0,110630454	-0,160447125	0,137821945	-0,587738886	0,167288854	-0,355104985	-0,473718789	-0,466737993	0,315022618	0,349707665	0,113962481	0,263480043	0,642744948	0,470397284	-0,273657735	-0,068628933	0,293941147	Module_1	XP_004339667.1	geranylgeranyl transferase type2 subunit beta, putative	6416	9.7e-188	100
TRINITY_DN1194_c0_g2_i8	-1,279212138	0,970794187	0,679757624	0,500709554	0,995509053	0,785401451	1,009480151	1,216807114	0,932909427	0,549511245	1,309861779	1,548989569	-0,584103049	-1,503252412	-1,188265927	-1,24382926	-0,790436558	-0,481062173	-1,503252412	-1,037539093	-0,88877813	Module_18	XP_004339668.1	Ras subfamily protein, putative	2243	1.1e-162	92,64
TRINITY_DN11944_c0_g1_i2	0,313415608	0,872776703	1,057050066	0,177211224	0,039571655	0,08378436	0,713991047	1,092105885	0,585088932	0,309076672	0,81099263	0,395224319	-0,626577083	-0,625390168	-0,812621749	-0,721032839	-0,907533396	-0,77134201	-0,554774871	-0,907533396	-0,52348359	Module_19	XP_004333340.1	hypothetical protein ACA1_190240	1383	1,00E-110	92,27
TRINITY_DN1195_c0_g1_i10	0,676066913	1,656576634	1,514335433	0,654525062	1,449043972	1,793654097	0,813491632	1,779065749	1,253400432	0,280639999	0,763240782	1,279689544	-1,291081468	-1,643839993	-1,643839993	-1,643839993	-1,115768829	-1,643839993	-1,643839993	-1,643839993	-1,643839993	Module_18	XP_004367944.1	hypothetical protein ACA1_289210	699	2.9e-114	100
TRINITY_DN1195_c0_g1_i7	0,12827541	-0,561425985	-0,34229926	-0,480694713	-0,760312003	-0,681494604	-0,661332388	-0,805078459	-0,7192068	-0,697373483	-0,921477625	-0,747266583	1,679821612	1,154735922	1,392167542	0,181960343	0,719231311	0,918429867	0,350851673	0,410803832	0,44168439	Module_1	XP_004367943.1	ATPase, AAA domain containing protein	4223	5.8e-274	99,37
TRINITY_DN1195_c0_g1_i8	-0,113520539	0,863020488	0,51770798	0,494877838	0,517245651	0,615547725	0,468336051	-0,650253778	0,350784505	0,398759684	0,446648228	0,580128974	0,512614203	-0,311186186	-0,177195326	-0,519280225	-0,568484223	-0,608285231	-0,781745632	-0,911419811	-1,124300378	Module_18	XP_004367943.1	ATPase, AAA domain containing protein	7329	9.8e-277	100
TRINITY_DN1195_c0_g2_i2	-0,140599305	0,098466453	0,063655689	0,26093565	-0,535662105	-0,098434366	1,452386293	-0,040990493	1,765925542	0,226474065	0,159440881	0,163000895	-0,535662105	-0,535662105	-0,535662105	-0,535662105	-0,535662105	-0,075181634	0,027984165	-0,535662105	-0,113429104	Module_19	XP_004342401.1	alanine aminotransferase, mitochondrial, putative	3051	1.4e-298	99,42
TRINITY_DN1195_c0_g2_i3	1,068405005	1,250112008	1,158450685	1,040849117	1,037290541	1,171691284	1,160820987	1,138459341	1,31681656	0,86123251	0,832280198	1,199488775	-0,797303255	-1,315370681	-1,419103468	-1,568524004	-1,789981855	-1,711704007	-1,518181644	-1,545707522	-1,570020576	Module_18	XP_004342401.1	alanine aminotransferase, mitochondrial, putative	2946	1.4e-298	99,42
TRINITY_DN1196_c0_g1_i10	0,490426152	0,558822459	0,614906839	0,775298522	0,63373585	0,771985788	0,510443054	0,81285807	0,388657149	0,595828833	0,487904399	0,565534911	-0,926796612	-0,930839665	-1,027101518	-0,892223463	-0,801826588	-0,6530358	-0,641946621	-0,791987197	-0,540644562	Module_18	XP_004335634.1	Hypothetical protein ACA1_037940	2839	1.3e-160	94,97
TRINITY_DN1196_c0_g1_i13	0,492356612	0,443610917	0,956749286	1,02296274	0,519433691	0,963051777	0,726920894	0,364879794	0,353148735	1,082591164	1,092555291	1,049858691	-0,856359163	-1,198607242	-1,01285314	-1,37237431	-1,079592561	-0,623054586	-0,905616694	-1,37237431	-0,647287585	Module_18	XP_004353090.1	DIL domain containing protein	2636	0	99,35
TRINITY_DN1196_c0_g2_i3	0,272527133	0,496786315	0,395695175	0,403676911	0,089191799	-0,028486746	-0,160541244	0,577796759	0,135459402	-0,71733849	0,813231714	0,190321337	-0,31898812	-0,312435368	-0,436382177	-0,355570131	-0,27691777	-0,394256701	-0,280110751	-0,094408139	0,000749094	Module_18	XP_004333039.1	hypothetical protein ACA1_048150	4873	0	98,82
TRINITY_DN1198_c0_g1_i10	-0,757760598	-0,757760598	-0,757760598	-0,757760598	-0,757760598	-0,757760598	-0,757760598	-0,757760598	-0,757760598	-0,675058008	-0,757760598	-0,757760598	-0,066226433	0,410881438	0,246561008	1,052476833	1,475513941	1,027580701	1,557805632	1,690083047	1,615748418	Module_2	XP_004336009.1	CBS domain containing protein	1936	5.5e-171	100
TRINITY_DN1198_c1_g1_i1	0,947250396	-0,727224572	0,009526798	-0,571370866	-0,595281701	-0,974282125	-1,135020981	-2,741936923	0,586899541	-0,813661361	-1,041497205	0,5746433	0,646941416	0,064387134	0,296499259	0,47358637	1,367674373	1,201515615	0,414621494	0,969668109	1,047061929	Module_2	XP_004335366.1	hypothetical protein ACA1_240300	1373	6.2e-92	94,57
TRINITY_DN1199_c0_g2_i14	0,268813333	-0,319031676	-0,319031676	0,620571044	-0,042832811	-0,319031676	-0,319031676	-0,319031676	-0,319031676	-0,319031676	0,179729789	-0,319031676	0,399055908	0,295442606	0,12563539	0,228911635	0,039364586	0,285039647	-0,319031676	0,080412888	0,391141072	Module_1	XP_004367883.1	Ubiquitinconjugating enzyme subfamily protein	4762	4.9e-43	73,76
TRINITY_DN1199_c0_g2_i20	-0,514281853	-0,514281853	-0,514281853	0,76726804	0,546457305	0,371682903	-0,514281853	-0,307638629	0,523451774	-0,175144468	-0,159265589	-0,129126956	-0,485712701	0,071642124	-0,514281853	0,274821364	0,420045925	-0,053801383	0,216901388	0,75415254	-0,06432437	Module_17	XP_004367883.1	Ubiquitinconjugating enzyme subfamily protein	4554	4.6e-43	73,76
TRINITY_DN1199_c1_g1_i1	-0,929365159	-0,334005312	0,516242807	1,416996848	1,233044283	1,753102268	-0,53846739	-0,164677533	0,554213052	-0,083965364	0,39847693	0,557382366	-0,756727032	-1,115377145	-0,62583448	-1,800072576	-0,305317759	-0,095564985	-1,063382507	0,589837692	0,793460995	Module_18	XP_004346021.1	SNF1 related protein kinase, putative	1646	1.4e-167	100
TRINITY_DN120_c0_g1_i1	1,841018618	1,948296145	1,916013745	2,183104004	1,909423313	2,507737655	1,840228566	1,918031097	2,151730089	1,802599478	1,819132979	2,075541589	-2,31172387	-2,44464184	-2,628931762	-3,240048603	-3,136884195	-2,602251482	-2,698580746	-2,740878935	-2,108915845	Module_18	XP_004367545.1	nucleolar complex associated protein, putative	980	5.7e-47	96,5
TRINITY_DN120_c0_g1_i2	1,58242061	1,670012735	1,621915398	2,016869303	1,656640967	2,074059207	1,547112019	1,370881297	1,939895697	1,227067834	1,060744764	1,602067496	-2,052813064	-2,333769378	-2,333769378	-1,795727925	-2,333769378	-2,074346226	-2,333769378	-1,777953223	-2,333769378	Module_18	XP_004367545.1	nucleolar complex associated protein, putative	930	7.1e-31	95,73
TRINITY_DN120_c1_g1_i1	0,521783224	0,627299589	0,811454598	0,014956776	0,209564202	0,204604932	1,022534041	1,137705777	0,628309997	0,863010911	1,236760433	0,886285269	-1,262467947	-1,091364245	-1,075373959	-0,748082069	-0,719093069	-0,316855706	-1,047138153	-0,495721885	-1,408172715	Module_19	XP_004339956.1	---NA---	976	NA	NA
TRINITY_DN1200_c0_g1_i2	0,631049475	0,76348475	0,275145381	0,302954289	0,367843819	0,215155523	0,846668164	0,799261062	0,641181177	0,75643765	1,103344396	0,889796523	-1,007665316	-0,95852245	-1,262922371	-0,643503858	-0,674648961	-0,577955794	-0,573755805	-0,977979185	-0,915368468	Module_19	XP_004352924.1	hypothetical protein ACA1_069810	4427	0	98,57
TRINITY_DN1200_c0_g3_i2	0,214394969	0,846191808	0,784093761	2,400274107	2,791997773	2,308146565	1,776643457	2,117824602	2,52839457	1,273953131	2,01500194	1,693818899	1,43203224	0,100122837	0,497650692	-2,191124782	-4,117883314	-4,117883314	-4,117883314	-4,117883314	-4,117883314	Module_18	XP_004337881.1	chorismate mutase subfamily protein	1097	3.8e-68	98,81
TRINITY_DN1200_c0_g3_i4	0,53620134	1,054359908	0,946125885	0,013676588	0,350458865	0,467601494	0,629257103	1,249357035	1,26339161	0,985001085	1,333688169	1,502455549	0,748501202	0,598261304	0,72776021	-1,374445674	-1,680587322	-1,899210024	-1,842024233	-2,629905666	-2,979924429	Module_18	XP_004337882.1	Carbohydrate binding domain CBM49 domain containing protein	1699	4.5e-92	99,56
TRINITY_DN12007_c0_g1_i10	0,895264269	0,966151025	1,104191495	1,147180592	1,234619854	1,401630936	0,947602886	0,883442326	1,166732961	0,870012315	0,986655662	1,221058691	0,080318752	-0,17121113	-0,267307719	-2,126268494	-1,888576936	-1,546771298	-2,121109865	-2,349881621	-2,433734702	Module_18	XP_004339280.1	phosphoenolpyruvate carboxylase	4248	0	96,9	Citrate cycle (TCA cycle), Carbon fixation in photosynthetic organisms, Biosynthesis of antibiotics, Methane metabolism, Carbon fixation pathways in prokaryotes, Glycolysis / Gluconeogenesis, Pyruvate metabolism
TRINITY_DN12007_c0_g1_i12	-1,050025491	-1,358009749	-0,621762093	-1,361603014	-0,778640646	-0,920714866	-1,1646172	-0,364003506	-0,976556476	-1,081283479	-0,989470712	-1,377278083	-1,628239657	-0,491392052	-1,628239657	2,555088049	2,754565911	2,643111313	2,453355624	2,778841119	2,606874664	Module_2	XP_004339280.1	phosphoenolpyruvate carboxylase	2724	9.7e-230	92,95	Citrate cycle (TCA cycle), Carbon fixation in photosynthetic organisms, Biosynthesis of antibiotics, Methane metabolism, Carbon fixation pathways in prokaryotes, Glycolysis / Gluconeogenesis, Pyruvate metabolism
TRINITY_DN12007_c0_g1_i13	-1,379120489	-1,764275386	-0,365377815	-0,976842921	-0,564524529	-1,085302078	-0,622188756	-0,594991725	-1,764275386	0,063949975	-1,764275386	-1,32172993	1,769412542	1,808371793	2,198181094	1,568432548	0,234642187	0,620327072	1,854315677	0,817798836	1,267472677	Module_1	XP_004339280.1	phosphoenolpyruvate carboxylase	2788	8.6e-258	95,97	Citrate cycle (TCA cycle), Carbon fixation in photosynthetic organisms, Biosynthesis of antibiotics, Methane metabolism, Carbon fixation pathways in prokaryotes, Glycolysis / Gluconeogenesis, Pyruvate metabolism
TRINITY_DN1201_c0_g1_i1	-0,463758125	-0,000135668	-0,463758125	-0,063220196	-0,463758125	-0,463758125	-0,463758125	-0,463758125	-0,447975128	1,212960619	-0,463758125	-0,125761662	1,330761715	1,660900865	1,059803831	-0,463758125	0,172228379	-0,463758125	-0,463758125	0,301776621	-0,463758125	Module_1	XP_004337413.1	glycerol-3-phosphate dehydrogenase (soluble)	2730	3.5e-155	68,64
TRINITY_DN1201_c0_g1_i12	2,189176829	2,35262693	1,623885181	1,749686364	3,176725196	2,420524566	1,03072923	1,486567012	2,202324984	0,258482895	2,419143591	1,500965748	1,136284706	2,16481619	1,516438268	-4,538062948	-4,538062948	-4,538062948	-4,538062948	-4,538062948	-4,538062948	Module_18	XP_004337413.1	glycerol-3-phosphate dehydrogenase (soluble)	1689	2.6e-180	89,82	Glycerophospholipid metabolism
TRINITY_DN1201_c0_g1_i14	0,333743642	0,401044307	0,2630006	0,120212882	0,635671577	0,29095783	0,051856166	0,097396464	0,416221521	-0,196393874	0,140087722	0,407510782	0,760896414	0,940050668	0,891669694	-0,881592641	-0,175906753	-0,993215343	-0,887187679	-1,626353342	-0,989670636	Module_13	XP_004337413.1	glycerol-3-phosphate dehydrogenase (soluble)	2646	1.4e-153	70,34
TRINITY_DN1201_c0_g1_i18	1,617384821	1,870597722	1,279759829	1,718061042	3,031558401	2,052443614	1,479659761	0,947732392	1,745539458	1,013736431	1,300767351	1,22411442	1,394601172	2,26133067	1,84447498	-4,156268718	-4,156268718	-4,080393851	-4,076293341	-4,156268718	-4,156268718	Module_13	XP_004337413.1	glycerol-3-phosphate dehydrogenase (soluble)	1441	1.2e-159	91,04	Glycerophospholipid metabolism
TRINITY_DN1201_c0_g1_i4	-0,010045793	-1,827259718	-1,209021062	-0,91959989	-1,827259718	-0,554042244	-0,400726579	-0,416918613	-0,278329948	0,343306339	-0,624998734	-1,255825602	1,818096095	1,331562005	1,780484849	1,113094994	0,394308071	0,731987343	0,283103526	1,095318739	0,432765938	Module_1	XP_004337413.1	glycerol-3-phosphate dehydrogenase (soluble)	2622	5.4e-153	72,77
TRINITY_DN1201_c0_g1_i5	1,034122234	-0,754563477	-0,116721416	-0,319468325	2,553302163	-0,607908254	1,402156723	-0,207607298	0,160001047	-0,754563477	-0,754563477	-0,32374298	0,498215475	1,470402888	1,248319032	-0,754563477	-0,754563477	-0,754563477	-0,754563477	-0,754563477	-0,754563477	Module_18	XP_004337413.1	glycerol-3-phosphate dehydrogenase (soluble)	1401	1.9e-43	42,49
[truncated: 15,668 more rows]
