# Supplementary material for: A time-resolved multi-omics atlas of Acanthamoeba castellanii encystment
Source: Nat Commun. 2022 Jul 14;13:4104. doi: 10.1038/s41467-022-31832-0 (PMC9283445; doi:10.1038/s41467-022-31832-0)
Supplement: Supplementary file 5 — Supplementary Data 2 [file 41467_2022_31832_MOESM5_ESM.xlsx]

## Sheet: Column description
Bernard C., Locard-Paulet M., Noël C., et al., 2022, A time-resolved multi-omics atlas of Acanthamoeba castellanii encystment
Supplementary Data 2: Gene Ontology term enrichment results at transcriptome, proteome and phosphoproteome level.
GO term enrichments were performed using a hypergeometric test with the full transcriptome or the full proteome as background for modules or proteome/phospho enrichment, respectively.
Genes from significant child-categories were removed with a FWER threshold of 0.1 (R package GOfuncR).
Column name	Description
go_id	GOfuncR gene ontology enrichment analysis output
candi_genes
bg_genes
root_id
root_candi_genes
root_bg_genes
odds_ratio
ci95_low
ci95_high
p
go_name
root_node
module/cluster	Module of regulated transcript/cluster of regulated protein-phosphorylation site
Raw .txt files are available on Zenodo with the DOI 10.5281/zenodo.5869928

## Sheet: transcriptomic
go_id	candi_genes	bg_genes	root_id	root_candi_genes	root_bg_genes	odds_ratio	ci95_low	ci95_high	p	go_name	root_node	module
GO:0004175	27	91	GO:0003674	658	5388	2.49028	1.54491	3.8977	0.00013702	endopeptidase activity	molecular_function	1
GO:0004843	16	38	GO:0003674	658	5388	3.50763	1.81519	6.4849	0.00012839	thiol-dependent ubiquitin-specific protease activity	molecular_function	1
GO:0005839	10	4	GO:0005575	745	5993	20.3493	5.85197	89.2553	1.70516e-07	proteasome core complex	cellular_component	1
GO:0005884	23	57	GO:0005575	745	5993	3.31687	1.93769	5.50838	1.04955e-05	actin filament	cellular_component	1
GO:0006732	46	190	GO:0008150	742	6073	2.04615	1.4353	2.86704	6.80688e-05	coenzyme metabolic process	biological_process	1
GO:0007411	27	79	GO:0008150	742	6073	2.86452	1.76588	4.52011	2.08155e-05	axon guidance	biological_process	1
GO:0007416	25	74	GO:0008150	742	6073	2.82601	1.7085	4.5355	4.93014e-05	synapse assembly	biological_process	1
GO:0008541	7	3	GO:0005575	745	5993	18.9174	4.30815	113.924	1.74762e-05	proteasome regulatory particle, lid subcomplex	cellular_component	1
GO:0009617	46	165	GO:0008150	742	6073	2.36606	1.65214	3.33329	2.78279e-06	response to bacterium	biological_process	1
GO:0010499	10	3	GO:0008150	742	6073	27.613	7.08964	156.635	4.65798e-08	proteasomal ubiquitin-independent protein catabolic process	biological_process	1
GO:0016579	29	79	GO:0008150	742	6073	3.08515	1.92896	4.81431	2.55662e-06	protein deubiquitination	biological_process	1
GO:0030104	11	10	GO:0008150	742	6073	9.1155	3.502	24.0227	2.99262e-06	water homeostasis	biological_process	1
GO:0030307	25	77	GO:0008150	742	6073	2.71457	1.64467	4.34412	7.39778e-05	positive regulation of cell growth	biological_process	1
GO:0031410	140	790	GO:0005575	745	5993	1.52394	1.24029	1.86361	6.02209e-05	cytoplasmic vesicle	cellular_component	1
GO:0032252	9	10	GO:0008150	742	6073	7.43999	2.66553	20.4435	6.89401e-05	secretory granule localization	biological_process	1
GO:0032436	29	47	GO:0008150	742	6073	5.21266	3.14221	8.51493	3.85825e-10	positive regulation of proteasomal ubiquitin-dependent protein catabolic process	biological_process	1
GO:0034515	13	2	GO:0005575	745	5993	53.0783	11.9936	485.46	2.85163e-11	proteasome storage granule	cellular_component	1
GO:0038096	13	20	GO:0008150	742	6073	5.39472	2.45495	11.4516	1.95614e-05	Fc-gamma receptor signaling pathway involved in phagocytosis	biological_process	1
GO:0043248	14	19	GO:0008150	742	6073	6.12435	2.82837	12.9451	3.29051e-06	proteasome assembly	biological_process	1
GO:0045842	16	18	GO:0008150	742	6073	7.40919	3.51799	15.4681	1.10971e-07	positive regulation of mitotic metaphase/anaphase transition	biological_process	1
GO:0048638	46	191	GO:0008150	742	6073	2.0351	1.42779	2.85111	7.24731e-05	regulation of developmental growth	biological_process	1
GO:0048765	9	7	GO:0008150	742	6073	10.6327	3.51184	33.6688	1.15618e-05	root hair cell differentiation	biological_process	1
GO:0060612	8	7	GO:0008150	742	6073	9.4415	2.98132	30.6821	6.08517e-05	adipose tissue development	biological_process	1
GO:0060627	70	328	GO:0008150	742	6073	1.82424	1.37169	2.39982	4.16572e-05	regulation of vesicle-mediated transport	biological_process	1
GO:0072678	9	6	GO:0008150	742	6073	12.4061	3.93084	42.521	5.59762e-06	T cell migration	biological_process	1
GO:0097546	5	1	GO:0005575	745	5993	40.4351	4.51636	1893.17	8.89946e-05	ciliary base	cellular_component	1
GO:0098542	67	295	GO:0008150	742	6073	1.94394	1.45068	2.57534	8.23227e-06	defense response to other organism	biological_process	1
GO:1903523	7	3	GO:0008150	742	6073	19.2478	4.38404	115.955	1.57646e-05	negative regulation of blood circulation	biological_process	1
GO:0000323	91	326	GO:0005575	971	5767	1.72575	1.33783	2.20897	2.6481e-05	lytic vacuole	cellular_component	2
GO:0005975	73	219	GO:0008150	982	5833	2.05842	1.54267	2.72138	9.34271e-07	carbohydrate metabolic process	biological_process	2
GO:0015078	18	26	GO:0003674	879	5167	4.13258	2.12433	7.87155	1.73233e-05	proton transmembrane transporter activity	molecular_function	2
GO:0015291	21	42	GO:0003674	879	5167	2.98584	1.67106	5.18619	0.000177484	secondary active transmembrane transporter activity	molecular_function	2
GO:0016616	24	55	GO:0003674	879	5167	2.60835	1.53536	4.31194	0.00028078	oxidoreductase activity, acting on the CH-OH group of donors, NAD or NADP as acceptor	molecular_function	2
GO:0022853	31	63	GO:0003674	879	5167	2.96092	1.84946	4.65322	4.80476e-06	active ion transmembrane transporter activity	molecular_function	2
GO:0031410	172	758	GO:0005575	971	5767	1.42245	1.179	1.70991	0.000194953	cytoplasmic vesicle	cellular_component	2
GO:0044282	56	173	GO:0008150	982	5833	1.97836	1.42499	2.71212	4.76564e-05	small molecule catabolic process	biological_process	2
GO:0009570	4	40	GO:0005575	46	6692	15.8089	3.93347	46.7209	0.000211424	chloroplast stroma	cellular_component	13
GO:0016040	2	2	GO:0003674	46	6000	134.752	9.57882	1919.25	0.000336537	glutamate synthase (NADH) activity	molecular_function	13
GO:0034637	5	44	GO:0008150	48	6767	17.732	5.23473	47.7741	2.12e-05	cellular carbohydrate biosynthetic process	biological_process	13
GO:0097054	3	3	GO:0008150	48	6767	149.357	19.3976	1126.7	6.46e-06	L-glutamate biosynthetic process	biological_process	13
GO:0035251	2	12	GO:0003674	14	6032	82.71	8.15352	437.313	0.000446013	UDP-glucosyltransferase activity	molecular_function	15
GO:0008541	3	7	GO:0005575	24	6714	135.138	21.1428	654.389	4.68842e-06	proteasome regulatory particle, lid subcomplex	cellular_component	16
GO:0016579	5	103	GO:0008150	23	6792	18.0051	5.12675	51.5321	2.44157e-05	protein deubiquitination	biological_process	16
GO:0031597	3	23	GO:0005575	24	6714	41.3668	7.39582	153.846	9.78496e-05	cytosolic proteasome complex	cellular_component	16
GO:0043161	7	307	GO:0008150	23	6792	9.23404	3.1879	23.9196	5.33603e-05	proteasome-mediated ubiquitin-dependent protein catabolic process	biological_process	16
GO:0043248	3	30	GO:0008150	23	6792	33.6792	6.09126	123.007	0.000171526	proteasome assembly	biological_process	16
GO:0000027	22	14	GO:0008150	1610	5205	5.13551	2.50552	10.8812	1.62857e-06	ribosomal large subunit assembly	biological_process	18
GO:0000154	25	24	GO:0008150	1610	5205	3.40415	1.85956	6.24528	2.90176e-05	rRNA modification	biological_process	18
GO:0000447	22	18	GO:0008150	1610	5205	3.99088	2.03766	7.91754	1.78344e-05	endonucleolytic cleavage in ITS1 to separate SSU-rRNA from 5.8S rRNA and LSU-rRNA from tricistronic rRNA transcript (SSU-rRNA, 5.8S rRNA, LSU-rRNA)	biological_process	18
GO:0000460	45	33	GO:0008150	1610	5205	4.50562	2.80052	7.31453	9.1042e-11	maturation of 5.8S rRNA	biological_process	18
GO:0000462	51	29	GO:0008150	1610	5205	5.83682	3.61555	9.58693	1.83726e-14	maturation of SSU-rRNA from tricistronic rRNA transcript (SSU-rRNA, 5.8S rRNA, LSU-rRNA)	biological_process	18
GO:0000463	18	8	GO:0008150	1610	5205	7.34227	3.03091	19.5484	1.03111e-06	maturation of LSU-rRNA from tricistronic rRNA transcript (SSU-rRNA, 5.8S rRNA, LSU-rRNA)	biological_process	18
GO:0000466	39	30	GO:0008150	1610	5205	4.28164	2.58231	7.16206	3.73262e-09	maturation of 5.8S rRNA from tricistronic rRNA transcript (SSU-rRNA, 5.8S rRNA, LSU-rRNA)	biological_process	18
GO:0000469	38	29	GO:0008150	1610	5205	4.31378	2.5812	7.27683	5.19552e-09	cleavage involved in rRNA processing	biological_process	18
GO:0001510	32	38	GO:0008150	1610	5205	2.75703	1.6614	4.54838	4.93652e-05	RNA methylation	biological_process	18
GO:0003724	37	47	GO:0003674	1454	4592	2.52458	1.58853	3.98607	5.05313e-05	RNA helicase activity	molecular_function	18
GO:0004812	26	24	GO:0003674	1454	4592	3.46451	1.9052	6.32472	1.78775e-05	aminoacyl-tRNA ligase activity	molecular_function	18
GO:0005730	232	424	GO:0005575	1594	5144	1.89609	1.59054	2.25644	1.13957e-12	nucleolus	cellular_component	18
GO:0005759	64	114	GO:0005575	1594	5144	1.8454	1.3296	2.54283	0.00022016	mitochondrial matrix	cellular_component	18
GO:0006091	85	148	GO:0008150	1610	5205	1.90418	1.43186	2.51963	6.7682e-06	generation of precursor metabolites and energy	biological_process	18
GO:0006364	147	123	GO:0008150	1610	5205	4.15037	3.22031	5.3566	8.64039e-29	rRNA processing	biological_process	18
GO:0006399	88	154	GO:0008150	1610	5205	1.89607	1.43309	2.49636	6.54324e-06	tRNA metabolic process	biological_process	18
GO:0006520	108	145	GO:0008150	1610	5205	2.5088	1.92383	3.26358	8.42712e-12	cellular amino acid metabolic process	biological_process	18
GO:0006732	84	152	GO:0008150	1610	5205	1.82967	1.37592	2.41985	2.31212e-05	coenzyme metabolic process	biological_process	18
GO:0006790	71	120	GO:0008150	1610	5205	1.95479	1.42837	2.65884	1.99176e-05	sulfur compound metabolic process	biological_process	18
GO:0008173	29	34	GO:0003674	1454	4592	2.72766	1.59699	4.63162	0.000145549	RNA methyltransferase activity	molecular_function	18
GO:0008186	38	45	GO:0003674	1454	4592	2.7111	1.70544	4.28956	1.31348e-05	RNA-dependent ATPase activity	molecular_function	18
GO:0009259	78	138	GO:0008150	1610	5205	1.86914	1.38905	2.50083	2.8684e-05	ribonucleotide metabolic process	biological_process	18
GO:0015399	44	58	GO:0003674	1454	4592	2.439	1.6021	3.69025	1.91269e-05	primary active transmembrane transporter activity	molecular_function	18
GO:0016491	140	265	GO:0003674	1454	4592	1.73949	1.39401	2.16386	9.39316e-07	oxidoreductase activity	molecular_function	18
GO:0017144	114	218	GO:0008150	1610	5205	1.74307	1.36704	2.21346	5.94747e-06	drug metabolic process	biological_process	18
GO:0019843	22	21	GO:0003674	1454	4592	3.34319	1.7481	6.41107	0.000110225	rRNA binding	molecular_function	18
GO:0019878	9	1	GO:0008150	1610	5205	29.2407	4.0461	1274.01	1.7762e-05	lysine biosynthetic process via aminoadipic acid	biological_process	18
GO:0030515	28	14	GO:0003674	1454	4592	6.41826	3.25734	13.2278	5.37614e-09	snoRNA binding	molecular_function	18
GO:0030686	50	26	GO:0005575	1594	5144	6.37231	3.87673	10.7001	5.34511e-15	90S preribosome	cellular_component	18
GO:0030687	43	27	GO:0005575	1594	5144	5.25258	3.16084	8.86986	1.38536e-11	preribosome, large subunit precursor	cellular_component	18
GO:0032040	39	18	GO:0005575	1594	5144	7.13967	3.97527	13.2967	8.23381e-13	small-subunit processome	cellular_component	18
GO:0034475	9	1	GO:0008150	1610	5205	29.2407	4.0461	1274.01	1.7762e-05	U4 snRNA 3'-end processing	biological_process	18
GO:0042273	59	43	GO:0008150	1610	5205	4.56549	3.01634	6.9592	8.8348e-14	ribosomal large subunit biogenesis	biological_process	18
GO:0043603	203	473	GO:0008150	1610	5205	1.44331	1.20543	1.72377	5.92347e-05	cellular amide metabolic process	biological_process	18
GO:0044283	164	302	GO:0008150	1610	5205	1.84105	1.49932	2.25499	4.82846e-09	small molecule biosynthetic process	biological_process	18
GO:0044743	21	16	GO:0008150	1610	5205	4.28435	2.12468	8.806	1.44287e-05	protein transmembrane import into intracellular organelle	biological_process	18
GO:0055114	183	360	GO:0008150	1610	5205	1.72574	1.42245	2.08863	2.75847e-08	oxidation-reduction process	biological_process	18
GO:0065002	25	25	GO:0008150	1610	5205	3.26741	1.79488	5.94824	6.45012e-05	intracellular protein transmembrane transport	biological_process	18
GO:1901607	44	42	GO:0008150	1610	5205	3.45307	2.20158	5.42374	2.5476e-08	alpha-amino acid biosynthetic process	biological_process	18
GO:1990542	30	25	GO:0008150	1610	5205	3.93287	2.22858	6.99735	1.02572e-06	mitochondrial transmembrane transport	biological_process	18
GO:0000228	74	298	GO:0005575	454	6284	3.91063	2.92802	5.17536	2.5875e-18	nuclear chromosome	cellular_component	19
GO:0000724	25	127	GO:0008150	463	6352	2.79729	1.72548	4.37552	2.80461e-05	double-strand break repair via homologous recombination	biological_process	19
GO:0000775	32	86	GO:0005575	454	6284	5.46203	3.47826	8.39682	3.67746e-12	chromosome, centromeric region	cellular_component	19
GO:0000778	8	13	GO:0005575	454	6284	8.6471	3.08937	22.6389	3.71775e-05	condensed nuclear chromosome kinetochore	cellular_component	19
GO:0000781	15	57	GO:0005575	454	6284	3.73132	1.9456	6.74662	6.9045e-05	chromosome, telomeric region	cellular_component	19
GO:0000785	55	266	GO:0005575	454	6284	3.11779	2.24865	4.26304	5.07361e-11	chromatin	cellular_component	19
GO:0000790	33	190	GO:0005575	454	6284	2.51359	1.65967	3.7075	1.51563e-05	nuclear chromatin	cellular_component	19
GO:0000796	8	15	GO:0005575	454	6284	7.49172	2.73555	18.9335	7.94315e-05	condensin complex	cellular_component	19
GO:0000922	15	40	GO:0005575	454	6284	5.33104	2.71343	9.95553	2.06256e-06	spindle pole	cellular_component	19
GO:0003682	34	213	GO:0003674	411	5635	2.29538	1.52592	3.36489	7.58246e-05	chromatin binding	molecular_function	19
GO:0003697	20	84	GO:0003674	411	5635	3.37908	1.94343	5.62518	1.73187e-05	single-stranded DNA binding	molecular_function	19
GO:0003777	8	10	GO:0003674	411	5635	11.1554	3.803	31.5863	1.0174e-05	microtubule motor activity	molecular_function	19
GO:0003887	12	38	GO:0003674	411	5635	4.4278	2.08929	8.74005	9.40103e-05	DNA-directed DNA polymerase activity	molecular_function	19
GO:0005643	16	62	GO:0005575	454	6284	3.66465	1.95677	6.49621	4.85364e-05	nuclear pore	cellular_component	19
GO:0005658	7	3	GO:0005575	454	6284	32.7499	7.4437	196.756	6.05475e-07	alpha DNA polymerase:primase complex	cellular_component	19
GO:0005664	5	3	GO:0005575	454	6284	23.2719	4.51369	150.477	6.41927e-05	nuclear origin of replication recognition complex	cellular_component	19
GO:0005813	26	135	GO:0005575	454	6284	2.76612	1.72422	4.28876	3.4841e-05	centrosome	cellular_component	19
GO:0005819	35	102	GO:0005575	454	6284	5.06019	3.30123	7.60303	2.31931e-12	spindle	cellular_component	19
GO:0005828	5	5	GO:0005575	454	6284	13.97	3.20275	60.9686	0.000257821	kinetochore microtubule	cellular_component	19
GO:0005871	7	10	GO:0005575	454	6284	9.81754	3.15551	28.7292	6.46826e-05	kinesin complex	cellular_component	19
GO:0006271	15	36	GO:0008150	463	6352	5.87183	2.96315	11.0968	7.91254e-07	DNA strand elongation involved in DNA replication	biological_process	19
GO:0006297	9	10	GO:0008150	463	6352	12.5604	4.4918	34.5868	1.42791e-06	nucleotide-excision repair, DNA gap filling	biological_process	19
GO:0006298	13	39	GO:0008150	463	6352	4.67431	2.27228	9.02334	3.0379e-05	mismatch repair	biological_process	19
GO:0007062	26	67	GO:0008150	463	6352	5.5779	3.36729	9.00187	2.37852e-10	sister chromatid cohesion	biological_process	19
GO:0007064	14	34	GO:0008150	463	6352	5.79001	2.84906	11.1771	2.07191e-06	mitotic sister chromatid cohesion	biological_process	19
GO:0007080	10	23	GO:0008150	463	6352	6.07114	2.56283	13.3553	4.24143e-05	mitotic metaphase plate congression	biological_process	19
GO:0007127	30	135	GO:0008150	463	6352	3.18978	2.04749	4.83207	5.04121e-07	meiosis I	biological_process	19
GO:0007144	7	5	GO:0008150	463	6352	19.462	5.2945	78.0447	3.75118e-06	female meiosis I	biological_process	19
GO:0008278	9	10	GO:0005575	454	6284	12.6767	4.53297	34.9112	1.33078e-06	cohesin complex	cellular_component	19
GO:0008608	11	15	GO:0008150	463	6352	10.2731	4.24134	24.0813	3.84111e-07	attachment of spindle microtubules to kinetochore	biological_process	19
GO:0010389	18	71	GO:0008150	463	6352	3.57721	1.98831	6.13125	2.2659e-05	regulation of G2/M transition of mitotic cell cycle	biological_process	19
GO:0017056	10	20	GO:0003674	411	5635	6.99639	2.90393	15.7922	1.65173e-05	structural constituent of nuclear pore	molecular_function	19
GO:0030261	15	38	GO:0008150	463	6352	5.56021	2.81898	10.4425	1.36636e-06	chromosome condensation	biological_process	19
GO:0030915	4	1	GO:0005575	454	6284	55.8394	5.50237	2700.92	9.63476e-05	Smc5-Smc6 complex	cellular_component	19
GO:0031145	11	21	GO:0008150	463	6352	7.33218	3.17167	16.0271	4.4106e-06	anaphase-promoting complex-dependent catabolic process	biological_process	19
GO:0031261	8	12	GO:0005575	454	6284	9.36844	3.3035	25.0826	2.44424e-05	DNA replication preinitiation complex	cellular_component	19
GO:0031298	8	12	GO:0005575	454	6284	9.36844	3.3035	25.0826	2.44424e-05	replication fork protection complex	cellular_component	19
GO:0031390	7	7	GO:0005575	454	6284	14.029	4.17878	47.1019	1.36422e-05	Ctf18 RFC-like complex	cellular_component	19
GO:0033044	38	250	GO:0008150	463	6352	2.18202	1.48738	3.12823	6.11912e-05	regulation of chromosome organization	biological_process	19
GO:0033260	23	63	GO:0008150	463	6352	5.21609	3.05644	8.62676	6.82039e-09	nuclear DNA replication	biological_process	19
GO:0034399	21	111	GO:0005575	454	6284	2.69646	1.58945	4.37898	0.000267531	nuclear periphery	cellular_component	19
GO:0034501	9	11	GO:0008150	463	6352	11.4175	4.15875	30.4819	2.44118e-06	protein localization to kinetochore	biological_process	19
GO:0042393	17	61	GO:0003674	411	5635	3.94148	2.13673	6.9152	1.34363e-05	histone binding	molecular_function	19
GO:0042575	14	10	GO:0005575	454	6284	19.9365	8.1822	50.5512	3.43824e-11	DNA polymerase complex	cellular_component	19
GO:0043601	16	15	GO:0005575	454	6284	15.2501	7.01032	33.3893	1.63652e-11	nuclear replisome	cellular_component	19
GO:0044772	53	306	GO:0008150	463	6352	2.55359	1.83903	3.4926	5.81266e-08	mitotic cell cycle phase transition	biological_process	19
GO:0044786	30	98	GO:0008150	463	6352	4.41975	2.80053	6.80251	1.098e-09	cell cycle DNA replication	biological_process	19
GO:0045120	6	7	GO:0005575	454	6284	11.9984	3.31623	41.9086	0.000103351	pronucleus	cellular_component	19
GO:0045132	23	110	GO:0008150	463	6352	2.9655	1.78601	4.73735	2.57591e-05	meiotic chromosome segregation	biological_process	19
GO:0051052	45	287	GO:0008150	463	6352	2.27451	1.598	3.17781	5.58314e-06	regulation of DNA metabolic process	biological_process	19
GO:0051256	5	2	GO:0008150	463	6352	34.5764	5.64743	363.483	2.65439e-05	mitotic spindle midzone assembly	biological_process	19
GO:0061982	33	153	GO:0008150	463	6352	3.10857	2.0399	4.6186	2.42959e-07	meiosis I cell cycle process	biological_process	19
GO:0071897	33	143	GO:0008150	463	6352	3.33124	2.18128	4.96288	6.19881e-08	DNA biosynthetic process	biological_process	19
GO:0090307	19	40	GO:0008150	463	6352	6.74868	3.6592	12.0441	4.91587e-09	mitotic spindle assembly	biological_process	19
GO:0090329	23	76	GO:0008150	463	6352	4.31504	2.556	7.03956	1.20073e-07	regulation of DNA-dependent DNA replication	biological_process	19
GO:1902975	10	15	GO:0008150	463	6352	9.31942	3.7211	22.3184	2.45746e-06	mitotic DNA replication initiation	biological_process	19
GO:1990023	6	8	GO:0005575	454	6284	10.498	2.98875	34.6351	0.000170632	mitotic spindle midzone	cellular_component	19

## Sheet: proteomic
go_id	candi_genes	bg_genes	root_id	root_candi_genes	root_bg_genes	odds_ratio	ci95_low	ci95_high	p	go_name	root_node	cluster
GO:0000462	5	55	GO:0008150	19	3887	24.7909	6.74722	76.1067	7.12279e-06	maturation of SSU-rRNA from tricistronic rRNA transcript (SSU-rRNA, 5.8S rRNA, LSU-rRNA)	biological_process	1
GO:0032040	4	38	GO:0005575	20	3885	25.1895	5.85703	83.1553	4.94676e-05	small-subunit processome	cellular_component	1
GO:0005697	2	8	GO:0005575	11	3894	105.617	9.68558	649.255	0.000320722	telomerase holoenzyme complex	cellular_component	4
GO:0004758	2	0	GO:0003674	29	3499	Inf	23.1267	Inf	6.52562e-05	serine C-palmitoyltransferase activity	molecular_function	6
GO:0000055	5	12	GO:0008150	105	3801	15.741	4.26334	49.1845	6.10531e-05	ribosomal large subunit export from nucleus	biological_process	7
GO:0003723	33	413	GO:0003674	100	3428	3.59398	2.26416	5.60899	6.37693e-08	RNA binding	molecular_function	7
GO:0003899	5	17	GO:0003674	100	3428	10.5382	2.97726	30.5724	0.000297029	DNA-directed 5'-3' RNA polymerase activity	molecular_function	7
GO:0005730	28	381	GO:0005575	104	3801	3.30556	2.0359	5.23558	1.39499e-06	nucleolus	cellular_component	7
GO:0005736	5	6	GO:0005575	104	3801	31.8047	7.54598	127.054	4.95205e-06	RNA polymerase I complex	cellular_component	7
GO:0006364	18	166	GO:0008150	105	3801	4.5278	2.50356	7.79845	1.24634e-06	rRNA processing	biological_process	7
GO:0010494	8	58	GO:0005575	104	3801	5.37253	2.15517	11.7249	0.000308499	cytoplasmic stress granule	cellular_component	7
GO:0042273	9	56	GO:0008150	105	3801	6.26249	2.64553	13.2408	4.7389e-05	ribosomal large subunit biogenesis	biological_process	7
GO:0043021	10	53	GO:0003674	100	3428	7.06439	3.10313	14.6131	7.80845e-06	ribonucleoprotein complex binding	molecular_function	7
GO:0043604	24	340	GO:0008150	105	3801	3.01461	1.80266	4.88107	2.18346e-05	amide biosynthetic process	biological_process	7
GO:1990904	31	456	GO:0005575	104	3801	3.1138	1.95357	4.86282	2.36203e-06	ribonucleoprotein complex	cellular_component	7
GO:0005884	4	56	GO:0005575	23	3882	14.3485	3.43838	45.0824	0.000358598	actin filament	cellular_component	8

## Sheet: phosphoproteomic
go_id	candi_genes	bg_genes	root_id	root_candi_genes	root_bg_genes	odds_ratio	ci95_low	ci95_high	p	go_name	root_node	cluster
GO:0031369	5	2	GO:0003674	97	1048	28.1924	4.54376	298.265	7.24332e-05	translation initiation factor binding	molecular_function	3
GO:0051015	16	49	GO:0003674	97	1048	4.0195	2.03939	7.58153	4.24913e-05	actin filament binding	molecular_function	3
GO:0090079	8	14	GO:0003674	97	1048	6.61765	2.33897	17.4388	0.00023584	translation regulator activity, nucleic acid binding	molecular_function	3
GO:0030864	6	46	GO:0005575	29	1231	6.6974	2.12704	18.0059	0.000844724	cortical actin cytoskeleton	cellular_component	5
GO:0016616	3	3	GO:0003674	33	1112	36.3958	4.68371	282.509	0.000411973	oxidoreductase activity, acting on the CH-OH group of donors, NAD or NADP as acceptor	molecular_function	6
GO:0006283	3	4	GO:0008150	21	1240	50.4762	6.89538	319.937	0.000133727	transcription-coupled nucleotide-excision repair	biological_process	7
GO:0008180	2	0	GO:0005575	24	1236	Inf	9.90912	Inf	0.000347971	COP9 signalosome	cellular_component	7
GO:0032007	4	17	GO:0008150	20	1241	17.8326	3.93157	63.793	0.000232313	negative regulation of TOR signaling	biological_process	8
GO:0042645	2	2	GO:0005575	11	1249	131.812	8.70132	2039.89	0.000412093	mitochondrial nucleoid	cellular_component	9
GO:0120105	2	4	GO:0005575	11	1249	66.9459	5.42375	536.165	0.00102043	actomyosin contractile ring, intermediate layer	cellular_component	9
