# Supplementary material for: A time-resolved multi-omics atlas of Acanthamoeba castellanii encystment
Source: Nat Commun. 2022 Jul 14;13:4104. doi: 10.1038/s41467-022-31832-0 (PMC9283445; doi:10.1038/s41467-022-31832-0)
Supplement: Supplementary file 6 — Supplementary Data 3 [file 41467_2022_31832_MOESM6_ESM.xlsx]

## Sheet: Column description
Bernard C., Locard-Paulet M., Noël C., et al., 2022, A time-resolved multi-omics atlas of Acanthamoeba castellanii encystment
Supplementary Data 3: Functional annotation of transcripts using eggNOG-mapper.
Column name	Description
query_name	Name in the Fasta file
seed_eggNOG_ortholog	Eggnog-mapper output
seed_ortholog_evalue
seed_ortholog_score
best_tax_level
Preferred_name
GOs
EC
KEGG_ko
KEGG_Pathway
KEGG_Module
KEGG_Reaction
KEGG_rclass
BRITE
KEGG_TC
CAZy
BiGG_Reaction
tax_scope
eggNOG OGs
bestOG (deprecated, use smallest from eggnog OGs)
COG Functional Category
eggNOG free text description
Name	Transcript ID
GOgroup	Computed protein sequences (RefSeq)
For GO terms enrichment, only best scored orthologs were utilised for each gene
Raw .txt file is available on Zenodo with the DOI 10.5281/zenodo.5869928

## Sheet: EggnogTable
query_name	seed_eggNOG_ortholog	seed_ortholog_evalue	seed_ortholog_score	best_tax_level	Preferred_name	GOs	EC	KEGG_ko	KEGG_Pathway	KEGG_Module	KEGG_Reaction	KEGG_rclass	BRITE	KEGG_TC	CAZy	BiGG_Reaction	tax_scope	eggNOG OGs	bestOG (deprecated, use smallest from eggnog OGs)	COG Functional Category	eggNOG free text description	Name	GOgroup
TRINITY_DN61_c0_g2_i1.p3|XP_004353491.1	212035.YR831_MIMIV	4e-43	180.6	Viruses													Viruses	4QAKR@10239	NA|NA|NA	S	protein serine/threonine kinase activity	TRINITY_DN61_c0_g2_i1	XP_004353491.1
TRINITY_DN61_c0_g4_i2.p1|XP_004352914.1	212035.YR831_MIMIV	4.9e-40	170.6	Viruses													Viruses	4QAKR@10239	NA|NA|NA	S	protein serine/threonine kinase activity	TRINITY_DN61_c0_g4_i2	XP_004352914.1
TRINITY_DN61_c1_g1_i1.p1|XP_004339773.1	212035.YR831_MIMIV	2.5e-09	68.6	Viruses													Viruses	4QAKR@10239	NA|NA|NA	S	protein serine/threonine kinase activity	TRINITY_DN61_c1_g1_i1	XP_004339773.1
TRINITY_DN61_c1_g1_i2.p2|XP_004339773.1	212035.YR826_MIMIV	2.2e-12	79	dsDNA viruses, no RNA stage													Viruses	4QAKR@10239,4QUUC@35237	NA|NA|NA	S	protein serine/threonine kinase activity	TRINITY_DN61_c1_g1_i2	XP_004339773.1
TRINITY_DN61_c2_g1_i1.p2|AAB17871.1	38654.XP_006035364.1	4e-35	154.5	Chordata	CALML3			ko:K02183	ko04014,ko04015,ko04016,ko04020,ko04022,ko04024,ko04070,ko04114,ko04218,ko04261,ko04270,ko04371,ko04626,ko04713,ko04720,ko04722,ko04728,ko04740,ko04744,ko04745,ko04750,ko04910,ko04912,ko04915,ko04916,ko04921,ko04922,ko04924,ko04925,ko04970,ko04971,ko05010,ko05031,ko05034,ko05133,ko05152,ko05167,ko05200,ko05214,ko05418,map04014,map04015,map04016,map04020,map04022,map04024,map04070,map04114,map0421…				ko00000,ko00001,ko01009,ko03036,ko04131,ko04147				Metazoa	3A0I4@33154,3BPXJ@33208,3D700@33213,48EAZ@7711,COG5126@1,KOG0027@2759	NA|NA|NA	T	Ca2+ insensitive EF hand	TRINITY_DN61_c2_g1_i1	AAB17871.1
TRINITY_DN61_c5_g1_i1.p2|XP_004335242.1	212035.YR826_MIMIV	4.9e-36	157.1	dsDNA viruses, no RNA stage													Viruses	4QAKR@10239,4QUUC@35237	NA|NA|NA	S	protein serine/threonine kinase activity	TRINITY_DN61_c5_g1_i1	XP_004335242.1
TRINITY_DN55_c0_g1_i29.p5|XP_004334405.1	10228.TriadP55752	5.6e-111	408.3	Metazoa	DDX21	GO:0003674,GO:0003676,GO:0003723,GO:0003724,GO:0003725,GO:0003824,GO:0004004,GO:0004386,GO:0005488,GO:0005575,GO:0005622,GO:0005623,GO:0005634,GO:0005654,GO:0005730,GO:0005737,GO:0006139,GO:0006351,GO:0006366,GO:0006725,GO:0006807,GO:0008026,GO:0008150,GO:0008152,GO:0008186,GO:0009058,GO:0009059,GO:0009605,GO:0009607,GO:0009615,GO:0009893,GO:0009987,GO:0010033,GO:0010467,GO:0010468,GO:0010501,GO:…	3.6.4.13	ko:K16911	ko01110,map01110				ko00000,ko01000,ko03009,ko03036				Metazoa	38HSV@33154,3BH16@33208,COG0513@1,KOG0331@2759	NA|NA|NA	A	7SK snRNA binding	TRINITY_DN55_c0_g1_i29	XP_004334405.1
TRINITY_DN55_c0_g1_i25.p4|XP_004334405.1	10228.TriadP55752	5.6e-111	408.3	Metazoa	DDX21	GO:0003674,GO:0003676,GO:0003723,GO:0003724,GO:0003725,GO:0003824,GO:0004004,GO:0004386,GO:0005488,GO:0005575,GO:0005622,GO:0005623,GO:0005634,GO:0005654,GO:0005730,GO:0005737,GO:0006139,GO:0006351,GO:0006366,GO:0006725,GO:0006807,GO:0008026,GO:0008150,GO:0008152,GO:0008186,GO:0009058,GO:0009059,GO:0009605,GO:0009607,GO:0009615,GO:0009893,GO:0009987,GO:0010033,GO:0010467,GO:0010468,GO:0010501,GO:…	3.6.4.13	ko:K16911	ko01110,map01110				ko00000,ko01000,ko03009,ko03036				Metazoa	38HSV@33154,3BH16@33208,COG0513@1,KOG0331@2759	NA|NA|NA	A	7SK snRNA binding	TRINITY_DN55_c0_g1_i25	XP_004334405.1
TRINITY_DN55_c0_g1_i27.p4|XP_004334405.1	10228.TriadP55752	5.6e-111	408.3	Metazoa	DDX21	GO:0003674,GO:0003676,GO:0003723,GO:0003724,GO:0003725,GO:0003824,GO:0004004,GO:0004386,GO:0005488,GO:0005575,GO:0005622,GO:0005623,GO:0005634,GO:0005654,GO:0005730,GO:0005737,GO:0006139,GO:0006351,GO:0006366,GO:0006725,GO:0006807,GO:0008026,GO:0008150,GO:0008152,GO:0008186,GO:0009058,GO:0009059,GO:0009605,GO:0009607,GO:0009615,GO:0009893,GO:0009987,GO:0010033,GO:0010467,GO:0010468,GO:0010501,GO:…	3.6.4.13	ko:K16911	ko01110,map01110				ko00000,ko01000,ko03009,ko03036				Metazoa	38HSV@33154,3BH16@33208,COG0513@1,KOG0331@2759	NA|NA|NA	A	7SK snRNA binding	TRINITY_DN55_c0_g1_i27	XP_004334405.1
TRINITY_DN55_c0_g1_i28.p4|XP_004334405.1	10228.TriadP55752	5.6e-111	408.3	Metazoa	DDX21	GO:0003674,GO:0003676,GO:0003723,GO:0003724,GO:0003725,GO:0003824,GO:0004004,GO:0004386,GO:0005488,GO:0005575,GO:0005622,GO:0005623,GO:0005634,GO:0005654,GO:0005730,GO:0005737,GO:0006139,GO:0006351,GO:0006366,GO:0006725,GO:0006807,GO:0008026,GO:0008150,GO:0008152,GO:0008186,GO:0009058,GO:0009059,GO:0009605,GO:0009607,GO:0009615,GO:0009893,GO:0009987,GO:0010033,GO:0010467,GO:0010468,GO:0010501,GO:…	3.6.4.13	ko:K16911	ko01110,map01110				ko00000,ko01000,ko03009,ko03036				Metazoa	38HSV@33154,3BH16@33208,COG0513@1,KOG0331@2759	NA|NA|NA	A	7SK snRNA binding	TRINITY_DN55_c0_g1_i28	XP_004334405.1
TRINITY_DN55_c0_g1_i14.p3|XP_004334405.1	10228.TriadP55752	5.6e-111	408.3	Metazoa	DDX21	GO:0003674,GO:0003676,GO:0003723,GO:0003724,GO:0003725,GO:0003824,GO:0004004,GO:0004386,GO:0005488,GO:0005575,GO:0005622,GO:0005623,GO:0005634,GO:0005654,GO:0005730,GO:0005737,GO:0006139,GO:0006351,GO:0006366,GO:0006725,GO:0006807,GO:0008026,GO:0008150,GO:0008152,GO:0008186,GO:0009058,GO:0009059,GO:0009605,GO:0009607,GO:0009615,GO:0009893,GO:0009987,GO:0010033,GO:0010467,GO:0010468,GO:0010501,GO:…	3.6.4.13	ko:K16911	ko01110,map01110				ko00000,ko01000,ko03009,ko03036				Metazoa	38HSV@33154,3BH16@33208,COG0513@1,KOG0331@2759	NA|NA|NA	A	7SK snRNA binding	TRINITY_DN55_c0_g1_i14	XP_004334405.1
TRINITY_DN55_c0_g1_i1.p4|XP_004334405.1	10228.TriadP55752	5.6e-111	408.3	Metazoa	DDX21	GO:0003674,GO:0003676,GO:0003723,GO:0003724,GO:0003725,GO:0003824,GO:0004004,GO:0004386,GO:0005488,GO:0005575,GO:0005622,GO:0005623,GO:0005634,GO:0005654,GO:0005730,GO:0005737,GO:0006139,GO:0006351,GO:0006366,GO:0006725,GO:0006807,GO:0008026,GO:0008150,GO:0008152,GO:0008186,GO:0009058,GO:0009059,GO:0009605,GO:0009607,GO:0009615,GO:0009893,GO:0009987,GO:0010033,GO:0010467,GO:0010468,GO:0010501,GO:…	3.6.4.13	ko:K16911	ko01110,map01110				ko00000,ko01000,ko03009,ko03036				Metazoa	38HSV@33154,3BH16@33208,COG0513@1,KOG0331@2759	NA|NA|NA	A	7SK snRNA binding	TRINITY_DN55_c0_g1_i1	XP_004334405.1
TRINITY_DN55_c0_g1_i3.p4|XP_004334405.1	10228.TriadP55752	5.6e-111	408.3	Metazoa	DDX21	GO:0003674,GO:0003676,GO:0003723,GO:0003724,GO:0003725,GO:0003824,GO:0004004,GO:0004386,GO:0005488,GO:0005575,GO:0005622,GO:0005623,GO:0005634,GO:0005654,GO:0005730,GO:0005737,GO:0006139,GO:0006351,GO:0006366,GO:0006725,GO:0006807,GO:0008026,GO:0008150,GO:0008152,GO:0008186,GO:0009058,GO:0009059,GO:0009605,GO:0009607,GO:0009615,GO:0009893,GO:0009987,GO:0010033,GO:0010467,GO:0010468,GO:0010501,GO:…	3.6.4.13	ko:K16911	ko01110,map01110				ko00000,ko01000,ko03009,ko03036				Metazoa	38HSV@33154,3BH16@33208,COG0513@1,KOG0331@2759	NA|NA|NA	A	7SK snRNA binding	TRINITY_DN55_c0_g1_i3	XP_004334405.1
TRINITY_DN55_c0_g1_i22.p2|XP_004334405.1	8010.XP_010887236.1	2.8e-134	486.1	Actinopterygii	DDX21	GO:0003674,GO:0003676,GO:0003723,GO:0003724,GO:0003725,GO:0003824,GO:0004004,GO:0004386,GO:0005488,GO:0005575,GO:0005622,GO:0005623,GO:0005634,GO:0005654,GO:0005730,GO:0005737,GO:0006139,GO:0006351,GO:0006366,GO:0006725,GO:0006807,GO:0008026,GO:0008150,GO:0008152,GO:0008186,GO:0009058,GO:0009059,GO:0009605,GO:0009607,GO:0009615,GO:0009893,GO:0009987,GO:0010033,GO:0010467,GO:0010468,GO:0010501,GO:…	3.6.4.13	ko:K16911	ko01110,map01110				ko00000,ko01000,ko03009,ko03036				Metazoa	38HSV@33154,3BH16@33208,3CTQX@33213,48A1E@7711,494A2@7742,49U66@7898,COG0513@1,KOG0331@2759	NA|NA|NA	A	DEAD (Asp-Glu-Ala-Asp) box polypeptide 21	TRINITY_DN55_c0_g1_i22	XP_004334405.1
TRINITY_DN55_c1_g1_i5.p3|XP_004341506.1	595460.RRSWK_03029	4.4e-36	158.3	Planctomycetes				ko:K07336					ko00000,ko01000				Bacteria	2J358@203682,COG3128@1,COG3128@2	NA|NA|NA	S	Prolyl 4-hydroxylase alpha subunit homologues.	TRINITY_DN55_c1_g1_i5	XP_004341506.1
TRINITY_DN55_c1_g1_i1.p3|XP_004341506.1	1210884.HG799462_gene8471	6.8e-16	91.3	Planctomycetes				ko:K07336					ko00000,ko01000				Bacteria	2J37F@203682,COG3128@1,COG3128@2	NA|NA|NA	S	Prolyl 4-hydroxylase alpha subunit homologues.	TRINITY_DN55_c1_g1_i1	XP_004341506.1
TRINITY_DN55_c1_g1_i6.p3|XP_004341506.1	595460.RRSWK_03029	4.4e-36	158.3	Planctomycetes				ko:K07336					ko00000,ko01000				Bacteria	2J358@203682,COG3128@1,COG3128@2	NA|NA|NA	S	Prolyl 4-hydroxylase alpha subunit homologues.	TRINITY_DN55_c1_g1_i6	XP_004341506.1
TRINITY_DN55_c1_g1_i2.p3|XP_004341506.1	1210884.HG799462_gene8471	6.8e-16	91.3	Planctomycetes				ko:K07336					ko00000,ko01000				Bacteria	2J37F@203682,COG3128@1,COG3128@2	NA|NA|NA	S	Prolyl 4-hydroxylase alpha subunit homologues.	TRINITY_DN55_c1_g1_i2	XP_004341506.1
TRINITY_DN55_c1_g2_i10.p8|XP_004344094.1	491205.JARQ01000009_gene3546	4e-12	78.2	Chryseobacterium				ko:K07336					ko00000,ko01000				Bacteria	1IJ2R@117743,3ZR9W@59732,4NR61@976,COG3128@1,COG3128@2	NA|NA|NA	S	Prolyl 4-hydroxylase alpha subunit homologues.	TRINITY_DN55_c1_g2_i10	XP_004344094.1
TRINITY_DN55_c1_g2_i10.p5|XP_004344091.1	554065.XP_005845171.1	4.7e-142	511.1	Chlorophyta		GO:0003674,GO:0003676,GO:0003723,GO:0003724,GO:0003729,GO:0003824,GO:0004004,GO:0004386,GO:0005488,GO:0005575,GO:0005618,GO:0005622,GO:0005623,GO:0005634,GO:0005730,GO:0005737,GO:0005773,GO:0005774,GO:0005829,GO:0005886,GO:0005911,GO:0006139,GO:0006412,GO:0006413,GO:0006518,GO:0006725,GO:0006807,GO:0008026,GO:0008150,GO:0008152,GO:0008186,GO:0009058,GO:0009059,GO:0009505,GO:0009506,GO:0009987,GO:…		ko:K03257	ko03013,map03013	M00428			ko00000,ko00001,ko00002,ko03012,ko03019,ko04147				Viridiplantae	34H5K@3041,37IKR@33090,COG0513@1,KOG0327@2759	NA|NA|NA	A	Belongs to the DEAD box helicase family	TRINITY_DN55_c1_g2_i10	XP_004344091.1
TRINITY_DN55_c1_g2_i10.p1|XP_004344089.1	161934.XP_010691097.1	0	4107	Streptophyta				ko:K12856	ko03040,map03040	M00354,M00355			ko00000,ko00001,ko00002,ko03041				Viridiplantae	37M6Q@33090,3GE28@35493,COG5178@1,KOG1795@2759	NA|NA|NA	A	U5 snRNA binding	TRINITY_DN55_c1_g2_i10	XP_004344089.1
TRINITY_DN55_c1_g2_i6.p5|XP_004344091.1	554065.XP_005845171.1	4.7e-142	511.1	Chlorophyta		GO:0003674,GO:0003676,GO:0003723,GO:0003724,GO:0003729,GO:0003824,GO:0004004,GO:0004386,GO:0005488,GO:0005575,GO:0005618,GO:0005622,GO:0005623,GO:0005634,GO:0005730,GO:0005737,GO:0005773,GO:0005774,GO:0005829,GO:0005886,GO:0005911,GO:0006139,GO:0006412,GO:0006413,GO:0006518,GO:0006725,GO:0006807,GO:0008026,GO:0008150,GO:0008152,GO:0008186,GO:0009058,GO:0009059,GO:0009505,GO:0009506,GO:0009987,GO:…		ko:K03257	ko03013,map03013	M00428			ko00000,ko00001,ko00002,ko03012,ko03019,ko04147				Viridiplantae	34H5K@3041,37IKR@33090,COG0513@1,KOG0327@2759	NA|NA|NA	A	Belongs to the DEAD box helicase family	TRINITY_DN55_c1_g2_i6	XP_004344091.1
TRINITY_DN55_c1_g2_i6.p9|XP_004344094.1	1313421.JHBV01000005_gene4562	1.5e-20	105.9	Bacteroidetes				ko:K07336					ko00000,ko01000				Bacteria	4NP2H@976,COG3128@1,COG3128@2	NA|NA|NA	S	Prolyl 4-hydroxylase alpha subunit homologues.	TRINITY_DN55_c1_g2_i6	XP_004344094.1
TRINITY_DN55_c1_g2_i7.p5|XP_004344091.1	554065.XP_005845171.1	4.7e-142	511.1	Chlorophyta		GO:0003674,GO:0003676,GO:0003723,GO:0003724,GO:0003729,GO:0003824,GO:0004004,GO:0004386,GO:0005488,GO:0005575,GO:0005618,GO:0005622,GO:0005623,GO:0005634,GO:0005730,GO:0005737,GO:0005773,GO:0005774,GO:0005829,GO:0005886,GO:0005911,GO:0006139,GO:0006412,GO:0006413,GO:0006518,GO:0006725,GO:0006807,GO:0008026,GO:0008150,GO:0008152,GO:0008186,GO:0009058,GO:0009059,GO:0009505,GO:0009506,GO:0009987,GO:…		ko:K03257	ko03013,map03013	M00428			ko00000,ko00001,ko00002,ko03012,ko03019,ko04147				Viridiplantae	34H5K@3041,37IKR@33090,COG0513@1,KOG0327@2759	NA|NA|NA	A	Belongs to the DEAD box helicase family	TRINITY_DN55_c1_g2_i7	XP_004344091.1
TRINITY_DN55_c1_g2_i4.p4|XP_004344091.1	554065.XP_005845171.1	4.7e-142	511.1	Chlorophyta		GO:0003674,GO:0003676,GO:0003723,GO:0003724,GO:0003729,GO:0003824,GO:0004004,GO:0004386,GO:0005488,GO:0005575,GO:0005618,GO:0005622,GO:0005623,GO:0005634,GO:0005730,GO:0005737,GO:0005773,GO:0005774,GO:0005829,GO:0005886,GO:0005911,GO:0006139,GO:0006412,GO:0006413,GO:0006518,GO:0006725,GO:0006807,GO:0008026,GO:0008150,GO:0008152,GO:0008186,GO:0009058,GO:0009059,GO:0009505,GO:0009506,GO:0009987,GO:…		ko:K03257	ko03013,map03013	M00428			ko00000,ko00001,ko00002,ko03012,ko03019,ko04147				Viridiplantae	34H5K@3041,37IKR@33090,COG0513@1,KOG0327@2759	NA|NA|NA	A	Belongs to the DEAD box helicase family	TRINITY_DN55_c1_g2_i4	XP_004344091.1
TRINITY_DN55_c1_g2_i3.p5|XP_004344091.1	554065.XP_005845171.1	4.7e-142	511.1	Chlorophyta		GO:0003674,GO:0003676,GO:0003723,GO:0003724,GO:0003729,GO:0003824,GO:0004004,GO:0004386,GO:0005488,GO:0005575,GO:0005618,GO:0005622,GO:0005623,GO:0005634,GO:0005730,GO:0005737,GO:0005773,GO:0005774,GO:0005829,GO:0005886,GO:0005911,GO:0006139,GO:0006412,GO:0006413,GO:0006518,GO:0006725,GO:0006807,GO:0008026,GO:0008150,GO:0008152,GO:0008186,GO:0009058,GO:0009059,GO:0009505,GO:0009506,GO:0009987,GO:…		ko:K03257	ko03013,map03013	M00428			ko00000,ko00001,ko00002,ko03012,ko03019,ko04147				Viridiplantae	34H5K@3041,37IKR@33090,COG0513@1,KOG0327@2759	NA|NA|NA	A	Belongs to the DEAD box helicase family	TRINITY_DN55_c1_g2_i3	XP_004344091.1
TRINITY_DN55_c1_g2_i3.p8|XP_004344094.1	491205.JARQ01000009_gene3546	4e-12	78.2	Chryseobacterium				ko:K07336					ko00000,ko01000				Bacteria	1IJ2R@117743,3ZR9W@59732,4NR61@976,COG3128@1,COG3128@2	NA|NA|NA	S	Prolyl 4-hydroxylase alpha subunit homologues.	TRINITY_DN55_c1_g2_i3	XP_004344094.1
TRINITY_DN55_c1_g2_i8.p5|XP_004344091.1	554065.XP_005845171.1	4.7e-142	511.1	Chlorophyta		GO:0003674,GO:0003676,GO:0003723,GO:0003724,GO:0003729,GO:0003824,GO:0004004,GO:0004386,GO:0005488,GO:0005575,GO:0005618,GO:0005622,GO:0005623,GO:0005634,GO:0005730,GO:0005737,GO:0005773,GO:0005774,GO:0005829,GO:0005886,GO:0005911,GO:0006139,GO:0006412,GO:0006413,GO:0006518,GO:0006725,GO:0006807,GO:0008026,GO:0008150,GO:0008152,GO:0008186,GO:0009058,GO:0009059,GO:0009505,GO:0009506,GO:0009987,GO:…		ko:K03257	ko03013,map03013	M00428			ko00000,ko00001,ko00002,ko03012,ko03019,ko04147				Viridiplantae	34H5K@3041,37IKR@33090,COG0513@1,KOG0327@2759	NA|NA|NA	A	Belongs to the DEAD box helicase family	TRINITY_DN55_c1_g2_i8	XP_004344091.1
TRINITY_DN55_c1_g2_i8.p1|XP_004344089.1	161934.XP_010691097.1	0	4107	Streptophyta				ko:K12856	ko03040,map03040	M00354,M00355			ko00000,ko00001,ko00002,ko03041				Viridiplantae	37M6Q@33090,3GE28@35493,COG5178@1,KOG1795@2759	NA|NA|NA	A	U5 snRNA binding	TRINITY_DN55_c1_g2_i8	XP_004344089.1
TRINITY_DN55_c1_g2_i2.p5|XP_004344091.1	554065.XP_005845171.1	4.7e-142	511.1	Chlorophyta		GO:0003674,GO:0003676,GO:0003723,GO:0003724,GO:0003729,GO:0003824,GO:0004004,GO:0004386,GO:0005488,GO:0005575,GO:0005618,GO:0005622,GO:0005623,GO:0005634,GO:0005730,GO:0005737,GO:0005773,GO:0005774,GO:0005829,GO:0005886,GO:0005911,GO:0006139,GO:0006412,GO:0006413,GO:0006518,GO:0006725,GO:0006807,GO:0008026,GO:0008150,GO:0008152,GO:0008186,GO:0009058,GO:0009059,GO:0009505,GO:0009506,GO:0009987,GO:…		ko:K03257	ko03013,map03013	M00428			ko00000,ko00001,ko00002,ko03012,ko03019,ko04147				Viridiplantae	34H5K@3041,37IKR@33090,COG0513@1,KOG0327@2759	NA|NA|NA	A	Belongs to the DEAD box helicase family	TRINITY_DN55_c1_g2_i2	XP_004344091.1
TRINITY_DN55_c1_g2_i12.p1|XP_004344089.1	161934.XP_010691097.1	0	4107	Streptophyta				ko:K12856	ko03040,map03040	M00354,M00355			ko00000,ko00001,ko00002,ko03041				Viridiplantae	37M6Q@33090,3GE28@35493,COG5178@1,KOG1795@2759	NA|NA|NA	A	U5 snRNA binding	TRINITY_DN55_c1_g2_i12	XP_004344089.1
TRINITY_DN55_c1_g2_i12.p9|XP_004344094.1	1313421.JHBV01000005_gene4562	1.5e-20	105.9	Bacteroidetes				ko:K07336					ko00000,ko01000				Bacteria	4NP2H@976,COG3128@1,COG3128@2	NA|NA|NA	S	Prolyl 4-hydroxylase alpha subunit homologues.	TRINITY_DN55_c1_g2_i12	XP_004344094.1
TRINITY_DN55_c1_g2_i12.p5|XP_004344091.1	554065.XP_005845171.1	4.7e-142	511.1	Chlorophyta		GO:0003674,GO:0003676,GO:0003723,GO:0003724,GO:0003729,GO:0003824,GO:0004004,GO:0004386,GO:0005488,GO:0005575,GO:0005618,GO:0005622,GO:0005623,GO:0005634,GO:0005730,GO:0005737,GO:0005773,GO:0005774,GO:0005829,GO:0005886,GO:0005911,GO:0006139,GO:0006412,GO:0006413,GO:0006518,GO:0006725,GO:0006807,GO:0008026,GO:0008150,GO:0008152,GO:0008186,GO:0009058,GO:0009059,GO:0009505,GO:0009506,GO:0009987,GO:…		ko:K03257	ko03013,map03013	M00428			ko00000,ko00001,ko00002,ko03012,ko03019,ko04147				Viridiplantae	34H5K@3041,37IKR@33090,COG0513@1,KOG0327@2759	NA|NA|NA	A	Belongs to the DEAD box helicase family	TRINITY_DN55_c1_g2_i12	XP_004344091.1
TRINITY_DN55_c1_g2_i1.p5|XP_004344091.1	554065.XP_005845171.1	4.7e-142	511.1	Chlorophyta		GO:0003674,GO:0003676,GO:0003723,GO:0003724,GO:0003729,GO:0003824,GO:0004004,GO:0004386,GO:0005488,GO:0005575,GO:0005618,GO:0005622,GO:0005623,GO:0005634,GO:0005730,GO:0005737,GO:0005773,GO:0005774,GO:0005829,GO:0005886,GO:0005911,GO:0006139,GO:0006412,GO:0006413,GO:0006518,GO:0006725,GO:0006807,GO:0008026,GO:0008150,GO:0008152,GO:0008186,GO:0009058,GO:0009059,GO:0009505,GO:0009506,GO:0009987,GO:…		ko:K03257	ko03013,map03013	M00428			ko00000,ko00001,ko00002,ko03012,ko03019,ko04147				Viridiplantae	34H5K@3041,37IKR@33090,COG0513@1,KOG0327@2759	NA|NA|NA	A	Belongs to the DEAD box helicase family	TRINITY_DN55_c1_g2_i1	XP_004344091.1
TRINITY_DN55_c1_g2_i11.p5|XP_004344091.1	554065.XP_005845171.1	4.7e-142	511.1	Chlorophyta		GO:0003674,GO:0003676,GO:0003723,GO:0003724,GO:0003729,GO:0003824,GO:0004004,GO:0004386,GO:0005488,GO:0005575,GO:0005618,GO:0005622,GO:0005623,GO:0005634,GO:0005730,GO:0005737,GO:0005773,GO:0005774,GO:0005829,GO:0005886,GO:0005911,GO:0006139,GO:0006412,GO:0006413,GO:0006518,GO:0006725,GO:0006807,GO:0008026,GO:0008150,GO:0008152,GO:0008186,GO:0009058,GO:0009059,GO:0009505,GO:0009506,GO:0009987,GO:…		ko:K03257	ko03013,map03013	M00428			ko00000,ko00001,ko00002,ko03012,ko03019,ko04147				Viridiplantae	34H5K@3041,37IKR@33090,COG0513@1,KOG0327@2759	NA|NA|NA	A	Belongs to the DEAD box helicase family	TRINITY_DN55_c1_g2_i11	XP_004344091.1
TRINITY_DN55_c1_g2_i9.p1|XP_004344089.1	161934.XP_010691097.1	0	4107	Streptophyta				ko:K12856	ko03040,map03040	M00354,M00355			ko00000,ko00001,ko00002,ko03041				Viridiplantae	37M6Q@33090,3GE28@35493,COG5178@1,KOG1795@2759	NA|NA|NA	A	U5 snRNA binding	TRINITY_DN55_c1_g2_i9	XP_004344089.1
TRINITY_DN55_c1_g2_i9.p5|XP_004344091.1	554065.XP_005845171.1	4.7e-142	511.1	Chlorophyta		GO:0003674,GO:0003676,GO:0003723,GO:0003724,GO:0003729,GO:0003824,GO:0004004,GO:0004386,GO:0005488,GO:0005575,GO:0005618,GO:0005622,GO:0005623,GO:0005634,GO:0005730,GO:0005737,GO:0005773,GO:0005774,GO:0005829,GO:0005886,GO:0005911,GO:0006139,GO:0006412,GO:0006413,GO:0006518,GO:0006725,GO:0006807,GO:0008026,GO:0008150,GO:0008152,GO:0008186,GO:0009058,GO:0009059,GO:0009505,GO:0009506,GO:0009987,GO:…		ko:K03257	ko03013,map03013	M00428			ko00000,ko00001,ko00002,ko03012,ko03019,ko04147				Viridiplantae	34H5K@3041,37IKR@33090,COG0513@1,KOG0327@2759	NA|NA|NA	A	Belongs to the DEAD box helicase family	TRINITY_DN55_c1_g2_i9	XP_004344091.1
TRINITY_DN21_c0_g2_i3.p1|XP_004367688.1	212035.YR831_MIMIV	2.2e-59	236.1	Viruses													Viruses	4QAKR@10239	NA|NA|NA	S	protein serine/threonine kinase activity	TRINITY_DN21_c0_g2_i3	XP_004367688.1
TRINITY_DN21_c0_g2_i2.p1|XP_004354541.1	212035.YR818_MIMIV	1.9e-40	172.9	dsDNA viruses, no RNA stage													Viruses	4QAKR@10239,4QUUC@35237	NA|NA|NA	S	protein serine/threonine kinase activity	TRINITY_DN21_c0_g2_i2	XP_004354541.1
TRINITY_DN21_c0_g2_i2.p3|XP_004367688.1	212035.YR831_MIMIV	9.8e-32	142.9	Viruses													Viruses	4QAKR@10239	NA|NA|NA	S	protein serine/threonine kinase activity	TRINITY_DN21_c0_g2_i2	XP_004367688.1
TRINITY_DN21_c0_g3_i1.p1|XP_004353729.1	212035.YR818_MIMIV	7.7e-49	201.1	dsDNA viruses, no RNA stage													Viruses	4QAKR@10239,4QUUC@35237	NA|NA|NA	S	protein serine/threonine kinase activity	TRINITY_DN21_c0_g3_i1	XP_004353729.1
TRINITY_DN21_c2_g1_i15.p4|XP_004340094.1	44689.DDB0205487	2.4e-14	86.3	Amoebozoa													Eukaryota	2CT8R@1,2RFC6@2759,3XEM2@554915	NA|NA|NA			TRINITY_DN21_c2_g1_i15	XP_004340094.1
TRINITY_DN21_c2_g1_i6.p5|XP_004333177.1	5786.XP_003293634.1	3.9e-09	68.2	Amoebozoa													Eukaryota	2CT8R@1,2RFC6@2759,3XEM2@554915	NA|NA|NA			TRINITY_DN21_c2_g1_i6	XP_004333177.1
TRINITY_DN21_c2_g1_i10.p4|XP_004340094.1	44689.DDB0205487	1.6e-14	87	Amoebozoa													Eukaryota	2CT8R@1,2RFC6@2759,3XEM2@554915	NA|NA|NA			TRINITY_DN21_c2_g1_i10	XP_004340094.1
TRINITY_DN21_c2_g1_i1.p3|XP_004340094.1	44689.DDB0205487	1.6e-14	87	Amoebozoa													Eukaryota	2CT8R@1,2RFC6@2759,3XEM2@554915	NA|NA|NA			TRINITY_DN21_c2_g1_i1	XP_004340094.1
TRINITY_DN21_c3_g1_i1.p1|XP_004352106.1	212035.YR826_MIMIV	1.8e-14	85.9	dsDNA viruses, no RNA stage													Viruses	4QAKR@10239,4QUUC@35237	NA|NA|NA	S	protein serine/threonine kinase activity	TRINITY_DN21_c3_g1_i1	XP_004352106.1
TRINITY_DN21_c4_g1_i1.p2|XP_004334918.1	44689.DDB0220442	9.1e-29	134	Amoebozoa				ko:K05657	ko02010,map02010				ko00000,ko00001,ko02000	3.A.1.201			Eukaryota	3XDC3@554915,COG1132@1,KOG0055@2759	NA|NA|NA	Q	ABC transporter	TRINITY_DN21_c4_g1_i1	XP_004334918.1
TRINITY_DN21_c4_g2_i2.p2|XP_004348569.1	44689.DDB0217127	1.4e-22	113.6	Amoebozoa													Eukaryota	2RC17@2759,3XA8P@554915,COG2340@1	NA|NA|NA	S	Cysteine-rich secretory protein family	TRINITY_DN21_c4_g2_i2	XP_004348569.1
TRINITY_DN21_c4_g2_i6.p2|XP_004348569.1	44689.DDB0217127	5.4e-28	132.5	Amoebozoa													Eukaryota	2RC17@2759,3XA8P@554915,COG2340@1	NA|NA|NA	S	Cysteine-rich secretory protein family	TRINITY_DN21_c4_g2_i6	XP_004348569.1
TRINITY_DN21_c4_g2_i1.p3|XP_004348569.1	44689.DDB0217127	5.4e-28	132.5	Amoebozoa													Eukaryota	2RC17@2759,3XA8P@554915,COG2340@1	NA|NA|NA	S	Cysteine-rich secretory protein family	TRINITY_DN21_c4_g2_i1	XP_004348569.1
TRINITY_DN21_c4_g2_i4.p3|XP_004348569.1	44689.DDB0217127	3.5e-28	132.5	Amoebozoa													Eukaryota	2RC17@2759,3XA8P@554915,COG2340@1	NA|NA|NA	S	Cysteine-rich secretory protein family	TRINITY_DN21_c4_g2_i4	XP_004348569.1
TRINITY_DN21_c4_g2_i11.p2|XP_004348569.1	5786.XP_003285766.1	3.8e-11	74.7	Amoebozoa			1.1.3.9,3.2.1.59	ko:K04618,ko:K08254,ko:K11244	ko00052,ko04011,ko04139,map00052,map04011,map04139		R01098	RC00194	ko00000,ko00001,ko01000				Eukaryota	3XEI4@554915,KOG4157@1,KOG4157@2759	NA|NA|NA	GO	WSC domain	TRINITY_DN21_c4_g2_i11	XP_004348569.1
TRINITY_DN21_c18_g1_i1.p2|XP_004353729.1	212035.YR831_MIMIV	4.3e-37	160.6	Viruses													Viruses	4QAKR@10239	NA|NA|NA	S	protein serine/threonine kinase activity	TRINITY_DN21_c18_g1_i1	XP_004353729.1
TRINITY_DN42_c1_g1_i12.p3|XP_004341981.1	1095769.CAHF01000023_gene483	3.2e-33	147.9	Oxalobacteraceae	ydjE												Bacteria	1MVKJ@1224,2VK6H@28216,478FR@75682,COG0477@1,COG2814@2	NA|NA|NA	EGP	Uncharacterised MFS-type transporter YbfB	TRINITY_DN42_c1_g1_i12	XP_004341981.1
TRINITY_DN42_c1_g1_i14.p10|XP_004341981.1	1101188.KI912155_gene733	2.1e-13	82.4	Micrococcaceae	MA20_39450												Bacteria	1WCMI@1268,2GJF6@201174,COG0477@1,COG2814@2	NA|NA|NA	EGP	Sugar (and other) transporter	TRINITY_DN42_c1_g1_i14	XP_004341981.1
TRINITY_DN42_c1_g1_i10.p10|XP_004341981.1	1101188.KI912155_gene733	2.1e-13	82.4	Micrococcaceae	MA20_39450												Bacteria	1WCMI@1268,2GJF6@201174,COG0477@1,COG2814@2	NA|NA|NA	EGP	Sugar (and other) transporter	TRINITY_DN42_c1_g1_i10	XP_004341981.1
TRINITY_DN2_c1_g1_i30.p2|XP_004355452.1	208960.XP_007263907.1	1.7e-31	142.9	Agaricomycetes incertae sedis	YPT1	GO:0000045,GO:0000139,GO:0000149,GO:0000407,GO:0003674,GO:0003824,GO:0003924,GO:0005488,GO:0005515,GO:0005575,GO:0005622,GO:0005623,GO:0005737,GO:0005739,GO:0005783,GO:0005789,GO:0005794,GO:0005795,GO:0005801,GO:0006139,GO:0006401,GO:0006725,GO:0006807,GO:0006810,GO:0006886,GO:0006888,GO:0006890,GO:0006900,GO:0006906,GO:0006914,GO:0006996,GO:0007033,GO:0007154,GO:0007165,GO:0007264,GO:0008104,GO:…		ko:K07874	ko05134,map05134				ko00000,ko00001,ko04031,ko04131,ko04147				Fungi	22788@155619,38DXZ@33154,3H1W1@355688,3NUNU@4751,3UYKF@5204,KOG0084@1,KOG0084@2759	NA|NA|NA	U	GTP-binding protein ypt1	TRINITY_DN2_c1_g1_i30	XP_004355452.1
TRINITY_DN2_c1_g1_i30.p1|XP_004355450.1	5786.XP_003284266.1	1.5e-198	699.1	Amoebozoa	GYS2	GO:0000045,GO:0000271,GO:0003674,GO:0003824,GO:0004373,GO:0005488,GO:0005515,GO:0005536,GO:0005575,GO:0005622,GO:0005623,GO:0005634,GO:0005737,GO:0005739,GO:0005829,GO:0005856,GO:0005938,GO:0005975,GO:0005976,GO:0005977,GO:0005978,GO:0006073,GO:0006091,GO:0006112,GO:0006914,GO:0006996,GO:0007033,GO:0007275,GO:0007507,GO:0008150,GO:0008152,GO:0008194,GO:0009056,GO:0009058,GO:0009059,GO:0009250,GO:…	2.4.1.11	ko:K00693	ko00500,ko01100,ko04151,ko04152,ko04910,ko04922,ko04931,map00500,map01100,map04151,map04152,map04910,map04922,map04931		R00292	RC00005	ko00000,ko00001,ko01000,ko01003		GT3		Eukaryota	3XA1P@554915,COG0438@1,KOG3742@2759	NA|NA|NA	H	to the non- reducing end of alpha-1,4-glucan	TRINITY_DN2_c1_g1_i30	XP_004355450.1
TRINITY_DN2_c1_g1_i4.p4|XP_004355452.1	208960.XP_007263907.1	4.6e-24	117.9	Agaricomycetes incertae sedis	YPT1	GO:0000045,GO:0000139,GO:0000149,GO:0000407,GO:0003674,GO:0003824,GO:0003924,GO:0005488,GO:0005515,GO:0005575,GO:0005622,GO:0005623,GO:0005737,GO:0005739,GO:0005783,GO:0005789,GO:0005794,GO:0005795,GO:0005801,GO:0006139,GO:0006401,GO:0006725,GO:0006807,GO:0006810,GO:0006886,GO:0006888,GO:0006890,GO:0006900,GO:0006906,GO:0006914,GO:0006996,GO:0007033,GO:0007154,GO:0007165,GO:0007264,GO:0008104,GO:…		ko:K07874	ko05134,map05134				ko00000,ko00001,ko04031,ko04131,ko04147				Fungi	22788@155619,38DXZ@33154,3H1W1@355688,3NUNU@4751,3UYKF@5204,KOG0084@1,KOG0084@2759	NA|NA|NA	U	GTP-binding protein ypt1	TRINITY_DN2_c1_g1_i4	XP_004355452.1
TRINITY_DN2_c1_g1_i6.p3|XP_004355452.1	208960.XP_007263907.1	1.7e-31	142.9	Agaricomycetes incertae sedis	YPT1	GO:0000045,GO:0000139,GO:0000149,GO:0000407,GO:0003674,GO:0003824,GO:0003924,GO:0005488,GO:0005515,GO:0005575,GO:0005622,GO:0005623,GO:0005737,GO:0005739,GO:0005783,GO:0005789,GO:0005794,GO:0005795,GO:0005801,GO:0006139,GO:0006401,GO:0006725,GO:0006807,GO:0006810,GO:0006886,GO:0006888,GO:0006890,GO:0006900,GO:0006906,GO:0006914,GO:0006996,GO:0007033,GO:0007154,GO:0007165,GO:0007264,GO:0008104,GO:…		ko:K07874	ko05134,map05134				ko00000,ko00001,ko04031,ko04131,ko04147				Fungi	22788@155619,38DXZ@33154,3H1W1@355688,3NUNU@4751,3UYKF@5204,KOG0084@1,KOG0084@2759	NA|NA|NA	U	GTP-binding protein ypt1	TRINITY_DN2_c1_g1_i6	XP_004355452.1
TRINITY_DN2_c1_g1_i23.p1|XP_004355450.1	5786.XP_003284266.1	4.6e-179	634.4	Amoebozoa	GYS2	GO:0000045,GO:0000271,GO:0003674,GO:0003824,GO:0004373,GO:0005488,GO:0005515,GO:0005536,GO:0005575,GO:0005622,GO:0005623,GO:0005634,GO:0005737,GO:0005739,GO:0005829,GO:0005856,GO:0005938,GO:0005975,GO:0005976,GO:0005977,GO:0005978,GO:0006073,GO:0006091,GO:0006112,GO:0006914,GO:0006996,GO:0007033,GO:0007275,GO:0007507,GO:0008150,GO:0008152,GO:0008194,GO:0009056,GO:0009058,GO:0009059,GO:0009250,GO:…	2.4.1.11	ko:K00693	ko00500,ko01100,ko04151,ko04152,ko04910,ko04922,ko04931,map00500,map01100,map04151,map04152,map04910,map04922,map04931		R00292	RC00005	ko00000,ko00001,ko01000,ko01003		GT3		Eukaryota	3XA1P@554915,COG0438@1,KOG3742@2759	NA|NA|NA	H	to the non- reducing end of alpha-1,4-glucan	TRINITY_DN2_c1_g1_i23	XP_004355450.1
TRINITY_DN2_c1_g1_i13.p2|XP_004355452.1	208960.XP_007263907.1	1.7e-31	142.5	Agaricomycetes incertae sedis	YPT1	GO:0000045,GO:0000139,GO:0000149,GO:0000407,GO:0003674,GO:0003824,GO:0003924,GO:0005488,GO:0005515,GO:0005575,GO:0005622,GO:0005623,GO:0005737,GO:0005739,GO:0005783,GO:0005789,GO:0005794,GO:0005795,GO:0005801,GO:0006139,GO:0006401,GO:0006725,GO:0006807,GO:0006810,GO:0006886,GO:0006888,GO:0006890,GO:0006900,GO:0006906,GO:0006914,GO:0006996,GO:0007033,GO:0007154,GO:0007165,GO:0007264,GO:0008104,GO:…		ko:K07874	ko05134,map05134				ko00000,ko00001,ko04031,ko04131,ko04147				Fungi	22788@155619,38DXZ@33154,3H1W1@355688,3NUNU@4751,3UYKF@5204,KOG0084@1,KOG0084@2759	NA|NA|NA	U	GTP-binding protein ypt1	TRINITY_DN2_c1_g1_i13	XP_004355452.1
TRINITY_DN2_c1_g1_i10.p1|XP_004355450.1	5786.XP_003284266.1	1.5e-198	699.1	Amoebozoa	GYS2	GO:0000045,GO:0000271,GO:0003674,GO:0003824,GO:0004373,GO:0005488,GO:0005515,GO:0005536,GO:0005575,GO:0005622,GO:0005623,GO:0005634,GO:0005737,GO:0005739,GO:0005829,GO:0005856,GO:0005938,GO:0005975,GO:0005976,GO:0005977,GO:0005978,GO:0006073,GO:0006091,GO:0006112,GO:0006914,GO:0006996,GO:0007033,GO:0007275,GO:0007507,GO:0008150,GO:0008152,GO:0008194,GO:0009056,GO:0009058,GO:0009059,GO:0009250,GO:…	2.4.1.11	ko:K00693	ko00500,ko01100,ko04151,ko04152,ko04910,ko04922,ko04931,map00500,map01100,map04151,map04152,map04910,map04922,map04931		R00292	RC00005	ko00000,ko00001,ko01000,ko01003		GT3		Eukaryota	3XA1P@554915,COG0438@1,KOG3742@2759	NA|NA|NA	H	to the non- reducing end of alpha-1,4-glucan	TRINITY_DN2_c1_g1_i10	XP_004355450.1
TRINITY_DN2_c1_g1_i10.p3|XP_004355452.1	208960.XP_007263907.1	4.6e-24	117.9	Agaricomycetes incertae sedis	YPT1	GO:0000045,GO:0000139,GO:0000149,GO:0000407,GO:0003674,GO:0003824,GO:0003924,GO:0005488,GO:0005515,GO:0005575,GO:0005622,GO:0005623,GO:0005737,GO:0005739,GO:0005783,GO:0005789,GO:0005794,GO:0005795,GO:0005801,GO:0006139,GO:0006401,GO:0006725,GO:0006807,GO:0006810,GO:0006886,GO:0006888,GO:0006890,GO:0006900,GO:0006906,GO:0006914,GO:0006996,GO:0007033,GO:0007154,GO:0007165,GO:0007264,GO:0008104,GO:…		ko:K07874	ko05134,map05134				ko00000,ko00001,ko04031,ko04131,ko04147				Fungi	22788@155619,38DXZ@33154,3H1W1@355688,3NUNU@4751,3UYKF@5204,KOG0084@1,KOG0084@2759	NA|NA|NA	U	GTP-binding protein ypt1	TRINITY_DN2_c1_g1_i10	XP_004355452.1
TRINITY_DN2_c1_g1_i29.p4|XP_004355452.1	208960.XP_007263907.1	4.6e-24	117.9	Agaricomycetes incertae sedis	YPT1	GO:0000045,GO:0000139,GO:0000149,GO:0000407,GO:0003674,GO:0003824,GO:0003924,GO:0005488,GO:0005515,GO:0005575,GO:0005622,GO:0005623,GO:0005737,GO:0005739,GO:0005783,GO:0005789,GO:0005794,GO:0005795,GO:0005801,GO:0006139,GO:0006401,GO:0006725,GO:0006807,GO:0006810,GO:0006886,GO:0006888,GO:0006890,GO:0006900,GO:0006906,GO:0006914,GO:0006996,GO:0007033,GO:0007154,GO:0007165,GO:0007264,GO:0008104,GO:…		ko:K07874	ko05134,map05134				ko00000,ko00001,ko04031,ko04131,ko04147				Fungi	22788@155619,38DXZ@33154,3H1W1@355688,3NUNU@4751,3UYKF@5204,KOG0084@1,KOG0084@2759	NA|NA|NA	U	GTP-binding protein ypt1	TRINITY_DN2_c1_g1_i29	XP_004355452.1
TRINITY_DN2_c1_g1_i21.p3|XP_004355452.1	208960.XP_007263907.1	1.7e-31	142.9	Agaricomycetes incertae sedis	YPT1	GO:0000045,GO:0000139,GO:0000149,GO:0000407,GO:0003674,GO:0003824,GO:0003924,GO:0005488,GO:0005515,GO:0005575,GO:0005622,GO:0005623,GO:0005737,GO:0005739,GO:0005783,GO:0005789,GO:0005794,GO:0005795,GO:0005801,GO:0006139,GO:0006401,GO:0006725,GO:0006807,GO:0006810,GO:0006886,GO:0006888,GO:0006890,GO:0006900,GO:0006906,GO:0006914,GO:0006996,GO:0007033,GO:0007154,GO:0007165,GO:0007264,GO:0008104,GO:…		ko:K07874	ko05134,map05134				ko00000,ko00001,ko04031,ko04131,ko04147				Fungi	22788@155619,38DXZ@33154,3H1W1@355688,3NUNU@4751,3UYKF@5204,KOG0084@1,KOG0084@2759	NA|NA|NA	U	GTP-binding protein ypt1	TRINITY_DN2_c1_g1_i21	XP_004355452.1
TRINITY_DN2_c1_g1_i18.p4|XP_004355452.1	208960.XP_007263907.1	4.6e-24	117.9	Agaricomycetes incertae sedis	YPT1	GO:0000045,GO:0000139,GO:0000149,GO:0000407,GO:0003674,GO:0003824,GO:0003924,GO:0005488,GO:0005515,GO:0005575,GO:0005622,GO:0005623,GO:0005737,GO:0005739,GO:0005783,GO:0005789,GO:0005794,GO:0005795,GO:0005801,GO:0006139,GO:0006401,GO:0006725,GO:0006807,GO:0006810,GO:0006886,GO:0006888,GO:0006890,GO:0006900,GO:0006906,GO:0006914,GO:0006996,GO:0007033,GO:0007154,GO:0007165,GO:0007264,GO:0008104,GO:…		ko:K07874	ko05134,map05134				ko00000,ko00001,ko04031,ko04131,ko04147				Fungi	22788@155619,38DXZ@33154,3H1W1@355688,3NUNU@4751,3UYKF@5204,KOG0084@1,KOG0084@2759	NA|NA|NA	U	GTP-binding protein ypt1	TRINITY_DN2_c1_g1_i18	XP_004355452.1
TRINITY_DN2_c1_g1_i19.p4|XP_004355452.1	208960.XP_007263907.1	4.6e-24	117.9	Agaricomycetes incertae sedis	YPT1	GO:0000045,GO:0000139,GO:0000149,GO:0000407,GO:0003674,GO:0003824,GO:0003924,GO:0005488,GO:0005515,GO:0005575,GO:0005622,GO:0005623,GO:0005737,GO:0005739,GO:0005783,GO:0005789,GO:0005794,GO:0005795,GO:0005801,GO:0006139,GO:0006401,GO:0006725,GO:0006807,GO:0006810,GO:0006886,GO:0006888,GO:0006890,GO:0006900,GO:0006906,GO:0006914,GO:0006996,GO:0007033,GO:0007154,GO:0007165,GO:0007264,GO:0008104,GO:…		ko:K07874	ko05134,map05134				ko00000,ko00001,ko04031,ko04131,ko04147				Fungi	22788@155619,38DXZ@33154,3H1W1@355688,3NUNU@4751,3UYKF@5204,KOG0084@1,KOG0084@2759	NA|NA|NA	U	GTP-binding protein ypt1	TRINITY_DN2_c1_g1_i19	XP_004355452.1
TRINITY_DN2_c1_g1_i2.p1|XP_004355452.1	110365.A0A023BA03	5.1e-26	124.4	Apicomplexa	rab1			ko:K07874	ko05134,map05134				ko00000,ko00001,ko04031,ko04131,ko04147				Apicomplexa	3Y9SJ@5794,KOG0084@1,KOG0084@2759	NA|NA|NA	U	GTPase activity	TRINITY_DN2_c1_g1_i2	XP_004355452.1
TRINITY_DN2_c1_g1_i11.p3|XP_004355452.1	208960.XP_007263907.1	1.7e-31	142.9	Agaricomycetes incertae sedis	YPT1	GO:0000045,GO:0000139,GO:0000149,GO:0000407,GO:0003674,GO:0003824,GO:0003924,GO:0005488,GO:0005515,GO:0005575,GO:0005622,GO:0005623,GO:0005737,GO:0005739,GO:0005783,GO:0005789,GO:0005794,GO:0005795,GO:0005801,GO:0006139,GO:0006401,GO:0006725,GO:0006807,GO:0006810,GO:0006886,GO:0006888,GO:0006890,GO:0006900,GO:0006906,GO:0006914,GO:0006996,GO:0007033,GO:0007154,GO:0007165,GO:0007264,GO:0008104,GO:…		ko:K07874	ko05134,map05134				ko00000,ko00001,ko04031,ko04131,ko04147				Fungi	22788@155619,38DXZ@33154,3H1W1@355688,3NUNU@4751,3UYKF@5204,KOG0084@1,KOG0084@2759	NA|NA|NA	U	GTP-binding protein ypt1	TRINITY_DN2_c1_g1_i11	XP_004355452.1
TRINITY_DN2_c1_g1_i8.p3|XP_004355452.1	208960.XP_007263907.1	9.7e-32	143.7	Agaricomycetes incertae sedis	YPT1	GO:0000045,GO:0000139,GO:0000149,GO:0000407,GO:0003674,GO:0003824,GO:0003924,GO:0005488,GO:0005515,GO:0005575,GO:0005622,GO:0005623,GO:0005737,GO:0005739,GO:0005783,GO:0005789,GO:0005794,GO:0005795,GO:0005801,GO:0006139,GO:0006401,GO:0006725,GO:0006807,GO:0006810,GO:0006886,GO:0006888,GO:0006890,GO:0006900,GO:0006906,GO:0006914,GO:0006996,GO:0007033,GO:0007154,GO:0007165,GO:0007264,GO:0008104,GO:…		ko:K07874	ko05134,map05134				ko00000,ko00001,ko04031,ko04131,ko04147				Fungi	22788@155619,38DXZ@33154,3H1W1@355688,3NUNU@4751,3UYKF@5204,KOG0084@1,KOG0084@2759	NA|NA|NA	U	GTP-binding protein ypt1	TRINITY_DN2_c1_g1_i8	XP_004355452.1
TRINITY_DN2_c1_g1_i5.p3|XP_004355452.1	208960.XP_007263907.1	1.7e-31	142.9	Agaricomycetes incertae sedis	YPT1	GO:0000045,GO:0000139,GO:0000149,GO:0000407,GO:0003674,GO:0003824,GO:0003924,GO:0005488,GO:0005515,GO:0005575,GO:0005622,GO:0005623,GO:0005737,GO:0005739,GO:0005783,GO:0005789,GO:0005794,GO:0005795,GO:0005801,GO:0006139,GO:0006401,GO:0006725,GO:0006807,GO:0006810,GO:0006886,GO:0006888,GO:0006890,GO:0006900,GO:0006906,GO:0006914,GO:0006996,GO:0007033,GO:0007154,GO:0007165,GO:0007264,GO:0008104,GO:…		ko:K07874	ko05134,map05134				ko00000,ko00001,ko04031,ko04131,ko04147				Fungi	22788@155619,38DXZ@33154,3H1W1@355688,3NUNU@4751,3UYKF@5204,KOG0084@1,KOG0084@2759	NA|NA|NA	U	GTP-binding protein ypt1	TRINITY_DN2_c1_g1_i5	XP_004355452.1
TRINITY_DN2_c1_g1_i27.p3|XP_004355452.1	208960.XP_007263907.1	9.7e-32	143.7	Agaricomycetes incertae sedis	YPT1	GO:0000045,GO:0000139,GO:0000149,GO:0000407,GO:0003674,GO:0003824,GO:0003924,GO:0005488,GO:0005515,GO:0005575,GO:0005622,GO:0005623,GO:0005737,GO:0005739,GO:0005783,GO:0005789,GO:0005794,GO:0005795,GO:0005801,GO:0006139,GO:0006401,GO:0006725,GO:0006807,GO:0006810,GO:0006886,GO:0006888,GO:0006890,GO:0006900,GO:0006906,GO:0006914,GO:0006996,GO:0007033,GO:0007154,GO:0007165,GO:0007264,GO:0008104,GO:…		ko:K07874	ko05134,map05134				ko00000,ko00001,ko04031,ko04131,ko04147				Fungi	22788@155619,38DXZ@33154,3H1W1@355688,3NUNU@4751,3UYKF@5204,KOG0084@1,KOG0084@2759	NA|NA|NA	U	GTP-binding protein ypt1	TRINITY_DN2_c1_g1_i27	XP_004355452.1
TRINITY_DN2_c1_g1_i16.p5|XP_004355452.1	10036.XP_005081671.1	1.2e-24	119.8	Rodentia	RAB26	GO:0000139,GO:0000166,GO:0001882,GO:0001883,GO:0002790,GO:0003674,GO:0003824,GO:0003924,GO:0005488,GO:0005525,GO:0005575,GO:0005622,GO:0005623,GO:0005737,GO:0005768,GO:0005794,GO:0005886,GO:0006810,GO:0006887,GO:0006892,GO:0006893,GO:0006904,GO:0007275,GO:0008021,GO:0008104,GO:0008150,GO:0009306,GO:0009987,GO:0012505,GO:0012506,GO:0015031,GO:0015833,GO:0016020,GO:0016192,GO:0016462,GO:0016787,GO:…		ko:K07913					ko00000,ko04031,ko04131				Mammalia	35K92@314146,38BJ8@33154,3BEFF@33208,3CR5I@33213,3J88I@40674,47ZCA@7711,48Z6M@7742,4Q4GF@9989,KOG0083@1,KOG0083@2759	NA|NA|NA	U	GMP binding	TRINITY_DN2_c1_g1_i16	XP_004355452.1
TRINITY_DN2_c1_g1_i7.p3|XP_004355452.1	208960.XP_007263907.1	4.6e-24	117.9	Agaricomycetes incertae sedis	YPT1	GO:0000045,GO:0000139,GO:0000149,GO:0000407,GO:0003674,GO:0003824,GO:0003924,GO:0005488,GO:0005515,GO:0005575,GO:0005622,GO:0005623,GO:0005737,GO:0005739,GO:0005783,GO:0005789,GO:0005794,GO:0005795,GO:0005801,GO:0006139,GO:0006401,GO:0006725,GO:0006807,GO:0006810,GO:0006886,GO:0006888,GO:0006890,GO:0006900,GO:0006906,GO:0006914,GO:0006996,GO:0007033,GO:0007154,GO:0007165,GO:0007264,GO:0008104,GO:…		ko:K07874	ko05134,map05134				ko00000,ko00001,ko04031,ko04131,ko04147				Fungi	22788@155619,38DXZ@33154,3H1W1@355688,3NUNU@4751,3UYKF@5204,KOG0084@1,KOG0084@2759	NA|NA|NA	U	GTP-binding protein ypt1	TRINITY_DN2_c1_g1_i7	XP_004355452.1
TRINITY_DN2_c1_g1_i7.p1|XP_004355450.1	5786.XP_003284266.1	1.5e-198	699.1	Amoebozoa	GYS2	GO:0000045,GO:0000271,GO:0003674,GO:0003824,GO:0004373,GO:0005488,GO:0005515,GO:0005536,GO:0005575,GO:0005622,GO:0005623,GO:0005634,GO:0005737,GO:0005739,GO:0005829,GO:0005856,GO:0005938,GO:0005975,GO:0005976,GO:0005977,GO:0005978,GO:0006073,GO:0006091,GO:0006112,GO:0006914,GO:0006996,GO:0007033,GO:0007275,GO:0007507,GO:0008150,GO:0008152,GO:0008194,GO:0009056,GO:0009058,GO:0009059,GO:0009250,GO:…	2.4.1.11	ko:K00693	ko00500,ko01100,ko04151,ko04152,ko04910,ko04922,ko04931,map00500,map01100,map04151,map04152,map04910,map04922,map04931		R00292	RC00005	ko00000,ko00001,ko01000,ko01003		GT3		Eukaryota	3XA1P@554915,COG0438@1,KOG3742@2759	NA|NA|NA	H	to the non- reducing end of alpha-1,4-glucan	TRINITY_DN2_c1_g1_i7	XP_004355450.1
TRINITY_DN2_c1_g1_i20.p2|XP_004355452.1	208960.XP_007263907.1	1.7e-31	142.9	Agaricomycetes incertae sedis	YPT1	GO:0000045,GO:0000139,GO:0000149,GO:0000407,GO:0003674,GO:0003824,GO:0003924,GO:0005488,GO:0005515,GO:0005575,GO:0005622,GO:0005623,GO:0005737,GO:0005739,GO:0005783,GO:0005789,GO:0005794,GO:0005795,GO:0005801,GO:0006139,GO:0006401,GO:0006725,GO:0006807,GO:0006810,GO:0006886,GO:0006888,GO:0006890,GO:0006900,GO:0006906,GO:0006914,GO:0006996,GO:0007033,GO:0007154,GO:0007165,GO:0007264,GO:0008104,GO:…		ko:K07874	ko05134,map05134				ko00000,ko00001,ko04031,ko04131,ko04147				Fungi	22788@155619,38DXZ@33154,3H1W1@355688,3NUNU@4751,3UYKF@5204,KOG0084@1,KOG0084@2759	NA|NA|NA	U	GTP-binding protein ypt1	TRINITY_DN2_c1_g1_i20	XP_004355452.1
TRINITY_DN2_c1_g1_i20.p1|XP_004355450.1	5786.XP_003284266.1	1.5e-198	699.1	Amoebozoa	GYS2	GO:0000045,GO:0000271,GO:0003674,GO:0003824,GO:0004373,GO:0005488,GO:0005515,GO:0005536,GO:0005575,GO:0005622,GO:0005623,GO:0005634,GO:0005737,GO:0005739,GO:0005829,GO:0005856,GO:0005938,GO:0005975,GO:0005976,GO:0005977,GO:0005978,GO:0006073,GO:0006091,GO:0006112,GO:0006914,GO:0006996,GO:0007033,GO:0007275,GO:0007507,GO:0008150,GO:0008152,GO:0008194,GO:0009056,GO:0009058,GO:0009059,GO:0009250,GO:…	2.4.1.11	ko:K00693	ko00500,ko01100,ko04151,ko04152,ko04910,ko04922,ko04931,map00500,map01100,map04151,map04152,map04910,map04922,map04931		R00292	RC00005	ko00000,ko00001,ko01000,ko01003		GT3		Eukaryota	3XA1P@554915,COG0438@1,KOG3742@2759	NA|NA|NA	H	to the non- reducing end of alpha-1,4-glucan	TRINITY_DN2_c1_g1_i20	XP_004355450.1
TRINITY_DN2_c1_g1_i9.p4|XP_004355452.1	208960.XP_007263907.1	4.6e-24	117.9	Agaricomycetes incertae sedis	YPT1	GO:0000045,GO:0000139,GO:0000149,GO:0000407,GO:0003674,GO:0003824,GO:0003924,GO:0005488,GO:0005515,GO:0005575,GO:0005622,GO:0005623,GO:0005737,GO:0005739,GO:0005783,GO:0005789,GO:0005794,GO:0005795,GO:0005801,GO:0006139,GO:0006401,GO:0006725,GO:0006807,GO:0006810,GO:0006886,GO:0006888,GO:0006890,GO:0006900,GO:0006906,GO:0006914,GO:0006996,GO:0007033,GO:0007154,GO:0007165,GO:0007264,GO:0008104,GO:…		ko:K07874	ko05134,map05134				ko00000,ko00001,ko04031,ko04131,ko04147				Fungi	22788@155619,38DXZ@33154,3H1W1@355688,3NUNU@4751,3UYKF@5204,KOG0084@1,KOG0084@2759	NA|NA|NA	U	GTP-binding protein ypt1	TRINITY_DN2_c1_g1_i9	XP_004355452.1
TRINITY_DN2_c1_g1_i24.p4|XP_004355452.1	110365.A0A023BA03	5.1e-26	124.4	Apicomplexa	rab1			ko:K07874	ko05134,map05134				ko00000,ko00001,ko04031,ko04131,ko04147				Apicomplexa	3Y9SJ@5794,KOG0084@1,KOG0084@2759	NA|NA|NA	U	GTPase activity	TRINITY_DN2_c1_g1_i24	XP_004355452.1
TRINITY_DN2_c1_g1_i33.p4|XP_004355452.1	208960.XP_007263907.1	4.6e-24	117.9	Agaricomycetes incertae sedis	YPT1	GO:0000045,GO:0000139,GO:0000149,GO:0000407,GO:0003674,GO:0003824,GO:0003924,GO:0005488,GO:0005515,GO:0005575,GO:0005622,GO:0005623,GO:0005737,GO:0005739,GO:0005783,GO:0005789,GO:0005794,GO:0005795,GO:0005801,GO:0006139,GO:0006401,GO:0006725,GO:0006807,GO:0006810,GO:0006886,GO:0006888,GO:0006890,GO:0006900,GO:0006906,GO:0006914,GO:0006996,GO:0007033,GO:0007154,GO:0007165,GO:0007264,GO:0008104,GO:…		ko:K07874	ko05134,map05134				ko00000,ko00001,ko04031,ko04131,ko04147				Fungi	22788@155619,38DXZ@33154,3H1W1@355688,3NUNU@4751,3UYKF@5204,KOG0084@1,KOG0084@2759	NA|NA|NA	U	GTP-binding protein ypt1	TRINITY_DN2_c1_g1_i33	XP_004355452.1
TRINITY_DN2_c1_g3_i3.p1|XP_004368143.1	5786.XP_003295154.1	1.6e-35	157.9	Amoebozoa	spnA	GO:0000166,GO:0000287,GO:0001101,GO:0001726,GO:0001882,GO:0001883,GO:0002682,GO:0002697,GO:0002831,GO:0003674,GO:0003824,GO:0004721,GO:0004722,GO:0005488,GO:0005525,GO:0005575,GO:0005622,GO:0005623,GO:0005634,GO:0005737,GO:0005829,GO:0006355,GO:0006357,GO:0006464,GO:0006470,GO:0006793,GO:0006796,GO:0006807,GO:0006950,GO:0006970,GO:0008150,GO:0008152,GO:0009414,GO:0009415,GO:0009628,GO:0009651,GO:…	2.7.11.17,3.1.3.16	ko:K01090,ko:K04630,ko:K07359,ko:K14803,ko:K17500	ko04015,ko04022,ko04024,ko04062,ko04071,ko04140,ko04152,ko04211,ko04261,ko04360,ko04371,ko04540,ko04611,ko04670,ko04713,ko04723,ko04724,ko04725,ko04726,ko04727,ko04728,ko04730,ko04914,ko04915,ko04916,ko04920,ko04921,ko04923,ko04924,ko04926,ko04934,ko04971,ko05012,ko05030,ko05032,ko05034,ko05133,ko05142,ko05145,ko05200,map04015,map04022,map04024,map04062,map04071,map04140,map04152,map04211,map0426…	M00695			ko00000,ko00001,ko00002,ko01000,ko01001,ko01009,ko03009,ko04031,ko04147				Eukaryota	3X8N5@554915,COG0631@1,KOG0082@1,KOG0082@2759,KOG0698@2759	NA|NA|NA	F	Sigma factor PP2C-like phosphatases	TRINITY_DN2_c1_g3_i3	XP_004368143.1
TRINITY_DN2_c1_g3_i1.p1|XP_004368143.1	5786.XP_003295154.1	1.3e-35	157.9	Amoebozoa	spnA	GO:0000166,GO:0000287,GO:0001101,GO:0001726,GO:0001882,GO:0001883,GO:0002682,GO:0002697,GO:0002831,GO:0003674,GO:0003824,GO:0004721,GO:0004722,GO:0005488,GO:0005525,GO:0005575,GO:0005622,GO:0005623,GO:0005634,GO:0005737,GO:0005829,GO:0006355,GO:0006357,GO:0006464,GO:0006470,GO:0006793,GO:0006796,GO:0006807,GO:0006950,GO:0006970,GO:0008150,GO:0008152,GO:0009414,GO:0009415,GO:0009628,GO:0009651,GO:…	2.7.11.17,3.1.3.16	ko:K01090,ko:K04630,ko:K07359,ko:K14803,ko:K17500	ko04015,ko04022,ko04024,ko04062,ko04071,ko04140,ko04152,ko04211,ko04261,ko04360,ko04371,ko04540,ko04611,ko04670,ko04713,ko04723,ko04724,ko04725,ko04726,ko04727,ko04728,ko04730,ko04914,ko04915,ko04916,ko04920,ko04921,ko04923,ko04924,ko04926,ko04934,ko04971,ko05012,ko05030,ko05032,ko05034,ko05133,ko05142,ko05145,ko05200,map04015,map04022,map04024,map04062,map04071,map04140,map04152,map04211,map0426…	M00695			ko00000,ko00001,ko00002,ko01000,ko01001,ko01009,ko03009,ko04031,ko04147				Eukaryota	3X8N5@554915,COG0631@1,KOG0082@1,KOG0082@2759,KOG0698@2759	NA|NA|NA	F	Sigma factor PP2C-like phosphatases	TRINITY_DN2_c1_g3_i1	XP_004368143.1
TRINITY_DN2_c1_g4_i2.p1|XP_004341121.1	84751.XP_007876240.1	5.4e-11	75.5	Ustilaginomycotina	POL5	GO:0000182,GO:0003674,GO:0003676,GO:0003677,GO:0003690,GO:0003824,GO:0003887,GO:0005488,GO:0005575,GO:0005622,GO:0005623,GO:0005634,GO:0005730,GO:0006139,GO:0006259,GO:0006351,GO:0006360,GO:0006725,GO:0006807,GO:0008150,GO:0008152,GO:0009058,GO:0009059,GO:0009303,GO:0009987,GO:0010467,GO:0016070,GO:0016072,GO:0016740,GO:0016772,GO:0016779,GO:0018130,GO:0019438,GO:0031974,GO:0031981,GO:0032774,GO:…	2.7.7.7	ko:K02331					ko00000,ko01000,ko03036,ko03400				Fungi	390BU@33154,3N51J@452284,3NV4D@4751,3UZ89@5204,KOG1926@1,KOG1926@2759	NA|NA|NA	K	DNA polymerase phi	TRINITY_DN2_c1_g4_i2	XP_004341121.1
TRINITY_DN2_c2_g1_i1.p3|XP_004337106.1	48698.ENSPFOP00000030983	1.4e-08	66.6	Actinopterygii													Metazoa	38GVY@33154,3BN8N@33208,3CZ8A@33213,48CZD@7711,49AI8@7742,49Z3Q@7898,KOG1032@1,KOG1032@2759	NA|NA|NA	S	Si zfos-943e10.1	TRINITY_DN2_c2_g1_i1	XP_004337106.1
TRINITY_DN2_c2_g1_i14.p3|XP_004337105.1	7994.ENSAMXP00000008180	6.6e-29	134.4	Actinopterygii	DUSP19	GO:0000165,GO:0000188,GO:0001932,GO:0001933,GO:0001934,GO:0003674,GO:0003824,GO:0004721,GO:0004857,GO:0004860,GO:0005078,GO:0005198,GO:0005488,GO:0005515,GO:0005575,GO:0005622,GO:0005623,GO:0005737,GO:0006464,GO:0006468,GO:0006469,GO:0006470,GO:0006793,GO:0006796,GO:0006807,GO:0006950,GO:0007154,GO:0007165,GO:0007254,GO:0008047,GO:0008138,GO:0008150,GO:0008152,GO:0008330,GO:0008579,GO:0009892,GO:…	3.1.3.16,3.1.3.48	ko:K14165					ko00000,ko01000,ko01009				Metazoa	39TUU@33154,3B9CV@33208,3CV0H@33213,482RT@7711,49024@7742,4A2RX@7898,COG2453@1,KOG1716@2759	NA|NA|NA	V	Dual specificity phosphatase 19b	TRINITY_DN2_c2_g1_i14	XP_004337105.1
TRINITY_DN2_c2_g1_i14.p4|XP_004337106.1	48698.ENSPFOP00000030983	1.4e-08	66.6	Actinopterygii													Metazoa	38GVY@33154,3BN8N@33208,3CZ8A@33213,48CZD@7711,49AI8@7742,49Z3Q@7898,KOG1032@1,KOG1032@2759	NA|NA|NA	S	Si zfos-943e10.1	TRINITY_DN2_c2_g1_i14	XP_004337106.1
TRINITY_DN2_c2_g1_i12.p2|XP_004337105.1	7994.ENSAMXP00000008180	6.6e-29	134.4	Actinopterygii	DUSP19	GO:0000165,GO:0000188,GO:0001932,GO:0001933,GO:0001934,GO:0003674,GO:0003824,GO:0004721,GO:0004857,GO:0004860,GO:0005078,GO:0005198,GO:0005488,GO:0005515,GO:0005575,GO:0005622,GO:0005623,GO:0005737,GO:0006464,GO:0006468,GO:0006469,GO:0006470,GO:0006793,GO:0006796,GO:0006807,GO:0006950,GO:0007154,GO:0007165,GO:0007254,GO:0008047,GO:0008138,GO:0008150,GO:0008152,GO:0008330,GO:0008579,GO:0009892,GO:…	3.1.3.16,3.1.3.48	ko:K14165					ko00000,ko01000,ko01009				Metazoa	39TUU@33154,3B9CV@33208,3CV0H@33213,482RT@7711,49024@7742,4A2RX@7898,COG2453@1,KOG1716@2759	NA|NA|NA	V	Dual specificity phosphatase 19b	TRINITY_DN2_c2_g1_i12	XP_004337105.1
TRINITY_DN2_c2_g1_i3.p3|XP_004337106.1	48698.ENSPFOP00000030983	1.4e-08	66.6	Actinopterygii													Metazoa	38GVY@33154,3BN8N@33208,3CZ8A@33213,48CZD@7711,49AI8@7742,49Z3Q@7898,KOG1032@1,KOG1032@2759	NA|NA|NA	S	Si zfos-943e10.1	TRINITY_DN2_c2_g1_i3	XP_004337106.1
TRINITY_DN2_c2_g2_i12.p2|XP_004337105.1	7994.ENSAMXP00000008180	5.1e-29	134.8	Actinopterygii	DUSP19	GO:0000165,GO:0000188,GO:0001932,GO:0001933,GO:0001934,GO:0003674,GO:0003824,GO:0004721,GO:0004857,GO:0004860,GO:0005078,GO:0005198,GO:0005488,GO:0005515,GO:0005575,GO:0005622,GO:0005623,GO:0005737,GO:0006464,GO:0006468,GO:0006469,GO:0006470,GO:0006793,GO:0006796,GO:0006807,GO:0006950,GO:0007154,GO:0007165,GO:0007254,GO:0008047,GO:0008138,GO:0008150,GO:0008152,GO:0008330,GO:0008579,GO:0009892,GO:…	3.1.3.16,3.1.3.48	ko:K14165					ko00000,ko01000,ko01009				Metazoa	39TUU@33154,3B9CV@33208,3CV0H@33213,482RT@7711,49024@7742,4A2RX@7898,COG2453@1,KOG1716@2759	NA|NA|NA	V	Dual specificity phosphatase 19b	TRINITY_DN2_c2_g2_i12	XP_004337105.1
TRINITY_DN2_c9_g1_i1.p1|XP_004333314.1	886293.Sinac_4962	5.8e-33	148.3	Planctomycetes	glpF			ko:K02440,ko:K06188					ko00000,ko02000	1.A.8,1.A.8.1,1.A.8.2			Bacteria	2IZDN@203682,COG0580@1,COG0580@2	NA|NA|NA	U	Belongs to the MIP aquaporin (TC 1.A.8) family	TRINITY_DN2_c9_g1_i1	XP_004333314.1
TRINITY_DN84_c1_g2_i1.p2|XP_004353448.1	1205680.CAKO01000040_gene908	3.4e-43	181.8	Rhodospirillales													Bacteria	1REBW@1224,2JSGG@204441,2U72I@28211,COG1051@1,COG1051@2	NA|NA|NA	F	Nudix N-terminal	TRINITY_DN84_c1_g2_i1	XP_004353448.1
TRINITY_DN84_c2_g1_i6.p2|XP_004336606.1	4641.GSMUA_Achr7P01900_001	6.2e-32	145.2	Liliopsida		GO:0005575,GO:0005622,GO:0005623,GO:0005737,GO:0005794,GO:0006810,GO:0006890,GO:0008150,GO:0012505,GO:0016192,GO:0043226,GO:0043227,GO:0043229,GO:0043231,GO:0044424,GO:0044444,GO:0044464,GO:0048193,GO:0051179,GO:0051234											Viridiplantae	37HWI@33090,3GFQF@35493,3KRRW@4447,KOG2890@1,KOG2890@2759	NA|NA|NA	S	Eukaryotic integral membrane protein (DUF1751)	TRINITY_DN84_c2_g1_i6	XP_004336606.1
TRINITY_DN84_c2_g1_i10.p2|XP_004336606.1	4641.GSMUA_Achr4P20820_001	2.4e-35	156.4	Liliopsida		GO:0005575,GO:0005622,GO:0005623,GO:0005737,GO:0005794,GO:0006810,GO:0006890,GO:0008150,GO:0012505,GO:0016192,GO:0043226,GO:0043227,GO:0043229,GO:0043231,GO:0044424,GO:0044444,GO:0044464,GO:0048193,GO:0051179,GO:0051234											Viridiplantae	37HWI@33090,3GFQF@35493,3KRRW@4447,KOG2890@1,KOG2890@2759	NA|NA|NA	S	Eukaryotic integral membrane protein (DUF1751)	TRINITY_DN84_c2_g1_i10	XP_004336606.1
TRINITY_DN84_c2_g1_i10.p4|XP_004336607.1	28583.AMAG_11262T0	3.3e-44	185.3	Fungi	VPS60	GO:0000322,GO:0000323,GO:0000324,GO:0000329,GO:0005575,GO:0005622,GO:0005623,GO:0005737,GO:0005773,GO:0005774,GO:0006810,GO:0006886,GO:0007034,GO:0008104,GO:0008150,GO:0015031,GO:0015833,GO:0016020,GO:0016192,GO:0016197,GO:0030447,GO:0031090,GO:0032509,GO:0032511,GO:0033036,GO:0034613,GO:0040007,GO:0042886,GO:0043226,GO:0043227,GO:0043229,GO:0043231,GO:0044422,GO:0044424,GO:0044437,GO:0044444,GO:…		ko:K12198	ko04144,ko04217,map04144,map04217	M00412			ko00000,ko00001,ko00002,ko04131				Fungi	38RIY@33154,3NXG4@4751,KOG1655@1,KOG1655@2759	NA|NA|NA	U	Belongs to the SNF7 family	TRINITY_DN84_c2_g1_i10	XP_004336607.1
TRINITY_DN84_c2_g1_i12.p3|XP_004336606.1	4641.GSMUA_Achr7P01900_001	1.1e-33	150.6	Liliopsida		GO:0005575,GO:0005622,GO:0005623,GO:0005737,GO:0005794,GO:0006810,GO:0006890,GO:0008150,GO:0012505,GO:0016192,GO:0043226,GO:0043227,GO:0043229,GO:0043231,GO:0044424,GO:0044444,GO:0044464,GO:0048193,GO:0051179,GO:0051234											Viridiplantae	37HWI@33090,3GFQF@35493,3KRRW@4447,KOG2890@1,KOG2890@2759	NA|NA|NA	S	Eukaryotic integral membrane protein (DUF1751)	TRINITY_DN84_c2_g1_i12	XP_004336606.1
TRINITY_DN84_c2_g1_i4.p2|XP_004336606.1	4641.GSMUA_Achr4P20820_001	2.4e-35	156.4	Liliopsida		GO:0005575,GO:0005622,GO:0005623,GO:0005737,GO:0005794,GO:0006810,GO:0006890,GO:0008150,GO:0012505,GO:0016192,GO:0043226,GO:0043227,GO:0043229,GO:0043231,GO:0044424,GO:0044444,GO:0044464,GO:0048193,GO:0051179,GO:0051234											Viridiplantae	37HWI@33090,3GFQF@35493,3KRRW@4447,KOG2890@1,KOG2890@2759	NA|NA|NA	S	Eukaryotic integral membrane protein (DUF1751)	TRINITY_DN84_c2_g1_i4	XP_004336606.1
TRINITY_DN84_c2_g1_i3.p2|XP_004336606.1	4641.GSMUA_Achr4P20820_001	2.4e-35	156.4	Liliopsida		GO:0005575,GO:0005622,GO:0005623,GO:0005737,GO:0005794,GO:0006810,GO:0006890,GO:0008150,GO:0012505,GO:0016192,GO:0043226,GO:0043227,GO:0043229,GO:0043231,GO:0044424,GO:0044444,GO:0044464,GO:0048193,GO:0051179,GO:0051234											Viridiplantae	37HWI@33090,3GFQF@35493,3KRRW@4447,KOG2890@1,KOG2890@2759	NA|NA|NA	S	Eukaryotic integral membrane protein (DUF1751)	TRINITY_DN84_c2_g1_i3	XP_004336606.1
TRINITY_DN84_c2_g1_i7.p3|XP_004336606.1	4641.GSMUA_Achr7P01900_001	1.1e-33	150.6	Liliopsida		GO:0005575,GO:0005622,GO:0005623,GO:0005737,GO:0005794,GO:0006810,GO:0006890,GO:0008150,GO:0012505,GO:0016192,GO:0043226,GO:0043227,GO:0043229,GO:0043231,GO:0044424,GO:0044444,GO:0044464,GO:0048193,GO:0051179,GO:0051234											Viridiplantae	37HWI@33090,3GFQF@35493,3KRRW@4447,KOG2890@1,KOG2890@2759	NA|NA|NA	S	Eukaryotic integral membrane protein (DUF1751)	TRINITY_DN84_c2_g1_i7	XP_004336606.1
TRINITY_DN84_c2_g1_i7.p5|XP_004336607.1	28583.AMAG_11262T0	3.3e-44	185.3	Fungi	VPS60	GO:0000322,GO:0000323,GO:0000324,GO:0000329,GO:0005575,GO:0005622,GO:0005623,GO:0005737,GO:0005773,GO:0005774,GO:0006810,GO:0006886,GO:0007034,GO:0008104,GO:0008150,GO:0015031,GO:0015833,GO:0016020,GO:0016192,GO:0016197,GO:0030447,GO:0031090,GO:0032509,GO:0032511,GO:0033036,GO:0034613,GO:0040007,GO:0042886,GO:0043226,GO:0043227,GO:0043229,GO:0043231,GO:0044422,GO:0044424,GO:0044437,GO:0044444,GO:…		ko:K12198	ko04144,ko04217,map04144,map04217	M00412			ko00000,ko00001,ko00002,ko04131				Fungi	38RIY@33154,3NXG4@4751,KOG1655@1,KOG1655@2759	NA|NA|NA	U	Belongs to the SNF7 family	TRINITY_DN84_c2_g1_i7	XP_004336607.1
TRINITY_DN84_c2_g1_i11.p4|XP_004336607.1	28583.AMAG_11262T0	3.3e-44	185.3	Fungi	VPS60	GO:0000322,GO:0000323,GO:0000324,GO:0000329,GO:0005575,GO:0005622,GO:0005623,GO:0005737,GO:0005773,GO:0005774,GO:0006810,GO:0006886,GO:0007034,GO:0008104,GO:0008150,GO:0015031,GO:0015833,GO:0016020,GO:0016192,GO:0016197,GO:0030447,GO:0031090,GO:0032509,GO:0032511,GO:0033036,GO:0034613,GO:0040007,GO:0042886,GO:0043226,GO:0043227,GO:0043229,GO:0043231,GO:0044422,GO:0044424,GO:0044437,GO:0044444,GO:…		ko:K12198	ko04144,ko04217,map04144,map04217	M00412			ko00000,ko00001,ko00002,ko04131				Fungi	38RIY@33154,3NXG4@4751,KOG1655@1,KOG1655@2759	NA|NA|NA	U	Belongs to the SNF7 family	TRINITY_DN84_c2_g1_i11	XP_004336607.1
TRINITY_DN84_c2_g1_i11.p2|XP_004336606.1	4641.GSMUA_Achr4P20820_001	2.4e-35	156.4	Liliopsida		GO:0005575,GO:0005622,GO:0005623,GO:0005737,GO:0005794,GO:0006810,GO:0006890,GO:0008150,GO:0012505,GO:0016192,GO:0043226,GO:0043227,GO:0043229,GO:0043231,GO:0044424,GO:0044444,GO:0044464,GO:0048193,GO:0051179,GO:0051234											Viridiplantae	37HWI@33090,3GFQF@35493,3KRRW@4447,KOG2890@1,KOG2890@2759	NA|NA|NA	S	Eukaryotic integral membrane protein (DUF1751)	TRINITY_DN84_c2_g1_i11	XP_004336606.1
TRINITY_DN84_c2_g1_i1.p3|XP_004336606.1	4641.GSMUA_Achr7P01900_001	1.1e-33	150.6	Liliopsida		GO:0005575,GO:0005622,GO:0005623,GO:0005737,GO:0005794,GO:0006810,GO:0006890,GO:0008150,GO:0012505,GO:0016192,GO:0043226,GO:0043227,GO:0043229,GO:0043231,GO:0044424,GO:0044444,GO:0044464,GO:0048193,GO:0051179,GO:0051234											Viridiplantae	37HWI@33090,3GFQF@35493,3KRRW@4447,KOG2890@1,KOG2890@2759	NA|NA|NA	S	Eukaryotic integral membrane protein (DUF1751)	TRINITY_DN84_c2_g1_i1	XP_004336606.1
TRINITY_DN84_c2_g1_i1.p5|XP_004336607.1	28583.AMAG_11262T0	3.3e-44	185.3	Fungi	VPS60	GO:0000322,GO:0000323,GO:0000324,GO:0000329,GO:0005575,GO:0005622,GO:0005623,GO:0005737,GO:0005773,GO:0005774,GO:0006810,GO:0006886,GO:0007034,GO:0008104,GO:0008150,GO:0015031,GO:0015833,GO:0016020,GO:0016192,GO:0016197,GO:0030447,GO:0031090,GO:0032509,GO:0032511,GO:0033036,GO:0034613,GO:0040007,GO:0042886,GO:0043226,GO:0043227,GO:0043229,GO:0043231,GO:0044422,GO:0044424,GO:0044437,GO:0044444,GO:…		ko:K12198	ko04144,ko04217,map04144,map04217	M00412			ko00000,ko00001,ko00002,ko04131				Fungi	38RIY@33154,3NXG4@4751,KOG1655@1,KOG1655@2759	NA|NA|NA	U	Belongs to the SNF7 family	TRINITY_DN84_c2_g1_i1	XP_004336607.1
TRINITY_DN84_c2_g1_i2.p1|XP_004336606.1	4641.GSMUA_Achr4P20820_001	2.4e-35	156.4	Liliopsida		GO:0005575,GO:0005622,GO:0005623,GO:0005737,GO:0005794,GO:0006810,GO:0006890,GO:0008150,GO:0012505,GO:0016192,GO:0043226,GO:0043227,GO:0043229,GO:0043231,GO:0044424,GO:0044444,GO:0044464,GO:0048193,GO:0051179,GO:0051234											Viridiplantae	37HWI@33090,3GFQF@35493,3KRRW@4447,KOG2890@1,KOG2890@2759	NA|NA|NA	S	Eukaryotic integral membrane protein (DUF1751)	TRINITY_DN84_c2_g1_i2	XP_004336606.1
TRINITY_DN84_c2_g1_i5.p4|XP_004336607.1	28583.AMAG_11262T0	3.3e-44	185.3	Fungi	VPS60	GO:0000322,GO:0000323,GO:0000324,GO:0000329,GO:0005575,GO:0005622,GO:0005623,GO:0005737,GO:0005773,GO:0005774,GO:0006810,GO:0006886,GO:0007034,GO:0008104,GO:0008150,GO:0015031,GO:0015833,GO:0016020,GO:0016192,GO:0016197,GO:0030447,GO:0031090,GO:0032509,GO:0032511,GO:0033036,GO:0034613,GO:0040007,GO:0042886,GO:0043226,GO:0043227,GO:0043229,GO:0043231,GO:0044422,GO:0044424,GO:0044437,GO:0044444,GO:…		ko:K12198	ko04144,ko04217,map04144,map04217	M00412			ko00000,ko00001,ko00002,ko04131				Fungi	38RIY@33154,3NXG4@4751,KOG1655@1,KOG1655@2759	NA|NA|NA	U	Belongs to the SNF7 family	TRINITY_DN84_c2_g1_i5	XP_004336607.1
TRINITY_DN84_c2_g1_i5.p1|XP_004336606.1	4641.GSMUA_Achr4P20820_001	2.4e-35	156.4	Liliopsida		GO:0005575,GO:0005622,GO:0005623,GO:0005737,GO:0005794,GO:0006810,GO:0006890,GO:0008150,GO:0012505,GO:0016192,GO:0043226,GO:0043227,GO:0043229,GO:0043231,GO:0044424,GO:0044444,GO:0044464,GO:0048193,GO:0051179,GO:0051234											Viridiplantae	37HWI@33090,3GFQF@35493,3KRRW@4447,KOG2890@1,KOG2890@2759	NA|NA|NA	S	Eukaryotic integral membrane protein (DUF1751)	TRINITY_DN84_c2_g1_i5	XP_004336606.1
TRINITY_DN84_c2_g2_i3.p4|XP_004353167.1	44689.DDB0205529	9.4e-43	180.3	Amoebozoa	GK5	GO:0003674,GO:0003824,GO:0004370,GO:0005575,GO:0005622,GO:0005623,GO:0005737,GO:0005739,GO:0005975,GO:0006066,GO:0006071,GO:0006072,GO:0006629,GO:0006638,GO:0006639,GO:0006641,GO:0006793,GO:0006796,GO:0008150,GO:0008152,GO:0009058,GO:0009987,GO:0016301,GO:0016310,GO:0016740,GO:0016772,GO:0016773,GO:0019400,GO:0019637,GO:0019751,GO:0043226,GO:0043227,GO:0043229,GO:0043231,GO:0044237,GO:0044238,GO:…	2.7.1.30	ko:K19583					ko00000,ko01000				Eukaryota	3XD46@554915,COG0554@1,KOG2517@2759	NA|NA|NA	G	Belongs to the FGGY kinase family	TRINITY_DN84_c2_g2_i3	XP_004353167.1
TRINITY_DN84_c2_g2_i4.p5|XP_004353167.1	44689.DDB0205529	2e-46	192.6	Amoebozoa	GK5	GO:0003674,GO:0003824,GO:0004370,GO:0005575,GO:0005622,GO:0005623,GO:0005737,GO:0005739,GO:0005975,GO:0006066,GO:0006071,GO:0006072,GO:0006629,GO:0006638,GO:0006639,GO:0006641,GO:0006793,GO:0006796,GO:0008150,GO:0008152,GO:0009058,GO:0009987,GO:0016301,GO:0016310,GO:0016740,GO:0016772,GO:0016773,GO:0019400,GO:0019637,GO:0019751,GO:0043226,GO:0043227,GO:0043229,GO:0043231,GO:0044237,GO:0044238,GO:…	2.7.1.30	ko:K19583					ko00000,ko01000				Eukaryota	3XD46@554915,COG0554@1,KOG2517@2759	NA|NA|NA	G	Belongs to the FGGY kinase family	TRINITY_DN84_c2_g2_i4	XP_004353167.1
TRINITY_DN84_c2_g2_i2.p6|XP_004353167.1	44689.DDB0205529	2e-46	192.6	Amoebozoa	GK5	GO:0003674,GO:0003824,GO:0004370,GO:0005575,GO:0005622,GO:0005623,GO:0005737,GO:0005739,GO:0005975,GO:0006066,GO:0006071,GO:0006072,GO:0006629,GO:0006638,GO:0006639,GO:0006641,GO:0006793,GO:0006796,GO:0008150,GO:0008152,GO:0009058,GO:0009987,GO:0016301,GO:0016310,GO:0016740,GO:0016772,GO:0016773,GO:0019400,GO:0019637,GO:0019751,GO:0043226,GO:0043227,GO:0043229,GO:0043231,GO:0044237,GO:0044238,GO:…	2.7.1.30	ko:K19583					ko00000,ko01000				Eukaryota	3XD46@554915,COG0554@1,KOG2517@2759	NA|NA|NA	G	Belongs to the FGGY kinase family	TRINITY_DN84_c2_g2_i2	XP_004353167.1
TRINITY_DN84_c3_g1_i13.p3|XP_004347757.1	373994.Riv7116_5404	3.7e-32	144.8	Nostocales													Bacteria	1G5EJ@1117,1HQCQ@1161,COG2318@1,COG2318@2	NA|NA|NA	S	PFAM DinB family	TRINITY_DN84_c3_g1_i13	XP_004347757.1
TRINITY_DN18_c0_g2_i5.p3|XP_004341597.1	7234.FBpp0176180	1.6e-78	299.7	Drosophilidae	eIF-2gamma	GO:0001731,GO:0002181,GO:0002183,GO:0003674,GO:0003676,GO:0003723,GO:0003743,GO:0005488,GO:0005575,GO:0005622,GO:0005623,GO:0005737,GO:0006412,GO:0006413,GO:0006518,GO:0006807,GO:0008135,GO:0008150,GO:0008152,GO:0009058,GO:0009059,GO:0009987,GO:0010467,GO:0016043,GO:0016282,GO:0019538,GO:0022607,GO:0022613,GO:0022618,GO:0032991,GO:0034622,GO:0034641,GO:0034645,GO:0043043,GO:0043170,GO:0043603,GO:…	2.1.1.43	ko:K03242,ko:K11419	ko00310,ko03013,map00310,map03013		R03875,R03938,R04866,R04867	RC00003,RC00060,RC00181,RC00496	ko00000,ko00001,ko01000,ko03012,ko03036				Arthropoda	38FY1@33154,3BHNA@33208,3CURY@33213,3SH47@50557,41UQ7@6656,451N8@7147,45T1C@7214,COG2940@1,COG3276@1,KOG0466@2759,KOG1082@2759	NA|NA|NA	B	It is involved in the biological process described with histone lysine methylation	TRINITY_DN18_c0_g2_i5	XP_004341597.1
TRINITY_DN18_c0_g2_i5.p1|XP_004341599.1	44689.DDB0230083	6e-150	537.7	Amoebozoa	PPAT	GO:0000003,GO:0000082,GO:0000278,GO:0001655,GO:0001822,GO:0003006,GO:0003674,GO:0003824,GO:0004044,GO:0005575,GO:0005622,GO:0005623,GO:0005737,GO:0005829,GO:0006082,GO:0006139,GO:0006144,GO:0006163,GO:0006164,GO:0006188,GO:0006189,GO:0006520,GO:0006541,GO:0006543,GO:0006725,GO:0006753,GO:0006793,GO:0006796,GO:0006807,GO:0006810,GO:0007049,GO:0007275,GO:0007276,GO:0007281,GO:0007292,GO:0007565,GO:…	2.4.2.14	ko:K00764	ko00230,ko00250,ko01100,ko01110,ko01130,map00230,map00250,map01100,map01110,map01130	M00048	R01072	RC00010,RC02724,RC02752	ko00000,ko00001,ko00002,ko01000,ko01002				Eukaryota	3XAWG@554915,COG0034@1,KOG0572@2759	NA|NA|NA	F	Glutamine amidotransferase domain	TRINITY_DN18_c0_g2_i5	XP_004341599.1
TRINITY_DN18_c0_g2_i5.p6|XP_004341598.1	936053.I1CV45	1.1e-23	115.9	Fungi incertae sedis	GCD11	GO:0001731,GO:0002181,GO:0002183,GO:0003674,GO:0003676,GO:0003723,GO:0003743,GO:0005488,GO:0005515,GO:0005575,GO:0005622,GO:0005623,GO:0005737,GO:0005829,GO:0005850,GO:0006412,GO:0006413,GO:0006417,GO:0006450,GO:0006518,GO:0006807,GO:0008135,GO:0008150,GO:0008152,GO:0009058,GO:0009059,GO:0009889,GO:0009891,GO:0009893,GO:0009987,GO:0010467,GO:0010468,GO:0010556,GO:0010557,GO:0010604,GO:0010608,GO:…		ko:K03242	ko03013,map03013				ko00000,ko00001,ko03012				Fungi	1GS25@112252,38FY1@33154,3NXAR@4751,COG3276@1,KOG0466@2759	NA|NA|NA	J	Initiation factor eIF2 gamma, C terminal	TRINITY_DN18_c0_g2_i5	XP_004341598.1
TRINITY_DN18_c0_g2_i16.p1|XP_004347144.1	7668.SPU_020412-tr	2.1e-159	568.5	Bilateria	eIF-2gamma	GO:0001731,GO:0002181,GO:0002183,GO:0003674,GO:0003676,GO:0003723,GO:0003743,GO:0005488,GO:0005575,GO:0005622,GO:0005623,GO:0005737,GO:0006412,GO:0006413,GO:0006518,GO:0006807,GO:0008135,GO:0008150,GO:0008152,GO:0009058,GO:0009059,GO:0009987,GO:0010467,GO:0016043,GO:0016282,GO:0019538,GO:0022607,GO:0022613,GO:0022618,GO:0032991,GO:0034622,GO:0034641,GO:0034645,GO:0043043,GO:0043170,GO:0043603,GO:…	2.1.1.43	ko:K03242,ko:K11419	ko00310,ko03013,map00310,map03013		R03875,R03938,R04866,R04867	RC00003,RC00060,RC00181,RC00496	ko00000,ko00001,ko01000,ko03012,ko03036				Metazoa	38FY1@33154,3BHNA@33208,3CURY@33213,COG3276@1,KOG0466@2759	NA|NA|NA	J	translation initiation factor activity	TRINITY_DN18_c0_g2_i16	XP_004347144.1
TRINITY_DN18_c0_g2_i9.p4|XP_004341598.1	936053.I1CV45	1.1e-23	115.9	Fungi incertae sedis	GCD11	GO:0001731,GO:0002181,GO:0002183,GO:0003674,GO:0003676,GO:0003723,GO:0003743,GO:0005488,GO:0005515,GO:0005575,GO:0005622,GO:0005623,GO:0005737,GO:0005829,GO:0005850,GO:0006412,GO:0006413,GO:0006417,GO:0006450,GO:0006518,GO:0006807,GO:0008135,GO:0008150,GO:0008152,GO:0009058,GO:0009059,GO:0009889,GO:0009891,GO:0009893,GO:0009987,GO:0010467,GO:0010468,GO:0010556,GO:0010557,GO:0010604,GO:0010608,GO:…		ko:K03242	ko03013,map03013				ko00000,ko00001,ko03012				Fungi	1GS25@112252,38FY1@33154,3NXAR@4751,COG3276@1,KOG0466@2759	NA|NA|NA	J	Initiation factor eIF2 gamma, C terminal	TRINITY_DN18_c0_g2_i9	XP_004341598.1
TRINITY_DN18_c0_g2_i9.p1|XP_004341599.1	44689.DDB0230083	6e-150	537.7	Amoebozoa	PPAT	GO:0000003,GO:0000082,GO:0000278,GO:0001655,GO:0001822,GO:0003006,GO:0003674,GO:0003824,GO:0004044,GO:0005575,GO:0005622,GO:0005623,GO:0005737,GO:0005829,GO:0006082,GO:0006139,GO:0006144,GO:0006163,GO:0006164,GO:0006188,GO:0006189,GO:0006520,GO:0006541,GO:0006543,GO:0006725,GO:0006753,GO:0006793,GO:0006796,GO:0006807,GO:0006810,GO:0007049,GO:0007275,GO:0007276,GO:0007281,GO:0007292,GO:0007565,GO:…	2.4.2.14	ko:K00764	ko00230,ko00250,ko01100,ko01110,ko01130,map00230,map00250,map01100,map01110,map01130	M00048	R01072	RC00010,RC02724,RC02752	ko00000,ko00001,ko00002,ko01000,ko01002				Eukaryota	3XAWG@554915,COG0034@1,KOG0572@2759	NA|NA|NA	F	Glutamine amidotransferase domain	TRINITY_DN18_c0_g2_i9	XP_004341599.1
TRINITY_DN18_c0_g2_i9.p2|XP_004341597.1	7217.FBpp0114961	4.3e-85	321.6	Drosophilidae	eIF-2gamma	GO:0001731,GO:0002181,GO:0002183,GO:0003674,GO:0003676,GO:0003723,GO:0003743,GO:0005488,GO:0005575,GO:0005622,GO:0005623,GO:0005737,GO:0006412,GO:0006413,GO:0006518,GO:0006807,GO:0008135,GO:0008150,GO:0008152,GO:0009058,GO:0009059,GO:0009987,GO:0010467,GO:0016043,GO:0016282,GO:0019538,GO:0022607,GO:0022613,GO:0022618,GO:0032991,GO:0034622,GO:0034641,GO:0034645,GO:0043043,GO:0043170,GO:0043603,GO:…	2.1.1.43	ko:K03242,ko:K11419	ko00310,ko03013,map00310,map03013		R03875,R03938,R04866,R04867	RC00003,RC00060,RC00181,RC00496	ko00000,ko00001,ko01000,ko03012,ko03036				Arthropoda	38FY1@33154,3BHNA@33208,3CURY@33213,3SH47@50557,41UQ7@6656,451N8@7147,45T1C@7214,COG2940@1,COG3276@1,KOG0466@2759,KOG1082@2759	NA|NA|NA	B	It is involved in the biological process described with histone lysine methylation	TRINITY_DN18_c0_g2_i9	XP_004341597.1
TRINITY_DN18_c0_g2_i1.p1|XP_004341599.1	44689.DDB0230083	4.1e-128	464.9	Amoebozoa	PPAT	GO:0000003,GO:0000082,GO:0000278,GO:0001655,GO:0001822,GO:0003006,GO:0003674,GO:0003824,GO:0004044,GO:0005575,GO:0005622,GO:0005623,GO:0005737,GO:0005829,GO:0006082,GO:0006139,GO:0006144,GO:0006163,GO:0006164,GO:0006188,GO:0006189,GO:0006520,GO:0006541,GO:0006543,GO:0006725,GO:0006753,GO:0006793,GO:0006796,GO:0006807,GO:0006810,GO:0007049,GO:0007275,GO:0007276,GO:0007281,GO:0007292,GO:0007565,GO:…	2.4.2.14	ko:K00764	ko00230,ko00250,ko01100,ko01110,ko01130,map00230,map00250,map01100,map01110,map01130	M00048	R01072	RC00010,RC02724,RC02752	ko00000,ko00001,ko00002,ko01000,ko01002				Eukaryota	3XAWG@554915,COG0034@1,KOG0572@2759	NA|NA|NA	F	Glutamine amidotransferase domain	TRINITY_DN18_c0_g2_i1	XP_004341599.1
TRINITY_DN18_c0_g2_i4.p1|XP_004341599.1	44689.DDB0230083	6e-150	537.7	Amoebozoa	PPAT	GO:0000003,GO:0000082,GO:0000278,GO:0001655,GO:0001822,GO:0003006,GO:0003674,GO:0003824,GO:0004044,GO:0005575,GO:0005622,GO:0005623,GO:0005737,GO:0005829,GO:0006082,GO:0006139,GO:0006144,GO:0006163,GO:0006164,GO:0006188,GO:0006189,GO:0006520,GO:0006541,GO:0006543,GO:0006725,GO:0006753,GO:0006793,GO:0006796,GO:0006807,GO:0006810,GO:0007049,GO:0007275,GO:0007276,GO:0007281,GO:0007292,GO:0007565,GO:…	2.4.2.14	ko:K00764	ko00230,ko00250,ko01100,ko01110,ko01130,map00230,map00250,map01100,map01110,map01130	M00048	R01072	RC00010,RC02724,RC02752	ko00000,ko00001,ko00002,ko01000,ko01002				Eukaryota	3XAWG@554915,COG0034@1,KOG0572@2759	NA|NA|NA	F	Glutamine amidotransferase domain	TRINITY_DN18_c0_g2_i4	XP_004341599.1
TRINITY_DN18_c0_g2_i6.p2|XP_004341597.1	7234.FBpp0176180	1.6e-78	299.7	Drosophilidae	eIF-2gamma	GO:0001731,GO:0002181,GO:0002183,GO:0003674,GO:0003676,GO:0003723,GO:0003743,GO:0005488,GO:0005575,GO:0005622,GO:0005623,GO:0005737,GO:0006412,GO:0006413,GO:0006518,GO:0006807,GO:0008135,GO:0008150,GO:0008152,GO:0009058,GO:0009059,GO:0009987,GO:0010467,GO:0016043,GO:0016282,GO:0019538,GO:0022607,GO:0022613,GO:0022618,GO:0032991,GO:0034622,GO:0034641,GO:0034645,GO:0043043,GO:0043170,GO:0043603,GO:…	2.1.1.43	ko:K03242,ko:K11419	ko00310,ko03013,map00310,map03013		R03875,R03938,R04866,R04867	RC00003,RC00060,RC00181,RC00496	ko00000,ko00001,ko01000,ko03012,ko03036				Arthropoda	38FY1@33154,3BHNA@33208,3CURY@33213,3SH47@50557,41UQ7@6656,451N8@7147,45T1C@7214,COG2940@1,COG3276@1,KOG0466@2759,KOG1082@2759	NA|NA|NA	B	It is involved in the biological process described with histone lysine methylation	TRINITY_DN18_c0_g2_i6	XP_004341597.1
TRINITY_DN18_c0_g2_i6.p3|XP_004341598.1	936053.I1CV45	5.7e-29	134.4	Fungi incertae sedis	GCD11	GO:0001731,GO:0002181,GO:0002183,GO:0003674,GO:0003676,GO:0003723,GO:0003743,GO:0005488,GO:0005515,GO:0005575,GO:0005622,GO:0005623,GO:0005737,GO:0005829,GO:0005850,GO:0006412,GO:0006413,GO:0006417,GO:0006450,GO:0006518,GO:0006807,GO:0008135,GO:0008150,GO:0008152,GO:0009058,GO:0009059,GO:0009889,GO:0009891,GO:0009893,GO:0009987,GO:0010467,GO:0010468,GO:0010556,GO:0010557,GO:0010604,GO:0010608,GO:…		ko:K03242	ko03013,map03013				ko00000,ko00001,ko03012				Fungi	1GS25@112252,38FY1@33154,3NXAR@4751,COG3276@1,KOG0466@2759	NA|NA|NA	J	Initiation factor eIF2 gamma, C terminal	TRINITY_DN18_c0_g2_i6	XP_004341598.1
TRINITY_DN18_c0_g2_i8.p1|XP_004341599.1	44689.DDB0230083	6e-150	537.7	Amoebozoa	PPAT	GO:0000003,GO:0000082,GO:0000278,GO:0001655,GO:0001822,GO:0003006,GO:0003674,GO:0003824,GO:0004044,GO:0005575,GO:0005622,GO:0005623,GO:0005737,GO:0005829,GO:0006082,GO:0006139,GO:0006144,GO:0006163,GO:0006164,GO:0006188,GO:0006189,GO:0006520,GO:0006541,GO:0006543,GO:0006725,GO:0006753,GO:0006793,GO:0006796,GO:0006807,GO:0006810,GO:0007049,GO:0007275,GO:0007276,GO:0007281,GO:0007292,GO:0007565,GO:…	2.4.2.14	ko:K00764	ko00230,ko00250,ko01100,ko01110,ko01130,map00230,map00250,map01100,map01110,map01130	M00048	R01072	RC00010,RC02724,RC02752	ko00000,ko00001,ko00002,ko01000,ko01002				Eukaryota	3XAWG@554915,COG0034@1,KOG0572@2759	NA|NA|NA	F	Glutamine amidotransferase domain	TRINITY_DN18_c0_g2_i8	XP_004341599.1
TRINITY_DN18_c0_g2_i3.p4|XP_004341597.1	351160.RCIX2020	5.2e-10	70.5	Methanomicrobia	eif2g			ko:K03242	ko03013,map03013				ko00000,ko00001,ko03012				Archaea	2N93K@224756,2XUKU@28890,COG3276@1,arCOG01563@2157	NA|NA|NA	J	eIF-2 functions in the early steps of protein synthesis by forming a ternary complex with GTP and initiator tRNA	TRINITY_DN18_c0_g2_i3	XP_004341597.1
TRINITY_DN18_c0_g2_i3.p2|XP_004341598.1	936053.I1CV45	5.7e-29	134.4	Fungi incertae sedis	GCD11	GO:0001731,GO:0002181,GO:0002183,GO:0003674,GO:0003676,GO:0003723,GO:0003743,GO:0005488,GO:0005515,GO:0005575,GO:0005622,GO:0005623,GO:0005737,GO:0005829,GO:0005850,GO:0006412,GO:0006413,GO:0006417,GO:0006450,GO:0006518,GO:0006807,GO:0008135,GO:0008150,GO:0008152,GO:0009058,GO:0009059,GO:0009889,GO:0009891,GO:0009893,GO:0009987,GO:0010467,GO:0010468,GO:0010556,GO:0010557,GO:0010604,GO:0010608,GO:…		ko:K03242	ko03013,map03013				ko00000,ko00001,ko03012				Fungi	1GS25@112252,38FY1@33154,3NXAR@4751,COG3276@1,KOG0466@2759	NA|NA|NA	J	Initiation factor eIF2 gamma, C terminal	TRINITY_DN18_c0_g2_i3	XP_004341598.1
TRINITY_DN18_c0_g2_i2.p1|XP_004341599.1	44689.DDB0230083	6e-150	537.7	Amoebozoa	PPAT	GO:0000003,GO:0000082,GO:0000278,GO:0001655,GO:0001822,GO:0003006,GO:0003674,GO:0003824,GO:0004044,GO:0005575,GO:0005622,GO:0005623,GO:0005737,GO:0005829,GO:0006082,GO:0006139,GO:0006144,GO:0006163,GO:0006164,GO:0006188,GO:0006189,GO:0006520,GO:0006541,GO:0006543,GO:0006725,GO:0006753,GO:0006793,GO:0006796,GO:0006807,GO:0006810,GO:0007049,GO:0007275,GO:0007276,GO:0007281,GO:0007292,GO:0007565,GO:…	2.4.2.14	ko:K00764	ko00230,ko00250,ko01100,ko01110,ko01130,map00230,map00250,map01100,map01110,map01130	M00048	R01072	RC00010,RC02724,RC02752	ko00000,ko00001,ko00002,ko01000,ko01002				Eukaryota	3XAWG@554915,COG0034@1,KOG0572@2759	NA|NA|NA	F	Glutamine amidotransferase domain	TRINITY_DN18_c0_g2_i2	XP_004341599.1
TRINITY_DN18_c0_g2_i15.p1|XP_004341597.1	7217.FBpp0114961	4.3e-85	321.6	Drosophilidae	eIF-2gamma	GO:0001731,GO:0002181,GO:0002183,GO:0003674,GO:0003676,GO:0003723,GO:0003743,GO:0005488,GO:0005575,GO:0005622,GO:0005623,GO:0005737,GO:0006412,GO:0006413,GO:0006518,GO:0006807,GO:0008135,GO:0008150,GO:0008152,GO:0009058,GO:0009059,GO:0009987,GO:0010467,GO:0016043,GO:0016282,GO:0019538,GO:0022607,GO:0022613,GO:0022618,GO:0032991,GO:0034622,GO:0034641,GO:0034645,GO:0043043,GO:0043170,GO:0043603,GO:…	2.1.1.43	ko:K03242,ko:K11419	ko00310,ko03013,map00310,map03013		R03875,R03938,R04866,R04867	RC00003,RC00060,RC00181,RC00496	ko00000,ko00001,ko01000,ko03012,ko03036				Arthropoda	38FY1@33154,3BHNA@33208,3CURY@33213,3SH47@50557,41UQ7@6656,451N8@7147,45T1C@7214,COG2940@1,COG3276@1,KOG0466@2759,KOG1082@2759	NA|NA|NA	B	It is involved in the biological process described with histone lysine methylation	TRINITY_DN18_c0_g2_i15	XP_004341597.1
TRINITY_DN18_c0_g2_i15.p2|XP_004341598.1	936053.I1CV45	5.7e-29	134.4	Fungi incertae sedis	GCD11	GO:0001731,GO:0002181,GO:0002183,GO:0003674,GO:0003676,GO:0003723,GO:0003743,GO:0005488,GO:0005515,GO:0005575,GO:0005622,GO:0005623,GO:0005737,GO:0005829,GO:0005850,GO:0006412,GO:0006413,GO:0006417,GO:0006450,GO:0006518,GO:0006807,GO:0008135,GO:0008150,GO:0008152,GO:0009058,GO:0009059,GO:0009889,GO:0009891,GO:0009893,GO:0009987,GO:0010467,GO:0010468,GO:0010556,GO:0010557,GO:0010604,GO:0010608,GO:…		ko:K03242	ko03013,map03013				ko00000,ko00001,ko03012				Fungi	1GS25@112252,38FY1@33154,3NXAR@4751,COG3276@1,KOG0466@2759	NA|NA|NA	J	Initiation factor eIF2 gamma, C terminal	TRINITY_DN18_c0_g2_i15	XP_004341598.1
TRINITY_DN18_c0_g2_i7.p1|XP_004341599.1	44689.DDB0230083	4.1e-128	464.9	Amoebozoa	PPAT	GO:0000003,GO:0000082,GO:0000278,GO:0001655,GO:0001822,GO:0003006,GO:0003674,GO:0003824,GO:0004044,GO:0005575,GO:0005622,GO:0005623,GO:0005737,GO:0005829,GO:0006082,GO:0006139,GO:0006144,GO:0006163,GO:0006164,GO:0006188,GO:0006189,GO:0006520,GO:0006541,GO:0006543,GO:0006725,GO:0006753,GO:0006793,GO:0006796,GO:0006807,GO:0006810,GO:0007049,GO:0007275,GO:0007276,GO:0007281,GO:0007292,GO:0007565,GO:…	2.4.2.14	ko:K00764	ko00230,ko00250,ko01100,ko01110,ko01130,map00230,map00250,map01100,map01110,map01130	M00048	R01072	RC00010,RC02724,RC02752	ko00000,ko00001,ko00002,ko01000,ko01002				Eukaryota	3XAWG@554915,COG0034@1,KOG0572@2759	NA|NA|NA	F	Glutamine amidotransferase domain	TRINITY_DN18_c0_g2_i7	XP_004341599.1
TRINITY_DN18_c0_g1_i26.p2|XP_004341596.1	5762.XP_002670254.1	9e-68	264.6	Eukaryota													Eukaryota	KOG3967@1,KOG3967@2759	NA|NA|NA	S	Family with sequence similarity 172 member A	TRINITY_DN18_c0_g1_i26	XP_004341596.1
TRINITY_DN18_c0_g1_i26.p8|XP_004341597.1	351160.RCIX2020	4.7e-10	70.9	Methanomicrobia	eif2g			ko:K03242	ko03013,map03013				ko00000,ko00001,ko03012				Archaea	2N93K@224756,2XUKU@28890,COG3276@1,arCOG01563@2157	NA|NA|NA	J	eIF-2 functions in the early steps of protein synthesis by forming a ternary complex with GTP and initiator tRNA	TRINITY_DN18_c0_g1_i26	XP_004341597.1
TRINITY_DN18_c0_g1_i30.p2|XP_004341596.1	5762.XP_002670254.1	9e-68	264.6	Eukaryota													Eukaryota	KOG3967@1,KOG3967@2759	NA|NA|NA	S	Family with sequence similarity 172 member A	TRINITY_DN18_c0_g1_i30	XP_004341596.1
TRINITY_DN18_c0_g1_i30.p8|XP_004341597.1	351160.RCIX2020	4.7e-10	70.9	Methanomicrobia	eif2g			ko:K03242	ko03013,map03013				ko00000,ko00001,ko03012				Archaea	2N93K@224756,2XUKU@28890,COG3276@1,arCOG01563@2157	NA|NA|NA	J	eIF-2 functions in the early steps of protein synthesis by forming a ternary complex with GTP and initiator tRNA	TRINITY_DN18_c0_g1_i30	XP_004341597.1
TRINITY_DN18_c0_g1_i3.p5|XP_004341597.1	115417.EPrPW00000013401	1.4e-38	166.4	Pythiales	eIF-2gamma	GO:0001731,GO:0002181,GO:0002183,GO:0003674,GO:0003676,GO:0003723,GO:0003743,GO:0005488,GO:0005575,GO:0005622,GO:0005623,GO:0005737,GO:0005850,GO:0006412,GO:0006413,GO:0006518,GO:0006807,GO:0008135,GO:0008150,GO:0008152,GO:0009058,GO:0009059,GO:0009987,GO:0010467,GO:0016043,GO:0016282,GO:0019538,GO:0022607,GO:0022613,GO:0022618,GO:0032991,GO:0034622,GO:0034641,GO:0034645,GO:0043043,GO:0043170,GO:…	2.1.1.43	ko:K03242,ko:K04257,ko:K11419	ko00310,ko03013,ko04740,map00310,map03013,map04740		R03875,R03938,R04866,R04867	RC00003,RC00060,RC00181,RC00496	ko00000,ko00001,ko01000,ko03012,ko03036,ko04030				Eukaryota	1MGE1@121069,COG3276@1,KOG0466@2759	NA|NA|NA	J	Eukaryotic translation initiation factor 2 subunit 3. Source PGD	TRINITY_DN18_c0_g1_i3	XP_004341597.1
TRINITY_DN18_c0_g1_i3.p3|XP_004341596.1	5762.XP_002670254.1	8.6e-75	287.7	Eukaryota													Eukaryota	KOG3967@1,KOG3967@2759	NA|NA|NA	S	Family with sequence similarity 172 member A	TRINITY_DN18_c0_g1_i3	XP_004341596.1
TRINITY_DN18_c0_g1_i5.p5|XP_004341597.1	115417.EPrPW00000013401	7.7e-18	97.1	Pythiales	eIF-2gamma	GO:0001731,GO:0002181,GO:0002183,GO:0003674,GO:0003676,GO:0003723,GO:0003743,GO:0005488,GO:0005575,GO:0005622,GO:0005623,GO:0005737,GO:0005850,GO:0006412,GO:0006413,GO:0006518,GO:0006807,GO:0008135,GO:0008150,GO:0008152,GO:0009058,GO:0009059,GO:0009987,GO:0010467,GO:0016043,GO:0016282,GO:0019538,GO:0022607,GO:0022613,GO:0022618,GO:0032991,GO:0034622,GO:0034641,GO:0034645,GO:0043043,GO:0043170,GO:…	2.1.1.43	ko:K03242,ko:K04257,ko:K11419	ko00310,ko03013,ko04740,map00310,map03013,map04740		R03875,R03938,R04866,R04867	RC00003,RC00060,RC00181,RC00496	ko00000,ko00001,ko01000,ko03012,ko03036,ko04030				Eukaryota	1MGE1@121069,COG3276@1,KOG0466@2759	NA|NA|NA	J	Eukaryotic translation initiation factor 2 subunit 3. Source PGD	TRINITY_DN18_c0_g1_i5	XP_004341597.1
TRINITY_DN18_c0_g1_i5.p3|XP_004341596.1	5762.XP_002670254.1	8.6e-75	287.7	Eukaryota													Eukaryota	KOG3967@1,KOG3967@2759	NA|NA|NA	S	Family with sequence similarity 172 member A	TRINITY_DN18_c0_g1_i5	XP_004341596.1
TRINITY_DN18_c0_g1_i13.p6|XP_004341597.1	115417.EPrPW00000013401	2.6e-30	138.7	Pythiales	eIF-2gamma	GO:0001731,GO:0002181,GO:0002183,GO:0003674,GO:0003676,GO:0003723,GO:0003743,GO:0005488,GO:0005575,GO:0005622,GO:0005623,GO:0005737,GO:0005850,GO:0006412,GO:0006413,GO:0006518,GO:0006807,GO:0008135,GO:0008150,GO:0008152,GO:0009058,GO:0009059,GO:0009987,GO:0010467,GO:0016043,GO:0016282,GO:0019538,GO:0022607,GO:0022613,GO:0022618,GO:0032991,GO:0034622,GO:0034641,GO:0034645,GO:0043043,GO:0043170,GO:…	2.1.1.43	ko:K03242,ko:K04257,ko:K11419	ko00310,ko03013,ko04740,map00310,map03013,map04740		R03875,R03938,R04866,R04867	RC00003,RC00060,RC00181,RC00496	ko00000,ko00001,ko01000,ko03012,ko03036,ko04030				Eukaryota	1MGE1@121069,COG3276@1,KOG0466@2759	NA|NA|NA	J	Eukaryotic translation initiation factor 2 subunit 3. Source PGD	TRINITY_DN18_c0_g1_i13	XP_004341597.1
TRINITY_DN18_c0_g1_i13.p3|XP_004341596.1	5762.XP_002670254.1	8.6e-75	287.7	Eukaryota													Eukaryota	KOG3967@1,KOG3967@2759	NA|NA|NA	S	Family with sequence similarity 172 member A	TRINITY_DN18_c0_g1_i13	XP_004341596.1
TRINITY_DN18_c0_g1_i7.p7|XP_004341597.1	351160.RCIX2020	4.7e-10	70.9	Methanomicrobia	eif2g			ko:K03242	ko03013,map03013				ko00000,ko00001,ko03012				Archaea	2N93K@224756,2XUKU@28890,COG3276@1,arCOG01563@2157	NA|NA|NA	J	eIF-2 functions in the early steps of protein synthesis by forming a ternary complex with GTP and initiator tRNA	TRINITY_DN18_c0_g1_i7	XP_004341597.1
TRINITY_DN18_c0_g1_i7.p3|XP_004341596.1	5762.XP_002670254.1	8.6e-75	287.7	Eukaryota													Eukaryota	KOG3967@1,KOG3967@2759	NA|NA|NA	S	Family with sequence similarity 172 member A	TRINITY_DN18_c0_g1_i7	XP_004341596.1
TRINITY_DN18_c0_g1_i15.p5|XP_004341597.1	115417.EPrPW00000013401	7.7e-18	97.1	Pythiales	eIF-2gamma	GO:0001731,GO:0002181,GO:0002183,GO:0003674,GO:0003676,GO:0003723,GO:0003743,GO:0005488,GO:0005575,GO:0005622,GO:0005623,GO:0005737,GO:0005850,GO:0006412,GO:0006413,GO:0006518,GO:0006807,GO:0008135,GO:0008150,GO:0008152,GO:0009058,GO:0009059,GO:0009987,GO:0010467,GO:0016043,GO:0016282,GO:0019538,GO:0022607,GO:0022613,GO:0022618,GO:0032991,GO:0034622,GO:0034641,GO:0034645,GO:0043043,GO:0043170,GO:…	2.1.1.43	ko:K03242,ko:K04257,ko:K11419	ko00310,ko03013,ko04740,map00310,map03013,map04740		R03875,R03938,R04866,R04867	RC00003,RC00060,RC00181,RC00496	ko00000,ko00001,ko01000,ko03012,ko03036,ko04030				Eukaryota	1MGE1@121069,COG3276@1,KOG0466@2759	NA|NA|NA	J	Eukaryotic translation initiation factor 2 subunit 3. Source PGD	TRINITY_DN18_c0_g1_i15	XP_004341597.1
TRINITY_DN18_c0_g1_i15.p3|XP_004341596.1	5762.XP_002670254.1	8.6e-75	287.7	Eukaryota													Eukaryota	KOG3967@1,KOG3967@2759	NA|NA|NA	S	Family with sequence similarity 172 member A	TRINITY_DN18_c0_g1_i15	XP_004341596.1
TRINITY_DN18_c0_g1_i18.p2|XP_004341596.1	5762.XP_002670254.1	9e-68	264.6	Eukaryota													Eukaryota	KOG3967@1,KOG3967@2759	NA|NA|NA	S	Family with sequence similarity 172 member A	TRINITY_DN18_c0_g1_i18	XP_004341596.1
TRINITY_DN18_c0_g1_i18.p5|XP_004341597.1	115417.EPrPW00000013401	7.7e-18	97.1	Pythiales	eIF-2gamma	GO:0001731,GO:0002181,GO:0002183,GO:0003674,GO:0003676,GO:0003723,GO:0003743,GO:0005488,GO:0005575,GO:0005622,GO:0005623,GO:0005737,GO:0005850,GO:0006412,GO:0006413,GO:0006518,GO:0006807,GO:0008135,GO:0008150,GO:0008152,GO:0009058,GO:0009059,GO:0009987,GO:0010467,GO:0016043,GO:0016282,GO:0019538,GO:0022607,GO:0022613,GO:0022618,GO:0032991,GO:0034622,GO:0034641,GO:0034645,GO:0043043,GO:0043170,GO:…	2.1.1.43	ko:K03242,ko:K04257,ko:K11419	ko00310,ko03013,ko04740,map00310,map03013,map04740		R03875,R03938,R04866,R04867	RC00003,RC00060,RC00181,RC00496	ko00000,ko00001,ko01000,ko03012,ko03036,ko04030				Eukaryota	1MGE1@121069,COG3276@1,KOG0466@2759	NA|NA|NA	J	Eukaryotic translation initiation factor 2 subunit 3. Source PGD	TRINITY_DN18_c0_g1_i18	XP_004341597.1
TRINITY_DN18_c0_g1_i32.p2|XP_004341596.1	5762.XP_002670254.1	9e-68	264.6	Eukaryota													Eukaryota	KOG3967@1,KOG3967@2759	NA|NA|NA	S	Family with sequence similarity 172 member A	TRINITY_DN18_c0_g1_i32	XP_004341596.1
TRINITY_DN18_c0_g1_i32.p5|XP_004341597.1	115417.EPrPW00000013401	7.7e-18	97.1	Pythiales	eIF-2gamma	GO:0001731,GO:0002181,GO:0002183,GO:0003674,GO:0003676,GO:0003723,GO:0003743,GO:0005488,GO:0005575,GO:0005622,GO:0005623,GO:0005737,GO:0005850,GO:0006412,GO:0006413,GO:0006518,GO:0006807,GO:0008135,GO:0008150,GO:0008152,GO:0009058,GO:0009059,GO:0009987,GO:0010467,GO:0016043,GO:0016282,GO:0019538,GO:0022607,GO:0022613,GO:0022618,GO:0032991,GO:0034622,GO:0034641,GO:0034645,GO:0043043,GO:0043170,GO:…	2.1.1.43	ko:K03242,ko:K04257,ko:K11419	ko00310,ko03013,ko04740,map00310,map03013,map04740		R03875,R03938,R04866,R04867	RC00003,RC00060,RC00181,RC00496	ko00000,ko00001,ko01000,ko03012,ko03036,ko04030				Eukaryota	1MGE1@121069,COG3276@1,KOG0466@2759	NA|NA|NA	J	Eukaryotic translation initiation factor 2 subunit 3. Source PGD	TRINITY_DN18_c0_g1_i32	XP_004341597.1
TRINITY_DN18_c0_g1_i10.p6|XP_004341597.1	115417.EPrPW00000013401	2.6e-30	138.7	Pythiales	eIF-2gamma	GO:0001731,GO:0002181,GO:0002183,GO:0003674,GO:0003676,GO:0003723,GO:0003743,GO:0005488,GO:0005575,GO:0005622,GO:0005623,GO:0005737,GO:0005850,GO:0006412,GO:0006413,GO:0006518,GO:0006807,GO:0008135,GO:0008150,GO:0008152,GO:0009058,GO:0009059,GO:0009987,GO:0010467,GO:0016043,GO:0016282,GO:0019538,GO:0022607,GO:0022613,GO:0022618,GO:0032991,GO:0034622,GO:0034641,GO:0034645,GO:0043043,GO:0043170,GO:…	2.1.1.43	ko:K03242,ko:K04257,ko:K11419	ko00310,ko03013,ko04740,map00310,map03013,map04740		R03875,R03938,R04866,R04867	RC00003,RC00060,RC00181,RC00496	ko00000,ko00001,ko01000,ko03012,ko03036,ko04030				Eukaryota	1MGE1@121069,COG3276@1,KOG0466@2759	NA|NA|NA	J	Eukaryotic translation initiation factor 2 subunit 3. Source PGD	TRINITY_DN18_c0_g1_i10	XP_004341597.1
TRINITY_DN18_c0_g1_i10.p3|XP_004341596.1	5762.XP_002670254.1	8.6e-75	287.7	Eukaryota													Eukaryota	KOG3967@1,KOG3967@2759	NA|NA|NA	S	Family with sequence similarity 172 member A	TRINITY_DN18_c0_g1_i10	XP_004341596.1
TRINITY_DN18_c0_g1_i11.p5|XP_004341597.1	115417.EPrPW00000013401	1.4e-38	166.4	Pythiales	eIF-2gamma	GO:0001731,GO:0002181,GO:0002183,GO:0003674,GO:0003676,GO:0003723,GO:0003743,GO:0005488,GO:0005575,GO:0005622,GO:0005623,GO:0005737,GO:0005850,GO:0006412,GO:0006413,GO:0006518,GO:0006807,GO:0008135,GO:0008150,GO:0008152,GO:0009058,GO:0009059,GO:0009987,GO:0010467,GO:0016043,GO:0016282,GO:0019538,GO:0022607,GO:0022613,GO:0022618,GO:0032991,GO:0034622,GO:0034641,GO:0034645,GO:0043043,GO:0043170,GO:…	2.1.1.43	ko:K03242,ko:K04257,ko:K11419	ko00310,ko03013,ko04740,map00310,map03013,map04740		R03875,R03938,R04866,R04867	RC00003,RC00060,RC00181,RC00496	ko00000,ko00001,ko01000,ko03012,ko03036,ko04030				Eukaryota	1MGE1@121069,COG3276@1,KOG0466@2759	NA|NA|NA	J	Eukaryotic translation initiation factor 2 subunit 3. Source PGD	TRINITY_DN18_c0_g1_i11	XP_004341597.1
TRINITY_DN18_c0_g1_i11.p3|XP_004341596.1	5762.XP_002670254.1	8.6e-75	287.7	Eukaryota													Eukaryota	KOG3967@1,KOG3967@2759	NA|NA|NA	S	Family with sequence similarity 172 member A	TRINITY_DN18_c0_g1_i11	XP_004341596.1
TRINITY_DN18_c0_g1_i4.p3|XP_004341596.1	5762.XP_002670254.1	8.6e-75	287.7	Eukaryota													Eukaryota	KOG3967@1,KOG3967@2759	NA|NA|NA	S	Family with sequence similarity 172 member A	TRINITY_DN18_c0_g1_i4	XP_004341596.1
TRINITY_DN18_c0_g1_i4.p7|XP_004341597.1	351160.RCIX2020	4.7e-10	70.9	Methanomicrobia	eif2g			ko:K03242	ko03013,map03013				ko00000,ko00001,ko03012				Archaea	2N93K@224756,2XUKU@28890,COG3276@1,arCOG01563@2157	NA|NA|NA	J	eIF-2 functions in the early steps of protein synthesis by forming a ternary complex with GTP and initiator tRNA	TRINITY_DN18_c0_g1_i4	XP_004341597.1
TRINITY_DN18_c2_g2_i12.p2|XP_004341596.1	5762.XP_002670254.1	8.6e-75	287.7	Eukaryota													Eukaryota	KOG3967@1,KOG3967@2759	NA|NA|NA	S	Family with sequence similarity 172 member A	TRINITY_DN18_c2_g2_i12	XP_004341596.1
TRINITY_DN8_c2_g1_i3.p5|XP_004342039.1	5786.XP_003287565.1	1.9e-45	189.5	Amoebozoa	COMMD4	GO:0005575,GO:0005622,GO:0005623,GO:0005737,GO:0044424,GO:0044464											Eukaryota	28K8D@1,2QSP3@2759,3X95F@554915	NA|NA|NA	S	Pfam:HCaRG	TRINITY_DN8_c2_g1_i3	XP_004342039.1
TRINITY_DN8_c2_g1_i2.p5|XP_004342039.1	5786.XP_003287565.1	2.4e-45	189.1	Amoebozoa	COMMD4	GO:0005575,GO:0005622,GO:0005623,GO:0005737,GO:0044424,GO:0044464											Eukaryota	28K8D@1,2QSP3@2759,3X95F@554915	NA|NA|NA	S	Pfam:HCaRG	TRINITY_DN8_c2_g1_i2	XP_004342039.1
TRINITY_DN1_c0_g1_i1.p3|XP_004342154.1	44689.DDB0230124	8.8e-11	73.2	Amoebozoa		GO:0003674,GO:0003824,GO:0004672,GO:0005575,GO:0005622,GO:0005623,GO:0006464,GO:0006468,GO:0006793,GO:0006796,GO:0006807,GO:0007154,GO:0007165,GO:0008150,GO:0008152,GO:0009987,GO:0016301,GO:0016310,GO:0016740,GO:0016772,GO:0016773,GO:0019538,GO:0023052,GO:0035556,GO:0036211,GO:0043170,GO:0043412,GO:0044237,GO:0044238,GO:0044260,GO:0044267,GO:0044464,GO:0050789,GO:0050794,GO:0050896,GO:0051716,GO:…											Eukaryota	3XD6B@554915,COG0515@1,KOG0192@2759	NA|NA|NA	T	Armadillo/beta-catenin-like repeats	TRINITY_DN1_c0_g1_i1	XP_004342154.1
TRINITY_DN1_c1_g2_i8.p8|XP_004342155.1	109760.SPPG_08666T0	1.6e-33	148.7	Fungi	SKI2	GO:0000184,GO:0000288,GO:0000291,GO:0000956,GO:0003674,GO:0003676,GO:0003723,GO:0003724,GO:0003729,GO:0003824,GO:0004004,GO:0004386,GO:0005488,GO:0005575,GO:0005622,GO:0005623,GO:0005634,GO:0005730,GO:0005737,GO:0006139,GO:0006401,GO:0006402,GO:0006725,GO:0006807,GO:0006950,GO:0006986,GO:0007154,GO:0007165,GO:0008026,GO:0008150,GO:0008152,GO:0008186,GO:0009056,GO:0009057,GO:0009892,GO:0009987,GO:…		ko:K12599	ko03018,map03018	M00392			ko00000,ko00001,ko00002,ko01000,ko03019				Fungi	38BTP@33154,3NUCU@4751,COG4581@1,KOG0947@2759	NA|NA|NA	A	helicase	TRINITY_DN1_c1_g2_i8	XP_004342155.1
TRINITY_DN1_c1_g2_i2.p9|XP_004342155.1	109760.SPPG_08666T0	1.6e-33	148.7	Fungi	SKI2	GO:0000184,GO:0000288,GO:0000291,GO:0000956,GO:0003674,GO:0003676,GO:0003723,GO:0003724,GO:0003729,GO:0003824,GO:0004004,GO:0004386,GO:0005488,GO:0005575,GO:0005622,GO:0005623,GO:0005634,GO:0005730,GO:0005737,GO:0006139,GO:0006401,GO:0006402,GO:0006725,GO:0006807,GO:0006950,GO:0006986,GO:0007154,GO:0007165,GO:0008026,GO:0008150,GO:0008152,GO:0008186,GO:0009056,GO:0009057,GO:0009892,GO:0009987,GO:…		ko:K12599	ko03018,map03018	M00392			ko00000,ko00001,ko00002,ko01000,ko03019				Fungi	38BTP@33154,3NUCU@4751,COG4581@1,KOG0947@2759	NA|NA|NA	A	helicase	TRINITY_DN1_c1_g2_i2	XP_004342155.1
TRINITY_DN1_c1_g2_i13.p6|XP_004342155.1	109760.SPPG_08666T0	1.6e-33	148.7	Fungi	SKI2	GO:0000184,GO:0000288,GO:0000291,GO:0000956,GO:0003674,GO:0003676,GO:0003723,GO:0003724,GO:0003729,GO:0003824,GO:0004004,GO:0004386,GO:0005488,GO:0005575,GO:0005622,GO:0005623,GO:0005634,GO:0005730,GO:0005737,GO:0006139,GO:0006401,GO:0006402,GO:0006725,GO:0006807,GO:0006950,GO:0006986,GO:0007154,GO:0007165,GO:0008026,GO:0008150,GO:0008152,GO:0008186,GO:0009056,GO:0009057,GO:0009892,GO:0009987,GO:…		ko:K12599	ko03018,map03018	M00392			ko00000,ko00001,ko00002,ko01000,ko03019				Fungi	38BTP@33154,3NUCU@4751,COG4581@1,KOG0947@2759	NA|NA|NA	A	helicase	TRINITY_DN1_c1_g2_i13	XP_004342155.1
TRINITY_DN1_c1_g2_i14.p8|XP_004342155.1	109760.SPPG_08666T0	1.6e-33	148.7	Fungi	SKI2	GO:0000184,GO:0000288,GO:0000291,GO:0000956,GO:0003674,GO:0003676,GO:0003723,GO:0003724,GO:0003729,GO:0003824,GO:0004004,GO:0004386,GO:0005488,GO:0005575,GO:0005622,GO:0005623,GO:0005634,GO:0005730,GO:0005737,GO:0006139,GO:0006401,GO:0006402,GO:0006725,GO:0006807,GO:0006950,GO:0006986,GO:0007154,GO:0007165,GO:0008026,GO:0008150,GO:0008152,GO:0008186,GO:0009056,GO:0009057,GO:0009892,GO:0009987,GO:…		ko:K12599	ko03018,map03018	M00392			ko00000,ko00001,ko00002,ko01000,ko03019				Fungi	38BTP@33154,3NUCU@4751,COG4581@1,KOG0947@2759	NA|NA|NA	A	helicase	TRINITY_DN1_c1_g2_i14	XP_004342155.1
TRINITY_DN1_c1_g2_i3.p7|XP_004342155.1	109760.SPPG_08666T0	1.6e-33	148.7	Fungi	SKI2	GO:0000184,GO:0000288,GO:0000291,GO:0000956,GO:0003674,GO:0003676,GO:0003723,GO:0003724,GO:0003729,GO:0003824,GO:0004004,GO:0004386,GO:0005488,GO:0005575,GO:0005622,GO:0005623,GO:0005634,GO:0005730,GO:0005737,GO:0006139,GO:0006401,GO:0006402,GO:0006725,GO:0006807,GO:0006950,GO:0006986,GO:0007154,GO:0007165,GO:0008026,GO:0008150,GO:0008152,GO:0008186,GO:0009056,GO:0009057,GO:0009892,GO:0009987,GO:…		ko:K12599	ko03018,map03018	M00392			ko00000,ko00001,ko00002,ko01000,ko03019				Fungi	38BTP@33154,3NUCU@4751,COG4581@1,KOG0947@2759	NA|NA|NA	A	helicase	TRINITY_DN1_c1_g2_i3	XP_004342155.1
TRINITY_DN1_c2_g1_i6.p1|XP_004338368.1	936053.I1C4V2	3.1e-166	592.4	Fungi incertae sedis	RPA190	GO:0000428,GO:0003674,GO:0003682,GO:0005488,GO:0005575,GO:0005622,GO:0005623,GO:0005634,GO:0005730,GO:0005736,GO:0006139,GO:0006351,GO:0006360,GO:0006725,GO:0006807,GO:0008150,GO:0008152,GO:0009058,GO:0009059,GO:0009303,GO:0009987,GO:0010467,GO:0016070,GO:0016072,GO:0018130,GO:0019438,GO:0030880,GO:0031974,GO:0031981,GO:0032774,GO:0032991,GO:0034641,GO:0034645,GO:0034654,GO:0034660,GO:0042790,GO:…	2.7.7.6	ko:K02999	ko00230,ko00240,ko01100,ko03020,map00230,map00240,map01100,map03020	M00182	R00435,R00441,R00442,R00443	RC02795	br01611,ko00000,ko00001,ko00002,ko01000,ko03021				Fungi	1GS5P@112252,38C9Q@33154,3NVF6@4751,COG0086@1,KOG0262@2759	NA|NA|NA	K	DNA-dependent RNA polymerase catalyzes the transcription of DNA into RNA using the four ribonucleoside triphosphates as substrates	TRINITY_DN1_c2_g1_i6	XP_004338368.1
TRINITY_DN1_c2_g1_i7.p1|XP_004338368.1	5786.XP_003294125.1	1.5e-77	296.6	Amoebozoa	POLR1A	GO:0000428,GO:0001054,GO:0003674,GO:0003682,GO:0003824,GO:0003899,GO:0005488,GO:0005575,GO:0005622,GO:0005623,GO:0005634,GO:0005654,GO:0005730,GO:0005736,GO:0005911,GO:0006139,GO:0006351,GO:0006352,GO:0006353,GO:0006360,GO:0006361,GO:0006363,GO:0006725,GO:0006807,GO:0008150,GO:0008152,GO:0009058,GO:0009059,GO:0009303,GO:0009506,GO:0009893,GO:0009987,GO:0010467,GO:0010468,GO:0010604,GO:0010628,GO:…	2.7.7.6	ko:K02999,ko:K03018	ko00230,ko00240,ko01100,ko03020,ko04623,ko05169,map00230,map00240,map01100,map03020,map04623,map05169	M00181,M00182	R00435,R00441,R00442,R00443	RC02795	br01611,ko00000,ko00001,ko00002,ko01000,ko03021				Eukaryota	3X86U@554915,COG0086@1,KOG0262@2759	NA|NA|NA	K	DNA-dependent RNA polymerase catalyzes the transcription of DNA into RNA using the four ribonucleoside triphosphates as substrates	TRINITY_DN1_c2_g1_i7	XP_004338368.1
TRINITY_DN80_c0_g1_i23.p11|XP_004342142.1	5786.XP_003286158.1	8.6e-88	330.5	Amoebozoa	COPS6	GO:0000003,GO:0000338,GO:0000715,GO:0000909,GO:0002009,GO:0003006,GO:0003674,GO:0003824,GO:0005215,GO:0005488,GO:0005515,GO:0005575,GO:0005622,GO:0005623,GO:0005634,GO:0005654,GO:0005737,GO:0005829,GO:0006139,GO:0006259,GO:0006281,GO:0006283,GO:0006289,GO:0006464,GO:0006508,GO:0006511,GO:0006725,GO:0006807,GO:0006810,GO:0006950,GO:0006974,GO:0006996,GO:0007275,GO:0007276,GO:0007281,GO:0007283,GO:…	3.2.1.28,3.4.24.59	ko:K01194,ko:K01410,ko:K05655,ko:K05657,ko:K12179	ko00500,ko01100,ko02010,map00500,map01100,map02010		R00010	RC00049	ko00000,ko00001,ko00537,ko01000,ko01002,ko02000,ko03029,ko04121	3.A.1.201	GH37		Eukaryota	3XEYB@554915,COG1132@1,COG1310@1,KOG0058@2759,KOG3050@2759	NA|NA|NA	Q	ABC transporter B family protein	TRINITY_DN80_c0_g1_i23	XP_004342142.1
TRINITY_DN80_c0_g1_i22.p12|XP_004342142.1	5786.XP_003286158.1	8.6e-88	330.5	Amoebozoa	COPS6	GO:0000003,GO:0000338,GO:0000715,GO:0000909,GO:0002009,GO:0003006,GO:0003674,GO:0003824,GO:0005215,GO:0005488,GO:0005515,GO:0005575,GO:0005622,GO:0005623,GO:0005634,GO:0005654,GO:0005737,GO:0005829,GO:0006139,GO:0006259,GO:0006281,GO:0006283,GO:0006289,GO:0006464,GO:0006508,GO:0006511,GO:0006725,GO:0006807,GO:0006810,GO:0006950,GO:0006974,GO:0006996,GO:0007275,GO:0007276,GO:0007281,GO:0007283,GO:…	3.2.1.28,3.4.24.59	ko:K01194,ko:K01410,ko:K05655,ko:K05657,ko:K12179	ko00500,ko01100,ko02010,map00500,map01100,map02010		R00010	RC00049	ko00000,ko00001,ko00537,ko01000,ko01002,ko02000,ko03029,ko04121	3.A.1.201	GH37		Eukaryota	3XEYB@554915,COG1132@1,COG1310@1,KOG0058@2759,KOG3050@2759	NA|NA|NA	Q	ABC transporter B family protein	TRINITY_DN80_c0_g1_i22	XP_004342142.1
TRINITY_DN80_c0_g1_i3.p27|XP_004342142.1	218851.Aquca_002_01238.1	7.7e-25	119.8	Streptophyta		GO:0000338,GO:0005575,GO:0005622,GO:0005623,GO:0005634,GO:0006464,GO:0006508,GO:0006511,GO:0006807,GO:0007275,GO:0008150,GO:0008152,GO:0009056,GO:0009057,GO:0009987,GO:0010387,GO:0016043,GO:0019538,GO:0019941,GO:0022607,GO:0030163,GO:0032501,GO:0032502,GO:0034622,GO:0036211,GO:0043170,GO:0043226,GO:0043227,GO:0043229,GO:0043231,GO:0043412,GO:0043632,GO:0043933,GO:0044085,GO:0044237,GO:0044238,GO:…		ko:K12179					ko00000,ko04121				Viridiplantae	37N9G@33090,3GFZG@35493,COG1310@1,KOG3050@2759	NA|NA|NA	OT	COP9 signalosome complex subunit	TRINITY_DN80_c0_g1_i3	XP_004342142.1
TRINITY_DN80_c0_g1_i26.p10|XP_004342142.1	5786.XP_003286158.1	8.6e-88	330.5	Amoebozoa	COPS6	GO:0000003,GO:0000338,GO:0000715,GO:0000909,GO:0002009,GO:0003006,GO:0003674,GO:0003824,GO:0005215,GO:0005488,GO:0005515,GO:0005575,GO:0005622,GO:0005623,GO:0005634,GO:0005654,GO:0005737,GO:0005829,GO:0006139,GO:0006259,GO:0006281,GO:0006283,GO:0006289,GO:0006464,GO:0006508,GO:0006511,GO:0006725,GO:0006807,GO:0006810,GO:0006950,GO:0006974,GO:0006996,GO:0007275,GO:0007276,GO:0007281,GO:0007283,GO:…	3.2.1.28,3.4.24.59	ko:K01194,ko:K01410,ko:K05655,ko:K05657,ko:K12179	ko00500,ko01100,ko02010,map00500,map01100,map02010		R00010	RC00049	ko00000,ko00001,ko00537,ko01000,ko01002,ko02000,ko03029,ko04121	3.A.1.201	GH37		Eukaryota	3XEYB@554915,COG1132@1,COG1310@1,KOG0058@2759,KOG3050@2759	NA|NA|NA	Q	ABC transporter B family protein	TRINITY_DN80_c0_g1_i26	XP_004342142.1
TRINITY_DN80_c0_g1_i20.p10|XP_004342142.1	5786.XP_003286158.1	8.6e-88	330.5	Amoebozoa	COPS6	GO:0000003,GO:0000338,GO:0000715,GO:0000909,GO:0002009,GO:0003006,GO:0003674,GO:0003824,GO:0005215,GO:0005488,GO:0005515,GO:0005575,GO:0005622,GO:0005623,GO:0005634,GO:0005654,GO:0005737,GO:0005829,GO:0006139,GO:0006259,GO:0006281,GO:0006283,GO:0006289,GO:0006464,GO:0006508,GO:0006511,GO:0006725,GO:0006807,GO:0006810,GO:0006950,GO:0006974,GO:0006996,GO:0007275,GO:0007276,GO:0007281,GO:0007283,GO:…	3.2.1.28,3.4.24.59	ko:K01194,ko:K01410,ko:K05655,ko:K05657,ko:K12179	ko00500,ko01100,ko02010,map00500,map01100,map02010		R00010	RC00049	ko00000,ko00001,ko00537,ko01000,ko01002,ko02000,ko03029,ko04121	3.A.1.201	GH37		Eukaryota	3XEYB@554915,COG1132@1,COG1310@1,KOG0058@2759,KOG3050@2759	NA|NA|NA	Q	ABC transporter B family protein	TRINITY_DN80_c0_g1_i20	XP_004342142.1
TRINITY_DN80_c0_g1_i16.p27|XP_004342142.1	218851.Aquca_002_01238.1	7.7e-25	119.8	Streptophyta		GO:0000338,GO:0005575,GO:0005622,GO:0005623,GO:0005634,GO:0006464,GO:0006508,GO:0006511,GO:0006807,GO:0007275,GO:0008150,GO:0008152,GO:0009056,GO:0009057,GO:0009987,GO:0010387,GO:0016043,GO:0019538,GO:0019941,GO:0022607,GO:0030163,GO:0032501,GO:0032502,GO:0034622,GO:0036211,GO:0043170,GO:0043226,GO:0043227,GO:0043229,GO:0043231,GO:0043412,GO:0043632,GO:0043933,GO:0044085,GO:0044237,GO:0044238,GO:…		ko:K12179					ko00000,ko04121				Viridiplantae	37N9G@33090,3GFZG@35493,COG1310@1,KOG3050@2759	NA|NA|NA	OT	COP9 signalosome complex subunit	TRINITY_DN80_c0_g1_i16	XP_004342142.1
TRINITY_DN80_c0_g1_i24.p10|XP_004342142.1	5786.XP_003286158.1	8.6e-88	330.5	Amoebozoa	COPS6	GO:0000003,GO:0000338,GO:0000715,GO:0000909,GO:0002009,GO:0003006,GO:0003674,GO:0003824,GO:0005215,GO:0005488,GO:0005515,GO:0005575,GO:0005622,GO:0005623,GO:0005634,GO:0005654,GO:0005737,GO:0005829,GO:0006139,GO:0006259,GO:0006281,GO:0006283,GO:0006289,GO:0006464,GO:0006508,GO:0006511,GO:0006725,GO:0006807,GO:0006810,GO:0006950,GO:0006974,GO:0006996,GO:0007275,GO:0007276,GO:0007281,GO:0007283,GO:…	3.2.1.28,3.4.24.59	ko:K01194,ko:K01410,ko:K05655,ko:K05657,ko:K12179	ko00500,ko01100,ko02010,map00500,map01100,map02010		R00010	RC00049	ko00000,ko00001,ko00537,ko01000,ko01002,ko02000,ko03029,ko04121	3.A.1.201	GH37		Eukaryota	3XEYB@554915,COG1132@1,COG1310@1,KOG0058@2759,KOG3050@2759	NA|NA|NA	Q	ABC transporter B family protein	TRINITY_DN80_c0_g1_i24	XP_004342142.1
TRINITY_DN80_c0_g1_i9.p11|XP_004342142.1	5786.XP_003286158.1	8.6e-88	330.5	Amoebozoa	COPS6	GO:0000003,GO:0000338,GO:0000715,GO:0000909,GO:0002009,GO:0003006,GO:0003674,GO:0003824,GO:0005215,GO:0005488,GO:0005515,GO:0005575,GO:0005622,GO:0005623,GO:0005634,GO:0005654,GO:0005737,GO:0005829,GO:0006139,GO:0006259,GO:0006281,GO:0006283,GO:0006289,GO:0006464,GO:0006508,GO:0006511,GO:0006725,GO:0006807,GO:0006810,GO:0006950,GO:0006974,GO:0006996,GO:0007275,GO:0007276,GO:0007281,GO:0007283,GO:…	3.2.1.28,3.4.24.59	ko:K01194,ko:K01410,ko:K05655,ko:K05657,ko:K12179	ko00500,ko01100,ko02010,map00500,map01100,map02010		R00010	RC00049	ko00000,ko00001,ko00537,ko01000,ko01002,ko02000,ko03029,ko04121	3.A.1.201	GH37		Eukaryota	3XEYB@554915,COG1132@1,COG1310@1,KOG0058@2759,KOG3050@2759	NA|NA|NA	Q	ABC transporter B family protein	TRINITY_DN80_c0_g1_i9	XP_004342142.1
TRINITY_DN80_c1_g1_i1.p1|XP_004353166.1	4641.GSMUA_Achr8P14250_001	5.4e-88	332.8	Streptophyta		GO:0003674,GO:0003824,GO:0005215,GO:0005575,GO:0005623,GO:0005886,GO:0005911,GO:0006810,GO:0008150,GO:0009506,GO:0015399,GO:0015405,GO:0016020,GO:0016021,GO:0016462,GO:0016787,GO:0016817,GO:0016818,GO:0016887,GO:0017111,GO:0022804,GO:0022857,GO:0030054,GO:0031224,GO:0042623,GO:0042626,GO:0043492,GO:0044425,GO:0044464,GO:0051179,GO:0051234,GO:0055044,GO:0055085,GO:0071944											Viridiplantae	37MGE@33090,3G74H@35493,COG1131@1,KOG0061@2759	NA|NA|NA	Q	ABC transporter G family member	TRINITY_DN80_c1_g1_i1	XP_004353166.1
TRINITY_DN80_c1_g1_i1.p3|XP_004353167.1	44689.DDB0205529	9.4e-43	180.3	Amoebozoa	GK5	GO:0003674,GO:0003824,GO:0004370,GO:0005575,GO:0005622,GO:0005623,GO:0005737,GO:0005739,GO:0005975,GO:0006066,GO:0006071,GO:0006072,GO:0006629,GO:0006638,GO:0006639,GO:0006641,GO:0006793,GO:0006796,GO:0008150,GO:0008152,GO:0009058,GO:0009987,GO:0016301,GO:0016310,GO:0016740,GO:0016772,GO:0016773,GO:0019400,GO:0019637,GO:0019751,GO:0043226,GO:0043227,GO:0043229,GO:0043231,GO:0044237,GO:0044238,GO:…	2.7.1.30	ko:K19583					ko00000,ko01000				Eukaryota	3XD46@554915,COG0554@1,KOG2517@2759	NA|NA|NA	G	Belongs to the FGGY kinase family	TRINITY_DN80_c1_g1_i1	XP_004353167.1
TRINITY_DN80_c1_g1_i3.p2|XP_004353167.1	44689.DDB0205529	4.4e-135	488.4	Amoebozoa	GK5	GO:0003674,GO:0003824,GO:0004370,GO:0005575,GO:0005622,GO:0005623,GO:0005737,GO:0005739,GO:0005975,GO:0006066,GO:0006071,GO:0006072,GO:0006629,GO:0006638,GO:0006639,GO:0006641,GO:0006793,GO:0006796,GO:0008150,GO:0008152,GO:0009058,GO:0009987,GO:0016301,GO:0016310,GO:0016740,GO:0016772,GO:0016773,GO:0019400,GO:0019637,GO:0019751,GO:0043226,GO:0043227,GO:0043229,GO:0043231,GO:0044237,GO:0044238,GO:…	2.7.1.30	ko:K19583					ko00000,ko01000				Eukaryota	3XD46@554915,COG0554@1,KOG2517@2759	NA|NA|NA	G	Belongs to the FGGY kinase family	TRINITY_DN80_c1_g1_i3	XP_004353167.1
TRINITY_DN80_c1_g1_i3.p1|XP_004353166.1	4641.GSMUA_Achr8P14250_001	5.4e-88	332.8	Streptophyta		GO:0003674,GO:0003824,GO:0005215,GO:0005575,GO:0005623,GO:0005886,GO:0005911,GO:0006810,GO:0008150,GO:0009506,GO:0015399,GO:0015405,GO:0016020,GO:0016021,GO:0016462,GO:0016787,GO:0016817,GO:0016818,GO:0016887,GO:0017111,GO:0022804,GO:0022857,GO:0030054,GO:0031224,GO:0042623,GO:0042626,GO:0043492,GO:0044425,GO:0044464,GO:0051179,GO:0051234,GO:0055044,GO:0055085,GO:0071944											Viridiplantae	37MGE@33090,3G74H@35493,COG1131@1,KOG0061@2759	NA|NA|NA	Q	ABC transporter G family member	TRINITY_DN80_c1_g1_i3	XP_004353166.1
TRINITY_DN80_c1_g1_i2.p1|XP_004353166.1	4641.GSMUA_Achr8P14250_001	5.4e-88	332.8	Streptophyta		GO:0003674,GO:0003824,GO:0005215,GO:0005575,GO:0005623,GO:0005886,GO:0005911,GO:0006810,GO:0008150,GO:0009506,GO:0015399,GO:0015405,GO:0016020,GO:0016021,GO:0016462,GO:0016787,GO:0016817,GO:0016818,GO:0016887,GO:0017111,GO:0022804,GO:0022857,GO:0030054,GO:0031224,GO:0042623,GO:0042626,GO:0043492,GO:0044425,GO:0044464,GO:0051179,GO:0051234,GO:0055044,GO:0055085,GO:0071944											Viridiplantae	37MGE@33090,3G74H@35493,COG1131@1,KOG0061@2759	NA|NA|NA	Q	ABC transporter G family member	TRINITY_DN80_c1_g1_i2	XP_004353166.1
TRINITY_DN80_c1_g1_i2.p5|XP_004353167.1	44689.DDB0205529	2e-46	192.6	Amoebozoa	GK5	GO:0003674,GO:0003824,GO:0004370,GO:0005575,GO:0005622,GO:0005623,GO:0005737,GO:0005739,GO:0005975,GO:0006066,GO:0006071,GO:0006072,GO:0006629,GO:0006638,GO:0006639,GO:0006641,GO:0006793,GO:0006796,GO:0008150,GO:0008152,GO:0009058,GO:0009987,GO:0016301,GO:0016310,GO:0016740,GO:0016772,GO:0016773,GO:0019400,GO:0019637,GO:0019751,GO:0043226,GO:0043227,GO:0043229,GO:0043231,GO:0044237,GO:0044238,GO:…	2.7.1.30	ko:K19583					ko00000,ko01000				Eukaryota	3XD46@554915,COG0554@1,KOG2517@2759	NA|NA|NA	G	Belongs to the FGGY kinase family	TRINITY_DN80_c1_g1_i2	XP_004353167.1
TRINITY_DN80_c1_g1_i2.p4|XP_004353167.1	7897.ENSLACP00000009208	1.6e-50	206.5	Vertebrata	GK5	GO:0003674,GO:0003824,GO:0004370,GO:0005575,GO:0005622,GO:0005623,GO:0005737,GO:0005739,GO:0005975,GO:0006066,GO:0006071,GO:0006072,GO:0006629,GO:0006638,GO:0006639,GO:0006641,GO:0006793,GO:0006796,GO:0008150,GO:0008152,GO:0009058,GO:0009987,GO:0016301,GO:0016310,GO:0016740,GO:0016772,GO:0016773,GO:0019400,GO:0019637,GO:0019751,GO:0043226,GO:0043227,GO:0043229,GO:0043231,GO:0044237,GO:0044238,GO:…	2.7.1.30	ko:K19583					ko00000,ko01000				Metazoa	39JP3@33154,3BAII@33208,3CTYP@33213,485M6@7711,497QM@7742,COG0554@1,KOG2517@2759	NA|NA|NA	G	glycerol-3-phosphate biosynthetic process	TRINITY_DN80_c1_g1_i2	XP_004353167.1
TRINITY_DN53_c0_g2_i1.p2|XP_004353560.1	5786.XP_003287703.1	2.6e-42	179.9	Amoebozoa				ko:K17701	ko04015,map04015				ko00000,ko00001				Eukaryota	3X8N0@554915,KOG3686@1,KOG3686@2759	NA|NA|NA	T	Rap/ran-GAP	TRINITY_DN53_c0_g2_i1	XP_004353560.1
TRINITY_DN53_c0_g2_i5.p2|XP_004353560.1	5786.XP_003287703.1	2.6e-42	179.9	Amoebozoa				ko:K17701	ko04015,map04015				ko00000,ko00001				Eukaryota	3X8N0@554915,KOG3686@1,KOG3686@2759	NA|NA|NA	T	Rap/ran-GAP	TRINITY_DN53_c0_g2_i5	XP_004353560.1
TRINITY_DN53_c2_g1_i6.p1|XP_004353560.1	5786.XP_003287703.1	3.5e-39	169.1	Amoebozoa				ko:K17701	ko04015,map04015				ko00000,ko00001				Eukaryota	3X8N0@554915,KOG3686@1,KOG3686@2759	NA|NA|NA	T	Rap/ran-GAP	TRINITY_DN53_c2_g1_i6	XP_004353560.1
TRINITY_DN53_c2_g1_i10.p1|XP_004353560.1	5786.XP_003287703.1	2.8e-42	179.9	Amoebozoa				ko:K17701	ko04015,map04015				ko00000,ko00001				Eukaryota	3X8N0@554915,KOG3686@1,KOG3686@2759	NA|NA|NA	T	Rap/ran-GAP	TRINITY_DN53_c2_g1_i10	XP_004353560.1
TRINITY_DN53_c2_g1_i9.p1|XP_004353560.1	5786.XP_003287703.1	3.5e-39	169.1	Amoebozoa				ko:K17701	ko04015,map04015				ko00000,ko00001				Eukaryota	3X8N0@554915,KOG3686@1,KOG3686@2759	NA|NA|NA	T	Rap/ran-GAP	TRINITY_DN53_c2_g1_i9	XP_004353560.1
TRINITY_DN51_c0_g1_i7.p2|XP_004345370.1	5786.XP_003289103.1	6.3e-76	292	Amoebozoa		GO:0003674,GO:0003676,GO:0003723,GO:0003725,GO:0005215,GO:0005488,GO:0005575,GO:0005623,GO:0005886,GO:0005887,GO:0006403,GO:0006810,GO:0008150,GO:0009892,GO:0009987,GO:0010468,GO:0010605,GO:0010608,GO:0010629,GO:0015931,GO:0015932,GO:0016020,GO:0016021,GO:0016246,GO:0016441,GO:0016458,GO:0019222,GO:0022857,GO:0022884,GO:0031047,GO:0031224,GO:0031226,GO:0033036,GO:0033227,GO:0035194,GO:0040029,GO:…											Eukaryota	28NCG@1,2QUXZ@2759,3XF8A@554915	NA|NA|NA	S	dsRNA-gated channel SID-1	TRINITY_DN51_c0_g1_i7	XP_004345370.1
TRINITY_DN51_c0_g1_i6.p1|XP_004345369.1	316067.Geob_0340	7e-12	77.4	Proteobacteria													Bacteria	1N0X9@1224,2DM0H@1,316A1@2	NA|NA|NA			TRINITY_DN51_c0_g1_i6	XP_004345369.1
TRINITY_DN51_c0_g1_i4.p2|XP_004345370.1	5786.XP_003289103.1	1.6e-31	143.3	Amoebozoa		GO:0003674,GO:0003676,GO:0003723,GO:0003725,GO:0005215,GO:0005488,GO:0005575,GO:0005623,GO:0005886,GO:0005887,GO:0006403,GO:0006810,GO:0008150,GO:0009892,GO:0009987,GO:0010468,GO:0010605,GO:0010608,GO:0010629,GO:0015931,GO:0015932,GO:0016020,GO:0016021,GO:0016246,GO:0016441,GO:0016458,GO:0019222,GO:0022857,GO:0022884,GO:0031047,GO:0031224,GO:0031226,GO:0033036,GO:0033227,GO:0035194,GO:0040029,GO:…											Eukaryota	28NCG@1,2QUXZ@2759,3XF8A@554915	NA|NA|NA	S	dsRNA-gated channel SID-1	TRINITY_DN51_c0_g1_i4	XP_004345370.1
TRINITY_DN51_c0_g3_i2.p1|XP_004344709.1	212035.YR818_MIMIV	9.5e-31	141.4	dsDNA viruses, no RNA stage													Viruses	4QAKR@10239,4QUUC@35237	NA|NA|NA	S	protein serine/threonine kinase activity	TRINITY_DN51_c0_g3_i2	XP_004344709.1
TRINITY_DN51_c0_g3_i1.p1|XP_004344709.1	212035.YR818_MIMIV	9.5e-31	141.4	dsDNA viruses, no RNA stage													Viruses	4QAKR@10239,4QUUC@35237	NA|NA|NA	S	protein serine/threonine kinase activity	TRINITY_DN51_c0_g3_i1	XP_004344709.1
TRINITY_DN51_c1_g2_i8.p1|XP_004332836.1	212035.YR826_MIMIV	1.5e-38	167.5	dsDNA viruses, no RNA stage													Viruses	4QAKR@10239,4QUUC@35237	NA|NA|NA	S	protein serine/threonine kinase activity	TRINITY_DN51_c1_g2_i8	XP_004332836.1
TRINITY_DN51_c1_g2_i8.p6|XP_004332836.1	212035.YR831_MIMIV	8.2e-37	159.8	Viruses													Viruses	4QAKR@10239	NA|NA|NA	S	protein serine/threonine kinase activity	TRINITY_DN51_c1_g2_i8	XP_004332836.1
TRINITY_DN51_c1_g2_i9.p1|XP_004332836.1	212035.YR831_MIMIV	2.7e-85	323.2	Viruses													Viruses	4QAKR@10239	NA|NA|NA	S	protein serine/threonine kinase activity	TRINITY_DN51_c1_g2_i9	XP_004332836.1
TRINITY_DN51_c2_g2_i1.p2|XP_004353729.1	212035.YR831_MIMIV	7.4e-62	243.4	Viruses													Viruses	4QAKR@10239	NA|NA|NA	S	protein serine/threonine kinase activity	TRINITY_DN51_c2_g2_i1	XP_004353729.1
TRINITY_DN51_c5_g1_i13.p3|XP_004344619.1	44689.DDB0233057	2.5e-54	218.4	Amoebozoa	ARIH1	GO:0000003,GO:0000151,GO:0000209,GO:0000280,GO:0003006,GO:0003674,GO:0003824,GO:0004842,GO:0005488,GO:0005515,GO:0005575,GO:0005622,GO:0005623,GO:0005634,GO:0005654,GO:0005694,GO:0005737,GO:0005829,GO:0006325,GO:0006464,GO:0006508,GO:0006511,GO:0006807,GO:0006996,GO:0007029,GO:0007049,GO:0007127,GO:0007275,GO:0007276,GO:0007281,GO:0007292,GO:0007399,GO:0008150,GO:0008152,GO:0008270,GO:0009056,GO:…	2.3.2.31	ko:K03240,ko:K11968	ko03013,map03013				ko00000,ko00001,ko01000,ko03012,ko04121				Eukaryota	3XGPW@554915,KOG1815@1,KOG1815@2759	NA|NA|NA	O	In Between Ring fingers	TRINITY_DN51_c5_g1_i13	XP_004344619.1
TRINITY_DN51_c5_g1_i4.p16|XP_004344618.1	529818.AMSG_01859T0	4.7e-16	91.3	Eukaryota		GO:0000151,GO:0000209,GO:0003674,GO:0003824,GO:0004842,GO:0005488,GO:0005515,GO:0005575,GO:0005622,GO:0005623,GO:0005737,GO:0006464,GO:0006807,GO:0008150,GO:0008152,GO:0009893,GO:0009894,GO:0009896,GO:0009987,GO:0010604,GO:0016567,GO:0016740,GO:0019222,GO:0019538,GO:0019787,GO:0019899,GO:0030162,GO:0031323,GO:0031325,GO:0031329,GO:0031331,GO:0031624,GO:0032268,GO:0032270,GO:0032434,GO:0032436,GO:…	2.3.2.31	ko:K11968					ko00000,ko01000,ko04121				Eukaryota	KOG1815@1,KOG1815@2759	NA|NA|NA	O	ubiquitin conjugating enzyme binding	TRINITY_DN51_c5_g1_i4	XP_004344618.1
TRINITY_DN51_c5_g1_i16.p16|XP_004344618.1	529818.AMSG_01859T0	4.7e-16	91.3	Eukaryota		GO:0000151,GO:0000209,GO:0003674,GO:0003824,GO:0004842,GO:0005488,GO:0005515,GO:0005575,GO:0005622,GO:0005623,GO:0005737,GO:0006464,GO:0006807,GO:0008150,GO:0008152,GO:0009893,GO:0009894,GO:0009896,GO:0009987,GO:0010604,GO:0016567,GO:0016740,GO:0019222,GO:0019538,GO:0019787,GO:0019899,GO:0030162,GO:0031323,GO:0031325,GO:0031329,GO:0031331,GO:0031624,GO:0032268,GO:0032270,GO:0032434,GO:0032436,GO:…	2.3.2.31	ko:K11968					ko00000,ko01000,ko04121				Eukaryota	KOG1815@1,KOG1815@2759	NA|NA|NA	O	ubiquitin conjugating enzyme binding	TRINITY_DN51_c5_g1_i16	XP_004344618.1
TRINITY_DN51_c5_g1_i20.p16|XP_004344618.1	529818.AMSG_01859T0	4.7e-16	91.3	Eukaryota		GO:0000151,GO:0000209,GO:0003674,GO:0003824,GO:0004842,GO:0005488,GO:0005515,GO:0005575,GO:0005622,GO:0005623,GO:0005737,GO:0006464,GO:0006807,GO:0008150,GO:0008152,GO:0009893,GO:0009894,GO:0009896,GO:0009987,GO:0010604,GO:0016567,GO:0016740,GO:0019222,GO:0019538,GO:0019787,GO:0019899,GO:0030162,GO:0031323,GO:0031325,GO:0031329,GO:0031331,GO:0031624,GO:0032268,GO:0032270,GO:0032434,GO:0032436,GO:…	2.3.2.31	ko:K11968					ko00000,ko01000,ko04121				Eukaryota	KOG1815@1,KOG1815@2759	NA|NA|NA	O	ubiquitin conjugating enzyme binding	TRINITY_DN51_c5_g1_i20	XP_004344618.1
TRINITY_DN51_c5_g1_i23.p16|XP_004344618.1	529818.AMSG_01859T0	4.7e-16	91.3	Eukaryota		GO:0000151,GO:0000209,GO:0003674,GO:0003824,GO:0004842,GO:0005488,GO:0005515,GO:0005575,GO:0005622,GO:0005623,GO:0005737,GO:0006464,GO:0006807,GO:0008150,GO:0008152,GO:0009893,GO:0009894,GO:0009896,GO:0009987,GO:0010604,GO:0016567,GO:0016740,GO:0019222,GO:0019538,GO:0019787,GO:0019899,GO:0030162,GO:0031323,GO:0031325,GO:0031329,GO:0031331,GO:0031624,GO:0032268,GO:0032270,GO:0032434,GO:0032436,GO:…	2.3.2.31	ko:K11968					ko00000,ko01000,ko04121				Eukaryota	KOG1815@1,KOG1815@2759	NA|NA|NA	O	ubiquitin conjugating enzyme binding	TRINITY_DN51_c5_g1_i23	XP_004344618.1
TRINITY_DN51_c5_g1_i24.p16|XP_004344618.1	529818.AMSG_01859T0	4.7e-16	91.3	Eukaryota		GO:0000151,GO:0000209,GO:0003674,GO:0003824,GO:0004842,GO:0005488,GO:0005515,GO:0005575,GO:0005622,GO:0005623,GO:0005737,GO:0006464,GO:0006807,GO:0008150,GO:0008152,GO:0009893,GO:0009894,GO:0009896,GO:0009987,GO:0010604,GO:0016567,GO:0016740,GO:0019222,GO:0019538,GO:0019787,GO:0019899,GO:0030162,GO:0031323,GO:0031325,GO:0031329,GO:0031331,GO:0031624,GO:0032268,GO:0032270,GO:0032434,GO:0032436,GO:…	2.3.2.31	ko:K11968					ko00000,ko01000,ko04121				Eukaryota	KOG1815@1,KOG1815@2759	NA|NA|NA	O	ubiquitin conjugating enzyme binding	TRINITY_DN51_c5_g1_i24	XP_004344618.1
TRINITY_DN51_c5_g1_i5.p3|XP_004344614.1	192875.XP_004365760.1	6.6e-57	228.8	Opisthokonta	MFSD11												Opisthokonta	399HA@33154,KOG3098@1,KOG3098@2759	NA|NA|NA	S	Ion channel regulatory protein UNC-93	TRINITY_DN51_c5_g1_i5	XP_004344614.1
TRINITY_DN51_c5_g1_i5.p16|XP_004344618.1	529818.AMSG_01859T0	4.7e-16	91.3	Eukaryota		GO:0000151,GO:0000209,GO:0003674,GO:0003824,GO:0004842,GO:0005488,GO:0005515,GO:0005575,GO:0005622,GO:0005623,GO:0005737,GO:0006464,GO:0006807,GO:0008150,GO:0008152,GO:0009893,GO:0009894,GO:0009896,GO:0009987,GO:0010604,GO:0016567,GO:0016740,GO:0019222,GO:0019538,GO:0019787,GO:0019899,GO:0030162,GO:0031323,GO:0031325,GO:0031329,GO:0031331,GO:0031624,GO:0032268,GO:0032270,GO:0032434,GO:0032436,GO:…	2.3.2.31	ko:K11968					ko00000,ko01000,ko04121				Eukaryota	KOG1815@1,KOG1815@2759	NA|NA|NA	O	ubiquitin conjugating enzyme binding	TRINITY_DN51_c5_g1_i5	XP_004344618.1
TRINITY_DN51_c5_g1_i7.p16|XP_004344618.1	529818.AMSG_01859T0	4.7e-16	91.3	Eukaryota		GO:0000151,GO:0000209,GO:0003674,GO:0003824,GO:0004842,GO:0005488,GO:0005515,GO:0005575,GO:0005622,GO:0005623,GO:0005737,GO:0006464,GO:0006807,GO:0008150,GO:0008152,GO:0009893,GO:0009894,GO:0009896,GO:0009987,GO:0010604,GO:0016567,GO:0016740,GO:0019222,GO:0019538,GO:0019787,GO:0019899,GO:0030162,GO:0031323,GO:0031325,GO:0031329,GO:0031331,GO:0031624,GO:0032268,GO:0032270,GO:0032434,GO:0032436,GO:…	2.3.2.31	ko:K11968					ko00000,ko01000,ko04121				Eukaryota	KOG1815@1,KOG1815@2759	NA|NA|NA	O	ubiquitin conjugating enzyme binding	TRINITY_DN51_c5_g1_i7	XP_004344618.1
TRINITY_DN51_c5_g1_i26.p6|XP_004344615.1	211165.AJLN01000141_gene2442	3e-23	115.9	Stigonemataceae	cyp												Bacteria	1G28M@1117,1JK8K@1189,COG2124@1,COG2124@2	NA|NA|NA	Q	Cytochrome P450	TRINITY_DN51_c5_g1_i26	XP_004344615.1
TRINITY_DN51_c5_g1_i3.p16|XP_004344618.1	529818.AMSG_01859T0	4.7e-16	91.3	Eukaryota		GO:0000151,GO:0000209,GO:0003674,GO:0003824,GO:0004842,GO:0005488,GO:0005515,GO:0005575,GO:0005622,GO:0005623,GO:0005737,GO:0006464,GO:0006807,GO:0008150,GO:0008152,GO:0009893,GO:0009894,GO:0009896,GO:0009987,GO:0010604,GO:0016567,GO:0016740,GO:0019222,GO:0019538,GO:0019787,GO:0019899,GO:0030162,GO:0031323,GO:0031325,GO:0031329,GO:0031331,GO:0031624,GO:0032268,GO:0032270,GO:0032434,GO:0032436,GO:…	2.3.2.31	ko:K11968					ko00000,ko01000,ko04121				Eukaryota	KOG1815@1,KOG1815@2759	NA|NA|NA	O	ubiquitin conjugating enzyme binding	TRINITY_DN51_c5_g1_i3	XP_004344618.1
TRINITY_DN51_c7_g1_i9.p3|XP_004333178.1	212035.YR831_MIMIV	1e-32	147.5	Viruses													Viruses	4QAKR@10239	NA|NA|NA	S	protein serine/threonine kinase activity	TRINITY_DN51_c7_g1_i9	XP_004333178.1
TRINITY_DN51_c15_g1_i3.p1|XP_004342518.1	81824.XP_001750825.1	2.1e-21	108.6	Opisthokonta	HIS5	GO:0000105,GO:0003674,GO:0003824,GO:0004400,GO:0005575,GO:0005622,GO:0005623,GO:0005737,GO:0006082,GO:0006520,GO:0006547,GO:0006725,GO:0006807,GO:0008150,GO:0008152,GO:0008483,GO:0008652,GO:0009058,GO:0009987,GO:0010035,GO:0010038,GO:0010045,GO:0016053,GO:0016740,GO:0016769,GO:0018130,GO:0019438,GO:0019752,GO:0034641,GO:0042221,GO:0043436,GO:0044237,GO:0044238,GO:0044249,GO:0044281,GO:0044283,GO:…	2.6.1.9,5.3.1.16	ko:K00817,ko:K01814	ko00340,ko00350,ko00360,ko00400,ko00401,ko00960,ko01100,ko01110,ko01130,ko01230,map00340,map00350,map00360,map00400,map00401,map00960,map01100,map01110,map01130,map01230	M00026	R00694,R00734,R03243,R04640	RC00006,RC00888,RC00945	ko00000,ko00001,ko00002,ko01000,ko01007			iMM904.YIL116W,iND750.YIL116W	Opisthokonta	38DTP@33154,COG0079@1,KOG0633@2759	NA|NA|NA	E	histidinol-phosphate transaminase activity	TRINITY_DN51_c15_g1_i3	XP_004342518.1
TRINITY_DN51_c16_g1_i1.p2|XP_004348530.1	44689.DDB0216277	1e-129	469.5	Amoebozoa	RPB2	GO:0000428,GO:0003674,GO:0003676,GO:0003677,GO:0003824,GO:0003899,GO:0005488,GO:0005575,GO:0005622,GO:0005623,GO:0005634,GO:0005654,GO:0005665,GO:0005737,GO:0005829,GO:0005911,GO:0006139,GO:0006351,GO:0006366,GO:0006396,GO:0006725,GO:0006807,GO:0008150,GO:0008152,GO:0009058,GO:0009059,GO:0009506,GO:0009892,GO:0009987,GO:0010033,GO:0010467,GO:0010468,GO:0010494,GO:0010605,GO:0010608,GO:0010629,GO:…	2.7.7.6	ko:K03010	ko00230,ko00240,ko01100,ko03020,ko05016,ko05169,map00230,map00240,map01100,map03020,map05016,map05169	M00180	R00435,R00441,R00442,R00443	RC02795	br01611,ko00000,ko00001,ko00002,ko01000,ko03021,ko03400				Eukaryota	3X8E7@554915,COG0085@1,KOG0214@2759	NA|NA|NA	K	DNA-dependent RNA polymerase catalyzes the transcription of DNA into RNA using the four ribonucleoside triphosphates as substrates	TRINITY_DN51_c16_g1_i1	XP_004348530.1
TRINITY_DN51_c26_g2_i1.p3|XP_004341011.1	212035.YR826_MIMIV	4.3e-18	97.4	dsDNA viruses, no RNA stage													Viruses	4QAKR@10239,4QUUC@35237	NA|NA|NA	S	protein serine/threonine kinase activity	TRINITY_DN51_c26_g2_i1	XP_004341011.1
TRINITY_DN96_c0_g1_i13.p5|XP_004368035.1	5786.XP_003284453.1	1.1e-11	76.3	Amoebozoa	SCP1	GO:0000278,GO:0000281,GO:0000910,GO:0001300,GO:0003674,GO:0003779,GO:0005488,GO:0005515,GO:0005575,GO:0005622,GO:0005623,GO:0005737,GO:0005856,GO:0005938,GO:0006810,GO:0006887,GO:0006996,GO:0007010,GO:0007015,GO:0007049,GO:0007568,GO:0007569,GO:0008092,GO:0008150,GO:0009987,GO:0015629,GO:0016043,GO:0016192,GO:0022402,GO:0030029,GO:0030036,GO:0030479,GO:0030674,GO:0030863,GO:0030864,GO:0032502,GO:…		ko:K20526,ko:K20641					ko00000,ko04131				Eukaryota	3XDQ2@554915,COG5199@1,KOG2046@2759,KOG3522@1,KOG3522@2759	NA|NA|NA	Z	Guanine nucleotide exchange factor for Rho/Rac/Cdc42-like GTPases	TRINITY_DN96_c0_g1_i13	XP_004368035.1
TRINITY_DN96_c0_g1_i13.p3|XP_004368036.1	710243.XP_007602987.1	1.8e-29	136.3	Glomerellales	MCPA												Fungi	1F0ND@1028384,216C0@147550,38DUK@33154,3NUYK@4751,3QKG5@4890,COG2866@1,KOG2650@2759	NA|NA|NA	O	Carboxypeptidase	TRINITY_DN96_c0_g1_i13	XP_004368036.1
TRINITY_DN96_c0_g1_i9.p2|XP_004368036.1	109871.XP_006679854.1	8.6e-83	314.3	Fungi													Fungi	38DUK@33154,3NUYK@4751,COG2866@1,KOG2650@2759	NA|NA|NA	O	Carboxypeptidase	TRINITY_DN96_c0_g1_i9	XP_004368036.1
TRINITY_DN96_c0_g1_i16.p6|XP_004368036.1	7668.SPU_027565-tr	1.6e-49	202.6	Eukaryota	CPB2	GO:0001678,GO:0001889,GO:0001990,GO:0001991,GO:0002002,GO:0002003,GO:0002673,GO:0002682,GO:0002697,GO:0002920,GO:0003008,GO:0003013,GO:0003044,GO:0003073,GO:0003081,GO:0003330,GO:0003331,GO:0003674,GO:0003824,GO:0004180,GO:0004181,GO:0005488,GO:0005575,GO:0005576,GO:0005615,GO:0005622,GO:0005623,GO:0005737,GO:0005886,GO:0006325,GO:0006464,GO:0006473,GO:0006475,GO:0006508,GO:0006518,GO:0006807,GO:…	2.7.11.17,3.4.17.1,3.4.17.15,3.4.17.2,3.4.17.20	ko:K01291,ko:K01298,ko:K01300,ko:K04515,ko:K08637,ko:K08779,ko:K08780,ko:K08781,ko:K08782	ko04012,ko04020,ko04024,ko04066,ko04114,ko04217,ko04261,ko04310,ko04360,ko04610,ko04614,ko04713,ko04720,ko04722,ko04725,ko04728,ko04740,ko04745,ko04750,ko04911,ko04912,ko04916,ko04921,ko04922,ko04925,ko04934,ko04971,ko04972,ko04974,ko05031,ko05152,ko05200,ko05205,ko05214,map04012,map04020,map04024,map04066,map04114,map04217,map04261,map04310,map04360,map04610,map04614,map04713,map04720,map04722,m…				ko00000,ko00001,ko01000,ko01001,ko01002,ko03110				Eukaryota	COG2866@1,KOG2650@2759	NA|NA|NA	E	metallocarboxypeptidase activity	TRINITY_DN96_c0_g1_i16	XP_004368036.1
TRINITY_DN96_c0_g1_i16.p3|XP_004368036.1	710243.XP_007602987.1	5e-30	138.3	Glomerellales	MCPA												Fungi	1F0ND@1028384,216C0@147550,38DUK@33154,3NUYK@4751,3QKG5@4890,COG2866@1,KOG2650@2759	NA|NA|NA	O	Carboxypeptidase	TRINITY_DN96_c0_g1_i16	XP_004368036.1
TRINITY_DN96_c0_g1_i16.p4|XP_004368038.1	35128.Thaps28038	2e-17	96.3	Bacillariophyta													Eukaryota	29I5W@1,2RRCX@2759,2XB7R@2836	NA|NA|NA	S	Kelch motif	TRINITY_DN96_c0_g1_i16	XP_004368038.1
TRINITY_DN96_c0_g1_i2.p3|XP_004368036.1	109871.XP_006679854.1	8.6e-83	314.3	Fungi													Fungi	38DUK@33154,3NUYK@4751,COG2866@1,KOG2650@2759	NA|NA|NA	O	Carboxypeptidase	TRINITY_DN96_c0_g1_i2	XP_004368036.1
TRINITY_DN96_c0_g1_i2.p5|XP_004368038.1	35128.Thaps28038	2e-17	96.3	Bacillariophyta													Eukaryota	29I5W@1,2RRCX@2759,2XB7R@2836	NA|NA|NA	S	Kelch motif	TRINITY_DN96_c0_g1_i2	XP_004368038.1
TRINITY_DN96_c0_g1_i18.p3|XP_004368036.1	109871.XP_006679854.1	8.6e-83	314.3	Fungi													Fungi	38DUK@33154,3NUYK@4751,COG2866@1,KOG2650@2759	NA|NA|NA	O	Carboxypeptidase	TRINITY_DN96_c0_g1_i18	XP_004368036.1
TRINITY_DN96_c0_g1_i18.p4|XP_004368038.1	35128.Thaps28038	2e-17	96.3	Bacillariophyta													Eukaryota	29I5W@1,2RRCX@2759,2XB7R@2836	NA|NA|NA	S	Kelch motif	TRINITY_DN96_c0_g1_i18	XP_004368038.1
TRINITY_DN96_c0_g1_i10.p4|XP_004368036.1	109871.XP_006679854.1	8.6e-83	314.3	Fungi													Fungi	38DUK@33154,3NUYK@4751,COG2866@1,KOG2650@2759	NA|NA|NA	O	Carboxypeptidase	TRINITY_DN96_c0_g1_i10	XP_004368036.1
TRINITY_DN96_c0_g1_i6.p3|XP_004368036.1	109871.XP_006679854.1	8.6e-83	314.3	Fungi													Fungi	38DUK@33154,3NUYK@4751,COG2866@1,KOG2650@2759	NA|NA|NA	O	Carboxypeptidase	TRINITY_DN96_c0_g1_i6	XP_004368036.1
TRINITY_DN96_c0_g1_i1.p3|XP_004368036.1	109871.XP_006679854.1	8.6e-83	314.3	Fungi													Fungi	38DUK@33154,3NUYK@4751,COG2866@1,KOG2650@2759	NA|NA|NA	O	Carboxypeptidase	TRINITY_DN96_c0_g1_i1	XP_004368036.1
TRINITY_DN96_c0_g1_i1.p5|XP_004368038.1	35128.Thaps28038	2e-17	96.3	Bacillariophyta													Eukaryota	29I5W@1,2RRCX@2759,2XB7R@2836	NA|NA|NA	S	Kelch motif	TRINITY_DN96_c0_g1_i1	XP_004368038.1
TRINITY_DN96_c0_g1_i3.p4|XP_004368036.1	710243.XP_007602987.1	5e-30	138.3	Glomerellales	MCPA												Fungi	1F0ND@1028384,216C0@147550,38DUK@33154,3NUYK@4751,3QKG5@4890,COG2866@1,KOG2650@2759	NA|NA|NA	O	Carboxypeptidase	TRINITY_DN96_c0_g1_i3	XP_004368036.1
TRINITY_DN96_c0_g1_i3.p6|XP_004368036.1	7668.SPU_027565-tr	1.6e-49	202.6	Eukaryota	CPB2	GO:0001678,GO:0001889,GO:0001990,GO:0001991,GO:0002002,GO:0002003,GO:0002673,GO:0002682,GO:0002697,GO:0002920,GO:0003008,GO:0003013,GO:0003044,GO:0003073,GO:0003081,GO:0003330,GO:0003331,GO:0003674,GO:0003824,GO:0004180,GO:0004181,GO:0005488,GO:0005575,GO:0005576,GO:0005615,GO:0005622,GO:0005623,GO:0005737,GO:0005886,GO:0006325,GO:0006464,GO:0006473,GO:0006475,GO:0006508,GO:0006518,GO:0006807,GO:…	2.7.11.17,3.4.17.1,3.4.17.15,3.4.17.2,3.4.17.20	ko:K01291,ko:K01298,ko:K01300,ko:K04515,ko:K08637,ko:K08779,ko:K08780,ko:K08781,ko:K08782	ko04012,ko04020,ko04024,ko04066,ko04114,ko04217,ko04261,ko04310,ko04360,ko04610,ko04614,ko04713,ko04720,ko04722,ko04725,ko04728,ko04740,ko04745,ko04750,ko04911,ko04912,ko04916,ko04921,ko04922,ko04925,ko04934,ko04971,ko04972,ko04974,ko05031,ko05152,ko05200,ko05205,ko05214,map04012,map04020,map04024,map04066,map04114,map04217,map04261,map04310,map04360,map04610,map04614,map04713,map04720,map04722,m…				ko00000,ko00001,ko01000,ko01001,ko01002,ko03110				Eukaryota	COG2866@1,KOG2650@2759	NA|NA|NA	E	metallocarboxypeptidase activity	TRINITY_DN96_c0_g1_i3	XP_004368036.1
TRINITY_DN96_c0_g1_i12.p2|XP_004368036.1	109871.XP_006679854.1	8.6e-83	314.3	Fungi													Fungi	38DUK@33154,3NUYK@4751,COG2866@1,KOG2650@2759	NA|NA|NA	O	Carboxypeptidase	TRINITY_DN96_c0_g1_i12	XP_004368036.1
TRINITY_DN96_c0_g1_i14.p4|XP_004368036.1	109871.XP_006679854.1	8.6e-83	314.3	Fungi													Fungi	38DUK@33154,3NUYK@4751,COG2866@1,KOG2650@2759	NA|NA|NA	O	Carboxypeptidase	TRINITY_DN96_c0_g1_i14	XP_004368036.1
TRINITY_DN96_c0_g1_i17.p3|XP_004368036.1	109871.XP_006679854.1	8.6e-83	314.3	Fungi													Fungi	38DUK@33154,3NUYK@4751,COG2866@1,KOG2650@2759	NA|NA|NA	O	Carboxypeptidase	TRINITY_DN96_c0_g1_i17	XP_004368036.1
TRINITY_DN96_c0_g1_i17.p1|XP_004368035.1	5786.XP_003284453.1	3.5e-45	189.5	Amoebozoa	SCP1	GO:0000278,GO:0000281,GO:0000910,GO:0001300,GO:0003674,GO:0003779,GO:0005488,GO:0005515,GO:0005575,GO:0005622,GO:0005623,GO:0005737,GO:0005856,GO:0005938,GO:0006810,GO:0006887,GO:0006996,GO:0007010,GO:0007015,GO:0007049,GO:0007568,GO:0007569,GO:0008092,GO:0008150,GO:0009987,GO:0015629,GO:0016043,GO:0016192,GO:0022402,GO:0030029,GO:0030036,GO:0030479,GO:0030674,GO:0030863,GO:0030864,GO:0032502,GO:…		ko:K20526,ko:K20641					ko00000,ko04131				Eukaryota	3XDQ2@554915,COG5199@1,KOG2046@2759,KOG3522@1,KOG3522@2759	NA|NA|NA	Z	Guanine nucleotide exchange factor for Rho/Rac/Cdc42-like GTPases	TRINITY_DN96_c0_g1_i17	XP_004368035.1
TRINITY_DN96_c0_g1_i11.p4|XP_004368038.1	35128.Thaps28038	2e-17	96.3	Bacillariophyta													Eukaryota	29I5W@1,2RRCX@2759,2XB7R@2836	NA|NA|NA	S	Kelch motif	TRINITY_DN96_c0_g1_i11	XP_004368038.1
TRINITY_DN96_c0_g1_i11.p3|XP_004368036.1	109871.XP_006679854.1	8.6e-83	314.3	Fungi													Fungi	38DUK@33154,3NUYK@4751,COG2866@1,KOG2650@2759	NA|NA|NA	O	Carboxypeptidase	TRINITY_DN96_c0_g1_i11	XP_004368036.1
TRINITY_DN96_c0_g1_i4.p2|XP_004368036.1	109871.XP_006679854.1	8.9e-83	314.3	Fungi													Fungi	38DUK@33154,3NUYK@4751,COG2866@1,KOG2650@2759	NA|NA|NA	O	Carboxypeptidase	TRINITY_DN96_c0_g1_i4	XP_004368036.1
TRINITY_DN96_c0_g1_i5.p4|XP_004368038.1	35128.Thaps28038	2e-17	96.3	Bacillariophyta													Eukaryota	29I5W@1,2RRCX@2759,2XB7R@2836	NA|NA|NA	S	Kelch motif	TRINITY_DN96_c0_g1_i5	XP_004368038.1
TRINITY_DN96_c0_g1_i5.p3|XP_004368036.1	109871.XP_006679854.1	8.6e-83	314.3	Fungi													Fungi	38DUK@33154,3NUYK@4751,COG2866@1,KOG2650@2759	NA|NA|NA	O	Carboxypeptidase	TRINITY_DN96_c0_g1_i5	XP_004368036.1
TRINITY_DN96_c0_g1_i8.p2|XP_004368036.1	109871.XP_006679854.1	8.6e-83	314.3	Fungi													Fungi	38DUK@33154,3NUYK@4751,COG2866@1,KOG2650@2759	NA|NA|NA	O	Carboxypeptidase	TRINITY_DN96_c0_g1_i8	XP_004368036.1
TRINITY_DN96_c0_g1_i7.p2|XP_004368036.1	109871.XP_006679854.1	8.6e-83	314.3	Fungi													Fungi	38DUK@33154,3NUYK@4751,COG2866@1,KOG2650@2759	NA|NA|NA	O	Carboxypeptidase	TRINITY_DN96_c0_g1_i7	XP_004368036.1
TRINITY_DN96_c0_g1_i15.p5|XP_004368035.1	5786.XP_003284453.1	1e-08	66.2	Amoebozoa	SCP1	GO:0000278,GO:0000281,GO:0000910,GO:0001300,GO:0003674,GO:0003779,GO:0005488,GO:0005515,GO:0005575,GO:0005622,GO:0005623,GO:0005737,GO:0005856,GO:0005938,GO:0006810,GO:0006887,GO:0006996,GO:0007010,GO:0007015,GO:0007049,GO:0007568,GO:0007569,GO:0008092,GO:0008150,GO:0009987,GO:0015629,GO:0016043,GO:0016192,GO:0022402,GO:0030029,GO:0030036,GO:0030479,GO:0030674,GO:0030863,GO:0030864,GO:0032502,GO:…		ko:K20526,ko:K20641					ko00000,ko04131				Eukaryota	3XDQ2@554915,COG5199@1,KOG2046@2759,KOG3522@1,KOG3522@2759	NA|NA|NA	Z	Guanine nucleotide exchange factor for Rho/Rac/Cdc42-like GTPases	TRINITY_DN96_c0_g1_i15	XP_004368035.1
TRINITY_DN96_c0_g1_i15.p1|XP_004368035.1	5786.XP_003284453.1	4.5e-20	105.5	Amoebozoa	SCP1	GO:0000278,GO:0000281,GO:0000910,GO:0001300,GO:0003674,GO:0003779,GO:0005488,GO:0005515,GO:0005575,GO:0005622,GO:0005623,GO:0005737,GO:0005856,GO:0005938,GO:0006810,GO:0006887,GO:0006996,GO:0007010,GO:0007015,GO:0007049,GO:0007568,GO:0007569,GO:0008092,GO:0008150,GO:0009987,GO:0015629,GO:0016043,GO:0016192,GO:0022402,GO:0030029,GO:0030036,GO:0030479,GO:0030674,GO:0030863,GO:0030864,GO:0032502,GO:…		ko:K20526,ko:K20641					ko00000,ko04131				Eukaryota	3XDQ2@554915,COG5199@1,KOG2046@2759,KOG3522@1,KOG3522@2759	NA|NA|NA	Z	Guanine nucleotide exchange factor for Rho/Rac/Cdc42-like GTPases	TRINITY_DN96_c0_g1_i15	XP_004368035.1
TRINITY_DN96_c1_g1_i2.p1|XP_004339126.1	78898.MVEG_00773T0	4.9e-42	177.9	Fungi													Fungi	38DUK@33154,3NXUQ@4751,COG2866@1,KOG2650@2759	NA|NA|NA	O	carboxypeptidase that may be involved in cell wall organization and biogenesis	TRINITY_DN96_c1_g1_i2	XP_004339126.1
TRINITY_DN57_c0_g1_i15.p3|XP_004335732.1	10224.XP_002737265.2	3.9e-09	69.3	Bilateria	DAPP1	GO:0003674,GO:0005488,GO:0005515,GO:0005543,GO:0005547,GO:0005575,GO:0005622,GO:0005623,GO:0005737,GO:0005829,GO:0005886,GO:0006464,GO:0006470,GO:0006793,GO:0006796,GO:0006807,GO:0007154,GO:0007165,GO:0008150,GO:0008152,GO:0008289,GO:0009987,GO:0016020,GO:0016311,GO:0019538,GO:0019904,GO:0023052,GO:0030165,GO:0035091,GO:0036211,GO:0043167,GO:0043168,GO:0043170,GO:0043325,GO:0043412,GO:0044237,GO:…		ko:K12229	ko04662,map04662				ko00000,ko00001				Metazoa	394UK@33154,3BIBN@33208,3CWEH@33213,COG2801@1,KOG0017@2759	NA|NA|NA	T	phosphatidylinositol-3,4-bisphosphate binding	TRINITY_DN57_c0_g1_i15	XP_004335732.1
TRINITY_DN57_c0_g1_i15.p8|XP_004353294.1	2903.EOD07254	1.9e-43	182.6	Eukaryota		GO:0003674,GO:0003824,GO:0005575,GO:0005622,GO:0005623,GO:0005737,GO:0005739,GO:0005777,GO:0006725,GO:0006778,GO:0006790,GO:0006807,GO:0008150,GO:0008152,GO:0008482,GO:0009987,GO:0010035,GO:0010477,GO:0015994,GO:0016491,GO:0016667,GO:0016670,GO:0033013,GO:0042221,GO:0042579,GO:0043226,GO:0043227,GO:0043229,GO:0043231,GO:0044237,GO:0044424,GO:0044444,GO:0044464,GO:0046483,GO:0050896,GO:0051186,GO:…	1.8.3.1	ko:K00387	ko00920,ko01100,ko01120,map00920,map01100,map01120		R00533	RC00168	ko00000,ko00001,ko01000				Eukaryota	COG2041@1,KOG0535@2759	NA|NA|NA	C	molybdenum ion binding	TRINITY_DN57_c0_g1_i15	XP_004353294.1
TRINITY_DN57_c0_g1_i9.p4|XP_004335732.1	10224.XP_002737265.2	3.9e-09	69.3	Bilateria	DAPP1	GO:0003674,GO:0005488,GO:0005515,GO:0005543,GO:0005547,GO:0005575,GO:0005622,GO:0005623,GO:0005737,GO:0005829,GO:0005886,GO:0006464,GO:0006470,GO:0006793,GO:0006796,GO:0006807,GO:0007154,GO:0007165,GO:0008150,GO:0008152,GO:0008289,GO:0009987,GO:0016020,GO:0016311,GO:0019538,GO:0019904,GO:0023052,GO:0030165,GO:0035091,GO:0036211,GO:0043167,GO:0043168,GO:0043170,GO:0043325,GO:0043412,GO:0044237,GO:…		ko:K12229	ko04662,map04662				ko00000,ko00001				Metazoa	394UK@33154,3BIBN@33208,3CWEH@33213,COG2801@1,KOG0017@2759	NA|NA|NA	T	phosphatidylinositol-3,4-bisphosphate binding	TRINITY_DN57_c0_g1_i9	XP_004335732.1
TRINITY_DN57_c0_g1_i9.p8|XP_004353294.1	2903.EOD07254	1.9e-43	182.6	Eukaryota		GO:0003674,GO:0003824,GO:0005575,GO:0005622,GO:0005623,GO:0005737,GO:0005739,GO:0005777,GO:0006725,GO:0006778,GO:0006790,GO:0006807,GO:0008150,GO:0008152,GO:0008482,GO:0009987,GO:0010035,GO:0010477,GO:0015994,GO:0016491,GO:0016667,GO:0016670,GO:0033013,GO:0042221,GO:0042579,GO:0043226,GO:0043227,GO:0043229,GO:0043231,GO:0044237,GO:0044424,GO:0044444,GO:0044464,GO:0046483,GO:0050896,GO:0051186,GO:…	1.8.3.1	ko:K00387	ko00920,ko01100,ko01120,map00920,map01100,map01120		R00533	RC00168	ko00000,ko00001,ko01000				Eukaryota	COG2041@1,KOG0535@2759	NA|NA|NA	C	molybdenum ion binding	TRINITY_DN57_c0_g1_i9	XP_004353294.1
TRINITY_DN57_c0_g1_i13.p2|XP_004336156.1	192875.XP_004364049.1	4.6e-125	454.9	Opisthokonta			3.2.1.22	ko:K07407	ko00052,ko00561,ko00600,ko00603,map00052,map00561,map00600,map00603		R01101,R01103,R01104,R01194,R01329,R02926,R03634,R04019,R04470,R05549,R05961,R06091	RC00049,RC00059,RC00451	ko00000,ko00001,ko01000				Opisthokonta	38EIP@33154,KOG2366@1,KOG2366@2759	NA|NA|NA	G	alpha-galactosidase activity	TRINITY_DN57_c0_g1_i13	XP_004336156.1
TRINITY_DN57_c0_g1_i5.p4|XP_004335732.1	10224.XP_002737265.2	3.9e-09	69.3	Bilateria	DAPP1	GO:0003674,GO:0005488,GO:0005515,GO:0005543,GO:0005547,GO:0005575,GO:0005622,GO:0005623,GO:0005737,GO:0005829,GO:0005886,GO:0006464,GO:0006470,GO:0006793,GO:0006796,GO:0006807,GO:0007154,GO:0007165,GO:0008150,GO:0008152,GO:0008289,GO:0009987,GO:0016020,GO:0016311,GO:0019538,GO:0019904,GO:0023052,GO:0030165,GO:0035091,GO:0036211,GO:0043167,GO:0043168,GO:0043170,GO:0043325,GO:0043412,GO:0044237,GO:…		ko:K12229	ko04662,map04662				ko00000,ko00001				Metazoa	394UK@33154,3BIBN@33208,3CWEH@33213,COG2801@1,KOG0017@2759	NA|NA|NA	T	phosphatidylinositol-3,4-bisphosphate binding	TRINITY_DN57_c0_g1_i5	XP_004335732.1
TRINITY_DN57_c0_g1_i5.p8|XP_004353294.1	2903.EOD07254	1.9e-43	182.6	Eukaryota		GO:0003674,GO:0003824,GO:0005575,GO:0005622,GO:0005623,GO:0005737,GO:0005739,GO:0005777,GO:0006725,GO:0006778,GO:0006790,GO:0006807,GO:0008150,GO:0008152,GO:0008482,GO:0009987,GO:0010035,GO:0010477,GO:0015994,GO:0016491,GO:0016667,GO:0016670,GO:0033013,GO:0042221,GO:0042579,GO:0043226,GO:0043227,GO:0043229,GO:0043231,GO:0044237,GO:0044424,GO:0044444,GO:0044464,GO:0046483,GO:0050896,GO:0051186,GO:…	1.8.3.1	ko:K00387	ko00920,ko01100,ko01120,map00920,map01100,map01120		R00533	RC00168	ko00000,ko00001,ko01000				Eukaryota	COG2041@1,KOG0535@2759	NA|NA|NA	C	molybdenum ion binding	TRINITY_DN57_c0_g1_i5	XP_004353294.1
TRINITY_DN57_c0_g1_i6.p8|XP_004353294.1	2903.EOD07254	1.9e-43	182.6	Eukaryota		GO:0003674,GO:0003824,GO:0005575,GO:0005622,GO:0005623,GO:0005737,GO:0005739,GO:0005777,GO:0006725,GO:0006778,GO:0006790,GO:0006807,GO:0008150,GO:0008152,GO:0008482,GO:0009987,GO:0010035,GO:0010477,GO:0015994,GO:0016491,GO:0016667,GO:0016670,GO:0033013,GO:0042221,GO:0042579,GO:0043226,GO:0043227,GO:0043229,GO:0043231,GO:0044237,GO:0044424,GO:0044444,GO:0044464,GO:0046483,GO:0050896,GO:0051186,GO:…	1.8.3.1	ko:K00387	ko00920,ko01100,ko01120,map00920,map01100,map01120		R00533	RC00168	ko00000,ko00001,ko01000				Eukaryota	COG2041@1,KOG0535@2759	NA|NA|NA	C	molybdenum ion binding	TRINITY_DN57_c0_g1_i6	XP_004353294.1
TRINITY_DN57_c0_g1_i6.p4|XP_004335732.1	10224.XP_002737265.2	3.9e-09	69.3	Bilateria	DAPP1	GO:0003674,GO:0005488,GO:0005515,GO:0005543,GO:0005547,GO:0005575,GO:0005622,GO:0005623,GO:0005737,GO:0005829,GO:0005886,GO:0006464,GO:0006470,GO:0006793,GO:0006796,GO:0006807,GO:0007154,GO:0007165,GO:0008150,GO:0008152,GO:0008289,GO:0009987,GO:0016020,GO:0016311,GO:0019538,GO:0019904,GO:0023052,GO:0030165,GO:0035091,GO:0036211,GO:0043167,GO:0043168,GO:0043170,GO:0043325,GO:0043412,GO:0044237,GO:…		ko:K12229	ko04662,map04662				ko00000,ko00001				Metazoa	394UK@33154,3BIBN@33208,3CWEH@33213,COG2801@1,KOG0017@2759	NA|NA|NA	T	phosphatidylinositol-3,4-bisphosphate binding	TRINITY_DN57_c0_g1_i6	XP_004335732.1
TRINITY_DN57_c0_g1_i1.p2|XP_004336156.1	192875.XP_004364049.1	4.6e-125	454.9	Opisthokonta			3.2.1.22	ko:K07407	ko00052,ko00561,ko00600,ko00603,map00052,map00561,map00600,map00603		R01101,R01103,R01104,R01194,R01329,R02926,R03634,R04019,R04470,R05549,R05961,R06091	RC00049,RC00059,RC00451	ko00000,ko00001,ko01000				Opisthokonta	38EIP@33154,KOG2366@1,KOG2366@2759	NA|NA|NA	G	alpha-galactosidase activity	TRINITY_DN57_c0_g1_i1	XP_004336156.1
TRINITY_DN57_c0_g1_i4.p5|XP_004353294.1	2903.EOD07254	1.9e-43	182.6	Eukaryota		GO:0003674,GO:0003824,GO:0005575,GO:0005622,GO:0005623,GO:0005737,GO:0005739,GO:0005777,GO:0006725,GO:0006778,GO:0006790,GO:0006807,GO:0008150,GO:0008152,GO:0008482,GO:0009987,GO:0010035,GO:0010477,GO:0015994,GO:0016491,GO:0016667,GO:0016670,GO:0033013,GO:0042221,GO:0042579,GO:0043226,GO:0043227,GO:0043229,GO:0043231,GO:0044237,GO:0044424,GO:0044444,GO:0044464,GO:0046483,GO:0050896,GO:0051186,GO:…	1.8.3.1	ko:K00387	ko00920,ko01100,ko01120,map00920,map01100,map01120		R00533	RC00168	ko00000,ko00001,ko01000				Eukaryota	COG2041@1,KOG0535@2759	NA|NA|NA	C	molybdenum ion binding	TRINITY_DN57_c0_g1_i4	XP_004353294.1
TRINITY_DN57_c0_g1_i8.p8|XP_004353294.1	2903.EOD07254	1.9e-43	182.6	Eukaryota		GO:0003674,GO:0003824,GO:0005575,GO:0005622,GO:0005623,GO:0005737,GO:0005739,GO:0005777,GO:0006725,GO:0006778,GO:0006790,GO:0006807,GO:0008150,GO:0008152,GO:0008482,GO:0009987,GO:0010035,GO:0010477,GO:0015994,GO:0016491,GO:0016667,GO:0016670,GO:0033013,GO:0042221,GO:0042579,GO:0043226,GO:0043227,GO:0043229,GO:0043231,GO:0044237,GO:0044424,GO:0044444,GO:0044464,GO:0046483,GO:0050896,GO:0051186,GO:…	1.8.3.1	ko:K00387	ko00920,ko01100,ko01120,map00920,map01100,map01120		R00533	RC00168	ko00000,ko00001,ko01000				Eukaryota	COG2041@1,KOG0535@2759	NA|NA|NA	C	molybdenum ion binding	TRINITY_DN57_c0_g1_i8	XP_004353294.1
TRINITY_DN57_c0_g1_i8.p4|XP_004335732.1	10224.XP_002737265.2	3.9e-09	69.3	Bilateria	DAPP1	GO:0003674,GO:0005488,GO:0005515,GO:0005543,GO:0005547,GO:0005575,GO:0005622,GO:0005623,GO:0005737,GO:0005829,GO:0005886,GO:0006464,GO:0006470,GO:0006793,GO:0006796,GO:0006807,GO:0007154,GO:0007165,GO:0008150,GO:0008152,GO:0008289,GO:0009987,GO:0016020,GO:0016311,GO:0019538,GO:0019904,GO:0023052,GO:0030165,GO:0035091,GO:0036211,GO:0043167,GO:0043168,GO:0043170,GO:0043325,GO:0043412,GO:0044237,GO:…		ko:K12229	ko04662,map04662				ko00000,ko00001				Metazoa	394UK@33154,3BIBN@33208,3CWEH@33213,COG2801@1,KOG0017@2759	NA|NA|NA	T	phosphatidylinositol-3,4-bisphosphate binding	TRINITY_DN57_c0_g1_i8	XP_004335732.1
TRINITY_DN57_c0_g1_i14.p4|XP_004335732.1	10224.XP_002737265.2	3.9e-09	69.3	Bilateria	DAPP1	GO:0003674,GO:0005488,GO:0005515,GO:0005543,GO:0005547,GO:0005575,GO:0005622,GO:0005623,GO:0005737,GO:0005829,GO:0005886,GO:0006464,GO:0006470,GO:0006793,GO:0006796,GO:0006807,GO:0007154,GO:0007165,GO:0008150,GO:0008152,GO:0008289,GO:0009987,GO:0016020,GO:0016311,GO:0019538,GO:0019904,GO:0023052,GO:0030165,GO:0035091,GO:0036211,GO:0043167,GO:0043168,GO:0043170,GO:0043325,GO:0043412,GO:0044237,GO:…		ko:K12229	ko04662,map04662				ko00000,ko00001				Metazoa	394UK@33154,3BIBN@33208,3CWEH@33213,COG2801@1,KOG0017@2759	NA|NA|NA	T	phosphatidylinositol-3,4-bisphosphate binding	TRINITY_DN57_c0_g1_i14	XP_004335732.1
TRINITY_DN57_c0_g1_i14.p8|XP_004353294.1	2903.EOD07254	1.9e-43	182.6	Eukaryota		GO:0003674,GO:0003824,GO:0005575,GO:0005622,GO:0005623,GO:0005737,GO:0005739,GO:0005777,GO:0006725,GO:0006778,GO:0006790,GO:0006807,GO:0008150,GO:0008152,GO:0008482,GO:0009987,GO:0010035,GO:0010477,GO:0015994,GO:0016491,GO:0016667,GO:0016670,GO:0033013,GO:0042221,GO:0042579,GO:0043226,GO:0043227,GO:0043229,GO:0043231,GO:0044237,GO:0044424,GO:0044444,GO:0044464,GO:0046483,GO:0050896,GO:0051186,GO:…	1.8.3.1	ko:K00387	ko00920,ko01100,ko01120,map00920,map01100,map01120		R00533	RC00168	ko00000,ko00001,ko01000				Eukaryota	COG2041@1,KOG0535@2759	NA|NA|NA	C	molybdenum ion binding	TRINITY_DN57_c0_g1_i14	XP_004353294.1
TRINITY_DN57_c0_g1_i10.p5|XP_004353294.1	2903.EOD07254	1.9e-43	182.6	Eukaryota		GO:0003674,GO:0003824,GO:0005575,GO:0005622,GO:0005623,GO:0005737,GO:0005739,GO:0005777,GO:0006725,GO:0006778,GO:0006790,GO:0006807,GO:0008150,GO:0008152,GO:0008482,GO:0009987,GO:0010035,GO:0010477,GO:0015994,GO:0016491,GO:0016667,GO:0016670,GO:0033013,GO:0042221,GO:0042579,GO:0043226,GO:0043227,GO:0043229,GO:0043231,GO:0044237,GO:0044424,GO:0044444,GO:0044464,GO:0046483,GO:0050896,GO:0051186,GO:…	1.8.3.1	ko:K00387	ko00920,ko01100,ko01120,map00920,map01100,map01120		R00533	RC00168	ko00000,ko00001,ko01000				Eukaryota	COG2041@1,KOG0535@2759	NA|NA|NA	C	molybdenum ion binding	TRINITY_DN57_c0_g1_i10	XP_004353294.1
TRINITY_DN57_c0_g1_i19.p5|XP_004353294.1	2903.EOD07254	1.9e-43	182.6	Eukaryota		GO:0003674,GO:0003824,GO:0005575,GO:0005622,GO:0005623,GO:0005737,GO:0005739,GO:0005777,GO:0006725,GO:0006778,GO:0006790,GO:0006807,GO:0008150,GO:0008152,GO:0008482,GO:0009987,GO:0010035,GO:0010477,GO:0015994,GO:0016491,GO:0016667,GO:0016670,GO:0033013,GO:0042221,GO:0042579,GO:0043226,GO:0043227,GO:0043229,GO:0043231,GO:0044237,GO:0044424,GO:0044444,GO:0044464,GO:0046483,GO:0050896,GO:0051186,GO:…	1.8.3.1	ko:K00387	ko00920,ko01100,ko01120,map00920,map01100,map01120		R00533	RC00168	ko00000,ko00001,ko01000				Eukaryota	COG2041@1,KOG0535@2759	NA|NA|NA	C	molybdenum ion binding	TRINITY_DN57_c0_g1_i19	XP_004353294.1
TRINITY_DN57_c0_g1_i7.p2|XP_004336156.1	192875.XP_004364049.1	4.6e-125	454.9	Opisthokonta			3.2.1.22	ko:K07407	ko00052,ko00561,ko00600,ko00603,map00052,map00561,map00600,map00603		R01101,R01103,R01104,R01194,R01329,R02926,R03634,R04019,R04470,R05549,R05961,R06091	RC00049,RC00059,RC00451	ko00000,ko00001,ko01000				Opisthokonta	38EIP@33154,KOG2366@1,KOG2366@2759	NA|NA|NA	G	alpha-galactosidase activity	TRINITY_DN57_c0_g1_i7	XP_004336156.1
TRINITY_DN57_c0_g1_i17.p8|XP_004353294.1	2903.EOD07254	1.9e-43	182.6	Eukaryota		GO:0003674,GO:0003824,GO:0005575,GO:0005622,GO:0005623,GO:0005737,GO:0005739,GO:0005777,GO:0006725,GO:0006778,GO:0006790,GO:0006807,GO:0008150,GO:0008152,GO:0008482,GO:0009987,GO:0010035,GO:0010477,GO:0015994,GO:0016491,GO:0016667,GO:0016670,GO:0033013,GO:0042221,GO:0042579,GO:0043226,GO:0043227,GO:0043229,GO:0043231,GO:0044237,GO:0044424,GO:0044444,GO:0044464,GO:0046483,GO:0050896,GO:0051186,GO:…	1.8.3.1	ko:K00387	ko00920,ko01100,ko01120,map00920,map01100,map01120		R00533	RC00168	ko00000,ko00001,ko01000				Eukaryota	COG2041@1,KOG0535@2759	NA|NA|NA	C	molybdenum ion binding	TRINITY_DN57_c0_g1_i17	XP_004353294.1
TRINITY_DN57_c0_g1_i17.p4|XP_004335732.1	10224.XP_002737265.2	3.9e-09	69.3	Bilateria	DAPP1	GO:0003674,GO:0005488,GO:0005515,GO:0005543,GO:0005547,GO:0005575,GO:0005622,GO:0005623,GO:0005737,GO:0005829,GO:0005886,GO:0006464,GO:0006470,GO:0006793,GO:0006796,GO:0006807,GO:0007154,GO:0007165,GO:0008150,GO:0008152,GO:0008289,GO:0009987,GO:0016020,GO:0016311,GO:0019538,GO:0019904,GO:0023052,GO:0030165,GO:0035091,GO:0036211,GO:0043167,GO:0043168,GO:0043170,GO:0043325,GO:0043412,GO:0044237,GO:…		ko:K12229	ko04662,map04662				ko00000,ko00001				Metazoa	394UK@33154,3BIBN@33208,3CWEH@33213,COG2801@1,KOG0017@2759	NA|NA|NA	T	phosphatidylinositol-3,4-bisphosphate binding	TRINITY_DN57_c0_g1_i17	XP_004335732.1
TRINITY_DN57_c0_g1_i12.p8|XP_004353294.1	2903.EOD07254	1.9e-43	182.6	Eukaryota		GO:0003674,GO:0003824,GO:0005575,GO:0005622,GO:0005623,GO:0005737,GO:0005739,GO:0005777,GO:0006725,GO:0006778,GO:0006790,GO:0006807,GO:0008150,GO:0008152,GO:0008482,GO:0009987,GO:0010035,GO:0010477,GO:0015994,GO:0016491,GO:0016667,GO:0016670,GO:0033013,GO:0042221,GO:0042579,GO:0043226,GO:0043227,GO:0043229,GO:0043231,GO:0044237,GO:0044424,GO:0044444,GO:0044464,GO:0046483,GO:0050896,GO:0051186,GO:…	1.8.3.1	ko:K00387	ko00920,ko01100,ko01120,map00920,map01100,map01120		R00533	RC00168	ko00000,ko00001,ko01000				Eukaryota	COG2041@1,KOG0535@2759	NA|NA|NA	C	molybdenum ion binding	TRINITY_DN57_c0_g1_i12	XP_004353294.1
TRINITY_DN57_c0_g1_i12.p3|XP_004335732.1	10224.XP_002737265.2	3.9e-09	69.3	Bilateria	DAPP1	GO:0003674,GO:0005488,GO:0005515,GO:0005543,GO:0005547,GO:0005575,GO:0005622,GO:0005623,GO:0005737,GO:0005829,GO:0005886,GO:0006464,GO:0006470,GO:0006793,GO:0006796,GO:0006807,GO:0007154,GO:0007165,GO:0008150,GO:0008152,GO:0008289,GO:0009987,GO:0016020,GO:0016311,GO:0019538,GO:0019904,GO:0023052,GO:0030165,GO:0035091,GO:0036211,GO:0043167,GO:0043168,GO:0043170,GO:0043325,GO:0043412,GO:0044237,GO:…		ko:K12229	ko04662,map04662				ko00000,ko00001				Metazoa	394UK@33154,3BIBN@33208,3CWEH@33213,COG2801@1,KOG0017@2759	NA|NA|NA	T	phosphatidylinositol-3,4-bisphosphate binding	TRINITY_DN57_c0_g1_i12	XP_004335732.1
TRINITY_DN57_c0_g1_i16.p8|XP_004353294.1	2903.EOD07254	1.9e-43	182.6	Eukaryota		GO:0003674,GO:0003824,GO:0005575,GO:0005622,GO:0005623,GO:0005737,GO:0005739,GO:0005777,GO:0006725,GO:0006778,GO:0006790,GO:0006807,GO:0008150,GO:0008152,GO:0008482,GO:0009987,GO:0010035,GO:0010477,GO:0015994,GO:0016491,GO:0016667,GO:0016670,GO:0033013,GO:0042221,GO:0042579,GO:0043226,GO:0043227,GO:0043229,GO:0043231,GO:0044237,GO:0044424,GO:0044444,GO:0044464,GO:0046483,GO:0050896,GO:0051186,GO:…	1.8.3.1	ko:K00387	ko00920,ko01100,ko01120,map00920,map01100,map01120		R00533	RC00168	ko00000,ko00001,ko01000				Eukaryota	COG2041@1,KOG0535@2759	NA|NA|NA	C	molybdenum ion binding	TRINITY_DN57_c0_g1_i16	XP_004353294.1
TRINITY_DN57_c0_g1_i16.p4|XP_004335732.1	10224.XP_002737265.2	3.9e-09	69.3	Bilateria	DAPP1	GO:0003674,GO:0005488,GO:0005515,GO:0005543,GO:0005547,GO:0005575,GO:0005622,GO:0005623,GO:0005737,GO:0005829,GO:0005886,GO:0006464,GO:0006470,GO:0006793,GO:0006796,GO:0006807,GO:0007154,GO:0007165,GO:0008150,GO:0008152,GO:0008289,GO:0009987,GO:0016020,GO:0016311,GO:0019538,GO:0019904,GO:0023052,GO:0030165,GO:0035091,GO:0036211,GO:0043167,GO:0043168,GO:0043170,GO:0043325,GO:0043412,GO:0044237,GO:…		ko:K12229	ko04662,map04662				ko00000,ko00001				Metazoa	394UK@33154,3BIBN@33208,3CWEH@33213,COG2801@1,KOG0017@2759	NA|NA|NA	T	phosphatidylinositol-3,4-bisphosphate binding	TRINITY_DN57_c0_g1_i16	XP_004335732.1
TRINITY_DN57_c0_g1_i3.p3|XP_004335732.1	10224.XP_002737265.2	3.9e-09	69.3	Bilateria	DAPP1	GO:0003674,GO:0005488,GO:0005515,GO:0005543,GO:0005547,GO:0005575,GO:0005622,GO:0005623,GO:0005737,GO:0005829,GO:0005886,GO:0006464,GO:0006470,GO:0006793,GO:0006796,GO:0006807,GO:0007154,GO:0007165,GO:0008150,GO:0008152,GO:0008289,GO:0009987,GO:0016020,GO:0016311,GO:0019538,GO:0019904,GO:0023052,GO:0030165,GO:0035091,GO:0036211,GO:0043167,GO:0043168,GO:0043170,GO:0043325,GO:0043412,GO:0044237,GO:…		ko:K12229	ko04662,map04662				ko00000,ko00001				Metazoa	394UK@33154,3BIBN@33208,3CWEH@33213,COG2801@1,KOG0017@2759	NA|NA|NA	T	phosphatidylinositol-3,4-bisphosphate binding	TRINITY_DN57_c0_g1_i3	XP_004335732.1
TRINITY_DN57_c0_g1_i3.p8|XP_004353294.1	2903.EOD07254	1.9e-43	182.6	Eukaryota		GO:0003674,GO:0003824,GO:0005575,GO:0005622,GO:0005623,GO:0005737,GO:0005739,GO:0005777,GO:0006725,GO:0006778,GO:0006790,GO:0006807,GO:0008150,GO:0008152,GO:0008482,GO:0009987,GO:0010035,GO:0010477,GO:0015994,GO:0016491,GO:0016667,GO:0016670,GO:0033013,GO:0042221,GO:0042579,GO:0043226,GO:0043227,GO:0043229,GO:0043231,GO:0044237,GO:0044424,GO:0044444,GO:0044464,GO:0046483,GO:0050896,GO:0051186,GO:…	1.8.3.1	ko:K00387	ko00920,ko01100,ko01120,map00920,map01100,map01120		R00533	RC00168	ko00000,ko00001,ko01000				Eukaryota	COG2041@1,KOG0535@2759	NA|NA|NA	C	molybdenum ion binding	TRINITY_DN57_c0_g1_i3	XP_004353294.1
TRINITY_DN57_c0_g1_i2.p4|XP_004353294.1	2903.EOD07254	1.9e-43	182.6	Eukaryota		GO:0003674,GO:0003824,GO:0005575,GO:0005622,GO:0005623,GO:0005737,GO:0005739,GO:0005777,GO:0006725,GO:0006778,GO:0006790,GO:0006807,GO:0008150,GO:0008152,GO:0008482,GO:0009987,GO:0010035,GO:0010477,GO:0015994,GO:0016491,GO:0016667,GO:0016670,GO:0033013,GO:0042221,GO:0042579,GO:0043226,GO:0043227,GO:0043229,GO:0043231,GO:0044237,GO:0044424,GO:0044444,GO:0044464,GO:0046483,GO:0050896,GO:0051186,GO:…	1.8.3.1	ko:K00387	ko00920,ko01100,ko01120,map00920,map01100,map01120		R00533	RC00168	ko00000,ko00001,ko01000				Eukaryota	COG2041@1,KOG0535@2759	NA|NA|NA	C	molybdenum ion binding	TRINITY_DN57_c0_g1_i2	XP_004353294.1
TRINITY_DN57_c0_g1_i11.p5|XP_004353294.1	2903.EOD07254	1.9e-43	182.6	Eukaryota		GO:0003674,GO:0003824,GO:0005575,GO:0005622,GO:0005623,GO:0005737,GO:0005739,GO:0005777,GO:0006725,GO:0006778,GO:0006790,GO:0006807,GO:0008150,GO:0008152,GO:0008482,GO:0009987,GO:0010035,GO:0010477,GO:0015994,GO:0016491,GO:0016667,GO:0016670,GO:0033013,GO:0042221,GO:0042579,GO:0043226,GO:0043227,GO:0043229,GO:0043231,GO:0044237,GO:0044424,GO:0044444,GO:0044464,GO:0046483,GO:0050896,GO:0051186,GO:…	1.8.3.1	ko:K00387	ko00920,ko01100,ko01120,map00920,map01100,map01120		R00533	RC00168	ko00000,ko00001,ko01000				Eukaryota	COG2041@1,KOG0535@2759	NA|NA|NA	C	molybdenum ion binding	TRINITY_DN57_c0_g1_i11	XP_004353294.1
TRINITY_DN57_c0_g1_i20.p8|XP_004353294.1	2903.EOD07254	1.9e-43	182.6	Eukaryota		GO:0003674,GO:0003824,GO:0005575,GO:0005622,GO:0005623,GO:0005737,GO:0005739,GO:0005777,GO:0006725,GO:0006778,GO:0006790,GO:0006807,GO:0008150,GO:0008152,GO:0008482,GO:0009987,GO:0010035,GO:0010477,GO:0015994,GO:0016491,GO:0016667,GO:0016670,GO:0033013,GO:0042221,GO:0042579,GO:0043226,GO:0043227,GO:0043229,GO:0043231,GO:0044237,GO:0044424,GO:0044444,GO:0044464,GO:0046483,GO:0050896,GO:0051186,GO:…	1.8.3.1	ko:K00387	ko00920,ko01100,ko01120,map00920,map01100,map01120		R00533	RC00168	ko00000,ko00001,ko01000				Eukaryota	COG2041@1,KOG0535@2759	NA|NA|NA	C	molybdenum ion binding	TRINITY_DN57_c0_g1_i20	XP_004353294.1
TRINITY_DN57_c0_g1_i20.p3|XP_004335732.1	10224.XP_002737265.2	3.9e-09	69.3	Bilateria	DAPP1	GO:0003674,GO:0005488,GO:0005515,GO:0005543,GO:0005547,GO:0005575,GO:0005622,GO:0005623,GO:0005737,GO:0005829,GO:0005886,GO:0006464,GO:0006470,GO:0006793,GO:0006796,GO:0006807,GO:0007154,GO:0007165,GO:0008150,GO:0008152,GO:0008289,GO:0009987,GO:0016020,GO:0016311,GO:0019538,GO:0019904,GO:0023052,GO:0030165,GO:0035091,GO:0036211,GO:0043167,GO:0043168,GO:0043170,GO:0043325,GO:0043412,GO:0044237,GO:…		ko:K12229	ko04662,map04662				ko00000,ko00001				Metazoa	394UK@33154,3BIBN@33208,3CWEH@33213,COG2801@1,KOG0017@2759	NA|NA|NA	T	phosphatidylinositol-3,4-bisphosphate binding	TRINITY_DN57_c0_g1_i20	XP_004335732.1
TRINITY_DN57_c0_g2_i1.p2|XP_004336161.1	525904.Tter_2531	1.2e-93	349.7	unclassified Bacteria													Bacteria	2NRW6@2323,COG1830@1,COG1830@2	NA|NA|NA	G	DeoC/LacD family aldolase	TRINITY_DN57_c0_g2_i1	XP_004336161.1
TRINITY_DN94_c0_g2_i2.p1|XP_004334636.1	1292035.H476_3100	5.8e-97	361.7	Peptostreptococcaceae	pyk	GO:0003674,GO:0003824,GO:0004743,GO:0005575,GO:0005622,GO:0005623,GO:0005737,GO:0005829,GO:0005975,GO:0006082,GO:0006090,GO:0006091,GO:0006096,GO:0006139,GO:0006163,GO:0006164,GO:0006165,GO:0006725,GO:0006732,GO:0006733,GO:0006753,GO:0006754,GO:0006757,GO:0006793,GO:0006796,GO:0006807,GO:0008150,GO:0008152,GO:0009056,GO:0009058,GO:0009108,GO:0009117,GO:0009123,GO:0009124,GO:0009126,GO:0009127,GO:…	2.7.1.40,2.7.7.4	ko:K00873,ko:K00958	ko00010,ko00230,ko00261,ko00450,ko00620,ko00920,ko01100,ko01110,ko01120,ko01130,ko01200,ko01230,ko04922,ko04930,ko05165,ko05203,ko05230,map00010,map00230,map00261,map00450,map00620,map00920,map01100,map01110,map01120,map01130,map01200,map01230,map04922,map04930,map05165,map05203,map05230	M00001,M00002,M00049,M00050,M00176,M00596	R00200,R00430,R00529,R01138,R01858,R02320,R04929	RC00002,RC00015,RC02809,RC02889	ko00000,ko00001,ko00002,ko01000,ko04131,ko04147				Bacteria	1TPGG@1239,2489V@186801,25QHI@186804,COG0469@1,COG0469@2	NA|NA|NA	G	Pyruvate kinase	TRINITY_DN94_c0_g2_i2	XP_004334636.1
TRINITY_DN94_c1_g2_i1.p3|XP_004356590.1	45351.EDO41131	1.1e-71	276.6	Metazoa	EMG1	GO:0000154,GO:0000462,GO:0001510,GO:0001701,GO:0001824,GO:0003674,GO:0003676,GO:0003723,GO:0003824,GO:0005488,GO:0005575,GO:0005622,GO:0005623,GO:0005634,GO:0005654,GO:0005730,GO:0005737,GO:0006139,GO:0006364,GO:0006396,GO:0006725,GO:0006807,GO:0006950,GO:0006952,GO:0006996,GO:0006997,GO:0007000,GO:0007275,GO:0008150,GO:0008152,GO:0008168,GO:0008173,GO:0008649,GO:0008757,GO:0009451,GO:0009605,GO:…	2.1.1.260	ko:K14568	ko03008,map03008				ko00000,ko00001,ko01000,ko03009				Metazoa	38BYT@33154,3BGXS@33208,COG1756@1,KOG3073@2759	NA|NA|NA	J	rRNA (pseudouridine) methyltransferase activity	TRINITY_DN94_c1_g2_i1	XP_004356590.1
TRINITY_DN94_c1_g2_i4.p3|XP_004356590.1	45351.EDO41131	1.1e-71	276.6	Metazoa	EMG1	GO:0000154,GO:0000462,GO:0001510,GO:0001701,GO:0001824,GO:0003674,GO:0003676,GO:0003723,GO:0003824,GO:0005488,GO:0005575,GO:0005622,GO:0005623,GO:0005634,GO:0005654,GO:0005730,GO:0005737,GO:0006139,GO:0006364,GO:0006396,GO:0006725,GO:0006807,GO:0006950,GO:0006952,GO:0006996,GO:0006997,GO:0007000,GO:0007275,GO:0008150,GO:0008152,GO:0008168,GO:0008173,GO:0008649,GO:0008757,GO:0009451,GO:0009605,GO:…	2.1.1.260	ko:K14568	ko03008,map03008				ko00000,ko00001,ko01000,ko03009				Metazoa	38BYT@33154,3BGXS@33208,COG1756@1,KOG3073@2759	NA|NA|NA	J	rRNA (pseudouridine) methyltransferase activity	TRINITY_DN94_c1_g2_i4	XP_004356590.1
TRINITY_DN94_c1_g2_i3.p3|XP_004356590.1	45351.EDO41131	1.1e-71	276.6	Metazoa	EMG1	GO:0000154,GO:0000462,GO:0001510,GO:0001701,GO:0001824,GO:0003674,GO:0003676,GO:0003723,GO:0003824,GO:0005488,GO:0005575,GO:0005622,GO:0005623,GO:0005634,GO:0005654,GO:0005730,GO:0005737,GO:0006139,GO:0006364,GO:0006396,GO:0006725,GO:0006807,GO:0006950,GO:0006952,GO:0006996,GO:0006997,GO:0007000,GO:0007275,GO:0008150,GO:0008152,GO:0008168,GO:0008173,GO:0008649,GO:0008757,GO:0009451,GO:0009605,GO:…	2.1.1.260	ko:K14568	ko03008,map03008				ko00000,ko00001,ko01000,ko03009				Metazoa	38BYT@33154,3BGXS@33208,COG1756@1,KOG3073@2759	NA|NA|NA	J	rRNA (pseudouridine) methyltransferase activity	TRINITY_DN94_c1_g2_i3	XP_004356590.1
TRINITY_DN94_c1_g2_i2.p3|XP_004356590.1	45351.EDO41131	1.1e-71	276.6	Metazoa	EMG1	GO:0000154,GO:0000462,GO:0001510,GO:0001701,GO:0001824,GO:0003674,GO:0003676,GO:0003723,GO:0003824,GO:0005488,GO:0005575,GO:0005622,GO:0005623,GO:0005634,GO:0005654,GO:0005730,GO:0005737,GO:0006139,GO:0006364,GO:0006396,GO:0006725,GO:0006807,GO:0006950,GO:0006952,GO:0006996,GO:0006997,GO:0007000,GO:0007275,GO:0008150,GO:0008152,GO:0008168,GO:0008173,GO:0008649,GO:0008757,GO:0009451,GO:0009605,GO:…	2.1.1.260	ko:K14568	ko03008,map03008				ko00000,ko00001,ko01000,ko03009				Metazoa	38BYT@33154,3BGXS@33208,COG1756@1,KOG3073@2759	NA|NA|NA	J	rRNA (pseudouridine) methyltransferase activity	TRINITY_DN94_c1_g2_i2	XP_004356590.1
TRINITY_DN94_c2_g1_i6.p1|XP_004355057.1	192875.XP_004365126.1	2.7e-59	236.1	Opisthokonta				ko:K14209	ko04138,map04138				ko00000,ko00001,ko02000,ko04131	2.A.18.8			Opisthokonta	38FV2@33154,COG0814@1,KOG1304@2759	NA|NA|NA	E	amino acid	TRINITY_DN94_c2_g1_i6	XP_004355057.1
TRINITY_DN94_c2_g2_i5.p1|XP_004355057.1	192875.XP_004365126.1	1.1e-44	187.2	Opisthokonta				ko:K14209	ko04138,map04138				ko00000,ko00001,ko02000,ko04131	2.A.18.8			Opisthokonta	38FV2@33154,COG0814@1,KOG1304@2759	NA|NA|NA	E	amino acid	TRINITY_DN94_c2_g2_i5	XP_004355057.1
TRINITY_DN29_c0_g3_i1.p3|RLQ69895.1	7955.ENSDARP00000126712	2.1e-59	235.7	Actinopterygii	HIST1H2BA	GO:0000003,GO:0000228,GO:0000785,GO:0000786,GO:0000788,GO:0000790,GO:0002376,GO:0003006,GO:0003674,GO:0003676,GO:0003677,GO:0005488,GO:0005515,GO:0005575,GO:0005622,GO:0005623,GO:0005634,GO:0005654,GO:0005694,GO:0005886,GO:0006323,GO:0006325,GO:0006333,GO:0006334,GO:0006337,GO:0006338,GO:0006508,GO:0006807,GO:0006928,GO:0006950,GO:0006952,GO:0006954,GO:0006955,GO:0006996,GO:0006997,GO:0007276,GO:…		ko:K11251,ko:K11252,ko:K11254	ko04217,ko05034,ko05203,ko05322,map04217,map05034,map05203,map05322				ko00000,ko00001,ko03036,ko04147				Metazoa	3A1HW@33154,3BQEI@33208,3D7NQ@33213,48HAV@7711,49E3Z@7742,4A6I8@7898,COG5262@1,KOG1744@1,KOG1744@2759,KOG1756@2759	NA|NA|NA	B	Histone H2B	TRINITY_DN29_c0_g3_i1	RLQ69895.1
TRINITY_DN29_c0_g4_i1.p3|RLQ69895.1	7955.ENSDARP00000126712	2.1e-59	235.7	Actinopterygii	HIST1H2BA	GO:0000003,GO:0000228,GO:0000785,GO:0000786,GO:0000788,GO:0000790,GO:0002376,GO:0003006,GO:0003674,GO:0003676,GO:0003677,GO:0005488,GO:0005515,GO:0005575,GO:0005622,GO:0005623,GO:0005634,GO:0005654,GO:0005694,GO:0005886,GO:0006323,GO:0006325,GO:0006333,GO:0006334,GO:0006337,GO:0006338,GO:0006508,GO:0006807,GO:0006928,GO:0006950,GO:0006952,GO:0006954,GO:0006955,GO:0006996,GO:0006997,GO:0007276,GO:…		ko:K11251,ko:K11252,ko:K11254	ko04217,ko05034,ko05203,ko05322,map04217,map05034,map05203,map05322				ko00000,ko00001,ko03036,ko04147				Metazoa	3A1HW@33154,3BQEI@33208,3D7NQ@33213,48HAV@7711,49E3Z@7742,4A6I8@7898,COG5262@1,KOG1744@1,KOG1744@2759,KOG1756@2759	NA|NA|NA	B	Histone H2B	TRINITY_DN29_c0_g4_i1	RLQ69895.1
TRINITY_DN29_c1_g1_i2.p1|XP_004356650.1	6087.XP_002156760.1	2.1e-24	119.8	Metazoa			2.3.1.51	ko:K13698,ko:K13699	ko04923,map04923		R09381	RC00037,RC00039	ko00000,ko00001,ko01000,ko01002,ko01004				Metazoa	38H8B@33154,3BEPZ@33208,COG0596@1,KOG4409@2759	NA|NA|NA	S	negative regulation of sequestering of triglyceride	TRINITY_DN29_c1_g1_i2	XP_004356650.1
TRINITY_DN29_c1_g1_i1.p1|XP_004356650.1	7739.XP_002602833.1	1.2e-49	204.1	Chordata			2.3.1.51	ko:K13698,ko:K13699	ko04923,map04923		R09381	RC00037,RC00039	ko00000,ko00001,ko01000,ko01002,ko01004				Metazoa	38H8B@33154,3BEPZ@33208,3CWGZ@33213,48354@7711,COG0596@1,KOG4409@2759	NA|NA|NA	S	Abhydrolase domain containing	TRINITY_DN29_c1_g1_i1	XP_004356650.1
TRINITY_DN29_c2_g1_i12.p2|XP_004341445.1	5786.XP_003284704.1	6.7e-21	107.1	Amoebozoa	NCSTN	GO:0000003,GO:0000323,GO:0000902,GO:0000904,GO:0001654,GO:0001745,GO:0001751,GO:0001754,GO:0001775,GO:0002252,GO:0002262,GO:0002263,GO:0002274,GO:0002275,GO:0002283,GO:0002366,GO:0002376,GO:0002443,GO:0002444,GO:0002446,GO:0003006,GO:0003674,GO:0003824,GO:0004175,GO:0005575,GO:0005622,GO:0005623,GO:0005737,GO:0005764,GO:0005765,GO:0005766,GO:0005768,GO:0005770,GO:0005773,GO:0005774,GO:0005783,GO:…		ko:K06171	ko04330,ko05010,map04330,map05010	M00682			ko00000,ko00001,ko00002				Eukaryota	3X99W@554915,KOG2657@1,KOG2657@2759	NA|NA|NA	OT	Nicastrin	TRINITY_DN29_c2_g1_i12	XP_004341445.1
TRINITY_DN29_c2_g1_i9.p1|XP_004341445.1	5786.XP_003284704.1	6.7e-21	107.1	Amoebozoa	NCSTN	GO:0000003,GO:0000323,GO:0000902,GO:0000904,GO:0001654,GO:0001745,GO:0001751,GO:0001754,GO:0001775,GO:0002252,GO:0002262,GO:0002263,GO:0002274,GO:0002275,GO:0002283,GO:0002366,GO:0002376,GO:0002443,GO:0002444,GO:0002446,GO:0003006,GO:0003674,GO:0003824,GO:0004175,GO:0005575,GO:0005622,GO:0005623,GO:0005737,GO:0005764,GO:0005765,GO:0005766,GO:0005768,GO:0005770,GO:0005773,GO:0005774,GO:0005783,GO:…		ko:K06171	ko04330,ko05010,map04330,map05010	M00682			ko00000,ko00001,ko00002				Eukaryota	3X99W@554915,KOG2657@1,KOG2657@2759	NA|NA|NA	OT	Nicastrin	TRINITY_DN29_c2_g1_i9	XP_004341445.1
TRINITY_DN13_c2_g1_i1.p1|XP_004333737.1	5762.XP_002672704.1	5.5e-59	235	Eukaryota	PARP8	GO:0005575,GO:0005622,GO:0005623,GO:0007275,GO:0007399,GO:0008150,GO:0009987,GO:0010720,GO:0010769,GO:0010770,GO:0010975,GO:0010976,GO:0022008,GO:0022603,GO:0022604,GO:0030154,GO:0031344,GO:0031346,GO:0032501,GO:0032502,GO:0044464,GO:0045595,GO:0045597,GO:0045664,GO:0045666,GO:0048518,GO:0048522,GO:0048699,GO:0048731,GO:0048814,GO:0048856,GO:0048869,GO:0050767,GO:0050769,GO:0050773,GO:0050775,GO:…	2.4.2.30	ko:K15258					ko00000,ko01000				Eukaryota	28HD2@1,2QPRC@2759	NA|NA|NA	G	NAD+ ADP-ribosyltransferase activity	TRINITY_DN13_c2_g1_i1	XP_004333737.1
TRINITY_DN13_c2_g1_i1.p3|XP_004333736.1	212035.YR818_MIMIV	1.2e-42	179.1	dsDNA viruses, no RNA stage													Viruses	4QAKR@10239,4QUUC@35237	NA|NA|NA	S	protein serine/threonine kinase activity	TRINITY_DN13_c2_g1_i1	XP_004333736.1
TRINITY_DN13_c2_g1_i11.p3|XP_004367501.1	212035.YR818_MIMIV	2.1e-43	181.4	dsDNA viruses, no RNA stage													Viruses	4QAKR@10239,4QUUC@35237	NA|NA|NA	S	protein serine/threonine kinase activity	TRINITY_DN13_c2_g1_i11	XP_004367501.1
TRINITY_DN13_c5_g1_i2.p2|XP_004368246.1	203908.EGG06389	1.3e-06	60.5	Pucciniomycotina	SEC22	GO:0000149,GO:0003674,GO:0005484,GO:0005488,GO:0005515,GO:0005575,GO:0005622,GO:0005623,GO:0005737,GO:0005783,GO:0005789,GO:0005794,GO:0005798,GO:0006810,GO:0006886,GO:0006888,GO:0006890,GO:0006906,GO:0006996,GO:0008104,GO:0008150,GO:0009987,GO:0012505,GO:0012506,GO:0012507,GO:0015031,GO:0015833,GO:0016020,GO:0016021,GO:0016043,GO:0016050,GO:0016192,GO:0030133,GO:0030134,GO:0030135,GO:0030658,GO:…		ko:K08517	ko04130,ko04145,ko05134,map04130,map04145,map05134				ko00000,ko00001,ko04131				Fungi	2YCH7@29000,38HIM@33154,3NUVF@4751,3UYG4@5204,COG5143@1,KOG0862@2759	NA|NA|NA	U	Regulated-SNARE-like domain	TRINITY_DN13_c5_g1_i2	XP_004368246.1
TRINITY_DN13_c5_g1_i3.p1|XP_004368246.1	203908.EGG06389	1.3e-06	60.5	Pucciniomycotina	SEC22	GO:0000149,GO:0003674,GO:0005484,GO:0005488,GO:0005515,GO:0005575,GO:0005622,GO:0005623,GO:0005737,GO:0005783,GO:0005789,GO:0005794,GO:0005798,GO:0006810,GO:0006886,GO:0006888,GO:0006890,GO:0006906,GO:0006996,GO:0008104,GO:0008150,GO:0009987,GO:0012505,GO:0012506,GO:0012507,GO:0015031,GO:0015833,GO:0016020,GO:0016021,GO:0016043,GO:0016050,GO:0016192,GO:0030133,GO:0030134,GO:0030135,GO:0030658,GO:…		ko:K08517	ko04130,ko04145,ko05134,map04130,map04145,map05134				ko00000,ko00001,ko04131				Fungi	2YCH7@29000,38HIM@33154,3NUVF@4751,3UYG4@5204,COG5143@1,KOG0862@2759	NA|NA|NA	U	Regulated-SNARE-like domain	TRINITY_DN13_c5_g1_i3	XP_004368246.1
TRINITY_DN6_c1_g1_i3.p4|XP_004346602.1	3983.cassava4.1_007930m	4.4e-26	124.4	fabids		GO:0000003,GO:0002376,GO:0003006,GO:0003674,GO:0003676,GO:0003723,GO:0003729,GO:0005488,GO:0005575,GO:0005622,GO:0005623,GO:0005737,GO:0006139,GO:0006401,GO:0006402,GO:0006725,GO:0006807,GO:0006950,GO:0006952,GO:0006955,GO:0007275,GO:0008150,GO:0008152,GO:0008219,GO:0009056,GO:0009057,GO:0009314,GO:0009416,GO:0009626,GO:0009628,GO:0009648,GO:0009791,GO:0009892,GO:0009966,GO:0009967,GO:0009987,GO:…		ko:K13207					ko00000,ko03041				Viridiplantae	37RPG@33090,3G7QD@35493,4JEYR@91835,KOG0144@1,KOG0144@2759	NA|NA|NA	A	CUGBP Elav-like family member	TRINITY_DN6_c1_g1_i3	XP_004346602.1
TRINITY_DN6_c1_g1_i8.p3|XP_004346603.1	88036.EFJ11518	4.2e-33	148.3	Streptophyta		GO:0000003,GO:0002376,GO:0003006,GO:0003674,GO:0003676,GO:0003723,GO:0003729,GO:0005488,GO:0005575,GO:0005622,GO:0005623,GO:0005737,GO:0006139,GO:0006401,GO:0006402,GO:0006725,GO:0006807,GO:0006950,GO:0006952,GO:0006955,GO:0007275,GO:0008150,GO:0008152,GO:0008219,GO:0009056,GO:0009057,GO:0009314,GO:0009416,GO:0009626,GO:0009628,GO:0009648,GO:0009791,GO:0009892,GO:0009966,GO:0009967,GO:0009987,GO:…		ko:K13207					ko00000,ko03041				Viridiplantae	37RPG@33090,3G7QD@35493,KOG0144@1,KOG0144@2759	NA|NA|NA	A	CUGBP Elav-like family member	TRINITY_DN6_c1_g1_i8	XP_004346603.1
TRINITY_DN6_c1_g1_i8.p2|XP_004346602.1	3983.cassava4.1_007930m	8.2e-26	124.4	fabids		GO:0000003,GO:0002376,GO:0003006,GO:0003674,GO:0003676,GO:0003723,GO:0003729,GO:0005488,GO:0005575,GO:0005622,GO:0005623,GO:0005737,GO:0006139,GO:0006401,GO:0006402,GO:0006725,GO:0006807,GO:0006950,GO:0006952,GO:0006955,GO:0007275,GO:0008150,GO:0008152,GO:0008219,GO:0009056,GO:0009057,GO:0009314,GO:0009416,GO:0009626,GO:0009628,GO:0009648,GO:0009791,GO:0009892,GO:0009966,GO:0009967,GO:0009987,GO:…		ko:K13207					ko00000,ko03041				Viridiplantae	37RPG@33090,3G7QD@35493,4JEYR@91835,KOG0144@1,KOG0144@2759	NA|NA|NA	A	CUGBP Elav-like family member	TRINITY_DN6_c1_g1_i8	XP_004346602.1
TRINITY_DN6_c1_g1_i11.p4|XP_004346603.1	88036.EFJ11518	4.2e-33	148.3	Streptophyta		GO:0000003,GO:0002376,GO:0003006,GO:0003674,GO:0003676,GO:0003723,GO:0003729,GO:0005488,GO:0005575,GO:0005622,GO:0005623,GO:0005737,GO:0006139,GO:0006401,GO:0006402,GO:0006725,GO:0006807,GO:0006950,GO:0006952,GO:0006955,GO:0007275,GO:0008150,GO:0008152,GO:0008219,GO:0009056,GO:0009057,GO:0009314,GO:0009416,GO:0009626,GO:0009628,GO:0009648,GO:0009791,GO:0009892,GO:0009966,GO:0009967,GO:0009987,GO:…		ko:K13207					ko00000,ko03041				Viridiplantae	37RPG@33090,3G7QD@35493,KOG0144@1,KOG0144@2759	NA|NA|NA	A	CUGBP Elav-like family member	TRINITY_DN6_c1_g1_i11	XP_004346603.1
TRINITY_DN6_c1_g1_i11.p3|XP_004346602.1	3983.cassava4.1_007930m	8.2e-26	124.4	fabids		GO:0000003,GO:0002376,GO:0003006,GO:0003674,GO:0003676,GO:0003723,GO:0003729,GO:0005488,GO:0005575,GO:0005622,GO:0005623,GO:0005737,GO:0006139,GO:0006401,GO:0006402,GO:0006725,GO:0006807,GO:0006950,GO:0006952,GO:0006955,GO:0007275,GO:0008150,GO:0008152,GO:0008219,GO:0009056,GO:0009057,GO:0009314,GO:0009416,GO:0009626,GO:0009628,GO:0009648,GO:0009791,GO:0009892,GO:0009966,GO:0009967,GO:0009987,GO:…		ko:K13207					ko00000,ko03041				Viridiplantae	37RPG@33090,3G7QD@35493,4JEYR@91835,KOG0144@1,KOG0144@2759	NA|NA|NA	A	CUGBP Elav-like family member	TRINITY_DN6_c1_g1_i11	XP_004346602.1
TRINITY_DN75_c1_g1_i3.p3|XP_004335417.1	32264.tetur16g00540.1	2.5e-52	212.2	Arthropoda		GO:0003674,GO:0003676,GO:0003723,GO:0005488,GO:0005575,GO:0005622,GO:0005623,GO:0005737,GO:0005829,GO:0006412,GO:0006415,GO:0006518,GO:0006807,GO:0007154,GO:0007165,GO:0007166,GO:0007224,GO:0008079,GO:0008135,GO:0008150,GO:0008152,GO:0009058,GO:0009059,GO:0009987,GO:0010467,GO:0016043,GO:0019538,GO:0022411,GO:0023052,GO:0032984,GO:0034641,GO:0034645,GO:0043043,GO:0043170,GO:0043603,GO:0043604,GO:…		ko:K03265	ko03015,map03015				ko00000,ko00001,ko03012,ko03019				Arthropoda	38E1W@33154,3BCAN@33208,3D1R5@33213,41X8R@6656,COG1503@1,KOG0688@2759	NA|NA|NA	J	Translation release factor activity, codon specific. It is involved in the biological process described with translational termination	TRINITY_DN75_c1_g1_i3	XP_004335417.1
TRINITY_DN75_c1_g1_i2.p3|XP_004335417.1	32264.tetur16g00540.1	2.5e-52	212.2	Arthropoda		GO:0003674,GO:0003676,GO:0003723,GO:0005488,GO:0005575,GO:0005622,GO:0005623,GO:0005737,GO:0005829,GO:0006412,GO:0006415,GO:0006518,GO:0006807,GO:0007154,GO:0007165,GO:0007166,GO:0007224,GO:0008079,GO:0008135,GO:0008150,GO:0008152,GO:0009058,GO:0009059,GO:0009987,GO:0010467,GO:0016043,GO:0019538,GO:0022411,GO:0023052,GO:0032984,GO:0034641,GO:0034645,GO:0043043,GO:0043170,GO:0043603,GO:0043604,GO:…		ko:K03265	ko03015,map03015				ko00000,ko00001,ko03012,ko03019				Arthropoda	38E1W@33154,3BCAN@33208,3D1R5@33213,41X8R@6656,COG1503@1,KOG0688@2759	NA|NA|NA	J	Translation release factor activity, codon specific. It is involved in the biological process described with translational termination	TRINITY_DN75_c1_g1_i2	XP_004335417.1
TRINITY_DN75_c1_g1_i14.p3|XP_004335417.1	32264.tetur16g00540.1	2.5e-52	212.2	Arthropoda		GO:0003674,GO:0003676,GO:0003723,GO:0005488,GO:0005575,GO:0005622,GO:0005623,GO:0005737,GO:0005829,GO:0006412,GO:0006415,GO:0006518,GO:0006807,GO:0007154,GO:0007165,GO:0007166,GO:0007224,GO:0008079,GO:0008135,GO:0008150,GO:0008152,GO:0009058,GO:0009059,GO:0009987,GO:0010467,GO:0016043,GO:0019538,GO:0022411,GO:0023052,GO:0032984,GO:0034641,GO:0034645,GO:0043043,GO:0043170,GO:0043603,GO:0043604,GO:…		ko:K03265	ko03015,map03015				ko00000,ko00001,ko03012,ko03019				Arthropoda	38E1W@33154,3BCAN@33208,3D1R5@33213,41X8R@6656,COG1503@1,KOG0688@2759	NA|NA|NA	J	Translation release factor activity, codon specific. It is involved in the biological process described with translational termination	TRINITY_DN75_c1_g1_i14	XP_004335417.1
TRINITY_DN75_c1_g1_i1.p3|XP_004335417.1	32264.tetur16g00540.1	2.5e-52	212.2	Arthropoda		GO:0003674,GO:0003676,GO:0003723,GO:0005488,GO:0005575,GO:0005622,GO:0005623,GO:0005737,GO:0005829,GO:0006412,GO:0006415,GO:0006518,GO:0006807,GO:0007154,GO:0007165,GO:0007166,GO:0007224,GO:0008079,GO:0008135,GO:0008150,GO:0008152,GO:0009058,GO:0009059,GO:0009987,GO:0010467,GO:0016043,GO:0019538,GO:0022411,GO:0023052,GO:0032984,GO:0034641,GO:0034645,GO:0043043,GO:0043170,GO:0043603,GO:0043604,GO:…		ko:K03265	ko03015,map03015				ko00000,ko00001,ko03012,ko03019				Arthropoda	38E1W@33154,3BCAN@33208,3D1R5@33213,41X8R@6656,COG1503@1,KOG0688@2759	NA|NA|NA	J	Translation release factor activity, codon specific. It is involved in the biological process described with translational termination	TRINITY_DN75_c1_g1_i1	XP_004335417.1
TRINITY_DN75_c1_g1_i15.p3|XP_004335417.1	32264.tetur16g00540.1	2.5e-52	212.2	Arthropoda		GO:0003674,GO:0003676,GO:0003723,GO:0005488,GO:0005575,GO:0005622,GO:0005623,GO:0005737,GO:0005829,GO:0006412,GO:0006415,GO:0006518,GO:0006807,GO:0007154,GO:0007165,GO:0007166,GO:0007224,GO:0008079,GO:0008135,GO:0008150,GO:0008152,GO:0009058,GO:0009059,GO:0009987,GO:0010467,GO:0016043,GO:0019538,GO:0022411,GO:0023052,GO:0032984,GO:0034641,GO:0034645,GO:0043043,GO:0043170,GO:0043603,GO:0043604,GO:…		ko:K03265	ko03015,map03015				ko00000,ko00001,ko03012,ko03019				Arthropoda	38E1W@33154,3BCAN@33208,3D1R5@33213,41X8R@6656,COG1503@1,KOG0688@2759	NA|NA|NA	J	Translation release factor activity, codon specific. It is involved in the biological process described with translational termination	TRINITY_DN75_c1_g1_i15	XP_004335417.1
TRINITY_DN70_c0_g2_i4.p3|XP_004368248.1	5786.XP_003285242.1	4.1e-119	435.3	Amoebozoa	DBT	GO:0003674,GO:0003824,GO:0004147,GO:0005488,GO:0005515,GO:0005575,GO:0005622,GO:0005623,GO:0005737,GO:0005739,GO:0005759,GO:0005829,GO:0005929,GO:0005947,GO:0006082,GO:0006091,GO:0006099,GO:0006101,GO:0008150,GO:0008152,GO:0009060,GO:0009295,GO:0009353,GO:0009889,GO:0009891,GO:0009893,GO:0009987,GO:0010565,GO:0015980,GO:0016417,GO:0016740,GO:0016746,GO:0016747,GO:0016999,GO:0017144,GO:0019216,GO:…	2.3.1.168,3.6.4.13	ko:K09699,ko:K11273,ko:K20166	ko00280,ko00640,ko01100,ko01110,ko01130,map00280,map00640,map01100,map01110,map01130	M00036	R02662,R03174,R04097,R10998	RC00004,RC02727,RC02870	br01601,ko00000,ko00001,ko00002,ko01000,ko03036,ko04131				Eukaryota	3XAES@554915,COG0508@1,KOG0558@2759	NA|NA|NA	I	Dihydrolipoamide acetyltransferase component of pyruvate dehydrogenase complex	TRINITY_DN70_c0_g2_i4	XP_004368248.1
TRINITY_DN70_c0_g2_i1.p2|XP_004368248.1	5786.XP_003285242.1	4.1e-119	435.3	Amoebozoa	DBT	GO:0003674,GO:0003824,GO:0004147,GO:0005488,GO:0005515,GO:0005575,GO:0005622,GO:0005623,GO:0005737,GO:0005739,GO:0005759,GO:0005829,GO:0005929,GO:0005947,GO:0006082,GO:0006091,GO:0006099,GO:0006101,GO:0008150,GO:0008152,GO:0009060,GO:0009295,GO:0009353,GO:0009889,GO:0009891,GO:0009893,GO:0009987,GO:0010565,GO:0015980,GO:0016417,GO:0016740,GO:0016746,GO:0016747,GO:0016999,GO:0017144,GO:0019216,GO:…	2.3.1.168,3.6.4.13	ko:K09699,ko:K11273,ko:K20166	ko00280,ko00640,ko01100,ko01110,ko01130,map00280,map00640,map01100,map01110,map01130	M00036	R02662,R03174,R04097,R10998	RC00004,RC02727,RC02870	br01601,ko00000,ko00001,ko00002,ko01000,ko03036,ko04131				Eukaryota	3XAES@554915,COG0508@1,KOG0558@2759	NA|NA|NA	I	Dihydrolipoamide acetyltransferase component of pyruvate dehydrogenase complex	TRINITY_DN70_c0_g2_i1	XP_004368248.1
TRINITY_DN70_c0_g2_i8.p2|XP_004368248.1	5786.XP_003285242.1	4.1e-119	435.3	Amoebozoa	DBT	GO:0003674,GO:0003824,GO:0004147,GO:0005488,GO:0005515,GO:0005575,GO:0005622,GO:0005623,GO:0005737,GO:0005739,GO:0005759,GO:0005829,GO:0005929,GO:0005947,GO:0006082,GO:0006091,GO:0006099,GO:0006101,GO:0008150,GO:0008152,GO:0009060,GO:0009295,GO:0009353,GO:0009889,GO:0009891,GO:0009893,GO:0009987,GO:0010565,GO:0015980,GO:0016417,GO:0016740,GO:0016746,GO:0016747,GO:0016999,GO:0017144,GO:0019216,GO:…	2.3.1.168,3.6.4.13	ko:K09699,ko:K11273,ko:K20166	ko00280,ko00640,ko01100,ko01110,ko01130,map00280,map00640,map01100,map01110,map01130	M00036	R02662,R03174,R04097,R10998	RC00004,RC02727,RC02870	br01601,ko00000,ko00001,ko00002,ko01000,ko03036,ko04131				Eukaryota	3XAES@554915,COG0508@1,KOG0558@2759	NA|NA|NA	I	Dihydrolipoamide acetyltransferase component of pyruvate dehydrogenase complex	TRINITY_DN70_c0_g2_i8	XP_004368248.1
TRINITY_DN70_c3_g2_i1.p5|XP_004367797.1	132113.XP_003488722.1	1e-22	113.2	Hymenoptera				ko:K03263					ko00000,ko03012				Arthropoda	39ZYU@33154,3BGD0@33208,3CUWC@33213,3SIH1@50557,41WMY@6656,46FKX@7399,COG0231@1,KOG3271@2759	NA|NA|NA	J	Eukaryotic elongation factor 5A hypusine, DNA-binding OB fold	TRINITY_DN70_c3_g2_i1	XP_004367797.1
TRINITY_DN70_c3_g2_i3.p4|XP_004367797.1	132113.XP_003488722.1	1e-22	113.2	Hymenoptera				ko:K03263					ko00000,ko03012				Arthropoda	39ZYU@33154,3BGD0@33208,3CUWC@33213,3SIH1@50557,41WMY@6656,46FKX@7399,COG0231@1,KOG3271@2759	NA|NA|NA	J	Eukaryotic elongation factor 5A hypusine, DNA-binding OB fold	TRINITY_DN70_c3_g2_i3	XP_004367797.1
TRINITY_DN70_c3_g2_i2.p4|XP_004367797.1	132113.XP_003488722.1	1e-22	113.2	Hymenoptera				ko:K03263					ko00000,ko03012				Arthropoda	39ZYU@33154,3BGD0@33208,3CUWC@33213,3SIH1@50557,41WMY@6656,46FKX@7399,COG0231@1,KOG3271@2759	NA|NA|NA	J	Eukaryotic elongation factor 5A hypusine, DNA-binding OB fold	TRINITY_DN70_c3_g2_i2	XP_004367797.1
TRINITY_DN70_c3_g2_i2.p3|XP_004338772.1	696747.NIES39_M02160	4.5e-38	164.9	Oscillatoriales			3.1.4.52	ko:K03406,ko:K13243,ko:K20976	ko02020,ko02025,ko02030,map02020,map02025,map02030	M00820	R08991	RC00296	ko00000,ko00001,ko00002,ko01000,ko02022,ko02035				Bacteria	1GPYK@1117,1HI8A@1150,COG0784@1,COG0784@2,COG2198@1,COG2198@2,COG3829@1,COG3829@2,COG5002@1,COG5002@2	NA|NA|NA	T	Histidine kinase-, DNA gyrase B-, and HSP90-like ATPase	TRINITY_DN70_c3_g2_i2	XP_004338772.1
TRINITY_DN70_c3_g2_i7.p3|XP_004367797.1	132113.XP_003488722.1	1e-22	113.2	Hymenoptera				ko:K03263					ko00000,ko03012				Arthropoda	39ZYU@33154,3BGD0@33208,3CUWC@33213,3SIH1@50557,41WMY@6656,46FKX@7399,COG0231@1,KOG3271@2759	NA|NA|NA	J	Eukaryotic elongation factor 5A hypusine, DNA-binding OB fold	TRINITY_DN70_c3_g2_i7	XP_004367797.1
TRINITY_DN70_c3_g2_i4.p3|XP_004367797.1	132113.XP_003488722.1	1e-22	113.2	Hymenoptera				ko:K03263					ko00000,ko03012				Arthropoda	39ZYU@33154,3BGD0@33208,3CUWC@33213,3SIH1@50557,41WMY@6656,46FKX@7399,COG0231@1,KOG3271@2759	NA|NA|NA	J	Eukaryotic elongation factor 5A hypusine, DNA-binding OB fold	TRINITY_DN70_c3_g2_i4	XP_004367797.1
TRINITY_DN26_c1_g1_i1.p4|XP_004337667.1	1033991.RLEG12_23945	2.6e-39	169.5	Rhizobiaceae	pncA	GO:0003674,GO:0003824,GO:0005488,GO:0005506,GO:0005575,GO:0005622,GO:0005623,GO:0005737,GO:0006139,GO:0006725,GO:0006732,GO:0006733,GO:0006753,GO:0006766,GO:0006767,GO:0006769,GO:0006793,GO:0006796,GO:0006807,GO:0008150,GO:0008152,GO:0008198,GO:0008936,GO:0009058,GO:0009108,GO:0009117,GO:0009165,GO:0009820,GO:0009987,GO:0016787,GO:0016810,GO:0016811,GO:0017144,GO:0018130,GO:0019362,GO:0019363,GO:…	2.7.11.1,3.5.1.19	ko:K08281,ko:K12132	ko00760,ko01100,map00760,map01100		R01268	RC00100	ko00000,ko00001,ko01000,ko01001			iE2348C_1286.E2348C_1895,iECs_1301.ECs2475,iZ_1308.Z2802	Bacteria	1MUGW@1224,2UP3F@28211,4B8BG@82115,COG1335@1,COG1335@2	NA|NA|NA	Q	Nicotinamidase	TRINITY_DN26_c1_g1_i1	XP_004337667.1
TRINITY_DN26_c1_g1_i6.p1|XP_004337667.1	1033991.RLEG12_23945	1.8e-39	169.5	Rhizobiaceae	pncA	GO:0003674,GO:0003824,GO:0005488,GO:0005506,GO:0005575,GO:0005622,GO:0005623,GO:0005737,GO:0006139,GO:0006725,GO:0006732,GO:0006733,GO:0006753,GO:0006766,GO:0006767,GO:0006769,GO:0006793,GO:0006796,GO:0006807,GO:0008150,GO:0008152,GO:0008198,GO:0008936,GO:0009058,GO:0009108,GO:0009117,GO:0009165,GO:0009820,GO:0009987,GO:0016787,GO:0016810,GO:0016811,GO:0017144,GO:0018130,GO:0019362,GO:0019363,GO:…	2.7.11.1,3.5.1.19	ko:K08281,ko:K12132	ko00760,ko01100,map00760,map01100		R01268	RC00100	ko00000,ko00001,ko01000,ko01001			iE2348C_1286.E2348C_1895,iECs_1301.ECs2475,iZ_1308.Z2802	Bacteria	1MUGW@1224,2UP3F@28211,4B8BG@82115,COG1335@1,COG1335@2	NA|NA|NA	Q	Nicotinamidase	TRINITY_DN26_c1_g1_i6	XP_004337667.1
TRINITY_DN26_c1_g1_i5.p4|XP_004337667.1	1033991.RLEG12_23945	2.6e-39	169.5	Rhizobiaceae	pncA	GO:0003674,GO:0003824,GO:0005488,GO:0005506,GO:0005575,GO:0005622,GO:0005623,GO:0005737,GO:0006139,GO:0006725,GO:0006732,GO:0006733,GO:0006753,GO:0006766,GO:0006767,GO:0006769,GO:0006793,GO:0006796,GO:0006807,GO:0008150,GO:0008152,GO:0008198,GO:0008936,GO:0009058,GO:0009108,GO:0009117,GO:0009165,GO:0009820,GO:0009987,GO:0016787,GO:0016810,GO:0016811,GO:0017144,GO:0018130,GO:0019362,GO:0019363,GO:…	2.7.11.1,3.5.1.19	ko:K08281,ko:K12132	ko00760,ko01100,map00760,map01100		R01268	RC00100	ko00000,ko00001,ko01000,ko01001			iE2348C_1286.E2348C_1895,iECs_1301.ECs2475,iZ_1308.Z2802	Bacteria	1MUGW@1224,2UP3F@28211,4B8BG@82115,COG1335@1,COG1335@2	NA|NA|NA	Q	Nicotinamidase	TRINITY_DN26_c1_g1_i5	XP_004337667.1
TRINITY_DN26_c1_g1_i3.p2|XP_004337667.1	1033991.RLEG12_23945	2.5e-39	169.5	Rhizobiaceae	pncA	GO:0003674,GO:0003824,GO:0005488,GO:0005506,GO:0005575,GO:0005622,GO:0005623,GO:0005737,GO:0006139,GO:0006725,GO:0006732,GO:0006733,GO:0006753,GO:0006766,GO:0006767,GO:0006769,GO:0006793,GO:0006796,GO:0006807,GO:0008150,GO:0008152,GO:0008198,GO:0008936,GO:0009058,GO:0009108,GO:0009117,GO:0009165,GO:0009820,GO:0009987,GO:0016787,GO:0016810,GO:0016811,GO:0017144,GO:0018130,GO:0019362,GO:0019363,GO:…	2.7.11.1,3.5.1.19	ko:K08281,ko:K12132	ko00760,ko01100,map00760,map01100		R01268	RC00100	ko00000,ko00001,ko01000,ko01001			iE2348C_1286.E2348C_1895,iECs_1301.ECs2475,iZ_1308.Z2802	Bacteria	1MUGW@1224,2UP3F@28211,4B8BG@82115,COG1335@1,COG1335@2	NA|NA|NA	Q	Nicotinamidase	TRINITY_DN26_c1_g1_i3	XP_004337667.1
TRINITY_DN26_c2_g1_i23.p4|XP_004336356.1	1048983.EL17_17190	9.2e-19	101.7	Cytophagia													Bacteria	47Y3E@768503,4PKV1@976,COG5002@1,COG5002@2	NA|NA|NA	T	Histidine kinase	TRINITY_DN26_c2_g1_i23	XP_004336356.1
TRINITY_DN26_c2_g1_i13.p4|XP_004336356.1	1048983.EL17_17190	9.2e-19	101.7	Cytophagia													Bacteria	47Y3E@768503,4PKV1@976,COG5002@1,COG5002@2	NA|NA|NA	T	Histidine kinase	TRINITY_DN26_c2_g1_i13	XP_004336356.1
TRINITY_DN26_c2_g1_i15.p4|XP_004336356.1	1048983.EL17_17190	9.2e-19	101.7	Cytophagia													Bacteria	47Y3E@768503,4PKV1@976,COG5002@1,COG5002@2	NA|NA|NA	T	Histidine kinase	TRINITY_DN26_c2_g1_i15	XP_004336356.1
TRINITY_DN26_c2_g1_i38.p4|XP_004336356.1	1048983.EL17_17190	9.2e-19	101.7	Cytophagia													Bacteria	47Y3E@768503,4PKV1@976,COG5002@1,COG5002@2	NA|NA|NA	T	Histidine kinase	TRINITY_DN26_c2_g1_i38	XP_004336356.1
TRINITY_DN26_c2_g1_i28.p2|XP_004336356.1	1048983.EL17_17190	9.2e-19	101.7	Cytophagia													Bacteria	47Y3E@768503,4PKV1@976,COG5002@1,COG5002@2	NA|NA|NA	T	Histidine kinase	TRINITY_DN26_c2_g1_i28	XP_004336356.1
TRINITY_DN26_c2_g1_i36.p4|XP_004336356.1	1048983.EL17_17190	9.2e-19	101.7	Cytophagia													Bacteria	47Y3E@768503,4PKV1@976,COG5002@1,COG5002@2	NA|NA|NA	T	Histidine kinase	TRINITY_DN26_c2_g1_i36	XP_004336356.1
TRINITY_DN26_c2_g1_i30.p2|XP_004347240.1	5762.XP_002682989.1	2.6e-35	156	Eukaryota			3.5.1.2	ko:K01425,ko:K17922	ko00220,ko00250,ko00471,ko01100,ko04724,ko04727,ko04964,ko05206,ko05230,map00220,map00250,map00471,map01100,map04724,map04727,map04964,map05206,map05230		R00256,R01579	RC00010,RC02798	ko00000,ko00001,ko01000				Eukaryota	COG2066@1,KOG0506@2759	NA|NA|NA	E	glutamine catabolic process	TRINITY_DN26_c2_g1_i30	XP_004347240.1
TRINITY_DN26_c3_g1_i2.p1|XP_004338442.1	44689.DDB0233173	5.2e-34	153.3	Amoebozoa	SCP1	GO:0000278,GO:0000281,GO:0000910,GO:0001300,GO:0003674,GO:0003779,GO:0005488,GO:0005515,GO:0005575,GO:0005622,GO:0005623,GO:0005737,GO:0005856,GO:0005938,GO:0006810,GO:0006887,GO:0006950,GO:0006996,GO:0007010,GO:0007015,GO:0007049,GO:0007154,GO:0007568,GO:0007569,GO:0008092,GO:0008150,GO:0009267,GO:0009605,GO:0009987,GO:0009991,GO:0015629,GO:0016020,GO:0016043,GO:0016192,GO:0017016,GO:0017048,GO:…		ko:K20526,ko:K20641					ko00000,ko04131				Eukaryota	3XDQ2@554915,COG5199@1,KOG2046@2759,KOG3522@1,KOG3522@2759	NA|NA|NA	Z	Guanine nucleotide exchange factor for Rho/Rac/Cdc42-like GTPases	TRINITY_DN26_c3_g1_i2	XP_004338442.1
TRINITY_DN26_c3_g1_i3.p1|XP_004338442.1	126957.SMAR007474-PA	1.5e-29	138.7	Arthropoda		GO:0003674,GO:0005085,GO:0005088,GO:0005089,GO:0005488,GO:0005515,GO:0008150,GO:0009966,GO:0009967,GO:0010646,GO:0010647,GO:0017016,GO:0017048,GO:0019899,GO:0023051,GO:0023056,GO:0031267,GO:0035023,GO:0035025,GO:0046578,GO:0046579,GO:0048518,GO:0048522,GO:0048583,GO:0048584,GO:0050789,GO:0050794,GO:0051020,GO:0051056,GO:0051057,GO:0065007,GO:0065009,GO:0098772,GO:1902531,GO:1902533		ko:K20689					ko00000,ko04131				Arthropoda	38NVS@33154,3BBYF@33208,3CZDI@33213,41UHY@6656,COG3483@1,KOG3522@1,KOG3522@2759,KOG3906@2759	NA|NA|NA	T	Rho guanyl-nucleotide exchange factor activity. It is involved in the biological process described with regulation of Rho protein signal transduction	TRINITY_DN26_c3_g1_i3	XP_004338442.1
TRINITY_DN26_c3_g1_i11.p1|XP_004338442.1	44689.DDB0233173	5.2e-34	153.3	Amoebozoa	SCP1	GO:0000278,GO:0000281,GO:0000910,GO:0001300,GO:0003674,GO:0003779,GO:0005488,GO:0005515,GO:0005575,GO:0005622,GO:0005623,GO:0005737,GO:0005856,GO:0005938,GO:0006810,GO:0006887,GO:0006950,GO:0006996,GO:0007010,GO:0007015,GO:0007049,GO:0007154,GO:0007568,GO:0007569,GO:0008092,GO:0008150,GO:0009267,GO:0009605,GO:0009987,GO:0009991,GO:0015629,GO:0016020,GO:0016043,GO:0016192,GO:0017016,GO:0017048,GO:…		ko:K20526,ko:K20641					ko00000,ko04131				Eukaryota	3XDQ2@554915,COG5199@1,KOG2046@2759,KOG3522@1,KOG3522@2759	NA|NA|NA	Z	Guanine nucleotide exchange factor for Rho/Rac/Cdc42-like GTPases	TRINITY_DN26_c3_g1_i11	XP_004338442.1
TRINITY_DN26_c3_g1_i13.p1|XP_004338442.1	5786.XP_003284453.1	1.3e-18	101.7	Amoebozoa	SCP1	GO:0000278,GO:0000281,GO:0000910,GO:0001300,GO:0003674,GO:0003779,GO:0005488,GO:0005515,GO:0005575,GO:0005622,GO:0005623,GO:0005737,GO:0005856,GO:0005938,GO:0006810,GO:0006887,GO:0006996,GO:0007010,GO:0007015,GO:0007049,GO:0007568,GO:0007569,GO:0008092,GO:0008150,GO:0009987,GO:0015629,GO:0016043,GO:0016192,GO:0022402,GO:0030029,GO:0030036,GO:0030479,GO:0030674,GO:0030863,GO:0030864,GO:0032502,GO:…		ko:K20526,ko:K20641					ko00000,ko04131				Eukaryota	3XDQ2@554915,COG5199@1,KOG2046@2759,KOG3522@1,KOG3522@2759	NA|NA|NA	Z	Guanine nucleotide exchange factor for Rho/Rac/Cdc42-like GTPases	TRINITY_DN26_c3_g1_i13	XP_004338442.1
TRINITY_DN26_c5_g1_i5.p1|XP_004353360.1	36331.EPrPI00000014012	3.1e-37	163.3	Pythiales	WDR43	GO:0000462,GO:0000785,GO:0000792,GO:0001650,GO:0003674,GO:0003676,GO:0003723,GO:0005488,GO:0005575,GO:0005622,GO:0005623,GO:0005634,GO:0005654,GO:0005694,GO:0005730,GO:0006139,GO:0006355,GO:0006356,GO:0006364,GO:0006396,GO:0006725,GO:0006807,GO:0006950,GO:0007154,GO:0008150,GO:0008152,GO:0009267,GO:0009605,GO:0009889,GO:0009891,GO:0009893,GO:0009987,GO:0009991,GO:0010467,GO:0010468,GO:0010556,GO:…	2.1.3.15,6.4.1.3	ko:K01966,ko:K14546	ko00280,ko00630,ko00640,ko01100,ko01120,ko01130,ko01200,ko03008,map00280,map00630,map00640,map01100,map01120,map01130,map01200,map03008	M00373,M00741	R01859	RC00097,RC00609	ko00000,ko00001,ko00002,ko01000,ko03009				Eukaryota	1MBUR@121069,KOG4547@1,KOG4547@2759	NA|NA|NA	S	Dip2/Utp12 Family	TRINITY_DN26_c5_g1_i5	XP_004353360.1
TRINITY_DN26_c5_g1_i6.p1|XP_004353360.1	65071.PYU1_T004323	8.6e-54	218.8	Pythiales	WDR43	GO:0000462,GO:0000785,GO:0000792,GO:0001650,GO:0003674,GO:0003676,GO:0003723,GO:0005488,GO:0005575,GO:0005622,GO:0005623,GO:0005634,GO:0005654,GO:0005694,GO:0005730,GO:0006139,GO:0006355,GO:0006356,GO:0006364,GO:0006396,GO:0006725,GO:0006807,GO:0006950,GO:0007154,GO:0008150,GO:0008152,GO:0009267,GO:0009605,GO:0009889,GO:0009891,GO:0009893,GO:0009987,GO:0009991,GO:0010467,GO:0010468,GO:0010556,GO:…	2.1.3.15,6.4.1.3	ko:K01966,ko:K14546	ko00280,ko00630,ko00640,ko01100,ko01120,ko01130,ko01200,ko03008,map00280,map00630,map00640,map01100,map01120,map01130,map01200,map03008	M00373,M00741	R01859	RC00097,RC00609	ko00000,ko00001,ko00002,ko01000,ko03009				Eukaryota	1MBUR@121069,KOG4547@1,KOG4547@2759	NA|NA|NA	S	Dip2/Utp12 Family	TRINITY_DN26_c5_g1_i6	XP_004353360.1
TRINITY_DN26_c5_g1_i2.p1|XP_004353360.1	36331.EPrPI00000014012	6.4e-26	124	Pythiales	WDR43	GO:0000462,GO:0000785,GO:0000792,GO:0001650,GO:0003674,GO:0003676,GO:0003723,GO:0005488,GO:0005575,GO:0005622,GO:0005623,GO:0005634,GO:0005654,GO:0005694,GO:0005730,GO:0006139,GO:0006355,GO:0006356,GO:0006364,GO:0006396,GO:0006725,GO:0006807,GO:0006950,GO:0007154,GO:0008150,GO:0008152,GO:0009267,GO:0009605,GO:0009889,GO:0009891,GO:0009893,GO:0009987,GO:0009991,GO:0010467,GO:0010468,GO:0010556,GO:…	2.1.3.15,6.4.1.3	ko:K01966,ko:K14546	ko00280,ko00630,ko00640,ko01100,ko01120,ko01130,ko01200,ko03008,map00280,map00630,map00640,map01100,map01120,map01130,map01200,map03008	M00373,M00741	R01859	RC00097,RC00609	ko00000,ko00001,ko00002,ko01000,ko03009				Eukaryota	1MBUR@121069,KOG4547@1,KOG4547@2759	NA|NA|NA	S	Dip2/Utp12 Family	TRINITY_DN26_c5_g1_i2	XP_004353360.1
TRINITY_DN26_c5_g1_i1.p1|XP_004353360.1	65071.PYU1_T004323	8.6e-54	218.8	Pythiales	WDR43	GO:0000462,GO:0000785,GO:0000792,GO:0001650,GO:0003674,GO:0003676,GO:0003723,GO:0005488,GO:0005575,GO:0005622,GO:0005623,GO:0005634,GO:0005654,GO:0005694,GO:0005730,GO:0006139,GO:0006355,GO:0006356,GO:0006364,GO:0006396,GO:0006725,GO:0006807,GO:0006950,GO:0007154,GO:0008150,GO:0008152,GO:0009267,GO:0009605,GO:0009889,GO:0009891,GO:0009893,GO:0009987,GO:0009991,GO:0010467,GO:0010468,GO:0010556,GO:…	2.1.3.15,6.4.1.3	ko:K01966,ko:K14546	ko00280,ko00630,ko00640,ko01100,ko01120,ko01130,ko01200,ko03008,map00280,map00630,map00640,map01100,map01120,map01130,map01200,map03008	M00373,M00741	R01859	RC00097,RC00609	ko00000,ko00001,ko00002,ko01000,ko03009				Eukaryota	1MBUR@121069,KOG4547@1,KOG4547@2759	NA|NA|NA	S	Dip2/Utp12 Family	TRINITY_DN26_c5_g1_i1	XP_004353360.1
TRINITY_DN26_c5_g1_i4.p1|XP_004353360.1	65071.PYU1_T004323	8.6e-54	218.8	Pythiales	WDR43	GO:0000462,GO:0000785,GO:0000792,GO:0001650,GO:0003674,GO:0003676,GO:0003723,GO:0005488,GO:0005575,GO:0005622,GO:0005623,GO:0005634,GO:0005654,GO:0005694,GO:0005730,GO:0006139,GO:0006355,GO:0006356,GO:0006364,GO:0006396,GO:0006725,GO:0006807,GO:0006950,GO:0007154,GO:0008150,GO:0008152,GO:0009267,GO:0009605,GO:0009889,GO:0009891,GO:0009893,GO:0009987,GO:0009991,GO:0010467,GO:0010468,GO:0010556,GO:…	2.1.3.15,6.4.1.3	ko:K01966,ko:K14546	ko00280,ko00630,ko00640,ko01100,ko01120,ko01130,ko01200,ko03008,map00280,map00630,map00640,map01100,map01120,map01130,map01200,map03008	M00373,M00741	R01859	RC00097,RC00609	ko00000,ko00001,ko00002,ko01000,ko03009				Eukaryota	1MBUR@121069,KOG4547@1,KOG4547@2759	NA|NA|NA	S	Dip2/Utp12 Family	TRINITY_DN26_c5_g1_i4	XP_004353360.1
TRINITY_DN26_c7_g1_i4.p3|XP_004341590.1	8010.XP_010890840.1	2.4e-10	72	Actinopterygii	GMIP	GO:0003674,GO:0005096,GO:0005575,GO:0005622,GO:0005623,GO:0005634,GO:0005654,GO:0005737,GO:0005829,GO:0005886,GO:0007154,GO:0007165,GO:0008047,GO:0008150,GO:0009966,GO:0009987,GO:0010646,GO:0016020,GO:0023051,GO:0023052,GO:0030234,GO:0030695,GO:0031974,GO:0031981,GO:0034260,GO:0035556,GO:0043085,GO:0043086,GO:0043087,GO:0043226,GO:0043227,GO:0043229,GO:0043231,GO:0043233,GO:0043547,GO:0044092,GO:…		ko:K20653					ko00000,ko04131				Metazoa	38GMW@33154,3BG5M@33208,3CYN6@33213,4896P@7711,4915C@7742,49SZJ@7898,KOG1453@1,KOG1453@2759	NA|NA|NA	T	GEM interacting protein	TRINITY_DN26_c7_g1_i4	XP_004341590.1
TRINITY_DN26_c9_g1_i3.p1|XP_004368260.1	5786.XP_003287410.1	1.9e-25	124	Amoebozoa				ko:K20164					ko00000,ko04131				Eukaryota	3X914@554915,KOG2080@2759,KOG2127@1	NA|NA|NA	S	Domain found in a variety of signalling proteins, always encircled by uDENN and dDENN	TRINITY_DN26_c9_g1_i3	XP_004368260.1
TRINITY_DN85_c0_g1_i6.p3|XP_004339109.1	936053.I1CUY7	1.3e-07	64.3	Fungi incertae sedis													Fungi	1GUGK@112252,2CYYR@1,2S7BH@2759,396TZ@33154,3Q1DX@4751	NA|NA|NA	S	Small acidic protein family	TRINITY_DN85_c0_g1_i6	XP_004339109.1
TRINITY_DN85_c0_g1_i6.p4|XP_004339110.1	8081.XP_008429832.1	2.2e-37	162.9	Actinopterygii	N6AMT2	GO:0003674,GO:0003824,GO:0005575,GO:0005622,GO:0005623,GO:0005737,GO:0005829,GO:0006464,GO:0006479,GO:0006807,GO:0008150,GO:0008152,GO:0008168,GO:0008170,GO:0008213,GO:0008276,GO:0008757,GO:0009987,GO:0016278,GO:0016279,GO:0016740,GO:0016741,GO:0018022,GO:0018193,GO:0018205,GO:0019538,GO:0032259,GO:0036211,GO:0043170,GO:0043412,GO:0043414,GO:0044237,GO:0044238,GO:0044260,GO:0044267,GO:0044424,GO:…		ko:K16546					ko00000,ko03036				Metazoa	38GMZ@33154,3BH8B@33208,3CU0I@33213,48445@7711,48YBC@7742,49Q86@7898,KOG3350@1,KOG3350@2759	NA|NA|NA	J	DNA methyltransferase 2	TRINITY_DN85_c0_g1_i6	XP_004339110.1
TRINITY_DN85_c0_g1_i16.p3|XP_004339109.1	936053.I1CUY7	1.3e-07	64.3	Fungi incertae sedis													Fungi	1GUGK@112252,2CYYR@1,2S7BH@2759,396TZ@33154,3Q1DX@4751	NA|NA|NA	S	Small acidic protein family	TRINITY_DN85_c0_g1_i16	XP_004339109.1
TRINITY_DN85_c0_g1_i16.p4|XP_004339110.1	8081.XP_008429832.1	2.2e-37	162.9	Actinopterygii	N6AMT2	GO:0003674,GO:0003824,GO:0005575,GO:0005622,GO:0005623,GO:0005737,GO:0005829,GO:0006464,GO:0006479,GO:0006807,GO:0008150,GO:0008152,GO:0008168,GO:0008170,GO:0008213,GO:0008276,GO:0008757,GO:0009987,GO:0016278,GO:0016279,GO:0016740,GO:0016741,GO:0018022,GO:0018193,GO:0018205,GO:0019538,GO:0032259,GO:0036211,GO:0043170,GO:0043412,GO:0043414,GO:0044237,GO:0044238,GO:0044260,GO:0044267,GO:0044424,GO:…		ko:K16546					ko00000,ko03036				Metazoa	38GMZ@33154,3BH8B@33208,3CU0I@33213,48445@7711,48YBC@7742,49Q86@7898,KOG3350@1,KOG3350@2759	NA|NA|NA	J	DNA methyltransferase 2	TRINITY_DN85_c0_g1_i16	XP_004339110.1
TRINITY_DN85_c0_g1_i16.p1|XP_004339107.1	5270.UM02843P0	3.6e-90	339	Ustilaginomycotina	KEX2	GO:0000139,GO:0000322,GO:0000323,GO:0000324,GO:0003674,GO:0003824,GO:0004175,GO:0004252,GO:0004857,GO:0004866,GO:0004867,GO:0005488,GO:0005515,GO:0005575,GO:0005622,GO:0005623,GO:0005737,GO:0005773,GO:0005794,GO:0005802,GO:0006508,GO:0006807,GO:0007323,GO:0008150,GO:0008152,GO:0008233,GO:0008236,GO:0009892,GO:0009986,GO:0010466,GO:0010467,GO:0010605,GO:0010951,GO:0012505,GO:0016020,GO:0016485,GO:…	3.4.21.61	ko:K01341					ko00000,ko01000,ko01002,ko03110				Fungi	38C1N@33154,3N10B@452284,3NV4P@4751,3UZBI@5204,COG1404@1,KOG3525@2759	NA|NA|NA	O	Belongs to the peptidase S8 family	TRINITY_DN85_c0_g1_i16	XP_004339107.1
TRINITY_DN85_c0_g1_i1.p4|XP_004339110.1	8081.XP_008429832.1	2.2e-37	162.9	Actinopterygii	N6AMT2	GO:0003674,GO:0003824,GO:0005575,GO:0005622,GO:0005623,GO:0005737,GO:0005829,GO:0006464,GO:0006479,GO:0006807,GO:0008150,GO:0008152,GO:0008168,GO:0008170,GO:0008213,GO:0008276,GO:0008757,GO:0009987,GO:0016278,GO:0016279,GO:0016740,GO:0016741,GO:0018022,GO:0018193,GO:0018205,GO:0019538,GO:0032259,GO:0036211,GO:0043170,GO:0043412,GO:0043414,GO:0044237,GO:0044238,GO:0044260,GO:0044267,GO:0044424,GO:…		ko:K16546					ko00000,ko03036				Metazoa	38GMZ@33154,3BH8B@33208,3CU0I@33213,48445@7711,48YBC@7742,49Q86@7898,KOG3350@1,KOG3350@2759	NA|NA|NA	J	DNA methyltransferase 2	TRINITY_DN85_c0_g1_i1	XP_004339110.1
TRINITY_DN85_c0_g1_i1.p3|XP_004339109.1	936053.I1CUY7	1.3e-07	64.3	Fungi incertae sedis													Fungi	1GUGK@112252,2CYYR@1,2S7BH@2759,396TZ@33154,3Q1DX@4751	NA|NA|NA	S	Small acidic protein family	TRINITY_DN85_c0_g1_i1	XP_004339109.1
TRINITY_DN85_c0_g1_i14.p3|XP_004339109.1	936053.I1CUY7	1.3e-07	64.3	Fungi incertae sedis													Fungi	1GUGK@112252,2CYYR@1,2S7BH@2759,396TZ@33154,3Q1DX@4751	NA|NA|NA	S	Small acidic protein family	TRINITY_DN85_c0_g1_i14	XP_004339109.1
TRINITY_DN85_c0_g1_i14.p1|XP_004339107.1	5270.UM02843P0	8.7e-71	274.2	Ustilaginomycotina	KEX2	GO:0000139,GO:0000322,GO:0000323,GO:0000324,GO:0003674,GO:0003824,GO:0004175,GO:0004252,GO:0004857,GO:0004866,GO:0004867,GO:0005488,GO:0005515,GO:0005575,GO:0005622,GO:0005623,GO:0005737,GO:0005773,GO:0005794,GO:0005802,GO:0006508,GO:0006807,GO:0007323,GO:0008150,GO:0008152,GO:0008233,GO:0008236,GO:0009892,GO:0009986,GO:0010466,GO:0010467,GO:0010605,GO:0010951,GO:0012505,GO:0016020,GO:0016485,GO:…	3.4.21.61	ko:K01341					ko00000,ko01000,ko01002,ko03110				Fungi	38C1N@33154,3N10B@452284,3NV4P@4751,3UZBI@5204,COG1404@1,KOG3525@2759	NA|NA|NA	O	Belongs to the peptidase S8 family	TRINITY_DN85_c0_g1_i14	XP_004339107.1
TRINITY_DN85_c0_g1_i14.p4|XP_004339110.1	8081.XP_008429832.1	2.2e-37	162.9	Actinopterygii	N6AMT2	GO:0003674,GO:0003824,GO:0005575,GO:0005622,GO:0005623,GO:0005737,GO:0005829,GO:0006464,GO:0006479,GO:0006807,GO:0008150,GO:0008152,GO:0008168,GO:0008170,GO:0008213,GO:0008276,GO:0008757,GO:0009987,GO:0016278,GO:0016279,GO:0016740,GO:0016741,GO:0018022,GO:0018193,GO:0018205,GO:0019538,GO:0032259,GO:0036211,GO:0043170,GO:0043412,GO:0043414,GO:0044237,GO:0044238,GO:0044260,GO:0044267,GO:0044424,GO:…		ko:K16546					ko00000,ko03036				Metazoa	38GMZ@33154,3BH8B@33208,3CU0I@33213,48445@7711,48YBC@7742,49Q86@7898,KOG3350@1,KOG3350@2759	NA|NA|NA	J	DNA methyltransferase 2	TRINITY_DN85_c0_g1_i14	XP_004339110.1
TRINITY_DN85_c0_g1_i11.p4|XP_004339110.1	8081.XP_008429832.1	2.2e-37	162.9	Actinopterygii	N6AMT2	GO:0003674,GO:0003824,GO:0005575,GO:0005622,GO:0005623,GO:0005737,GO:0005829,GO:0006464,GO:0006479,GO:0006807,GO:0008150,GO:0008152,GO:0008168,GO:0008170,GO:0008213,GO:0008276,GO:0008757,GO:0009987,GO:0016278,GO:0016279,GO:0016740,GO:0016741,GO:0018022,GO:0018193,GO:0018205,GO:0019538,GO:0032259,GO:0036211,GO:0043170,GO:0043412,GO:0043414,GO:0044237,GO:0044238,GO:0044260,GO:0044267,GO:0044424,GO:…		ko:K16546					ko00000,ko03036				Metazoa	38GMZ@33154,3BH8B@33208,3CU0I@33213,48445@7711,48YBC@7742,49Q86@7898,KOG3350@1,KOG3350@2759	NA|NA|NA	J	DNA methyltransferase 2	TRINITY_DN85_c0_g1_i11	XP_004339110.1
TRINITY_DN85_c0_g1_i11.p2|XP_004339109.1	936053.I1CUY7	1.3e-07	64.3	Fungi incertae sedis													Fungi	1GUGK@112252,2CYYR@1,2S7BH@2759,396TZ@33154,3Q1DX@4751	NA|NA|NA	S	Small acidic protein family	TRINITY_DN85_c0_g1_i11	XP_004339109.1
TRINITY_DN85_c0_g1_i4.p4|XP_004339110.1	8081.XP_008429832.1	2.2e-37	162.9	Actinopterygii	N6AMT2	GO:0003674,GO:0003824,GO:0005575,GO:0005622,GO:0005623,GO:0005737,GO:0005829,GO:0006464,GO:0006479,GO:0006807,GO:0008150,GO:0008152,GO:0008168,GO:0008170,GO:0008213,GO:0008276,GO:0008757,GO:0009987,GO:0016278,GO:0016279,GO:0016740,GO:0016741,GO:0018022,GO:0018193,GO:0018205,GO:0019538,GO:0032259,GO:0036211,GO:0043170,GO:0043412,GO:0043414,GO:0044237,GO:0044238,GO:0044260,GO:0044267,GO:0044424,GO:…		ko:K16546					ko00000,ko03036				Metazoa	38GMZ@33154,3BH8B@33208,3CU0I@33213,48445@7711,48YBC@7742,49Q86@7898,KOG3350@1,KOG3350@2759	NA|NA|NA	J	DNA methyltransferase 2	TRINITY_DN85_c0_g1_i4	XP_004339110.1
TRINITY_DN85_c0_g1_i4.p2|XP_004339107.1	28737.XP_006885215.1	1.2e-69	270.4	Afrotheria	FURIN	GO:0000139,GO:0001817,GO:0001818,GO:0002020,GO:0003674,GO:0003824,GO:0004175,GO:0004252,GO:0004857,GO:0004866,GO:0004867,GO:0005488,GO:0005515,GO:0005575,GO:0005576,GO:0005622,GO:0005623,GO:0005737,GO:0005768,GO:0005769,GO:0005783,GO:0005788,GO:0005789,GO:0005794,GO:0005795,GO:0005796,GO:0005798,GO:0005802,GO:0005886,GO:0006465,GO:0006508,GO:0006518,GO:0006807,GO:0006810,GO:0007154,GO:0007165,GO:…	3.4.21.75	ko:K01349	ko05164,map05164				ko00000,ko00001,ko01000,ko01002,ko03110,ko04131				Mammalia	34YFR@311790,38C1N@33154,3B9FW@33208,3CR8X@33213,3JCJZ@40674,485YX@7711,491Z0@7742,COG1404@1,KOG3525@2759	NA|NA|NA	O	Peptidase S8 pro-domain	TRINITY_DN85_c0_g1_i4	XP_004339107.1
TRINITY_DN85_c0_g1_i4.p3|XP_004339109.1	936053.I1CUY7	1.3e-07	64.3	Fungi incertae sedis													Fungi	1GUGK@112252,2CYYR@1,2S7BH@2759,396TZ@33154,3Q1DX@4751	NA|NA|NA	S	Small acidic protein family	TRINITY_DN85_c0_g1_i4	XP_004339109.1
TRINITY_DN85_c0_g1_i8.p1|XP_004339107.1	5270.UM02843P0	3.6e-90	339	Ustilaginomycotina	KEX2	GO:0000139,GO:0000322,GO:0000323,GO:0000324,GO:0003674,GO:0003824,GO:0004175,GO:0004252,GO:0004857,GO:0004866,GO:0004867,GO:0005488,GO:0005515,GO:0005575,GO:0005622,GO:0005623,GO:0005737,GO:0005773,GO:0005794,GO:0005802,GO:0006508,GO:0006807,GO:0007323,GO:0008150,GO:0008152,GO:0008233,GO:0008236,GO:0009892,GO:0009986,GO:0010466,GO:0010467,GO:0010605,GO:0010951,GO:0012505,GO:0016020,GO:0016485,GO:…	3.4.21.61	ko:K01341					ko00000,ko01000,ko01002,ko03110				Fungi	38C1N@33154,3N10B@452284,3NV4P@4751,3UZBI@5204,COG1404@1,KOG3525@2759	NA|NA|NA	O	Belongs to the peptidase S8 family	TRINITY_DN85_c0_g1_i8	XP_004339107.1
TRINITY_DN85_c0_g1_i8.p4|XP_004339110.1	8081.XP_008429832.1	2.2e-37	162.9	Actinopterygii	N6AMT2	GO:0003674,GO:0003824,GO:0005575,GO:0005622,GO:0005623,GO:0005737,GO:0005829,GO:0006464,GO:0006479,GO:0006807,GO:0008150,GO:0008152,GO:0008168,GO:0008170,GO:0008213,GO:0008276,GO:0008757,GO:0009987,GO:0016278,GO:0016279,GO:0016740,GO:0016741,GO:0018022,GO:0018193,GO:0018205,GO:0019538,GO:0032259,GO:0036211,GO:0043170,GO:0043412,GO:0043414,GO:0044237,GO:0044238,GO:0044260,GO:0044267,GO:0044424,GO:…		ko:K16546					ko00000,ko03036				Metazoa	38GMZ@33154,3BH8B@33208,3CU0I@33213,48445@7711,48YBC@7742,49Q86@7898,KOG3350@1,KOG3350@2759	NA|NA|NA	J	DNA methyltransferase 2	TRINITY_DN85_c0_g1_i8	XP_004339110.1
TRINITY_DN85_c0_g1_i8.p3|XP_004339109.1	936053.I1CUY7	1.3e-07	64.3	Fungi incertae sedis													Fungi	1GUGK@112252,2CYYR@1,2S7BH@2759,396TZ@33154,3Q1DX@4751	NA|NA|NA	S	Small acidic protein family	TRINITY_DN85_c0_g1_i8	XP_004339109.1
TRINITY_DN85_c0_g1_i3.p1|XP_004339109.1	936053.I1CUY7	1.3e-07	64.3	Fungi incertae sedis													Fungi	1GUGK@112252,2CYYR@1,2S7BH@2759,396TZ@33154,3Q1DX@4751	NA|NA|NA	S	Small acidic protein family	TRINITY_DN85_c0_g1_i3	XP_004339109.1
TRINITY_DN85_c0_g1_i3.p2|XP_004339110.1	8081.XP_008429832.1	2.2e-37	162.9	Actinopterygii	N6AMT2	GO:0003674,GO:0003824,GO:0005575,GO:0005622,GO:0005623,GO:0005737,GO:0005829,GO:0006464,GO:0006479,GO:0006807,GO:0008150,GO:0008152,GO:0008168,GO:0008170,GO:0008213,GO:0008276,GO:0008757,GO:0009987,GO:0016278,GO:0016279,GO:0016740,GO:0016741,GO:0018022,GO:0018193,GO:0018205,GO:0019538,GO:0032259,GO:0036211,GO:0043170,GO:0043412,GO:0043414,GO:0044237,GO:0044238,GO:0044260,GO:0044267,GO:0044424,GO:…		ko:K16546					ko00000,ko03036				Metazoa	38GMZ@33154,3BH8B@33208,3CU0I@33213,48445@7711,48YBC@7742,49Q86@7898,KOG3350@1,KOG3350@2759	NA|NA|NA	J	DNA methyltransferase 2	TRINITY_DN85_c0_g1_i3	XP_004339110.1
TRINITY_DN85_c0_g1_i15.p3|XP_004339109.1	936053.I1CUY7	1.3e-07	64.3	Fungi incertae sedis													Fungi	1GUGK@112252,2CYYR@1,2S7BH@2759,396TZ@33154,3Q1DX@4751	NA|NA|NA	S	Small acidic protein family	TRINITY_DN85_c0_g1_i15	XP_004339109.1
TRINITY_DN85_c0_g1_i15.p4|XP_004339110.1	8081.XP_008429832.1	2.2e-37	162.9	Actinopterygii	N6AMT2	GO:0003674,GO:0003824,GO:0005575,GO:0005622,GO:0005623,GO:0005737,GO:0005829,GO:0006464,GO:0006479,GO:0006807,GO:0008150,GO:0008152,GO:0008168,GO:0008170,GO:0008213,GO:0008276,GO:0008757,GO:0009987,GO:0016278,GO:0016279,GO:0016740,GO:0016741,GO:0018022,GO:0018193,GO:0018205,GO:0019538,GO:0032259,GO:0036211,GO:0043170,GO:0043412,GO:0043414,GO:0044237,GO:0044238,GO:0044260,GO:0044267,GO:0044424,GO:…		ko:K16546					ko00000,ko03036				Metazoa	38GMZ@33154,3BH8B@33208,3CU0I@33213,48445@7711,48YBC@7742,49Q86@7898,KOG3350@1,KOG3350@2759	NA|NA|NA	J	DNA methyltransferase 2	TRINITY_DN85_c0_g1_i15	XP_004339110.1
TRINITY_DN85_c0_g1_i2.p1|XP_004339109.1	936053.I1CUY7	1.3e-07	64.3	Fungi incertae sedis													Fungi	1GUGK@112252,2CYYR@1,2S7BH@2759,396TZ@33154,3Q1DX@4751	NA|NA|NA	S	Small acidic protein family	TRINITY_DN85_c0_g1_i2	XP_004339109.1
TRINITY_DN85_c0_g1_i2.p2|XP_004339110.1	8081.XP_008429832.1	2.2e-37	162.9	Actinopterygii	N6AMT2	GO:0003674,GO:0003824,GO:0005575,GO:0005622,GO:0005623,GO:0005737,GO:0005829,GO:0006464,GO:0006479,GO:0006807,GO:0008150,GO:0008152,GO:0008168,GO:0008170,GO:0008213,GO:0008276,GO:0008757,GO:0009987,GO:0016278,GO:0016279,GO:0016740,GO:0016741,GO:0018022,GO:0018193,GO:0018205,GO:0019538,GO:0032259,GO:0036211,GO:0043170,GO:0043412,GO:0043414,GO:0044237,GO:0044238,GO:0044260,GO:0044267,GO:0044424,GO:…		ko:K16546					ko00000,ko03036				Metazoa	38GMZ@33154,3BH8B@33208,3CU0I@33213,48445@7711,48YBC@7742,49Q86@7898,KOG3350@1,KOG3350@2759	NA|NA|NA	J	DNA methyltransferase 2	TRINITY_DN85_c0_g1_i2	XP_004339110.1
TRINITY_DN85_c0_g1_i10.p5|XP_004339110.1	29078.XP_008156375.1	1.2e-20	106.7	Chiroptera	N6AMT2	GO:0003674,GO:0003824,GO:0005575,GO:0005622,GO:0005623,GO:0005737,GO:0005829,GO:0006464,GO:0006479,GO:0006807,GO:0008150,GO:0008152,GO:0008168,GO:0008170,GO:0008213,GO:0008276,GO:0008757,GO:0009987,GO:0016278,GO:0016279,GO:0016740,GO:0016741,GO:0018022,GO:0018193,GO:0018205,GO:0019538,GO:0032259,GO:0036211,GO:0043170,GO:0043412,GO:0043414,GO:0044237,GO:0044238,GO:0044260,GO:0044267,GO:0044424,GO:…											Mammalia	38GMZ@33154,3BH8B@33208,3CU0I@33213,3JBDZ@40674,48445@7711,48YBC@7742,4KPSA@9397,KOG3350@1,KOG3350@2759	NA|NA|NA	J	Protein-lysine methyltransferase that selectively catalyzes the trimethylation of EEF1A at 'Lys-79'	TRINITY_DN85_c0_g1_i10	XP_004339110.1
TRINITY_DN85_c0_g1_i10.p1|XP_004339107.1	5270.UM02843P0	3.6e-90	339	Ustilaginomycotina	KEX2	GO:0000139,GO:0000322,GO:0000323,GO:0000324,GO:0003674,GO:0003824,GO:0004175,GO:0004252,GO:0004857,GO:0004866,GO:0004867,GO:0005488,GO:0005515,GO:0005575,GO:0005622,GO:0005623,GO:0005737,GO:0005773,GO:0005794,GO:0005802,GO:0006508,GO:0006807,GO:0007323,GO:0008150,GO:0008152,GO:0008233,GO:0008236,GO:0009892,GO:0009986,GO:0010466,GO:0010467,GO:0010605,GO:0010951,GO:0012505,GO:0016020,GO:0016485,GO:…	3.4.21.61	ko:K01341					ko00000,ko01000,ko01002,ko03110				Fungi	38C1N@33154,3N10B@452284,3NV4P@4751,3UZBI@5204,COG1404@1,KOG3525@2759	NA|NA|NA	O	Belongs to the peptidase S8 family	TRINITY_DN85_c0_g1_i10	XP_004339107.1
TRINITY_DN85_c0_g1_i10.p3|XP_004339109.1	936053.I1CUY7	1.3e-07	64.3	Fungi incertae sedis													Fungi	1GUGK@112252,2CYYR@1,2S7BH@2759,396TZ@33154,3Q1DX@4751	NA|NA|NA	S	Small acidic protein family	TRINITY_DN85_c0_g1_i10	XP_004339109.1
TRINITY_DN85_c0_g1_i12.p6|XP_004339107.1	1396141.BATP01000020_gene22	1.8e-35	156	Verrucomicrobiae			3.2.1.14,3.4.21.121,3.4.21.61	ko:K01183,ko:K01341,ko:K20755	ko00520,ko01100,map00520,map01100		R01206,R02334	RC00467	ko00000,ko00001,ko01000,ko01002,ko03110		GH18		Bacteria	2IW57@203494,46XKP@74201,COG1404@1,COG1404@2,COG3469@1,COG3469@2	NA|NA|NA	O	Subtilase family	TRINITY_DN85_c0_g1_i12	XP_004339107.1
TRINITY_DN85_c0_g1_i12.p4|XP_004339110.1	8081.XP_008429832.1	2.2e-37	162.9	Actinopterygii	N6AMT2	GO:0003674,GO:0003824,GO:0005575,GO:0005622,GO:0005623,GO:0005737,GO:0005829,GO:0006464,GO:0006479,GO:0006807,GO:0008150,GO:0008152,GO:0008168,GO:0008170,GO:0008213,GO:0008276,GO:0008757,GO:0009987,GO:0016278,GO:0016279,GO:0016740,GO:0016741,GO:0018022,GO:0018193,GO:0018205,GO:0019538,GO:0032259,GO:0036211,GO:0043170,GO:0043412,GO:0043414,GO:0044237,GO:0044238,GO:0044260,GO:0044267,GO:0044424,GO:…		ko:K16546					ko00000,ko03036				Metazoa	38GMZ@33154,3BH8B@33208,3CU0I@33213,48445@7711,48YBC@7742,49Q86@7898,KOG3350@1,KOG3350@2759	NA|NA|NA	J	DNA methyltransferase 2	TRINITY_DN85_c0_g1_i12	XP_004339110.1
TRINITY_DN85_c0_g1_i12.p2|XP_004339109.1	936053.I1CUY7	1.3e-07	64.3	Fungi incertae sedis													Fungi	1GUGK@112252,2CYYR@1,2S7BH@2759,396TZ@33154,3Q1DX@4751	NA|NA|NA	S	Small acidic protein family	TRINITY_DN85_c0_g1_i12	XP_004339109.1
TRINITY_DN85_c0_g1_i9.p3|XP_004339109.1	936053.I1CUY7	1.3e-07	64.3	Fungi incertae sedis													Fungi	1GUGK@112252,2CYYR@1,2S7BH@2759,396TZ@33154,3Q1DX@4751	NA|NA|NA	S	Small acidic protein family	TRINITY_DN85_c0_g1_i9	XP_004339109.1
TRINITY_DN85_c0_g1_i9.p4|XP_004339110.1	8081.XP_008429832.1	2.2e-37	162.9	Actinopterygii	N6AMT2	GO:0003674,GO:0003824,GO:0005575,GO:0005622,GO:0005623,GO:0005737,GO:0005829,GO:0006464,GO:0006479,GO:0006807,GO:0008150,GO:0008152,GO:0008168,GO:0008170,GO:0008213,GO:0008276,GO:0008757,GO:0009987,GO:0016278,GO:0016279,GO:0016740,GO:0016741,GO:0018022,GO:0018193,GO:0018205,GO:0019538,GO:0032259,GO:0036211,GO:0043170,GO:0043412,GO:0043414,GO:0044237,GO:0044238,GO:0044260,GO:0044267,GO:0044424,GO:…		ko:K16546					ko00000,ko03036				Metazoa	38GMZ@33154,3BH8B@33208,3CU0I@33213,48445@7711,48YBC@7742,49Q86@7898,KOG3350@1,KOG3350@2759	NA|NA|NA	J	DNA methyltransferase 2	TRINITY_DN85_c0_g1_i9	XP_004339110.1
TRINITY_DN85_c0_g1_i7.p5|XP_004339110.1	29078.XP_008156375.1	1.2e-20	106.7	Chiroptera	N6AMT2	GO:0003674,GO:0003824,GO:0005575,GO:0005622,GO:0005623,GO:0005737,GO:0005829,GO:0006464,GO:0006479,GO:0006807,GO:0008150,GO:0008152,GO:0008168,GO:0008170,GO:0008213,GO:0008276,GO:0008757,GO:0009987,GO:0016278,GO:0016279,GO:0016740,GO:0016741,GO:0018022,GO:0018193,GO:0018205,GO:0019538,GO:0032259,GO:0036211,GO:0043170,GO:0043412,GO:0043414,GO:0044237,GO:0044238,GO:0044260,GO:0044267,GO:0044424,GO:…											Mammalia	38GMZ@33154,3BH8B@33208,3CU0I@33213,3JBDZ@40674,48445@7711,48YBC@7742,4KPSA@9397,KOG3350@1,KOG3350@2759	NA|NA|NA	J	Protein-lysine methyltransferase that selectively catalyzes the trimethylation of EEF1A at 'Lys-79'	TRINITY_DN85_c0_g1_i7	XP_004339110.1
TRINITY_DN85_c0_g1_i7.p3|XP_004339109.1	936053.I1CUY7	1.3e-07	64.3	Fungi incertae sedis													Fungi	1GUGK@112252,2CYYR@1,2S7BH@2759,396TZ@33154,3Q1DX@4751	NA|NA|NA	S	Small acidic protein family	TRINITY_DN85_c0_g1_i7	XP_004339109.1
TRINITY_DN85_c0_g1_i13.p3|XP_004339109.1	936053.I1CUY7	1.3e-07	64.3	Fungi incertae sedis													Fungi	1GUGK@112252,2CYYR@1,2S7BH@2759,396TZ@33154,3Q1DX@4751	NA|NA|NA	S	Small acidic protein family	TRINITY_DN85_c0_g1_i13	XP_004339109.1
TRINITY_DN85_c0_g1_i13.p1|XP_004339107.1	5270.UM02843P0	8.7e-71	274.2	Ustilaginomycotina	KEX2	GO:0000139,GO:0000322,GO:0000323,GO:0000324,GO:0003674,GO:0003824,GO:0004175,GO:0004252,GO:0004857,GO:0004866,GO:0004867,GO:0005488,GO:0005515,GO:0005575,GO:0005622,GO:0005623,GO:0005737,GO:0005773,GO:0005794,GO:0005802,GO:0006508,GO:0006807,GO:0007323,GO:0008150,GO:0008152,GO:0008233,GO:0008236,GO:0009892,GO:0009986,GO:0010466,GO:0010467,GO:0010605,GO:0010951,GO:0012505,GO:0016020,GO:0016485,GO:…	3.4.21.61	ko:K01341					ko00000,ko01000,ko01002,ko03110				Fungi	38C1N@33154,3N10B@452284,3NV4P@4751,3UZBI@5204,COG1404@1,KOG3525@2759	NA|NA|NA	O	Belongs to the peptidase S8 family	TRINITY_DN85_c0_g1_i13	XP_004339107.1
TRINITY_DN85_c0_g1_i13.p4|XP_004339110.1	8081.XP_008429832.1	2.2e-37	162.9	Actinopterygii	N6AMT2	GO:0003674,GO:0003824,GO:0005575,GO:0005622,GO:0005623,GO:0005737,GO:0005829,GO:0006464,GO:0006479,GO:0006807,GO:0008150,GO:0008152,GO:0008168,GO:0008170,GO:0008213,GO:0008276,GO:0008757,GO:0009987,GO:0016278,GO:0016279,GO:0016740,GO:0016741,GO:0018022,GO:0018193,GO:0018205,GO:0019538,GO:0032259,GO:0036211,GO:0043170,GO:0043412,GO:0043414,GO:0044237,GO:0044238,GO:0044260,GO:0044267,GO:0044424,GO:…		ko:K16546					ko00000,ko03036				Metazoa	38GMZ@33154,3BH8B@33208,3CU0I@33213,48445@7711,48YBC@7742,49Q86@7898,KOG3350@1,KOG3350@2759	NA|NA|NA	J	DNA methyltransferase 2	TRINITY_DN85_c0_g1_i13	XP_004339110.1
TRINITY_DN85_c0_g1_i5.p1|XP_004339110.1	9986.ENSOCUP00000003420	6.4e-12	77.4	Euarchontoglires	N6AMT2	GO:0003674,GO:0003824,GO:0005575,GO:0005622,GO:0005623,GO:0005737,GO:0005829,GO:0006464,GO:0006479,GO:0006807,GO:0008150,GO:0008152,GO:0008168,GO:0008170,GO:0008213,GO:0008276,GO:0008757,GO:0009987,GO:0016278,GO:0016279,GO:0016740,GO:0016741,GO:0018022,GO:0018193,GO:0018205,GO:0019538,GO:0032259,GO:0036211,GO:0043170,GO:0043412,GO:0043414,GO:0044237,GO:0044238,GO:0044260,GO:0044267,GO:0044424,GO:…											Mammalia	35DFW@314146,38GMZ@33154,3BH8B@33208,3CU0I@33213,3JBDZ@40674,48445@7711,48YBC@7742,KOG3350@1,KOG3350@2759	NA|NA|NA	J	Protein-lysine methyltransferase that selectively catalyzes the trimethylation of EEF1A at 'Lys-79'	TRINITY_DN85_c0_g1_i5	XP_004339110.1
TRINITY_DN85_c0_g2_i3.p5|XP_004337414.1	2880.D8LIP8	7.6e-51	207.2	Eukaryota	DTX3L	GO:0000209,GO:0000323,GO:0002230,GO:0002682,GO:0002697,GO:0002831,GO:0003674,GO:0003824,GO:0004842,GO:0004857,GO:0005488,GO:0005515,GO:0005575,GO:0005622,GO:0005623,GO:0005634,GO:0005654,GO:0005737,GO:0005764,GO:0005773,GO:0005829,GO:0006139,GO:0006259,GO:0006281,GO:0006282,GO:0006302,GO:0006325,GO:0006355,GO:0006464,GO:0006508,GO:0006511,GO:0006513,GO:0006725,GO:0006807,GO:0006810,GO:0006950,GO:…	2.3.2.27	ko:K06058	ko04330,map04330				ko00000,ko00001,ko01000,ko04121				Eukaryota	2CTH7@1,2RGAW@2759	NA|NA|NA	O	regulation of NAD+ ADP-ribosyltransferase activity	TRINITY_DN85_c0_g2_i3	XP_004337414.1
TRINITY_DN85_c0_g2_i2.p4|XP_004337414.1	2880.D8LIP8	7.6e-51	207.2	Eukaryota	DTX3L	GO:0000209,GO:0000323,GO:0002230,GO:0002682,GO:0002697,GO:0002831,GO:0003674,GO:0003824,GO:0004842,GO:0004857,GO:0005488,GO:0005515,GO:0005575,GO:0005622,GO:0005623,GO:0005634,GO:0005654,GO:0005737,GO:0005764,GO:0005773,GO:0005829,GO:0006139,GO:0006259,GO:0006281,GO:0006282,GO:0006302,GO:0006325,GO:0006355,GO:0006464,GO:0006508,GO:0006511,GO:0006513,GO:0006725,GO:0006807,GO:0006810,GO:0006950,GO:…	2.3.2.27	ko:K06058	ko04330,map04330				ko00000,ko00001,ko01000,ko04121				Eukaryota	2CTH7@1,2RGAW@2759	NA|NA|NA	O	regulation of NAD+ ADP-ribosyltransferase activity	TRINITY_DN85_c0_g2_i2	XP_004337414.1
TRINITY_DN85_c0_g2_i1.p5|XP_004337414.1	215358.XP_010746537.1	1.2e-41	176	Chordata	DTX3	GO:0007154,GO:0007165,GO:0007166,GO:0007219,GO:0008150,GO:0009987,GO:0023052,GO:0050789,GO:0050794,GO:0050896,GO:0051716,GO:0065007	2.3.2.27	ko:K06058	ko04330,map04330				ko00000,ko00001,ko01000,ko04121				Metazoa	2CNB4@1,2QUYA@2759,38GJZ@33154,3BIVG@33208,3CTPW@33213,486YG@7711	NA|NA|NA	O	Notch signaling pathway	TRINITY_DN85_c0_g2_i1	XP_004337414.1
TRINITY_DN85_c0_g2_i10.p1|XP_004337414.1	2880.D8LIP8	7.6e-51	207.2	Eukaryota	DTX3L	GO:0000209,GO:0000323,GO:0002230,GO:0002682,GO:0002697,GO:0002831,GO:0003674,GO:0003824,GO:0004842,GO:0004857,GO:0005488,GO:0005515,GO:0005575,GO:0005622,GO:0005623,GO:0005634,GO:0005654,GO:0005737,GO:0005764,GO:0005773,GO:0005829,GO:0006139,GO:0006259,GO:0006281,GO:0006282,GO:0006302,GO:0006325,GO:0006355,GO:0006464,GO:0006508,GO:0006511,GO:0006513,GO:0006725,GO:0006807,GO:0006810,GO:0006950,GO:…	2.3.2.27	ko:K06058	ko04330,map04330				ko00000,ko00001,ko01000,ko04121				Eukaryota	2CTH7@1,2RGAW@2759	NA|NA|NA	O	regulation of NAD+ ADP-ribosyltransferase activity	TRINITY_DN85_c0_g2_i10	XP_004337414.1
TRINITY_DN85_c0_g2_i6.p3|XP_004337414.1	2880.D8LIP8	7.6e-51	207.2	Eukaryota	DTX3L	GO:0000209,GO:0000323,GO:0002230,GO:0002682,GO:0002697,GO:0002831,GO:0003674,GO:0003824,GO:0004842,GO:0004857,GO:0005488,GO:0005515,GO:0005575,GO:0005622,GO:0005623,GO:0005634,GO:0005654,GO:0005737,GO:0005764,GO:0005773,GO:0005829,GO:0006139,GO:0006259,GO:0006281,GO:0006282,GO:0006302,GO:0006325,GO:0006355,GO:0006464,GO:0006508,GO:0006511,GO:0006513,GO:0006725,GO:0006807,GO:0006810,GO:0006950,GO:…	2.3.2.27	ko:K06058	ko04330,map04330				ko00000,ko00001,ko01000,ko04121				Eukaryota	2CTH7@1,2RGAW@2759	NA|NA|NA	O	regulation of NAD+ ADP-ribosyltransferase activity	TRINITY_DN85_c0_g2_i6	XP_004337414.1
TRINITY_DN85_c0_g2_i4.p2|XP_004337414.1	2880.D8LIP8	7.6e-51	207.2	Eukaryota	DTX3L	GO:0000209,GO:0000323,GO:0002230,GO:0002682,GO:0002697,GO:0002831,GO:0003674,GO:0003824,GO:0004842,GO:0004857,GO:0005488,GO:0005515,GO:0005575,GO:0005622,GO:0005623,GO:0005634,GO:0005654,GO:0005737,GO:0005764,GO:0005773,GO:0005829,GO:0006139,GO:0006259,GO:0006281,GO:0006282,GO:0006302,GO:0006325,GO:0006355,GO:0006464,GO:0006508,GO:0006511,GO:0006513,GO:0006725,GO:0006807,GO:0006810,GO:0006950,GO:…	2.3.2.27	ko:K06058	ko04330,map04330				ko00000,ko00001,ko01000,ko04121				Eukaryota	2CTH7@1,2RGAW@2759	NA|NA|NA	O	regulation of NAD+ ADP-ribosyltransferase activity	TRINITY_DN85_c0_g2_i4	XP_004337414.1
TRINITY_DN85_c0_g2_i11.p4|XP_004337414.1	2880.D8LIP8	7.6e-51	207.2	Eukaryota	DTX3L	GO:0000209,GO:0000323,GO:0002230,GO:0002682,GO:0002697,GO:0002831,GO:0003674,GO:0003824,GO:0004842,GO:0004857,GO:0005488,GO:0005515,GO:0005575,GO:0005622,GO:0005623,GO:0005634,GO:0005654,GO:0005737,GO:0005764,GO:0005773,GO:0005829,GO:0006139,GO:0006259,GO:0006281,GO:0006282,GO:0006302,GO:0006325,GO:0006355,GO:0006464,GO:0006508,GO:0006511,GO:0006513,GO:0006725,GO:0006807,GO:0006810,GO:0006950,GO:…	2.3.2.27	ko:K06058	ko04330,map04330				ko00000,ko00001,ko01000,ko04121				Eukaryota	2CTH7@1,2RGAW@2759	NA|NA|NA	O	regulation of NAD+ ADP-ribosyltransferase activity	TRINITY_DN85_c0_g2_i11	XP_004337414.1
TRINITY_DN85_c0_g2_i7.p4|XP_004337414.1	2880.D8LIP8	7.6e-51	207.2	Eukaryota	DTX3L	GO:0000209,GO:0000323,GO:0002230,GO:0002682,GO:0002697,GO:0002831,GO:0003674,GO:0003824,GO:0004842,GO:0004857,GO:0005488,GO:0005515,GO:0005575,GO:0005622,GO:0005623,GO:0005634,GO:0005654,GO:0005737,GO:0005764,GO:0005773,GO:0005829,GO:0006139,GO:0006259,GO:0006281,GO:0006282,GO:0006302,GO:0006325,GO:0006355,GO:0006464,GO:0006508,GO:0006511,GO:0006513,GO:0006725,GO:0006807,GO:0006810,GO:0006950,GO:…	2.3.2.27	ko:K06058	ko04330,map04330				ko00000,ko00001,ko01000,ko04121				Eukaryota	2CTH7@1,2RGAW@2759	NA|NA|NA	O	regulation of NAD+ ADP-ribosyltransferase activity	TRINITY_DN85_c0_g2_i7	XP_004337414.1
TRINITY_DN85_c0_g2_i8.p4|XP_004337414.1	2880.D8LIP8	7.6e-51	207.2	Eukaryota	DTX3L	GO:0000209,GO:0000323,GO:0002230,GO:0002682,GO:0002697,GO:0002831,GO:0003674,GO:0003824,GO:0004842,GO:0004857,GO:0005488,GO:0005515,GO:0005575,GO:0005622,GO:0005623,GO:0005634,GO:0005654,GO:0005737,GO:0005764,GO:0005773,GO:0005829,GO:0006139,GO:0006259,GO:0006281,GO:0006282,GO:0006302,GO:0006325,GO:0006355,GO:0006464,GO:0006508,GO:0006511,GO:0006513,GO:0006725,GO:0006807,GO:0006810,GO:0006950,GO:…	2.3.2.27	ko:K06058	ko04330,map04330				ko00000,ko00001,ko01000,ko04121				Eukaryota	2CTH7@1,2RGAW@2759	NA|NA|NA	O	regulation of NAD+ ADP-ribosyltransferase activity	TRINITY_DN85_c0_g2_i8	XP_004337414.1
TRINITY_DN85_c0_g2_i5.p3|XP_004337414.1	2880.D8LIP8	7.6e-51	207.2	Eukaryota	DTX3L	GO:0000209,GO:0000323,GO:0002230,GO:0002682,GO:0002697,GO:0002831,GO:0003674,GO:0003824,GO:0004842,GO:0004857,GO:0005488,GO:0005515,GO:0005575,GO:0005622,GO:0005623,GO:0005634,GO:0005654,GO:0005737,GO:0005764,GO:0005773,GO:0005829,GO:0006139,GO:0006259,GO:0006281,GO:0006282,GO:0006302,GO:0006325,GO:0006355,GO:0006464,GO:0006508,GO:0006511,GO:0006513,GO:0006725,GO:0006807,GO:0006810,GO:0006950,GO:…	2.3.2.27	ko:K06058	ko04330,map04330				ko00000,ko00001,ko01000,ko04121				Eukaryota	2CTH7@1,2RGAW@2759	NA|NA|NA	O	regulation of NAD+ ADP-ribosyltransferase activity	TRINITY_DN85_c0_g2_i5	XP_004337414.1
TRINITY_DN85_c2_g1_i9.p2|XP_004336787.1	112098.XP_008604441.1	1.2e-126	460.3	Eukaryota	MCM7	GO:0000166,GO:0000228,GO:0000278,GO:0000724,GO:0000725,GO:0000727,GO:0000785,GO:0000790,GO:0003674,GO:0003676,GO:0003677,GO:0003682,GO:0003688,GO:0003690,GO:0003824,GO:0005488,GO:0005524,GO:0005575,GO:0005622,GO:0005623,GO:0005634,GO:0005654,GO:0005656,GO:0005657,GO:0005694,GO:0005737,GO:0006139,GO:0006259,GO:0006260,GO:0006261,GO:0006267,GO:0006268,GO:0006270,GO:0006271,GO:0006281,GO:0006302,GO:…	3.6.4.12	ko:K02210,ko:K05666	ko01523,ko01524,ko02010,ko03030,ko04110,ko04111,ko04113,ko04976,map01523,map01524,map02010,map03030,map04110,map04111,map04113,map04976	M00285			ko00000,ko00001,ko00002,ko01000,ko01009,ko02000,ko03032	3.A.1.208.2			Eukaryota	COG1241@1,KOG0482@2759	NA|NA|NA	L	DNA replication initiation	TRINITY_DN85_c2_g1_i9	XP_004336787.1
TRINITY_DN85_c2_g1_i16.p2|XP_004336787.1	112098.XP_008604441.1	1.2e-126	460.3	Eukaryota	MCM7	GO:0000166,GO:0000228,GO:0000278,GO:0000724,GO:0000725,GO:0000727,GO:0000785,GO:0000790,GO:0003674,GO:0003676,GO:0003677,GO:0003682,GO:0003688,GO:0003690,GO:0003824,GO:0005488,GO:0005524,GO:0005575,GO:0005622,GO:0005623,GO:0005634,GO:0005654,GO:0005656,GO:0005657,GO:0005694,GO:0005737,GO:0006139,GO:0006259,GO:0006260,GO:0006261,GO:0006267,GO:0006268,GO:0006270,GO:0006271,GO:0006281,GO:0006302,GO:…	3.6.4.12	ko:K02210,ko:K05666	ko01523,ko01524,ko02010,ko03030,ko04110,ko04111,ko04113,ko04976,map01523,map01524,map02010,map03030,map04110,map04111,map04113,map04976	M00285			ko00000,ko00001,ko00002,ko01000,ko01009,ko02000,ko03032	3.A.1.208.2			Eukaryota	COG1241@1,KOG0482@2759	NA|NA|NA	L	DNA replication initiation	TRINITY_DN85_c2_g1_i16	XP_004336787.1
TRINITY_DN85_c2_g1_i4.p4|XP_004336787.1	337075.U4KZ48	2.9e-49	201.1	Ascomycota	mcm7	GO:0000166,GO:0000228,GO:0000278,GO:0000724,GO:0000725,GO:0000727,GO:0000785,GO:0000790,GO:0003674,GO:0003676,GO:0003677,GO:0003682,GO:0003688,GO:0003690,GO:0003824,GO:0005488,GO:0005524,GO:0005575,GO:0005622,GO:0005623,GO:0005634,GO:0005654,GO:0005656,GO:0005657,GO:0005694,GO:0005737,GO:0006139,GO:0006259,GO:0006260,GO:0006261,GO:0006267,GO:0006268,GO:0006270,GO:0006271,GO:0006281,GO:0006302,GO:…	3.6.4.12	ko:K02210	ko03030,ko04110,ko04111,ko04113,map03030,map04110,map04111,map04113	M00285			ko00000,ko00001,ko00002,ko01000,ko01009,ko03032				Fungi	38CBW@33154,3NVJW@4751,3QK0W@4890,COG1241@1,KOG0482@2759	NA|NA|NA	L	DNA replication initiation	TRINITY_DN85_c2_g1_i4	XP_004336787.1
TRINITY_DN85_c2_g1_i3.p2|XP_004336787.1	82508.K1WMH8	2.1e-118	432.6	Tremellales	mcm7	GO:0000166,GO:0000228,GO:0000278,GO:0000724,GO:0000725,GO:0000727,GO:0000785,GO:0000790,GO:0003674,GO:0003676,GO:0003677,GO:0003682,GO:0003688,GO:0003690,GO:0003824,GO:0005488,GO:0005524,GO:0005575,GO:0005622,GO:0005623,GO:0005634,GO:0005654,GO:0005656,GO:0005657,GO:0005694,GO:0005737,GO:0006139,GO:0006259,GO:0006260,GO:0006261,GO:0006267,GO:0006268,GO:0006270,GO:0006271,GO:0006281,GO:0006302,GO:…	3.6.4.12	ko:K02210	ko03030,ko04110,ko04111,ko04113,map03030,map04110,map04111,map04113	M00285			ko00000,ko00001,ko00002,ko01000,ko01009,ko03032				Fungi	38CBW@33154,3NVJW@4751,3UZ6N@5204,3VCS7@5234,COG1241@1,KOG0482@2759	NA|NA|NA	L	Belongs to the MCM family	TRINITY_DN85_c2_g1_i3	XP_004336787.1
TRINITY_DN85_c2_g1_i13.p1|XP_004336787.1	112098.XP_008604441.1	1.2e-126	460.3	Eukaryota	MCM7	GO:0000166,GO:0000228,GO:0000278,GO:0000724,GO:0000725,GO:0000727,GO:0000785,GO:0000790,GO:0003674,GO:0003676,GO:0003677,GO:0003682,GO:0003688,GO:0003690,GO:0003824,GO:0005488,GO:0005524,GO:0005575,GO:0005622,GO:0005623,GO:0005634,GO:0005654,GO:0005656,GO:0005657,GO:0005694,GO:0005737,GO:0006139,GO:0006259,GO:0006260,GO:0006261,GO:0006267,GO:0006268,GO:0006270,GO:0006271,GO:0006281,GO:0006302,GO:…	3.6.4.12	ko:K02210,ko:K05666	ko01523,ko01524,ko02010,ko03030,ko04110,ko04111,ko04113,ko04976,map01523,map01524,map02010,map03030,map04110,map04111,map04113,map04976	M00285			ko00000,ko00001,ko00002,ko01000,ko01009,ko02000,ko03032	3.A.1.208.2			Eukaryota	COG1241@1,KOG0482@2759	NA|NA|NA	L	DNA replication initiation	TRINITY_DN85_c2_g1_i13	XP_004336787.1
TRINITY_DN85_c2_g1_i8.p4|XP_004336787.1	337075.U4KZ48	2.9e-49	201.1	Ascomycota	mcm7	GO:0000166,GO:0000228,GO:0000278,GO:0000724,GO:0000725,GO:0000727,GO:0000785,GO:0000790,GO:0003674,GO:0003676,GO:0003677,GO:0003682,GO:0003688,GO:0003690,GO:0003824,GO:0005488,GO:0005524,GO:0005575,GO:0005622,GO:0005623,GO:0005634,GO:0005654,GO:0005656,GO:0005657,GO:0005694,GO:0005737,GO:0006139,GO:0006259,GO:0006260,GO:0006261,GO:0006267,GO:0006268,GO:0006270,GO:0006271,GO:0006281,GO:0006302,GO:…	3.6.4.12	ko:K02210	ko03030,ko04110,ko04111,ko04113,map03030,map04110,map04111,map04113	M00285			ko00000,ko00001,ko00002,ko01000,ko01009,ko03032				Fungi	38CBW@33154,3NVJW@4751,3QK0W@4890,COG1241@1,KOG0482@2759	NA|NA|NA	L	DNA replication initiation	TRINITY_DN85_c2_g1_i8	XP_004336787.1
TRINITY_DN85_c2_g1_i10.p2|XP_004336787.1	112098.XP_008604441.1	1.2e-126	460.3	Eukaryota	MCM7	GO:0000166,GO:0000228,GO:0000278,GO:0000724,GO:0000725,GO:0000727,GO:0000785,GO:0000790,GO:0003674,GO:0003676,GO:0003677,GO:0003682,GO:0003688,GO:0003690,GO:0003824,GO:0005488,GO:0005524,GO:0005575,GO:0005622,GO:0005623,GO:0005634,GO:0005654,GO:0005656,GO:0005657,GO:0005694,GO:0005737,GO:0006139,GO:0006259,GO:0006260,GO:0006261,GO:0006267,GO:0006268,GO:0006270,GO:0006271,GO:0006281,GO:0006302,GO:…	3.6.4.12	ko:K02210,ko:K05666	ko01523,ko01524,ko02010,ko03030,ko04110,ko04111,ko04113,ko04976,map01523,map01524,map02010,map03030,map04110,map04111,map04113,map04976	M00285			ko00000,ko00001,ko00002,ko01000,ko01009,ko02000,ko03032	3.A.1.208.2			Eukaryota	COG1241@1,KOG0482@2759	NA|NA|NA	L	DNA replication initiation	TRINITY_DN85_c2_g1_i10	XP_004336787.1
TRINITY_DN85_c2_g1_i10.p4|XP_004336788.1	7668.SPU_011603-tr	8.3e-09	67.8	Bilateria			3.4.19.12	ko:K11849	ko04657,map04657				ko00000,ko00001,ko01000,ko01002,ko04121				Metazoa	39PGC@33154,3BDYC@33208,3CXFG@33213,COG5077@1,KOG1863@2759	NA|NA|NA	O	Belongs to the peptidase C19 family	TRINITY_DN85_c2_g1_i10	XP_004336788.1
TRINITY_DN85_c2_g1_i5.p2|XP_004336787.1	112098.XP_008604441.1	1.2e-126	460.3	Eukaryota	MCM7	GO:0000166,GO:0000228,GO:0000278,GO:0000724,GO:0000725,GO:0000727,GO:0000785,GO:0000790,GO:0003674,GO:0003676,GO:0003677,GO:0003682,GO:0003688,GO:0003690,GO:0003824,GO:0005488,GO:0005524,GO:0005575,GO:0005622,GO:0005623,GO:0005634,GO:0005654,GO:0005656,GO:0005657,GO:0005694,GO:0005737,GO:0006139,GO:0006259,GO:0006260,GO:0006261,GO:0006267,GO:0006268,GO:0006270,GO:0006271,GO:0006281,GO:0006302,GO:…	3.6.4.12	ko:K02210,ko:K05666	ko01523,ko01524,ko02010,ko03030,ko04110,ko04111,ko04113,ko04976,map01523,map01524,map02010,map03030,map04110,map04111,map04113,map04976	M00285			ko00000,ko00001,ko00002,ko01000,ko01009,ko02000,ko03032	3.A.1.208.2			Eukaryota	COG1241@1,KOG0482@2759	NA|NA|NA	L	DNA replication initiation	TRINITY_DN85_c2_g1_i5	XP_004336787.1
TRINITY_DN85_c2_g1_i7.p2|XP_004336787.1	112098.XP_008604441.1	1.2e-126	460.3	Eukaryota	MCM7	GO:0000166,GO:0000228,GO:0000278,GO:0000724,GO:0000725,GO:0000727,GO:0000785,GO:0000790,GO:0003674,GO:0003676,GO:0003677,GO:0003682,GO:0003688,GO:0003690,GO:0003824,GO:0005488,GO:0005524,GO:0005575,GO:0005622,GO:0005623,GO:0005634,GO:0005654,GO:0005656,GO:0005657,GO:0005694,GO:0005737,GO:0006139,GO:0006259,GO:0006260,GO:0006261,GO:0006267,GO:0006268,GO:0006270,GO:0006271,GO:0006281,GO:0006302,GO:…	3.6.4.12	ko:K02210,ko:K05666	ko01523,ko01524,ko02010,ko03030,ko04110,ko04111,ko04113,ko04976,map01523,map01524,map02010,map03030,map04110,map04111,map04113,map04976	M00285			ko00000,ko00001,ko00002,ko01000,ko01009,ko02000,ko03032	3.A.1.208.2			Eukaryota	COG1241@1,KOG0482@2759	NA|NA|NA	L	DNA replication initiation	TRINITY_DN85_c2_g1_i7	XP_004336787.1
TRINITY_DN85_c3_g1_i4.p2|XP_004334190.1	112098.XP_008614504.1	1.3e-14	87.4	Eukaryota	TWISTNB	GO:0000428,GO:0001054,GO:0003674,GO:0003824,GO:0003899,GO:0005575,GO:0005622,GO:0005623,GO:0005634,GO:0005654,GO:0005730,GO:0005736,GO:0006139,GO:0006351,GO:0006352,GO:0006353,GO:0006360,GO:0006361,GO:0006363,GO:0006725,GO:0006807,GO:0008150,GO:0008152,GO:0009058,GO:0009059,GO:0009303,GO:0009893,GO:0009987,GO:0010033,GO:0010467,GO:0010468,GO:0010604,GO:0010628,GO:0016070,GO:0016072,GO:0016740,GO:…		ko:K03004,ko:K03234	ko00230,ko00240,ko01100,ko03020,ko04152,ko04921,map00230,map00240,map01100,map03020,map04152,map04921	M00182	R00435,R00441,R00442,R00443	RC02795	br01611,ko00000,ko00001,ko00002,ko03012,ko03021,ko04147				Eukaryota	KOG4134@1,KOG4134@2759	NA|NA|NA	S	transcription by RNA polymerase I	TRINITY_DN85_c3_g1_i4	XP_004334190.1
TRINITY_DN85_c3_g1_i2.p2|XP_004334190.1	112098.XP_008614504.1	1.3e-14	87.4	Eukaryota	TWISTNB	GO:0000428,GO:0001054,GO:0003674,GO:0003824,GO:0003899,GO:0005575,GO:0005622,GO:0005623,GO:0005634,GO:0005654,GO:0005730,GO:0005736,GO:0006139,GO:0006351,GO:0006352,GO:0006353,GO:0006360,GO:0006361,GO:0006363,GO:0006725,GO:0006807,GO:0008150,GO:0008152,GO:0009058,GO:0009059,GO:0009303,GO:0009893,GO:0009987,GO:0010033,GO:0010467,GO:0010468,GO:0010604,GO:0010628,GO:0016070,GO:0016072,GO:0016740,GO:…		ko:K03004,ko:K03234	ko00230,ko00240,ko01100,ko03020,ko04152,ko04921,map00230,map00240,map01100,map03020,map04152,map04921	M00182	R00435,R00441,R00442,R00443	RC02795	br01611,ko00000,ko00001,ko00002,ko03012,ko03021,ko04147				Eukaryota	KOG4134@1,KOG4134@2759	NA|NA|NA	S	transcription by RNA polymerase I	TRINITY_DN85_c3_g1_i2	XP_004334190.1
TRINITY_DN85_c3_g1_i3.p2|XP_004334190.1	112098.XP_008614504.1	1.3e-14	87.4	Eukaryota	TWISTNB	GO:0000428,GO:0001054,GO:0003674,GO:0003824,GO:0003899,GO:0005575,GO:0005622,GO:0005623,GO:0005634,GO:0005654,GO:0005730,GO:0005736,GO:0006139,GO:0006351,GO:0006352,GO:0006353,GO:0006360,GO:0006361,GO:0006363,GO:0006725,GO:0006807,GO:0008150,GO:0008152,GO:0009058,GO:0009059,GO:0009303,GO:0009893,GO:0009987,GO:0010033,GO:0010467,GO:0010468,GO:0010604,GO:0010628,GO:0016070,GO:0016072,GO:0016740,GO:…		ko:K03004,ko:K03234	ko00230,ko00240,ko01100,ko03020,ko04152,ko04921,map00230,map00240,map01100,map03020,map04152,map04921	M00182	R00435,R00441,R00442,R00443	RC02795	br01611,ko00000,ko00001,ko00002,ko03012,ko03021,ko04147				Eukaryota	KOG4134@1,KOG4134@2759	NA|NA|NA	S	transcription by RNA polymerase I	TRINITY_DN85_c3_g1_i3	XP_004334190.1
TRINITY_DN3_c4_g1_i1.p1|XP_004340651.1	192875.XP_004343083.1	1.1e-14	87.4	Opisthokonta	STEAP3	GO:0000041,GO:0000293,GO:0002790,GO:0003674,GO:0003824,GO:0005488,GO:0005515,GO:0005575,GO:0005622,GO:0005623,GO:0005737,GO:0005768,GO:0005770,GO:0005771,GO:0005886,GO:0005887,GO:0006810,GO:0006811,GO:0006812,GO:0006825,GO:0006826,GO:0006887,GO:0008104,GO:0008150,GO:0008152,GO:0008823,GO:0009306,GO:0009966,GO:0009967,GO:0009987,GO:0010008,GO:0010646,GO:0010647,GO:0010941,GO:0010942,GO:0012505,GO:…		ko:K10142	ko04115,ko04216,map04115,map04216				ko00000,ko00001,ko01000,ko04131	5.B.6.1.1			Opisthokonta	2QRP3@2759,38EHP@33154,COG2085@1	NA|NA|NA	S	cupric reductase activity	TRINITY_DN3_c4_g1_i1	XP_004340651.1
TRINITY_DN46_c0_g1_i4.p5|XP_004333752.1	4558.Sb04g007630.1	4.7e-14	85.1	Poales													Viridiplantae	2QQ92@2759,37M00@33090,3GBK0@35493,3I7KR@38820,3KVYN@4447,COG0515@1	NA|NA|NA	T	Modified RING finger domain	TRINITY_DN46_c0_g1_i4	XP_004333752.1
TRINITY_DN46_c0_g1_i3.p7|XP_004333752.1	4558.Sb04g007630.1	2.8e-14	85.1	Poales													Viridiplantae	2QQ92@2759,37M00@33090,3GBK0@35493,3I7KR@38820,3KVYN@4447,COG0515@1	NA|NA|NA	T	Modified RING finger domain	TRINITY_DN46_c0_g1_i3	XP_004333752.1
TRINITY_DN46_c0_g1_i5.p5|XP_004333752.1	4558.Sb04g007630.1	4.7e-14	85.1	Poales													Viridiplantae	2QQ92@2759,37M00@33090,3GBK0@35493,3I7KR@38820,3KVYN@4447,COG0515@1	NA|NA|NA	T	Modified RING finger domain	TRINITY_DN46_c0_g1_i5	XP_004333752.1
TRINITY_DN46_c0_g1_i9.p4|XP_004333752.1	4558.Sb04g007630.1	4.7e-14	85.1	Poales													Viridiplantae	2QQ92@2759,37M00@33090,3GBK0@35493,3I7KR@38820,3KVYN@4447,COG0515@1	NA|NA|NA	T	Modified RING finger domain	TRINITY_DN46_c0_g1_i9	XP_004333752.1
TRINITY_DN46_c0_g1_i8.p7|XP_004333752.1	4558.Sb04g007630.1	2.8e-14	85.1	Poales													Viridiplantae	2QQ92@2759,37M00@33090,3GBK0@35493,3I7KR@38820,3KVYN@4447,COG0515@1	NA|NA|NA	T	Modified RING finger domain	TRINITY_DN46_c0_g1_i8	XP_004333752.1
TRINITY_DN46_c0_g1_i1.p4|XP_004333752.1	4558.Sb04g007630.1	4.7e-14	85.1	Poales													Viridiplantae	2QQ92@2759,37M00@33090,3GBK0@35493,3I7KR@38820,3KVYN@4447,COG0515@1	NA|NA|NA	T	Modified RING finger domain	TRINITY_DN46_c0_g1_i1	XP_004333752.1
TRINITY_DN46_c0_g1_i7.p9|XP_004333752.1	4558.Sb04g007630.1	2.8e-14	85.1	Poales													Viridiplantae	2QQ92@2759,37M00@33090,3GBK0@35493,3I7KR@38820,3KVYN@4447,COG0515@1	NA|NA|NA	T	Modified RING finger domain	TRINITY_DN46_c0_g1_i7	XP_004333752.1
TRINITY_DN46_c0_g1_i6.p9|XP_004333752.1	4558.Sb04g007630.1	2.8e-14	85.1	Poales													Viridiplantae	2QQ92@2759,37M00@33090,3GBK0@35493,3I7KR@38820,3KVYN@4447,COG0515@1	NA|NA|NA	T	Modified RING finger domain	TRINITY_DN46_c0_g1_i6	XP_004333752.1
TRINITY_DN46_c0_g5_i1.p2|XP_004354063.1	3641.EOX96366	2.9e-106	392.1	Streptophyta		GO:0003674,GO:0003824,GO:0005575,GO:0005622,GO:0005623,GO:0005737,GO:0006082,GO:0006091,GO:0006099,GO:0006101,GO:0006107,GO:0006108,GO:0006139,GO:0006725,GO:0006732,GO:0006733,GO:0006734,GO:0006753,GO:0006793,GO:0006796,GO:0006807,GO:0008150,GO:0008152,GO:0009060,GO:0009117,GO:0009987,GO:0015980,GO:0016020,GO:0016491,GO:0016614,GO:0016615,GO:0016616,GO:0016999,GO:0017144,GO:0019362,GO:0019637,GO:…	1.1.1.37	ko:K00025	ko00020,ko00270,ko00620,ko00630,ko00710,ko01100,ko01110,ko01120,ko01130,ko01200,ko04964,map00020,map00270,map00620,map00630,map00710,map01100,map01110,map01120,map01130,map01200,map04964	M00009,M00011,M00012,M00168,M00171	R00342,R07136	RC00031	ko00000,ko00001,ko00002,ko01000				Viridiplantae	37N4Q@33090,3GAE1@35493,COG0039@1,KOG1496@2759	NA|NA|NA	C	Malate dehydrogenase	TRINITY_DN46_c0_g5_i1	XP_004354063.1
TRINITY_DN46_c2_g1_i1.p3|XP_004339772.1	212035.YR818_MIMIV	4e-11	74.7	dsDNA viruses, no RNA stage													Viruses	4QAKR@10239,4QUUC@35237	NA|NA|NA	S	protein serine/threonine kinase activity	TRINITY_DN46_c2_g1_i1	XP_004339772.1
TRINITY_DN46_c2_g1_i2.p1|XP_004339773.1	212035.YR831_MIMIV	2e-22	112.8	Viruses													Viruses	4QAKR@10239	NA|NA|NA	S	protein serine/threonine kinase activity	TRINITY_DN46_c2_g1_i2	XP_004339773.1
TRINITY_DN0_c1_g1_i26.p3|XP_004353082.1	10224.XP_002741139.1	6e-78	298.1	Bilateria													Metazoa	39NGT@33154,3CQ17@33208,3E66K@33213,KOG0753@2759,KOG0759@1	NA|NA|NA	C	Belongs to the mitochondrial carrier (TC 2.A.29) family	TRINITY_DN0_c1_g1_i26	XP_004353082.1
TRINITY_DN0_c1_g1_i5.p4|XP_004353084.1	215358.XP_010744005.1	3.8e-27	129.4	Actinopterygii	AK2	GO:0001889,GO:0002244,GO:0002376,GO:0002520,GO:0002521,GO:0003674,GO:0003824,GO:0004017,GO:0005575,GO:0005622,GO:0005623,GO:0005634,GO:0005737,GO:0005739,GO:0005740,GO:0005743,GO:0005758,GO:0005829,GO:0005929,GO:0006091,GO:0006119,GO:0006139,GO:0006144,GO:0006163,GO:0006164,GO:0006172,GO:0006725,GO:0006753,GO:0006793,GO:0006796,GO:0006807,GO:0007275,GO:0007399,GO:0007417,GO:0007420,GO:0008150,GO:…	2.7.4.3	ko:K00939	ko00230,ko00730,ko01100,ko01110,ko01130,map00230,map00730,map01100,map01110,map01130	M00049	R00127,R01547,R11319	RC00002	ko00000,ko00001,ko00002,ko01000,ko04147				Metazoa	38FS5@33154,3B9GS@33208,3CY1W@33213,487E5@7711,492RM@7742,49VV7@7898,COG0563@1,KOG3078@2759	NA|NA|NA	F	Adenylate kinase 2	TRINITY_DN0_c1_g1_i5	XP_004353084.1
TRINITY_DN0_c1_g1_i5.p5|XP_004353082.1	10224.XP_002741139.1	6e-78	298.1	Bilateria													Metazoa	39NGT@33154,3CQ17@33208,3E66K@33213,KOG0753@2759,KOG0759@1	NA|NA|NA	C	Belongs to the mitochondrial carrier (TC 2.A.29) family	TRINITY_DN0_c1_g1_i5	XP_004353082.1
TRINITY_DN0_c1_g1_i20.p3|XP_004353082.1	10224.XP_002741139.1	6e-78	298.1	Bilateria													Metazoa	39NGT@33154,3CQ17@33208,3E66K@33213,KOG0753@2759,KOG0759@1	NA|NA|NA	C	Belongs to the mitochondrial carrier (TC 2.A.29) family	TRINITY_DN0_c1_g1_i20	XP_004353082.1
TRINITY_DN0_c1_g1_i2.p4|XP_004353084.1	215358.XP_010744005.1	3.8e-27	129.4	Actinopterygii	AK2	GO:0001889,GO:0002244,GO:0002376,GO:0002520,GO:0002521,GO:0003674,GO:0003824,GO:0004017,GO:0005575,GO:0005622,GO:0005623,GO:0005634,GO:0005737,GO:0005739,GO:0005740,GO:0005743,GO:0005758,GO:0005829,GO:0005929,GO:0006091,GO:0006119,GO:0006139,GO:0006144,GO:0006163,GO:0006164,GO:0006172,GO:0006725,GO:0006753,GO:0006793,GO:0006796,GO:0006807,GO:0007275,GO:0007399,GO:0007417,GO:0007420,GO:0008150,GO:…	2.7.4.3	ko:K00939	ko00230,ko00730,ko01100,ko01110,ko01130,map00230,map00730,map01100,map01110,map01130	M00049	R00127,R01547,R11319	RC00002	ko00000,ko00001,ko00002,ko01000,ko04147				Metazoa	38FS5@33154,3B9GS@33208,3CY1W@33213,487E5@7711,492RM@7742,49VV7@7898,COG0563@1,KOG3078@2759	NA|NA|NA	F	Adenylate kinase 2	TRINITY_DN0_c1_g1_i2	XP_004353084.1
TRINITY_DN0_c1_g1_i2.p7|XP_004353082.1	10224.XP_002741139.1	7.5e-27	127.9	Bilateria													Metazoa	39NGT@33154,3CQ17@33208,3E66K@33213,KOG0753@2759,KOG0759@1	NA|NA|NA	C	Belongs to the mitochondrial carrier (TC 2.A.29) family	TRINITY_DN0_c1_g1_i2	XP_004353082.1
TRINITY_DN0_c1_g1_i23.p5|XP_004353082.1	10224.XP_002741139.1	3.7e-78	298.5	Bilateria													Metazoa	39NGT@33154,3CQ17@33208,3E66K@33213,KOG0753@2759,KOG0759@1	NA|NA|NA	C	Belongs to the mitochondrial carrier (TC 2.A.29) family	TRINITY_DN0_c1_g1_i23	XP_004353082.1
TRINITY_DN0_c1_g1_i23.p4|XP_004353084.1	215358.XP_010744005.1	3.8e-27	129.4	Actinopterygii	AK2	GO:0001889,GO:0002244,GO:0002376,GO:0002520,GO:0002521,GO:0003674,GO:0003824,GO:0004017,GO:0005575,GO:0005622,GO:0005623,GO:0005634,GO:0005737,GO:0005739,GO:0005740,GO:0005743,GO:0005758,GO:0005829,GO:0005929,GO:0006091,GO:0006119,GO:0006139,GO:0006144,GO:0006163,GO:0006164,GO:0006172,GO:0006725,GO:0006753,GO:0006793,GO:0006796,GO:0006807,GO:0007275,GO:0007399,GO:0007417,GO:0007420,GO:0008150,GO:…	2.7.4.3	ko:K00939	ko00230,ko00730,ko01100,ko01110,ko01130,map00230,map00730,map01100,map01110,map01130	M00049	R00127,R01547,R11319	RC00002	ko00000,ko00001,ko00002,ko01000,ko04147				Metazoa	38FS5@33154,3B9GS@33208,3CY1W@33213,487E5@7711,492RM@7742,49VV7@7898,COG0563@1,KOG3078@2759	NA|NA|NA	F	Adenylate kinase 2	TRINITY_DN0_c1_g1_i23	XP_004353084.1
TRINITY_DN0_c1_g1_i15.p4|XP_004353082.1	10224.XP_002741139.1	3.7e-78	298.5	Bilateria													Metazoa	39NGT@33154,3CQ17@33208,3E66K@33213,KOG0753@2759,KOG0759@1	NA|NA|NA	C	Belongs to the mitochondrial carrier (TC 2.A.29) family	TRINITY_DN0_c1_g1_i15	XP_004353082.1
TRINITY_DN0_c1_g1_i6.p4|XP_004353082.1	10224.XP_002741139.1	1.8e-77	296.6	Bilateria													Metazoa	39NGT@33154,3CQ17@33208,3E66K@33213,KOG0753@2759,KOG0759@1	NA|NA|NA	C	Belongs to the mitochondrial carrier (TC 2.A.29) family	TRINITY_DN0_c1_g1_i6	XP_004353082.1
TRINITY_DN0_c1_g1_i6.p5|XP_004353084.1	1121921.KB898708_gene1360	7.7e-19	101.7	Alteromonadales genera incertae sedis	adk	GO:0005575,GO:0005622,GO:0005623,GO:0005737,GO:0044424,GO:0044464	2.7.4.3	ko:K00939	ko00230,ko00730,ko01100,ko01110,ko01130,map00230,map00730,map01100,map01110,map01130	M00049	R00127,R01547,R11319	RC00002	ko00000,ko00001,ko00002,ko01000,ko04147			iJN746.PP_1506	Bacteria	1MXCZ@1224,1RMT6@1236,2PMRW@256005,COG0563@1,COG0563@2	NA|NA|NA	F	Adenylate kinase, active site lid	TRINITY_DN0_c1_g1_i6	XP_004353084.1
TRINITY_DN0_c1_g1_i21.p4|XP_004353082.1	10224.XP_002741139.1	6.3e-78	298.1	Bilateria													Metazoa	39NGT@33154,3CQ17@33208,3E66K@33213,KOG0753@2759,KOG0759@1	NA|NA|NA	C	Belongs to the mitochondrial carrier (TC 2.A.29) family	TRINITY_DN0_c1_g1_i21	XP_004353082.1
TRINITY_DN0_c1_g1_i21.p5|XP_004353084.1	215358.XP_010744005.1	3.8e-27	129.4	Actinopterygii	AK2	GO:0001889,GO:0002244,GO:0002376,GO:0002520,GO:0002521,GO:0003674,GO:0003824,GO:0004017,GO:0005575,GO:0005622,GO:0005623,GO:0005634,GO:0005737,GO:0005739,GO:0005740,GO:0005743,GO:0005758,GO:0005829,GO:0005929,GO:0006091,GO:0006119,GO:0006139,GO:0006144,GO:0006163,GO:0006164,GO:0006172,GO:0006725,GO:0006753,GO:0006793,GO:0006796,GO:0006807,GO:0007275,GO:0007399,GO:0007417,GO:0007420,GO:0008150,GO:…	2.7.4.3	ko:K00939	ko00230,ko00730,ko01100,ko01110,ko01130,map00230,map00730,map01100,map01110,map01130	M00049	R00127,R01547,R11319	RC00002	ko00000,ko00001,ko00002,ko01000,ko04147				Metazoa	38FS5@33154,3B9GS@33208,3CY1W@33213,487E5@7711,492RM@7742,49VV7@7898,COG0563@1,KOG3078@2759	NA|NA|NA	F	Adenylate kinase 2	TRINITY_DN0_c1_g1_i21	XP_004353084.1
TRINITY_DN0_c1_g1_i17.p4|XP_004353084.1	215358.XP_010744005.1	3.8e-27	129.4	Actinopterygii	AK2	GO:0001889,GO:0002244,GO:0002376,GO:0002520,GO:0002521,GO:0003674,GO:0003824,GO:0004017,GO:0005575,GO:0005622,GO:0005623,GO:0005634,GO:0005737,GO:0005739,GO:0005740,GO:0005743,GO:0005758,GO:0005829,GO:0005929,GO:0006091,GO:0006119,GO:0006139,GO:0006144,GO:0006163,GO:0006164,GO:0006172,GO:0006725,GO:0006753,GO:0006793,GO:0006796,GO:0006807,GO:0007275,GO:0007399,GO:0007417,GO:0007420,GO:0008150,GO:…	2.7.4.3	ko:K00939	ko00230,ko00730,ko01100,ko01110,ko01130,map00230,map00730,map01100,map01110,map01130	M00049	R00127,R01547,R11319	RC00002	ko00000,ko00001,ko00002,ko01000,ko04147				Metazoa	38FS5@33154,3B9GS@33208,3CY1W@33213,487E5@7711,492RM@7742,49VV7@7898,COG0563@1,KOG3078@2759	NA|NA|NA	F	Adenylate kinase 2	TRINITY_DN0_c1_g1_i17	XP_004353084.1
TRINITY_DN0_c1_g1_i17.p10|XP_004353082.1	10224.XP_002741139.1	4e-27	128.3	Bilateria													Metazoa	39NGT@33154,3CQ17@33208,3E66K@33213,KOG0753@2759,KOG0759@1	NA|NA|NA	C	Belongs to the mitochondrial carrier (TC 2.A.29) family	TRINITY_DN0_c1_g1_i17	XP_004353082.1
TRINITY_DN0_c1_g1_i13.p5|XP_004353082.1	10224.XP_002741139.1	2.8e-61	242.3	Bilateria													Metazoa	39NGT@33154,3CQ17@33208,3E66K@33213,KOG0753@2759,KOG0759@1	NA|NA|NA	C	Belongs to the mitochondrial carrier (TC 2.A.29) family	TRINITY_DN0_c1_g1_i13	XP_004353082.1
TRINITY_DN0_c1_g1_i24.p3|XP_004353082.1	10224.XP_002741139.1	3.7e-78	298.5	Bilateria													Metazoa	39NGT@33154,3CQ17@33208,3E66K@33213,KOG0753@2759,KOG0759@1	NA|NA|NA	C	Belongs to the mitochondrial carrier (TC 2.A.29) family	TRINITY_DN0_c1_g1_i24	XP_004353082.1
TRINITY_DN25_c0_g1_i10.p4|XP_004340913.1	44689.DDB0190498	1.1e-41	177.6	Amoebozoa													Eukaryota	2ESDX@1,2SUZP@2759,3XEQJ@554915	NA|NA|NA	S	Papain-like cysteine protease AvrRpt2	TRINITY_DN25_c0_g1_i10	XP_004340913.1
TRINITY_DN25_c0_g1_i7.p1|XP_004337855.1	4899.EPX70984	9.1e-46	189.5	Taphrinomycotina	UGP1	GO:0000271,GO:0003674,GO:0003824,GO:0003983,GO:0005575,GO:0005618,GO:0005622,GO:0005623,GO:0005737,GO:0005886,GO:0005975,GO:0005976,GO:0005977,GO:0005978,GO:0005984,GO:0005991,GO:0005992,GO:0006011,GO:0006073,GO:0006077,GO:0006078,GO:0006091,GO:0006112,GO:0006139,GO:0006464,GO:0006486,GO:0006725,GO:0006793,GO:0006807,GO:0008150,GO:0008152,GO:0009058,GO:0009059,GO:0009100,GO:0009101,GO:0009225,GO:…	2.7.7.9	ko:K00963	ko00040,ko00052,ko00500,ko00520,ko01100,ko01130,map00040,map00052,map00500,map00520,map01100,map01130	M00129,M00361,M00362,M00549	R00289	RC00002	ko00000,ko00001,ko00002,ko01000				Fungi	38CTH@33154,3MC8J@451866,3NWDG@4751,3QKAS@4890,COG4284@1,KOG2638@2759	NA|NA|NA	H	UTP-glucose-1-phosphate uridylyltransferase	TRINITY_DN25_c0_g1_i7	XP_004337855.1
TRINITY_DN25_c0_g1_i8.p4|XP_004340913.1	44689.DDB0190498	1.1e-41	177.6	Amoebozoa													Eukaryota	2ESDX@1,2SUZP@2759,3XEQJ@554915	NA|NA|NA	S	Papain-like cysteine protease AvrRpt2	TRINITY_DN25_c0_g1_i8	XP_004340913.1
TRINITY_DN25_c0_g1_i9.p4|XP_004340913.1	44689.DDB0190498	1.1e-41	177.6	Amoebozoa													Eukaryota	2ESDX@1,2SUZP@2759,3XEQJ@554915	NA|NA|NA	S	Papain-like cysteine protease AvrRpt2	TRINITY_DN25_c0_g1_i9	XP_004340913.1
TRINITY_DN25_c0_g1_i1.p3|XP_004340913.1	44689.DDB0190498	1.1e-41	177.6	Amoebozoa													Eukaryota	2ESDX@1,2SUZP@2759,3XEQJ@554915	NA|NA|NA	S	Papain-like cysteine protease AvrRpt2	TRINITY_DN25_c0_g1_i1	XP_004340913.1
TRINITY_DN20_c0_g2_i8.p10|XP_004352518.1	926559.JoomaDRAFT_1507	1.3e-30	139	Flavobacteriia	iaaA		3.4.19.5,3.5.1.1	ko:K01424,ko:K13051	ko00250,ko00460,ko01100,ko01110,map00250,map00460,map01100,map01110		R00485	RC00010,RC02798	ko00000,ko00001,ko01000,ko01002				Bacteria	1HXC4@117743,4NF1U@976,COG1446@1,COG1446@2	NA|NA|NA	E	asparaginase	TRINITY_DN20_c0_g2_i8	XP_004352518.1
TRINITY_DN20_c0_g2_i16.p2|XP_004352518.1	1185876.BN8_06112	4e-86	325.1	Cytophagia	iaaA		3.4.19.5,3.5.1.1	ko:K01424,ko:K13051	ko00250,ko00460,ko01100,ko01110,map00250,map00460,map01100,map01110		R00485	RC00010,RC02798	ko00000,ko00001,ko01000,ko01002				Bacteria	47K5N@768503,4NF1U@976,COG1446@1,COG1446@2	NA|NA|NA	E	PFAM peptidase T2 asparaginase 2	TRINITY_DN20_c0_g2_i16	XP_004352518.1
TRINITY_DN20_c0_g2_i21.p10|XP_004352518.1	926559.JoomaDRAFT_1507	1.3e-30	139	Flavobacteriia	iaaA		3.4.19.5,3.5.1.1	ko:K01424,ko:K13051	ko00250,ko00460,ko01100,ko01110,map00250,map00460,map01100,map01110		R00485	RC00010,RC02798	ko00000,ko00001,ko01000,ko01002				Bacteria	1HXC4@117743,4NF1U@976,COG1446@1,COG1446@2	NA|NA|NA	E	asparaginase	TRINITY_DN20_c0_g2_i21	XP_004352518.1
TRINITY_DN20_c0_g2_i13.p2|XP_004352518.1	1185876.BN8_06112	4e-86	325.1	Cytophagia	iaaA		3.4.19.5,3.5.1.1	ko:K01424,ko:K13051	ko00250,ko00460,ko01100,ko01110,map00250,map00460,map01100,map01110		R00485	RC00010,RC02798	ko00000,ko00001,ko01000,ko01002				Bacteria	47K5N@768503,4NF1U@976,COG1446@1,COG1446@2	NA|NA|NA	E	PFAM peptidase T2 asparaginase 2	TRINITY_DN20_c0_g2_i13	XP_004352518.1
TRINITY_DN20_c0_g2_i4.p2|XP_004352518.1	1185876.BN8_06112	4e-86	325.1	Cytophagia	iaaA		3.4.19.5,3.5.1.1	ko:K01424,ko:K13051	ko00250,ko00460,ko01100,ko01110,map00250,map00460,map01100,map01110		R00485	RC00010,RC02798	ko00000,ko00001,ko01000,ko01002				Bacteria	47K5N@768503,4NF1U@976,COG1446@1,COG1446@2	NA|NA|NA	E	PFAM peptidase T2 asparaginase 2	TRINITY_DN20_c0_g2_i4	XP_004352518.1
TRINITY_DN20_c0_g2_i7.p2|XP_004352518.1	1185876.BN8_06112	4e-86	325.1	Cytophagia	iaaA		3.4.19.5,3.5.1.1	ko:K01424,ko:K13051	ko00250,ko00460,ko01100,ko01110,map00250,map00460,map01100,map01110		R00485	RC00010,RC02798	ko00000,ko00001,ko01000,ko01002				Bacteria	47K5N@768503,4NF1U@976,COG1446@1,COG1446@2	NA|NA|NA	E	PFAM peptidase T2 asparaginase 2	TRINITY_DN20_c0_g2_i7	XP_004352518.1
TRINITY_DN20_c0_g2_i1.p2|XP_004352518.1	1185876.BN8_06112	4e-86	325.1	Cytophagia	iaaA		3.4.19.5,3.5.1.1	ko:K01424,ko:K13051	ko00250,ko00460,ko01100,ko01110,map00250,map00460,map01100,map01110		R00485	RC00010,RC02798	ko00000,ko00001,ko01000,ko01002				Bacteria	47K5N@768503,4NF1U@976,COG1446@1,COG1446@2	NA|NA|NA	E	PFAM peptidase T2 asparaginase 2	TRINITY_DN20_c0_g2_i1	XP_004352518.1
TRINITY_DN20_c0_g2_i19.p10|XP_004352518.1	926559.JoomaDRAFT_1507	1.3e-30	139	Flavobacteriia	iaaA		3.4.19.5,3.5.1.1	ko:K01424,ko:K13051	ko00250,ko00460,ko01100,ko01110,map00250,map00460,map01100,map01110		R00485	RC00010,RC02798	ko00000,ko00001,ko01000,ko01002				Bacteria	1HXC4@117743,4NF1U@976,COG1446@1,COG1446@2	NA|NA|NA	E	asparaginase	TRINITY_DN20_c0_g2_i19	XP_004352518.1
TRINITY_DN20_c0_g2_i24.p2|XP_004352518.1	1185876.BN8_06112	4e-86	325.1	Cytophagia	iaaA		3.4.19.5,3.5.1.1	ko:K01424,ko:K13051	ko00250,ko00460,ko01100,ko01110,map00250,map00460,map01100,map01110		R00485	RC00010,RC02798	ko00000,ko00001,ko01000,ko01002				Bacteria	47K5N@768503,4NF1U@976,COG1446@1,COG1446@2	NA|NA|NA	E	PFAM peptidase T2 asparaginase 2	TRINITY_DN20_c0_g2_i24	XP_004352518.1
TRINITY_DN20_c0_g2_i2.p10|XP_004352518.1	926559.JoomaDRAFT_1507	1.3e-30	139	Flavobacteriia	iaaA		3.4.19.5,3.5.1.1	ko:K01424,ko:K13051	ko00250,ko00460,ko01100,ko01110,map00250,map00460,map01100,map01110		R00485	RC00010,RC02798	ko00000,ko00001,ko01000,ko01002				Bacteria	1HXC4@117743,4NF1U@976,COG1446@1,COG1446@2	NA|NA|NA	E	asparaginase	TRINITY_DN20_c0_g2_i2	XP_004352518.1
TRINITY_DN20_c1_g1_i2.p1|XP_004367726.1	8083.ENSXMAP00000008111	1.2e-06	62	Actinopterygii	SH3D19	GO:0003674,GO:0005488,GO:0005515,GO:0005575,GO:0005622,GO:0005623,GO:0005634,GO:0005654,GO:0005737,GO:0005829,GO:0005886,GO:0006996,GO:0007010,GO:0008150,GO:0009893,GO:0009894,GO:0009896,GO:0009987,GO:0010604,GO:0016020,GO:0016043,GO:0019222,GO:0022603,GO:0022604,GO:0030162,GO:0031323,GO:0031325,GO:0031329,GO:0031331,GO:0031974,GO:0031981,GO:0032268,GO:0032270,GO:0042176,GO:0043226,GO:0043227,GO:…											Metazoa	38EJB@33154,3BCRX@33208,3CRWW@33213,482KD@7711,48YMS@7742,49XCI@7898,KOG4225@1,KOG4225@2759	NA|NA|NA	T	SH3 domain containing 19	TRINITY_DN20_c1_g1_i2	XP_004367726.1
TRINITY_DN62_c3_g1_i11.p1|XP_004332939.1	5888.CAK86988	1.2e-17	97.8	Ciliophora													Eukaryota	2BVHP@1,2S29J@2759,3ZC5G@5878	NA|NA|NA			TRINITY_DN62_c3_g1_i11	XP_004332939.1
TRINITY_DN62_c3_g1_i16.p1|XP_004332939.1	5888.CAK86988	1.2e-17	97.8	Ciliophora													Eukaryota	2BVHP@1,2S29J@2759,3ZC5G@5878	NA|NA|NA			TRINITY_DN62_c3_g1_i16	XP_004332939.1
TRINITY_DN62_c3_g1_i2.p1|XP_004332939.1	5888.CAK86988	1.2e-17	97.8	Ciliophora													Eukaryota	2BVHP@1,2S29J@2759,3ZC5G@5878	NA|NA|NA			TRINITY_DN62_c3_g1_i2	XP_004332939.1
TRINITY_DN36_c0_g1_i4.p9|XP_004333754.1	6326.BUX.s00036.92	7.3e-09	67.4	Eukaryota													Eukaryota	2EEF9@1,2SJVJ@2759	NA|NA|NA			TRINITY_DN36_c0_g1_i4	XP_004333754.1
TRINITY_DN36_c0_g1_i1.p9|XP_004333754.1	6326.BUX.s00036.92	7.3e-09	67.4	Eukaryota													Eukaryota	2EEF9@1,2SJVJ@2759	NA|NA|NA			TRINITY_DN36_c0_g1_i1	XP_004333754.1
TRINITY_DN36_c0_g1_i10.p1|XP_004352061.1	588596.U9UJJ4	2.1e-09	68.6	Fungi	DBP6	GO:0000460,GO:0000463,GO:0000466,GO:0000470,GO:0003674,GO:0003724,GO:0003824,GO:0004004,GO:0004386,GO:0005575,GO:0005622,GO:0005623,GO:0005634,GO:0005730,GO:0005737,GO:0006139,GO:0006364,GO:0006396,GO:0006725,GO:0006807,GO:0008026,GO:0008150,GO:0008152,GO:0008186,GO:0009987,GO:0010467,GO:0010501,GO:0016070,GO:0016072,GO:0016462,GO:0016787,GO:0016817,GO:0016818,GO:0016887,GO:0017111,GO:0022613,GO:…	3.6.4.13	ko:K14807					ko00000,ko01000,ko03009				Fungi	39BP1@33154,3NVF5@4751,COG0513@1,KOG0350@2759	NA|NA|NA	A	Belongs to the DEAD box helicase family	TRINITY_DN36_c0_g1_i10	XP_004352061.1
TRINITY_DN36_c0_g1_i8.p2|XP_004333755.1	7739.XP_002598182.1	5.7e-67	262.3	Chordata	RRP8	GO:0000183,GO:0000785,GO:0000792,GO:0003674,GO:0003824,GO:0005488,GO:0005515,GO:0005575,GO:0005622,GO:0005623,GO:0005634,GO:0005654,GO:0005677,GO:0005694,GO:0005730,GO:0005737,GO:0005829,GO:0005886,GO:0006325,GO:0006342,GO:0006355,GO:0006915,GO:0006950,GO:0006996,GO:0007154,GO:0007165,GO:0008150,GO:0008152,GO:0008168,GO:0008219,GO:0008757,GO:0009267,GO:0009605,GO:0009889,GO:0009890,GO:0009892,GO:…	2.1.1.287	ko:K14850,ko:K17478					ko00000,ko01000,ko01009,ko03009,ko03110,ko04812				Metazoa	38G3Q@33154,3BJFD@33208,3D297@33213,4886D@7711,KOG3045@1,KOG3045@2759	NA|NA|NA	A	regulation of transcription by glucose	TRINITY_DN36_c0_g1_i8	XP_004333755.1
TRINITY_DN36_c0_g1_i8.p9|XP_004333754.1	6326.BUX.s00036.92	7.3e-09	67.4	Eukaryota													Eukaryota	2EEF9@1,2SJVJ@2759	NA|NA|NA			TRINITY_DN36_c0_g1_i8	XP_004333754.1
TRINITY_DN36_c0_g1_i6.p9|XP_004333754.1	6326.BUX.s00036.92	7.3e-09	67.4	Eukaryota													Eukaryota	2EEF9@1,2SJVJ@2759	NA|NA|NA			TRINITY_DN36_c0_g1_i6	XP_004333754.1
TRINITY_DN36_c0_g1_i9.p1|XP_004352061.1	36080.S2K9H7	1.5e-57	230.3	Fungi incertae sedis	DBP6	GO:0000460,GO:0000463,GO:0000466,GO:0000470,GO:0003674,GO:0003724,GO:0003824,GO:0004004,GO:0004386,GO:0005575,GO:0005622,GO:0005623,GO:0005634,GO:0005730,GO:0005737,GO:0006139,GO:0006364,GO:0006396,GO:0006725,GO:0006807,GO:0008026,GO:0008150,GO:0008152,GO:0008186,GO:0009987,GO:0010467,GO:0010501,GO:0016070,GO:0016072,GO:0016462,GO:0016787,GO:0016817,GO:0016818,GO:0016887,GO:0017111,GO:0022613,GO:…	3.6.4.13	ko:K14807					ko00000,ko01000,ko03009				Fungi	1GRT6@112252,39BP1@33154,3NVF5@4751,COG0513@1,KOG0350@2759	NA|NA|NA	A	Type III restriction enzyme, res subunit	TRINITY_DN36_c0_g1_i9	XP_004352061.1
TRINITY_DN36_c0_g1_i7.p8|XP_004333754.1	6326.BUX.s00036.92	7.3e-09	67.4	Eukaryota													Eukaryota	2EEF9@1,2SJVJ@2759	NA|NA|NA			TRINITY_DN36_c0_g1_i7	XP_004333754.1
TRINITY_DN39_c1_g1_i4.p1|XP_004341932.1	109760.SPPG_01327T0	4.4e-10	72	Fungi													Fungi	38BET@33154,3NVUY@4751,COG5021@1,KOG0941@2759	NA|NA|NA	O	Hect domain protein	TRINITY_DN39_c1_g1_i4	XP_004341932.1
TRINITY_DN48_c0_g1_i14.p6|XP_004337419.1	248742.XP_005644166.1	1e-35	156.8	Chlorophyta													Viridiplantae	2BGJX@1,2S19K@2759,34MA7@3041,380MM@33090	NA|NA|NA	O	Redoxin	TRINITY_DN48_c0_g1_i14	XP_004337419.1
TRINITY_DN48_c0_g1_i19.p7|XP_004337419.1	248742.XP_005644166.1	1e-35	156.8	Chlorophyta													Viridiplantae	2BGJX@1,2S19K@2759,34MA7@3041,380MM@33090	NA|NA|NA	O	Redoxin	TRINITY_DN48_c0_g1_i19	XP_004337419.1
TRINITY_DN48_c0_g1_i19.p6|XP_004337417.1	529818.AMSG_01765T0	1.4e-08	66.6	Eukaryota													Eukaryota	COG5596@1,KOG3225@2759	NA|NA|NA	O	Mitochondrial import inner membrane translocase subunit	TRINITY_DN48_c0_g1_i19	XP_004337417.1
TRINITY_DN48_c0_g1_i10.p5|XP_004337419.1	248742.XP_005644166.1	1e-35	156.8	Chlorophyta													Viridiplantae	2BGJX@1,2S19K@2759,34MA7@3041,380MM@33090	NA|NA|NA	O	Redoxin	TRINITY_DN48_c0_g1_i10	XP_004337419.1
TRINITY_DN48_c0_g1_i18.p5|XP_004337417.1	529818.AMSG_01765T0	1.4e-08	66.6	Eukaryota													Eukaryota	COG5596@1,KOG3225@2759	NA|NA|NA	O	Mitochondrial import inner membrane translocase subunit	TRINITY_DN48_c0_g1_i18	XP_004337417.1
TRINITY_DN48_c0_g1_i18.p6|XP_004337419.1	248742.XP_005644166.1	1e-35	156.8	Chlorophyta													Viridiplantae	2BGJX@1,2S19K@2759,34MA7@3041,380MM@33090	NA|NA|NA	O	Redoxin	TRINITY_DN48_c0_g1_i18	XP_004337419.1
TRINITY_DN48_c0_g1_i15.p7|XP_004337419.1	248742.XP_005644166.1	1e-35	156.8	Chlorophyta													Viridiplantae	2BGJX@1,2S19K@2759,34MA7@3041,380MM@33090	NA|NA|NA	O	Redoxin	TRINITY_DN48_c0_g1_i15	XP_004337419.1
TRINITY_DN48_c0_g1_i15.p6|XP_004337417.1	529818.AMSG_01765T0	1.4e-08	66.6	Eukaryota													Eukaryota	COG5596@1,KOG3225@2759	NA|NA|NA	O	Mitochondrial import inner membrane translocase subunit	TRINITY_DN48_c0_g1_i15	XP_004337417.1
TRINITY_DN48_c0_g1_i3.p6|XP_004337417.1	529818.AMSG_01765T0	1.4e-08	66.6	Eukaryota													Eukaryota	COG5596@1,KOG3225@2759	NA|NA|NA	O	Mitochondrial import inner membrane translocase subunit	TRINITY_DN48_c0_g1_i3	XP_004337417.1
TRINITY_DN48_c0_g1_i3.p7|XP_004337419.1	248742.XP_005644166.1	1e-35	156.8	Chlorophyta													Viridiplantae	2BGJX@1,2S19K@2759,34MA7@3041,380MM@33090	NA|NA|NA	O	Redoxin	TRINITY_DN48_c0_g1_i3	XP_004337419.1
TRINITY_DN48_c0_g1_i22.p5|XP_004337419.1	248742.XP_005644166.1	1e-35	156.8	Chlorophyta													Viridiplantae	2BGJX@1,2S19K@2759,34MA7@3041,380MM@33090	NA|NA|NA	O	Redoxin	TRINITY_DN48_c0_g1_i22	XP_004337419.1
TRINITY_DN48_c0_g1_i21.p4|XP_004337419.1	248742.XP_005644166.1	1e-35	156.8	Chlorophyta													Viridiplantae	2BGJX@1,2S19K@2759,34MA7@3041,380MM@33090	NA|NA|NA	O	Redoxin	TRINITY_DN48_c0_g1_i21	XP_004337419.1
TRINITY_DN48_c0_g1_i1.p3|XP_004337419.1	248742.XP_005644166.1	1e-35	156.8	Chlorophyta													Viridiplantae	2BGJX@1,2S19K@2759,34MA7@3041,380MM@33090	NA|NA|NA	O	Redoxin	TRINITY_DN48_c0_g1_i1	XP_004337419.1
TRINITY_DN48_c0_g1_i4.p6|XP_004337419.1	248742.XP_005644166.1	1e-35	156.8	Chlorophyta													Viridiplantae	2BGJX@1,2S19K@2759,34MA7@3041,380MM@33090	NA|NA|NA	O	Redoxin	TRINITY_DN48_c0_g1_i4	XP_004337419.1
TRINITY_DN48_c0_g1_i4.p5|XP_004337417.1	529818.AMSG_01765T0	1.4e-08	66.6	Eukaryota													Eukaryota	COG5596@1,KOG3225@2759	NA|NA|NA	O	Mitochondrial import inner membrane translocase subunit	TRINITY_DN48_c0_g1_i4	XP_004337417.1
TRINITY_DN48_c0_g1_i6.p6|XP_004337419.1	248742.XP_005644166.1	1e-35	156.8	Chlorophyta													Viridiplantae	2BGJX@1,2S19K@2759,34MA7@3041,380MM@33090	NA|NA|NA	O	Redoxin	TRINITY_DN48_c0_g1_i6	XP_004337419.1
TRINITY_DN48_c0_g1_i6.p5|XP_004337417.1	529818.AMSG_01765T0	1.4e-08	66.6	Eukaryota													Eukaryota	COG5596@1,KOG3225@2759	NA|NA|NA	O	Mitochondrial import inner membrane translocase subunit	TRINITY_DN48_c0_g1_i6	XP_004337417.1
TRINITY_DN48_c0_g1_i9.p7|XP_004337419.1	248742.XP_005644166.1	1e-35	156.8	Chlorophyta													Viridiplantae	2BGJX@1,2S19K@2759,34MA7@3041,380MM@33090	NA|NA|NA	O	Redoxin	TRINITY_DN48_c0_g1_i9	XP_004337419.1
TRINITY_DN48_c0_g1_i9.p6|XP_004337417.1	529818.AMSG_01765T0	1.4e-08	66.6	Eukaryota													Eukaryota	COG5596@1,KOG3225@2759	NA|NA|NA	O	Mitochondrial import inner membrane translocase subunit	TRINITY_DN48_c0_g1_i9	XP_004337417.1
TRINITY_DN48_c0_g1_i16.p6|XP_004337419.1	248742.XP_005644166.1	1e-35	156.8	Chlorophyta													Viridiplantae	2BGJX@1,2S19K@2759,34MA7@3041,380MM@33090	NA|NA|NA	O	Redoxin	TRINITY_DN48_c0_g1_i16	XP_004337419.1
TRINITY_DN48_c0_g1_i16.p5|XP_004337417.1	529818.AMSG_01765T0	1.4e-08	66.6	Eukaryota													Eukaryota	COG5596@1,KOG3225@2759	NA|NA|NA	O	Mitochondrial import inner membrane translocase subunit	TRINITY_DN48_c0_g1_i16	XP_004337417.1
TRINITY_DN48_c0_g1_i11.p5|XP_004337419.1	248742.XP_005644166.1	1e-35	156.8	Chlorophyta													Viridiplantae	2BGJX@1,2S19K@2759,34MA7@3041,380MM@33090	NA|NA|NA	O	Redoxin	TRINITY_DN48_c0_g1_i11	XP_004337419.1
TRINITY_DN48_c0_g2_i2.p1|XP_004335996.1	5786.XP_003286893.1	1.4e-72	280.4	Amoebozoa	prp1	GO:0000244,GO:0000375,GO:0000377,GO:0000387,GO:0000398,GO:0005575,GO:0005622,GO:0005623,GO:0005634,GO:0005681,GO:0006139,GO:0006396,GO:0006397,GO:0006725,GO:0006807,GO:0008150,GO:0008152,GO:0008380,GO:0009987,GO:0010467,GO:0016043,GO:0016070,GO:0016071,GO:0022607,GO:0022613,GO:0022618,GO:0030532,GO:0032991,GO:0034622,GO:0034641,GO:0043170,GO:0043226,GO:0043227,GO:0043229,GO:0043231,GO:0043933,GO:…		ko:K12855	ko03040,map03040	M00354			ko00000,ko00001,ko00002,ko03041				Eukaryota	3XIIA@554915,KOG0495@1,KOG0495@2759	NA|NA|NA	A	HAT (Half-A-TPR) repeats	TRINITY_DN48_c0_g2_i2	XP_004335996.1
TRINITY_DN48_c0_g4_i5.p6|XP_004335896.1	44689.DDB0235141	3.9e-46	191.4	Amoebozoa	VMA8	GO:0000221,GO:0000322,GO:0000323,GO:0000324,GO:0000325,GO:0000329,GO:0003674,GO:0003824,GO:0005215,GO:0005575,GO:0005622,GO:0005623,GO:0005737,GO:0005773,GO:0005774,GO:0005794,GO:0005886,GO:0006810,GO:0006811,GO:0006812,GO:0006873,GO:0006885,GO:0007035,GO:0008150,GO:0008324,GO:0009987,GO:0012505,GO:0015075,GO:0015077,GO:0015078,GO:0015318,GO:0015399,GO:0015405,GO:0015672,GO:0015988,GO:0015991,GO:…		ko:K02149	ko00190,ko01100,ko04145,ko04150,ko04721,ko04966,ko05110,ko05120,ko05323,map00190,map01100,map04145,map04150,map04721,map04966,map05110,map05120,map05323	M00160			ko00000,ko00001,ko00002	3.A.2.2			Eukaryota	3X8HB@554915,COG1394@1,KOG1647@2759	NA|NA|NA	C	ATP synthase subunit D	TRINITY_DN48_c0_g4_i5	XP_004335896.1
TRINITY_DN48_c0_g4_i6.p4|XP_004335896.1	44689.DDB0235141	1.9e-64	252.7	Amoebozoa	VMA8	GO:0000221,GO:0000322,GO:0000323,GO:0000324,GO:0000325,GO:0000329,GO:0003674,GO:0003824,GO:0005215,GO:0005575,GO:0005622,GO:0005623,GO:0005737,GO:0005773,GO:0005774,GO:0005794,GO:0005886,GO:0006810,GO:0006811,GO:0006812,GO:0006873,GO:0006885,GO:0007035,GO:0008150,GO:0008324,GO:0009987,GO:0012505,GO:0015075,GO:0015077,GO:0015078,GO:0015318,GO:0015399,GO:0015405,GO:0015672,GO:0015988,GO:0015991,GO:…		ko:K02149	ko00190,ko01100,ko04145,ko04150,ko04721,ko04966,ko05110,ko05120,ko05323,map00190,map01100,map04145,map04150,map04721,map04966,map05110,map05120,map05323	M00160			ko00000,ko00001,ko00002	3.A.2.2			Eukaryota	3X8HB@554915,COG1394@1,KOG1647@2759	NA|NA|NA	C	ATP synthase subunit D	TRINITY_DN48_c0_g4_i6	XP_004335896.1
TRINITY_DN48_c0_g4_i2.p3|XP_004335896.1	44689.DDB0235141	1.9e-64	252.7	Amoebozoa	VMA8	GO:0000221,GO:0000322,GO:0000323,GO:0000324,GO:0000325,GO:0000329,GO:0003674,GO:0003824,GO:0005215,GO:0005575,GO:0005622,GO:0005623,GO:0005737,GO:0005773,GO:0005774,GO:0005794,GO:0005886,GO:0006810,GO:0006811,GO:0006812,GO:0006873,GO:0006885,GO:0007035,GO:0008150,GO:0008324,GO:0009987,GO:0012505,GO:0015075,GO:0015077,GO:0015078,GO:0015318,GO:0015399,GO:0015405,GO:0015672,GO:0015988,GO:0015991,GO:…		ko:K02149	ko00190,ko01100,ko04145,ko04150,ko04721,ko04966,ko05110,ko05120,ko05323,map00190,map01100,map04145,map04150,map04721,map04966,map05110,map05120,map05323	M00160			ko00000,ko00001,ko00002	3.A.2.2			Eukaryota	3X8HB@554915,COG1394@1,KOG1647@2759	NA|NA|NA	C	ATP synthase subunit D	TRINITY_DN48_c0_g4_i2	XP_004335896.1
TRINITY_DN48_c0_g4_i1.p4|XP_004335896.1	44689.DDB0235141	1.9e-64	252.7	Amoebozoa	VMA8	GO:0000221,GO:0000322,GO:0000323,GO:0000324,GO:0000325,GO:0000329,GO:0003674,GO:0003824,GO:0005215,GO:0005575,GO:0005622,GO:0005623,GO:0005737,GO:0005773,GO:0005774,GO:0005794,GO:0005886,GO:0006810,GO:0006811,GO:0006812,GO:0006873,GO:0006885,GO:0007035,GO:0008150,GO:0008324,GO:0009987,GO:0012505,GO:0015075,GO:0015077,GO:0015078,GO:0015318,GO:0015399,GO:0015405,GO:0015672,GO:0015988,GO:0015991,GO:…		ko:K02149	ko00190,ko01100,ko04145,ko04150,ko04721,ko04966,ko05110,ko05120,ko05323,map00190,map01100,map04145,map04150,map04721,map04966,map05110,map05120,map05323	M00160			ko00000,ko00001,ko00002	3.A.2.2			Eukaryota	3X8HB@554915,COG1394@1,KOG1647@2759	NA|NA|NA	C	ATP synthase subunit D	TRINITY_DN48_c0_g4_i1	XP_004335896.1
TRINITY_DN48_c0_g4_i3.p5|XP_004335896.1	44689.DDB0235141	3.9e-46	191.4	Amoebozoa	VMA8	GO:0000221,GO:0000322,GO:0000323,GO:0000324,GO:0000325,GO:0000329,GO:0003674,GO:0003824,GO:0005215,GO:0005575,GO:0005622,GO:0005623,GO:0005737,GO:0005773,GO:0005774,GO:0005794,GO:0005886,GO:0006810,GO:0006811,GO:0006812,GO:0006873,GO:0006885,GO:0007035,GO:0008150,GO:0008324,GO:0009987,GO:0012505,GO:0015075,GO:0015077,GO:0015078,GO:0015318,GO:0015399,GO:0015405,GO:0015672,GO:0015988,GO:0015991,GO:…		ko:K02149	ko00190,ko01100,ko04145,ko04150,ko04721,ko04966,ko05110,ko05120,ko05323,map00190,map01100,map04145,map04150,map04721,map04966,map05110,map05120,map05323	M00160			ko00000,ko00001,ko00002	3.A.2.2			Eukaryota	3X8HB@554915,COG1394@1,KOG1647@2759	NA|NA|NA	C	ATP synthase subunit D	TRINITY_DN48_c0_g4_i3	XP_004335896.1
TRINITY_DN48_c0_g6_i1.p3|XP_004352986.1	244447.XP_008306454.1	1.4e-28	133.3	Actinopterygii	esco1	GO:0000070,GO:0000228,GO:0000278,GO:0000280,GO:0000785,GO:0000790,GO:0000819,GO:0003674,GO:0003824,GO:0005575,GO:0005622,GO:0005623,GO:0005634,GO:0005694,GO:0006325,GO:0006464,GO:0006473,GO:0006475,GO:0006807,GO:0006996,GO:0007049,GO:0007059,GO:0007062,GO:0007064,GO:0008150,GO:0008152,GO:0009987,GO:0016043,GO:0016407,GO:0016569,GO:0016570,GO:0016573,GO:0016740,GO:0016746,GO:0016747,GO:0018193,GO:…		ko:K11268					ko00000,ko01000,ko03036				Metazoa	38E0W@33154,3BH04@33208,3CX1I@33213,488XX@7711,48V1N@7742,4A1UJ@7898,KOG3014@1,KOG3014@2759	NA|NA|NA	L	Establishment of sister chromatid cohesion N-acetyltransferase 1	TRINITY_DN48_c0_g6_i1	XP_004352986.1
TRINITY_DN48_c3_g1_i18.p3|XP_004345369.1	588596.U9SN28	6.8e-43	181.4	Fungi													Fungi	2BZ59@1,2S2IV@2759,39SUB@33154,3P3XT@4751	NA|NA|NA			TRINITY_DN48_c3_g1_i18	XP_004345369.1
TRINITY_DN48_c3_g1_i21.p1|XP_004345370.1	5786.XP_003289103.1	6.3e-76	292	Amoebozoa		GO:0003674,GO:0003676,GO:0003723,GO:0003725,GO:0005215,GO:0005488,GO:0005575,GO:0005623,GO:0005886,GO:0005887,GO:0006403,GO:0006810,GO:0008150,GO:0009892,GO:0009987,GO:0010468,GO:0010605,GO:0010608,GO:0010629,GO:0015931,GO:0015932,GO:0016020,GO:0016021,GO:0016246,GO:0016441,GO:0016458,GO:0019222,GO:0022857,GO:0022884,GO:0031047,GO:0031224,GO:0031226,GO:0033036,GO:0033227,GO:0035194,GO:0040029,GO:…											Eukaryota	28NCG@1,2QUXZ@2759,3XF8A@554915	NA|NA|NA	S	dsRNA-gated channel SID-1	TRINITY_DN48_c3_g1_i21	XP_004345370.1
TRINITY_DN48_c3_g1_i30.p3|XP_004345370.1	5786.XP_003289103.1	1.6e-31	143.3	Amoebozoa		GO:0003674,GO:0003676,GO:0003723,GO:0003725,GO:0005215,GO:0005488,GO:0005575,GO:0005623,GO:0005886,GO:0005887,GO:0006403,GO:0006810,GO:0008150,GO:0009892,GO:0009987,GO:0010468,GO:0010605,GO:0010608,GO:0010629,GO:0015931,GO:0015932,GO:0016020,GO:0016021,GO:0016246,GO:0016441,GO:0016458,GO:0019222,GO:0022857,GO:0022884,GO:0031047,GO:0031224,GO:0031226,GO:0033036,GO:0033227,GO:0035194,GO:0040029,GO:…											Eukaryota	28NCG@1,2QUXZ@2759,3XF8A@554915	NA|NA|NA	S	dsRNA-gated channel SID-1	TRINITY_DN48_c3_g1_i30	XP_004345370.1
TRINITY_DN48_c3_g1_i7.p1|XP_004345370.1	5786.XP_003289103.1	6.3e-76	292	Amoebozoa		GO:0003674,GO:0003676,GO:0003723,GO:0003725,GO:0005215,GO:0005488,GO:0005575,GO:0005623,GO:0005886,GO:0005887,GO:0006403,GO:0006810,GO:0008150,GO:0009892,GO:0009987,GO:0010468,GO:0010605,GO:0010608,GO:0010629,GO:0015931,GO:0015932,GO:0016020,GO:0016021,GO:0016246,GO:0016441,GO:0016458,GO:0019222,GO:0022857,GO:0022884,GO:0031047,GO:0031224,GO:0031226,GO:0033036,GO:0033227,GO:0035194,GO:0040029,GO:…											Eukaryota	28NCG@1,2QUXZ@2759,3XF8A@554915	NA|NA|NA	S	dsRNA-gated channel SID-1	TRINITY_DN48_c3_g1_i7	XP_004345370.1
TRINITY_DN48_c3_g1_i8.p1|XP_004345370.1	5786.XP_003289103.1	6.3e-76	292	Amoebozoa		GO:0003674,GO:0003676,GO:0003723,GO:0003725,GO:0005215,GO:0005488,GO:0005575,GO:0005623,GO:0005886,GO:0005887,GO:0006403,GO:0006810,GO:0008150,GO:0009892,GO:0009987,GO:0010468,GO:0010605,GO:0010608,GO:0010629,GO:0015931,GO:0015932,GO:0016020,GO:0016021,GO:0016246,GO:0016441,GO:0016458,GO:0019222,GO:0022857,GO:0022884,GO:0031047,GO:0031224,GO:0031226,GO:0033036,GO:0033227,GO:0035194,GO:0040029,GO:…											Eukaryota	28NCG@1,2QUXZ@2759,3XF8A@554915	NA|NA|NA	S	dsRNA-gated channel SID-1	TRINITY_DN48_c3_g1_i8	XP_004345370.1
TRINITY_DN48_c3_g1_i31.p3|XP_004345370.1	5786.XP_003289103.1	1.6e-31	143.7	Amoebozoa		GO:0003674,GO:0003676,GO:0003723,GO:0003725,GO:0005215,GO:0005488,GO:0005575,GO:0005623,GO:0005886,GO:0005887,GO:0006403,GO:0006810,GO:0008150,GO:0009892,GO:0009987,GO:0010468,GO:0010605,GO:0010608,GO:0010629,GO:0015931,GO:0015932,GO:0016020,GO:0016021,GO:0016246,GO:0016441,GO:0016458,GO:0019222,GO:0022857,GO:0022884,GO:0031047,GO:0031224,GO:0031226,GO:0033036,GO:0033227,GO:0035194,GO:0040029,GO:…											Eukaryota	28NCG@1,2QUXZ@2759,3XF8A@554915	NA|NA|NA	S	dsRNA-gated channel SID-1	TRINITY_DN48_c3_g1_i31	XP_004345370.1
TRINITY_DN48_c3_g1_i31.p4|XP_004345370.1	5786.XP_003289103.1	1.6e-31	143.3	Amoebozoa		GO:0003674,GO:0003676,GO:0003723,GO:0003725,GO:0005215,GO:0005488,GO:0005575,GO:0005623,GO:0005886,GO:0005887,GO:0006403,GO:0006810,GO:0008150,GO:0009892,GO:0009987,GO:0010468,GO:0010605,GO:0010608,GO:0010629,GO:0015931,GO:0015932,GO:0016020,GO:0016021,GO:0016246,GO:0016441,GO:0016458,GO:0019222,GO:0022857,GO:0022884,GO:0031047,GO:0031224,GO:0031226,GO:0033036,GO:0033227,GO:0035194,GO:0040029,GO:…											Eukaryota	28NCG@1,2QUXZ@2759,3XF8A@554915	NA|NA|NA	S	dsRNA-gated channel SID-1	TRINITY_DN48_c3_g1_i31	XP_004345370.1
TRINITY_DN48_c5_g1_i5.p8|XP_004336291.1	5786.XP_003289260.1	2.9e-16	92.8	Amoebozoa		GO:0005575,GO:0005623,GO:0005886,GO:0016020,GO:0044464,GO:0071944											Eukaryota	2QU7G@2759,3X8ZU@554915,COG4886@1	NA|NA|NA	S	Leucine rich repeat	TRINITY_DN48_c5_g1_i5	XP_004336291.1
TRINITY_DN48_c5_g1_i9.p7|XP_004336292.1	44689.DDB0189282	1.9e-31	142.5	Amoebozoa	mroh1	GO:0000323,GO:0000325,GO:0005575,GO:0005622,GO:0005623,GO:0005737,GO:0005764,GO:0005768,GO:0005770,GO:0005773,GO:0005774,GO:0005794,GO:0006810,GO:0006887,GO:0006996,GO:0008150,GO:0009605,GO:0009606,GO:0009628,GO:0009629,GO:0009630,GO:0009657,GO:0009660,GO:0009705,GO:0009959,GO:0009987,GO:0012505,GO:0016020,GO:0016043,GO:0016192,GO:0031090,GO:0031410,GO:0031982,GO:0032940,GO:0043226,GO:0043227,GO:…											Eukaryota	3XBVX@554915,KOG2032@1,KOG2032@2759	NA|NA|NA	S	maestro heat-like repeat-containing protein family member	TRINITY_DN48_c5_g1_i9	XP_004336292.1
TRINITY_DN48_c5_g1_i9.p6|XP_004336291.1	5786.XP_003289260.1	2.9e-16	92.8	Amoebozoa		GO:0005575,GO:0005623,GO:0005886,GO:0016020,GO:0044464,GO:0071944											Eukaryota	2QU7G@2759,3X8ZU@554915,COG4886@1	NA|NA|NA	S	Leucine rich repeat	TRINITY_DN48_c5_g1_i9	XP_004336291.1
TRINITY_DN48_c5_g1_i12.p6|XP_004336291.1	5786.XP_003289260.1	2.9e-16	92.8	Amoebozoa		GO:0005575,GO:0005623,GO:0005886,GO:0016020,GO:0044464,GO:0071944											Eukaryota	2QU7G@2759,3X8ZU@554915,COG4886@1	NA|NA|NA	S	Leucine rich repeat	TRINITY_DN48_c5_g1_i12	XP_004336291.1
TRINITY_DN48_c5_g1_i6.p7|XP_004336291.1	5786.XP_003289260.1	2.9e-16	92.8	Amoebozoa		GO:0005575,GO:0005623,GO:0005886,GO:0016020,GO:0044464,GO:0071944											Eukaryota	2QU7G@2759,3X8ZU@554915,COG4886@1	NA|NA|NA	S	Leucine rich repeat	TRINITY_DN48_c5_g1_i6	XP_004336291.1
TRINITY_DN48_c5_g1_i15.p4|XP_004336291.1	5786.XP_003289260.1	2.9e-16	92.8	Amoebozoa		GO:0005575,GO:0005623,GO:0005886,GO:0016020,GO:0044464,GO:0071944											Eukaryota	2QU7G@2759,3X8ZU@554915,COG4886@1	NA|NA|NA	S	Leucine rich repeat	TRINITY_DN48_c5_g1_i15	XP_004336291.1
TRINITY_DN48_c5_g1_i7.p7|XP_004336291.1	5786.XP_003289260.1	2.9e-16	92.8	Amoebozoa		GO:0005575,GO:0005623,GO:0005886,GO:0016020,GO:0044464,GO:0071944											Eukaryota	2QU7G@2759,3X8ZU@554915,COG4886@1	NA|NA|NA	S	Leucine rich repeat	TRINITY_DN48_c5_g1_i7	XP_004336291.1
TRINITY_DN48_c5_g1_i2.p8|XP_004336291.1	5786.XP_003289260.1	2.9e-16	92.8	Amoebozoa		GO:0005575,GO:0005623,GO:0005886,GO:0016020,GO:0044464,GO:0071944											Eukaryota	2QU7G@2759,3X8ZU@554915,COG4886@1	NA|NA|NA	S	Leucine rich repeat	TRINITY_DN48_c5_g1_i2	XP_004336291.1
TRINITY_DN48_c8_g1_i2.p1|XP_004339123.1	36080.S2JLP4	2.5e-59	235.7	Fungi incertae sedis													Fungi	1GTXE@112252,3A2CN@33154,3P33F@4751,KOG1681@1,KOG1681@2759	NA|NA|NA	I	Enoyl-CoA hydratase/isomerase	TRINITY_DN48_c8_g1_i2	XP_004339123.1
TRINITY_DN48_c8_g1_i5.p1|XP_004339123.1	36080.S2JLP4	2.5e-59	235.7	Fungi incertae sedis													Fungi	1GTXE@112252,3A2CN@33154,3P33F@4751,KOG1681@1,KOG1681@2759	NA|NA|NA	I	Enoyl-CoA hydratase/isomerase	TRINITY_DN48_c8_g1_i5	XP_004339123.1
TRINITY_DN48_c8_g1_i3.p2|XP_004339123.1	36080.S2JLP4	2.5e-59	235.7	Fungi incertae sedis													Fungi	1GTXE@112252,3A2CN@33154,3P33F@4751,KOG1681@1,KOG1681@2759	NA|NA|NA	I	Enoyl-CoA hydratase/isomerase	TRINITY_DN48_c8_g1_i3	XP_004339123.1
TRINITY_DN48_c8_g1_i8.p2|XP_004339123.1	36080.S2JLP4	2.5e-59	235.7	Fungi incertae sedis													Fungi	1GTXE@112252,3A2CN@33154,3P33F@4751,KOG1681@1,KOG1681@2759	NA|NA|NA	I	Enoyl-CoA hydratase/isomerase	TRINITY_DN48_c8_g1_i8	XP_004339123.1
TRINITY_DN48_c8_g1_i1.p2|XP_004339123.1	36080.S2JLP4	2.5e-59	235.7	Fungi incertae sedis													Fungi	1GTXE@112252,3A2CN@33154,3P33F@4751,KOG1681@1,KOG1681@2759	NA|NA|NA	I	Enoyl-CoA hydratase/isomerase	TRINITY_DN48_c8_g1_i1	XP_004339123.1
TRINITY_DN17_c0_g1_i4.p4|XP_004334901.1	192875.XP_004345335.1	1.8e-30	139	Opisthokonta	SAC6	GO:0003674,GO:0003779,GO:0005488,GO:0005515,GO:0005575,GO:0005622,GO:0005623,GO:0005737,GO:0005826,GO:0005856,GO:0005884,GO:0005886,GO:0005933,GO:0005934,GO:0005937,GO:0005938,GO:0006810,GO:0006897,GO:0006996,GO:0007010,GO:0007015,GO:0008064,GO:0008092,GO:0008150,GO:0009987,GO:0010639,GO:0015629,GO:0016020,GO:0016043,GO:0016192,GO:0022607,GO:0030029,GO:0030036,GO:0030046,GO:0030427,GO:0030479,GO:…		ko:K17275					ko00000,ko04147,ko04812				Opisthokonta	38BRY@33154,COG5069@1,KOG0046@2759	NA|NA|NA	Z	actin filament network formation	TRINITY_DN17_c0_g1_i4	XP_004334901.1
TRINITY_DN17_c0_g1_i3.p4|XP_004334901.1	192875.XP_004345335.1	1.8e-30	139	Opisthokonta	SAC6	GO:0003674,GO:0003779,GO:0005488,GO:0005515,GO:0005575,GO:0005622,GO:0005623,GO:0005737,GO:0005826,GO:0005856,GO:0005884,GO:0005886,GO:0005933,GO:0005934,GO:0005937,GO:0005938,GO:0006810,GO:0006897,GO:0006996,GO:0007010,GO:0007015,GO:0008064,GO:0008092,GO:0008150,GO:0009987,GO:0010639,GO:0015629,GO:0016020,GO:0016043,GO:0016192,GO:0022607,GO:0030029,GO:0030036,GO:0030046,GO:0030427,GO:0030479,GO:…		ko:K17275					ko00000,ko04147,ko04812				Opisthokonta	38BRY@33154,COG5069@1,KOG0046@2759	NA|NA|NA	Z	actin filament network formation	TRINITY_DN17_c0_g1_i3	XP_004334901.1
TRINITY_DN17_c1_g1_i6.p1|XP_004335395.1	244447.XP_008320018.1	2.2e-39	170.2	Actinopterygii	ACTN2	GO:0000165,GO:0002576,GO:0003008,GO:0003012,GO:0003674,GO:0003712,GO:0003713,GO:0003779,GO:0005085,GO:0005088,GO:0005102,GO:0005178,GO:0005198,GO:0005488,GO:0005515,GO:0005543,GO:0005546,GO:0005575,GO:0005576,GO:0005622,GO:0005623,GO:0005737,GO:0005829,GO:0005856,GO:0005865,GO:0005884,GO:0005912,GO:0005924,GO:0005925,GO:0006464,GO:0006468,GO:0006793,GO:0006796,GO:0006807,GO:0006810,GO:0006887,GO:…		ko:K21073	ko05412,map05412				ko00000,ko00001,ko04131,ko04147,ko04812				Metazoa	38C3U@33154,3BB7X@33208,3CV9K@33213,48697@7711,48WVG@7742,49WXR@7898,COG5069@1,KOG0035@2759	NA|NA|NA	Z	Actinin, alpha 2	TRINITY_DN17_c1_g1_i6	XP_004335395.1
TRINITY_DN17_c1_g1_i2.p1|XP_004334055.1	44689.DDB0233183	1.3e-14	86.3	Amoebozoa		GO:0003674,GO:0003779,GO:0005488,GO:0005515,GO:0005575,GO:0005622,GO:0005623,GO:0005737,GO:0005856,GO:0005938,GO:0006810,GO:0006887,GO:0006950,GO:0006996,GO:0007010,GO:0007015,GO:0007154,GO:0008092,GO:0008150,GO:0009267,GO:0009605,GO:0009987,GO:0009991,GO:0016020,GO:0016043,GO:0016192,GO:0017016,GO:0017048,GO:0019899,GO:0030029,GO:0030036,GO:0030139,GO:0030587,GO:0031152,GO:0031267,GO:0031410,GO:…		ko:K12486,ko:K20164,ko:K20641	ko04144,map04144				ko00000,ko00001,ko04131				Eukaryota	3XBI2@554915,COG5069@1,COG5347@1,KOG0518@2759,KOG0703@2759,KOG3522@1,KOG3522@2759	NA|NA|NA	TZ	Putative GTP-ase activating proteins for the small GTPase, ARF	TRINITY_DN17_c1_g1_i2	XP_004334055.1
TRINITY_DN17_c5_g1_i2.p1|XP_004333548.1	240292.Ava_2738	5e-24	118.2	Nostocales				ko:K07098					ko00000				Bacteria	1G286@1117,1HKK7@1161,COG1408@1,COG1408@2	NA|NA|NA	S	PFAM Calcineurin-like phosphoesterase	TRINITY_DN17_c5_g1_i2	XP_004333548.1
TRINITY_DN72_c0_g1_i10.p3|XP_004334843.1	227086.JGI_V11_90304	6.7e-21	107.1	Eukaryota													Eukaryota	2A9MC@1,2RYIY@2759	NA|NA|NA	S	Domain of unknown function (DUF4291)	TRINITY_DN72_c0_g1_i10	XP_004334843.1
TRINITY_DN72_c0_g1_i6.p1|XP_004334843.1	227086.JGI_V11_90304	6.7e-21	107.1	Eukaryota													Eukaryota	2A9MC@1,2RYIY@2759	NA|NA|NA	S	Domain of unknown function (DUF4291)	TRINITY_DN72_c0_g1_i6	XP_004334843.1
TRINITY_DN45_c0_g1_i7.p4|XP_004367738.1	1254432.SCE1572_20385	3.8e-47	194.9	Myxococcales	ybiA	GO:0003674,GO:0003824,GO:0003933,GO:0003935,GO:0006766,GO:0006767,GO:0006771,GO:0006807,GO:0008150,GO:0008152,GO:0009058,GO:0009110,GO:0009231,GO:0009987,GO:0016787,GO:0016798,GO:0016799,GO:0016810,GO:0016814,GO:0017144,GO:0018130,GO:0019238,GO:0034641,GO:0042364,GO:0042726,GO:0042727,GO:0044237,GO:0044249,GO:0044271,GO:0044281,GO:0044283,GO:0046483,GO:0071704,GO:1901135,GO:1901360,GO:1901362,GO:…	3.5.4.25	ko:K01497,ko:K09935	ko00740,ko00790,ko01100,ko01110,ko02024,map00740,map00790,map01100,map01110,map02024	M00125	R00425	RC00293,RC02504	ko00000,ko00001,ko00002,ko01000				Bacteria	1RK58@1224,2X6TC@28221,2Z3CP@29,43BEV@68525,COG3236@2,COG5113@1	NA|NA|NA	O	Domain of unknown function (DUF1768)	TRINITY_DN45_c0_g1_i7	XP_004367738.1
TRINITY_DN45_c0_g1_i6.p1|XP_004358308.1	946362.XP_004993594.1	1.7e-118	433	Opisthokonta			3.4.22.15,3.4.22.38	ko:K01365,ko:K01371	ko04140,ko04142,ko04145,ko04210,ko04380,ko04612,ko04620,ko05205,ko05323,ko05418,map04140,map04142,map04145,map04210,map04380,map04612,map04620,map05205,map05323,map05418				ko00000,ko00001,ko00537,ko01000,ko01002,ko03110				Opisthokonta	38I5R@33154,COG4870@1,KOG1543@2759	NA|NA|NA	O	cysteine-type endopeptidase activity	TRINITY_DN45_c0_g1_i6	XP_004358308.1
TRINITY_DN45_c0_g1_i6.p3|XP_004358307.1	1170562.Cal6303_3770	5.8e-16	91.7	Cyanobacteria				ko:K21572					ko00000,ko02000	8.A.46.1,8.A.46.3			Bacteria	1G7DP@1117,COG2913@1,COG2913@2	NA|NA|NA	J	Protein of unknown function (DUF3574)	TRINITY_DN45_c0_g1_i6	XP_004358307.1
TRINITY_DN45_c0_g1_i2.p1|XP_004358308.1	81824.XP_001748864.1	6e-69	268.1	Opisthokonta			3.4.22.15,3.4.22.38	ko:K01365,ko:K01371	ko04140,ko04142,ko04145,ko04210,ko04380,ko04612,ko04620,ko05205,ko05323,ko05418,map04140,map04142,map04145,map04210,map04380,map04612,map04620,map05205,map05323,map05418				ko00000,ko00001,ko00537,ko01000,ko01002,ko03110				Opisthokonta	38I5R@33154,COG4870@1,KOG1543@2759	NA|NA|NA	O	cysteine-type endopeptidase activity	TRINITY_DN45_c0_g1_i2	XP_004358308.1
TRINITY_DN45_c0_g1_i10.p3|XP_004358307.1	1170562.Cal6303_3770	5.8e-16	91.7	Cyanobacteria				ko:K21572					ko00000,ko02000	8.A.46.1,8.A.46.3			Bacteria	1G7DP@1117,COG2913@1,COG2913@2	NA|NA|NA	J	Protein of unknown function (DUF3574)	TRINITY_DN45_c0_g1_i10	XP_004358307.1
TRINITY_DN45_c0_g1_i10.p1|XP_004358308.1	946362.XP_004993594.1	1.7e-118	433	Opisthokonta			3.4.22.15,3.4.22.38	ko:K01365,ko:K01371	ko04140,ko04142,ko04145,ko04210,ko04380,ko04612,ko04620,ko05205,ko05323,ko05418,map04140,map04142,map04145,map04210,map04380,map04612,map04620,map05205,map05323,map05418				ko00000,ko00001,ko00537,ko01000,ko01002,ko03110				Opisthokonta	38I5R@33154,COG4870@1,KOG1543@2759	NA|NA|NA	O	cysteine-type endopeptidase activity	TRINITY_DN45_c0_g1_i10	XP_004358308.1
TRINITY_DN45_c0_g2_i1.p2|XP_004341647.1	157072.XP_008860821.1	1.5e-154	553.1	Eukaryota	GART	GO:0001505,GO:0003674,GO:0003824,GO:0004637,GO:0004641,GO:0004644,GO:0005575,GO:0005622,GO:0005623,GO:0005737,GO:0005829,GO:0006082,GO:0006139,GO:0006144,GO:0006163,GO:0006164,GO:0006188,GO:0006189,GO:0006520,GO:0006544,GO:0006575,GO:0006725,GO:0006732,GO:0006753,GO:0006760,GO:0006793,GO:0006796,GO:0006807,GO:0008150,GO:0008152,GO:0009058,GO:0009069,GO:0009108,GO:0009112,GO:0009113,GO:0009117,GO:…	2.1.2.2,2.7.1.39,3.6.4.6,6.3.2.11,6.3.3.1,6.3.4.13	ko:K00601,ko:K00872,ko:K01933,ko:K06027,ko:K11787,ko:K11788,ko:K14755	ko00230,ko00260,ko00330,ko00340,ko00410,ko00670,ko01100,ko01110,ko01120,ko01130,ko01230,ko01523,ko04138,ko04721,ko04727,ko04962,map00230,map00260,map00330,map00340,map00410,map00670,map01100,map01110,map01120,map01130,map01230,map01523,map04138,map04721,map04727,map04962	M00018,M00048	R00910,R00912,R01164,R01771,R01991,R03286,R04144,R04208,R04325,R04326	RC00002,RC00017,RC00026,RC00064,RC00090,RC00166,RC00197,RC01100,RC01128	ko00000,ko00001,ko00002,ko01000,ko04131	1.F.1.1		iMM904.YGL234W,iND750.YGL234W	Eukaryota	COG0151@1,COG0299@1,KOG0237@2759,KOG3076@2759	NA|NA|NA	F	phosphoribosylglycinamide formyltransferase activity	TRINITY_DN45_c0_g2_i1	XP_004341647.1
TRINITY_DN45_c1_g1_i8.p1|XP_004339745.1	5786.XP_003288345.1	7.8e-94	350.9	Amoebozoa		GO:0003674,GO:0003824,GO:0003860,GO:0016289,GO:0016787,GO:0016788,GO:0016790	3.1.2.4	ko:K05605	ko00280,ko00410,ko00640,ko01100,ko01200,map00280,map00410,map00640,map01100,map01200	M00013	R03158,R05064	RC00004,RC00014,RC00137	ko00000,ko00001,ko00002,ko01000				Eukaryota	3XBCP@554915,COG1024@1,KOG1684@2759	NA|NA|NA	I	Belongs to the enoyl-CoA hydratase isomerase family	TRINITY_DN45_c1_g1_i8	XP_004339745.1
TRINITY_DN45_c1_g1_i12.p2|XP_004339745.1	5786.XP_003288345.1	7.8e-94	350.9	Amoebozoa		GO:0003674,GO:0003824,GO:0003860,GO:0016289,GO:0016787,GO:0016788,GO:0016790	3.1.2.4	ko:K05605	ko00280,ko00410,ko00640,ko01100,ko01200,map00280,map00410,map00640,map01100,map01200	M00013	R03158,R05064	RC00004,RC00014,RC00137	ko00000,ko00001,ko00002,ko01000				Eukaryota	3XBCP@554915,COG1024@1,KOG1684@2759	NA|NA|NA	I	Belongs to the enoyl-CoA hydratase isomerase family	TRINITY_DN45_c1_g1_i12	XP_004339745.1
TRINITY_DN45_c1_g1_i5.p2|XP_004339746.1	2850.Phatr44739	6.8e-09	68.6	Bacillariophyta													Eukaryota	2BMGJ@1,2S1KX@2759,2XAEX@2836	NA|NA|NA			TRINITY_DN45_c1_g1_i5	XP_004339746.1
TRINITY_DN45_c1_g1_i17.p1|XP_004339745.1	5786.XP_003288345.1	7.8e-94	350.9	Amoebozoa		GO:0003674,GO:0003824,GO:0003860,GO:0016289,GO:0016787,GO:0016788,GO:0016790	3.1.2.4	ko:K05605	ko00280,ko00410,ko00640,ko01100,ko01200,map00280,map00410,map00640,map01100,map01200	M00013	R03158,R05064	RC00004,RC00014,RC00137	ko00000,ko00001,ko00002,ko01000				Eukaryota	3XBCP@554915,COG1024@1,KOG1684@2759	NA|NA|NA	I	Belongs to the enoyl-CoA hydratase isomerase family	TRINITY_DN45_c1_g1_i17	XP_004339745.1
TRINITY_DN63_c0_g2_i1.p3|XP_004335122.1	38727.Pavir.Ba02627.1.p	1.3e-61	242.3	Poales				ko:K02927	ko03010,map03010	M00177,M00179			br01610,ko00000,ko00001,ko00002,ko03011				Viridiplantae	37TWI@33090,3GHWG@35493,3IKQM@38820,3KZ52@4447,COG1552@1,KOG0003@2759	NA|NA|NA	J	Ribosomal L40e family	TRINITY_DN63_c0_g2_i1	XP_004335122.1
TRINITY_DN63_c0_g2_i4.p3|XP_004335122.1	38727.Pavir.Ba02627.1.p	1.3e-61	242.3	Poales				ko:K02927	ko03010,map03010	M00177,M00179			br01610,ko00000,ko00001,ko00002,ko03011				Viridiplantae	37TWI@33090,3GHWG@35493,3IKQM@38820,3KZ52@4447,COG1552@1,KOG0003@2759	NA|NA|NA	J	Ribosomal L40e family	TRINITY_DN63_c0_g2_i4	XP_004335122.1
TRINITY_DN63_c0_g2_i2.p2|XP_010914702.1	245174.XP_009266087.1	2.8e-40	171.4	Basidiomycota	UBI3	GO:0000028,GO:0002109,GO:0002181,GO:0003674,GO:0003735,GO:0005198,GO:0005575,GO:0005622,GO:0005623,GO:0005634,GO:0005730,GO:0005737,GO:0005829,GO:0005840,GO:0006139,GO:0006364,GO:0006396,GO:0006412,GO:0006518,GO:0006725,GO:0006807,GO:0006996,GO:0008150,GO:0008152,GO:0009058,GO:0009059,GO:0009987,GO:0010467,GO:0015935,GO:0016043,GO:0016070,GO:0016072,GO:0019538,GO:0022607,GO:0022613,GO:0022618,GO:…		ko:K02977	ko03010,map03010	M00177,M00179			br01610,ko00000,ko00001,ko00002,ko03011,ko04147				Fungi	38CAM@33154,3NWYF@4751,3UYRH@5204,COG5272@1,KOG0004@2759	NA|NA|NA	J	ribosomal protein s27a	TRINITY_DN63_c0_g2_i2	XP_010914702.1
TRINITY_DN63_c1_g1_i4.p2|XP_004338930.1	3218.PP1S24_123V6.1	6.2e-12	77	Streptophyta													Viridiplantae	2QPMM@2759,37YAW@33090,3GNTZ@35493,COG2966@1	NA|NA|NA	S	Threonine/Serine exporter, ThrE	TRINITY_DN63_c1_g1_i4	XP_004338930.1
TRINITY_DN63_c1_g1_i13.p15|XP_004338930.1	3218.PP1S24_123V6.1	6.2e-12	77	Streptophyta													Viridiplantae	2QPMM@2759,37YAW@33090,3GNTZ@35493,COG2966@1	NA|NA|NA	S	Threonine/Serine exporter, ThrE	TRINITY_DN63_c1_g1_i13	XP_004338930.1
TRINITY_DN37_c0_g1_i10.p1|XP_004340218.1	9733.XP_004266308.1	1e-32	146.4	Mammalia	RAC1	GO:0000139,GO:0000166,GO:0000242,GO:0000902,GO:0000904,GO:0001726,GO:0001764,GO:0001817,GO:0001818,GO:0001882,GO:0001883,GO:0001891,GO:0001894,GO:0001932,GO:0001934,GO:0001952,GO:0001954,GO:0002064,GO:0002065,GO:0002066,GO:0002093,GO:0002376,GO:0002551,GO:0002682,GO:0002684,GO:0002685,GO:0002687,GO:0002688,GO:0002690,GO:0003382,GO:0003674,GO:0003824,GO:0003924,GO:0005488,GO:0005515,GO:0005525,GO:…		ko:K04392,ko:K07861	ko04010,ko04013,ko04014,ko04015,ko04024,ko04062,ko04071,ko04145,ko04151,ko04310,ko04360,ko04370,ko04380,ko04510,ko04520,ko04530,ko04620,ko04650,ko04662,ko04664,ko04666,ko04670,ko04722,ko04810,ko04932,ko04933,ko04972,ko05014,ko05100,ko05120,ko05131,ko05132,ko05167,ko05200,ko05203,ko05205,ko05210,ko05211,ko05212,ko05231,ko05416,ko05418,map04010,map04013,map04014,map04015,map04024,map04062,map04071,…				ko00000,ko00001,ko04031,ko04131,ko04147				Mammalia	38BJN@33154,3BE5W@33208,3CXWR@33213,3J46Y@40674,484ZF@7711,48Y98@7742,COG1100@1,KOG0393@2759	NA|NA|NA	U	negative regulation of interleukin-23 production	TRINITY_DN37_c0_g1_i10	XP_004340218.1
TRINITY_DN9_c0_g1_i6.p2|XP_004337591.1	212035.YR818_MIMIV	9.9e-54	218	dsDNA viruses, no RNA stage													Viruses	4QAKR@10239,4QUUC@35237	NA|NA|NA	S	protein serine/threonine kinase activity	TRINITY_DN9_c0_g1_i6	XP_004337591.1
TRINITY_DN9_c0_g1_i4.p1|XP_004332836.1	212035.YR818_MIMIV	1.5e-95	357.8	dsDNA viruses, no RNA stage													Viruses	4QAKR@10239,4QUUC@35237	NA|NA|NA	S	protein serine/threonine kinase activity	TRINITY_DN9_c0_g1_i4	XP_004332836.1
TRINITY_DN9_c0_g1_i5.p1|XP_004337591.1	212035.YR818_MIMIV	1.6e-66	261.5	dsDNA viruses, no RNA stage													Viruses	4QAKR@10239,4QUUC@35237	NA|NA|NA	S	protein serine/threonine kinase activity	TRINITY_DN9_c0_g1_i5	XP_004337591.1
TRINITY_DN9_c1_g3_i1.p3|XP_004367498.1	212035.YR826_MIMIV	7.7e-26	123.2	dsDNA viruses, no RNA stage													Viruses	4QAKR@10239,4QUUC@35237	NA|NA|NA	S	protein serine/threonine kinase activity	TRINITY_DN9_c1_g3_i1	XP_004367498.1
TRINITY_DN9_c3_g1_i5.p3|XP_004340985.1	44689.DDB0220702	2e-93	349.4	Amoebozoa	RPS6KB2	GO:0000003,GO:0000082,GO:0000166,GO:0000278,GO:0000768,GO:0000902,GO:0000904,GO:0001101,GO:0001558,GO:0001662,GO:0002119,GO:0002164,GO:0002209,GO:0002237,GO:0002376,GO:0003006,GO:0003008,GO:0003009,GO:0003012,GO:0003674,GO:0003824,GO:0004672,GO:0004674,GO:0004711,GO:0004712,GO:0005488,GO:0005515,GO:0005524,GO:0005575,GO:0005622,GO:0005623,GO:0005634,GO:0005654,GO:0005737,GO:0005739,GO:0005740,GO:…	2.3.2.27,2.7.11.1	ko:K04688,ko:K10696,ko:K22008	ko01521,ko01522,ko04012,ko04066,ko04140,ko04150,ko04151,ko04152,ko04211,ko04212,ko04213,ko04350,ko04371,ko04666,ko04714,ko04910,ko04931,ko05165,ko05200,ko05205,ko05210,ko05212,ko05221,ko05224,ko05225,ko05226,ko05231,map01521,map01522,map04012,map04066,map04140,map04150,map04151,map04152,map04211,map04212,map04213,map04350,map04371,map04666,map04714,map04910,map04931,map05165,map05200,map05205,map…				ko00000,ko00001,ko01000,ko01001,ko04121				Eukaryota	3XGE5@554915,KOG0598@1,KOG0598@2759	NA|NA|NA	T	Haspin like kinase domain	TRINITY_DN9_c3_g1_i5	XP_004340985.1
TRINITY_DN9_c3_g1_i8.p3|XP_004340985.1	4787.PITG_05521T0	1e-45	190.3	Peronosporales	RPS6KB2	GO:0000003,GO:0000082,GO:0000166,GO:0000278,GO:0000768,GO:0000902,GO:0000904,GO:0001101,GO:0001558,GO:0001662,GO:0002119,GO:0002164,GO:0002209,GO:0002237,GO:0002376,GO:0003006,GO:0003008,GO:0003009,GO:0003012,GO:0003674,GO:0003824,GO:0004672,GO:0004674,GO:0004711,GO:0004712,GO:0005488,GO:0005515,GO:0005524,GO:0005575,GO:0005622,GO:0005623,GO:0005634,GO:0005654,GO:0005737,GO:0005739,GO:0005740,GO:…	2.3.2.27,2.7.11.1	ko:K04688,ko:K10696,ko:K22008	ko01521,ko01522,ko04012,ko04066,ko04140,ko04150,ko04151,ko04152,ko04211,ko04212,ko04213,ko04350,ko04371,ko04666,ko04714,ko04910,ko04931,ko05165,ko05200,ko05205,ko05210,ko05212,ko05221,ko05224,ko05225,ko05226,ko05231,map01521,map01522,map04012,map04066,map04140,map04150,map04151,map04152,map04211,map04212,map04213,map04350,map04371,map04666,map04714,map04910,map04931,map05165,map05200,map05205,map…				ko00000,ko00001,ko01000,ko01001,ko04121				Eukaryota	3QDTX@4776,KOG0598@1,KOG0598@2759	NA|NA|NA	T	Protein kinase domain	TRINITY_DN9_c3_g1_i8	XP_004340985.1
TRINITY_DN9_c3_g1_i13.p2|XP_004340985.1	44689.DDB0220702	2e-93	349.4	Amoebozoa	RPS6KB2	GO:0000003,GO:0000082,GO:0000166,GO:0000278,GO:0000768,GO:0000902,GO:0000904,GO:0001101,GO:0001558,GO:0001662,GO:0002119,GO:0002164,GO:0002209,GO:0002237,GO:0002376,GO:0003006,GO:0003008,GO:0003009,GO:0003012,GO:0003674,GO:0003824,GO:0004672,GO:0004674,GO:0004711,GO:0004712,GO:0005488,GO:0005515,GO:0005524,GO:0005575,GO:0005622,GO:0005623,GO:0005634,GO:0005654,GO:0005737,GO:0005739,GO:0005740,GO:…	2.3.2.27,2.7.11.1	ko:K04688,ko:K10696,ko:K22008	ko01521,ko01522,ko04012,ko04066,ko04140,ko04150,ko04151,ko04152,ko04211,ko04212,ko04213,ko04350,ko04371,ko04666,ko04714,ko04910,ko04931,ko05165,ko05200,ko05205,ko05210,ko05212,ko05221,ko05224,ko05225,ko05226,ko05231,map01521,map01522,map04012,map04066,map04140,map04150,map04151,map04152,map04211,map04212,map04213,map04350,map04371,map04666,map04714,map04910,map04931,map05165,map05200,map05205,map…				ko00000,ko00001,ko01000,ko01001,ko04121				Eukaryota	3XGE5@554915,KOG0598@1,KOG0598@2759	NA|NA|NA	T	Haspin like kinase domain	TRINITY_DN9_c3_g1_i13	XP_004340985.1
TRINITY_DN9_c3_g1_i13.p5|XP_004340986.1	2903.EOD08252	1.7e-32	146	Eukaryota	ATP6V0D2	GO:0000041,GO:0000220,GO:0000322,GO:0000323,GO:0000324,GO:0000325,GO:0000329,GO:0000331,GO:0001654,GO:0001655,GO:0001763,GO:0001822,GO:0001947,GO:0002009,GO:0003002,GO:0003007,GO:0003143,GO:0003406,GO:0003674,GO:0003824,GO:0005215,GO:0005488,GO:0005575,GO:0005622,GO:0005623,GO:0005737,GO:0005764,GO:0005765,GO:0005768,GO:0005769,GO:0005773,GO:0005774,GO:0005794,GO:0005886,GO:0005911,GO:0006810,GO:…		ko:K02146,ko:K18164	ko00190,ko01100,ko04142,ko04145,ko04714,ko04721,ko04966,ko05110,ko05120,ko05152,ko05203,ko05323,map00190,map01100,map04142,map04145,map04714,map04721,map04966,map05110,map05120,map05152,map05203,map05323	M00160			ko00000,ko00001,ko00002,ko03029	3.A.2.2		iMM904.YLR447C,iND750.YLR447C	Eukaryota	COG1527@1,KOG2957@2759	NA|NA|NA	C	proton-exporting ATPase activity, phosphorylative mechanism	TRINITY_DN9_c3_g1_i13	XP_004340986.1
TRINITY_DN9_c3_g1_i7.p2|XP_004340985.1	44689.DDB0220702	2e-93	349.4	Amoebozoa	RPS6KB2	GO:0000003,GO:0000082,GO:0000166,GO:0000278,GO:0000768,GO:0000902,GO:0000904,GO:0001101,GO:0001558,GO:0001662,GO:0002119,GO:0002164,GO:0002209,GO:0002237,GO:0002376,GO:0003006,GO:0003008,GO:0003009,GO:0003012,GO:0003674,GO:0003824,GO:0004672,GO:0004674,GO:0004711,GO:0004712,GO:0005488,GO:0005515,GO:0005524,GO:0005575,GO:0005622,GO:0005623,GO:0005634,GO:0005654,GO:0005737,GO:0005739,GO:0005740,GO:…	2.3.2.27,2.7.11.1	ko:K04688,ko:K10696,ko:K22008	ko01521,ko01522,ko04012,ko04066,ko04140,ko04150,ko04151,ko04152,ko04211,ko04212,ko04213,ko04350,ko04371,ko04666,ko04714,ko04910,ko04931,ko05165,ko05200,ko05205,ko05210,ko05212,ko05221,ko05224,ko05225,ko05226,ko05231,map01521,map01522,map04012,map04066,map04140,map04150,map04151,map04152,map04211,map04212,map04213,map04350,map04371,map04666,map04714,map04910,map04931,map05165,map05200,map05205,map…				ko00000,ko00001,ko01000,ko01001,ko04121				Eukaryota	3XGE5@554915,KOG0598@1,KOG0598@2759	NA|NA|NA	T	Haspin like kinase domain	TRINITY_DN9_c3_g1_i7	XP_004340985.1
TRINITY_DN9_c3_g1_i1.p2|XP_004340985.1	44689.DDB0220702	2e-93	349.4	Amoebozoa	RPS6KB2	GO:0000003,GO:0000082,GO:0000166,GO:0000278,GO:0000768,GO:0000902,GO:0000904,GO:0001101,GO:0001558,GO:0001662,GO:0002119,GO:0002164,GO:0002209,GO:0002237,GO:0002376,GO:0003006,GO:0003008,GO:0003009,GO:0003012,GO:0003674,GO:0003824,GO:0004672,GO:0004674,GO:0004711,GO:0004712,GO:0005488,GO:0005515,GO:0005524,GO:0005575,GO:0005622,GO:0005623,GO:0005634,GO:0005654,GO:0005737,GO:0005739,GO:0005740,GO:…	2.3.2.27,2.7.11.1	ko:K04688,ko:K10696,ko:K22008	ko01521,ko01522,ko04012,ko04066,ko04140,ko04150,ko04151,ko04152,ko04211,ko04212,ko04213,ko04350,ko04371,ko04666,ko04714,ko04910,ko04931,ko05165,ko05200,ko05205,ko05210,ko05212,ko05221,ko05224,ko05225,ko05226,ko05231,map01521,map01522,map04012,map04066,map04140,map04150,map04151,map04152,map04211,map04212,map04213,map04350,map04371,map04666,map04714,map04910,map04931,map05165,map05200,map05205,map…				ko00000,ko00001,ko01000,ko01001,ko04121				Eukaryota	3XGE5@554915,KOG0598@1,KOG0598@2759	NA|NA|NA	T	Haspin like kinase domain	TRINITY_DN9_c3_g1_i1	XP_004340985.1
TRINITY_DN9_c3_g1_i12.p2|XP_004340985.1	44689.DDB0220702	2e-93	349.4	Amoebozoa	RPS6KB2	GO:0000003,GO:0000082,GO:0000166,GO:0000278,GO:0000768,GO:0000902,GO:0000904,GO:0001101,GO:0001558,GO:0001662,GO:0002119,GO:0002164,GO:0002209,GO:0002237,GO:0002376,GO:0003006,GO:0003008,GO:0003009,GO:0003012,GO:0003674,GO:0003824,GO:0004672,GO:0004674,GO:0004711,GO:0004712,GO:0005488,GO:0005515,GO:0005524,GO:0005575,GO:0005622,GO:0005623,GO:0005634,GO:0005654,GO:0005737,GO:0005739,GO:0005740,GO:…	2.3.2.27,2.7.11.1	ko:K04688,ko:K10696,ko:K22008	ko01521,ko01522,ko04012,ko04066,ko04140,ko04150,ko04151,ko04152,ko04211,ko04212,ko04213,ko04350,ko04371,ko04666,ko04714,ko04910,ko04931,ko05165,ko05200,ko05205,ko05210,ko05212,ko05221,ko05224,ko05225,ko05226,ko05231,map01521,map01522,map04012,map04066,map04140,map04150,map04151,map04152,map04211,map04212,map04213,map04350,map04371,map04666,map04714,map04910,map04931,map05165,map05200,map05205,map…				ko00000,ko00001,ko01000,ko01001,ko04121				Eukaryota	3XGE5@554915,KOG0598@1,KOG0598@2759	NA|NA|NA	T	Haspin like kinase domain	TRINITY_DN9_c3_g1_i12	XP_004340985.1
TRINITY_DN9_c3_g1_i3.p2|XP_004340985.1	4787.PITG_05521T0	1e-45	190.3	Peronosporales	RPS6KB2	GO:0000003,GO:0000082,GO:0000166,GO:0000278,GO:0000768,GO:0000902,GO:0000904,GO:0001101,GO:0001558,GO:0001662,GO:0002119,GO:0002164,GO:0002209,GO:0002237,GO:0002376,GO:0003006,GO:0003008,GO:0003009,GO:0003012,GO:0003674,GO:0003824,GO:0004672,GO:0004674,GO:0004711,GO:0004712,GO:0005488,GO:0005515,GO:0005524,GO:0005575,GO:0005622,GO:0005623,GO:0005634,GO:0005654,GO:0005737,GO:0005739,GO:0005740,GO:…	2.3.2.27,2.7.11.1	ko:K04688,ko:K10696,ko:K22008	ko01521,ko01522,ko04012,ko04066,ko04140,ko04150,ko04151,ko04152,ko04211,ko04212,ko04213,ko04350,ko04371,ko04666,ko04714,ko04910,ko04931,ko05165,ko05200,ko05205,ko05210,ko05212,ko05221,ko05224,ko05225,ko05226,ko05231,map01521,map01522,map04012,map04066,map04140,map04150,map04151,map04152,map04211,map04212,map04213,map04350,map04371,map04666,map04714,map04910,map04931,map05165,map05200,map05205,map…				ko00000,ko00001,ko01000,ko01001,ko04121				Eukaryota	3QDTX@4776,KOG0598@1,KOG0598@2759	NA|NA|NA	T	Protein kinase domain	TRINITY_DN9_c3_g1_i3	XP_004340985.1
TRINITY_DN9_c3_g1_i14.p2|XP_004340985.1	44689.DDB0220702	2e-93	349.4	Amoebozoa	RPS6KB2	GO:0000003,GO:0000082,GO:0000166,GO:0000278,GO:0000768,GO:0000902,GO:0000904,GO:0001101,GO:0001558,GO:0001662,GO:0002119,GO:0002164,GO:0002209,GO:0002237,GO:0002376,GO:0003006,GO:0003008,GO:0003009,GO:0003012,GO:0003674,GO:0003824,GO:0004672,GO:0004674,GO:0004711,GO:0004712,GO:0005488,GO:0005515,GO:0005524,GO:0005575,GO:0005622,GO:0005623,GO:0005634,GO:0005654,GO:0005737,GO:0005739,GO:0005740,GO:…	2.3.2.27,2.7.11.1	ko:K04688,ko:K10696,ko:K22008	ko01521,ko01522,ko04012,ko04066,ko04140,ko04150,ko04151,ko04152,ko04211,ko04212,ko04213,ko04350,ko04371,ko04666,ko04714,ko04910,ko04931,ko05165,ko05200,ko05205,ko05210,ko05212,ko05221,ko05224,ko05225,ko05226,ko05231,map01521,map01522,map04012,map04066,map04140,map04150,map04151,map04152,map04211,map04212,map04213,map04350,map04371,map04666,map04714,map04910,map04931,map05165,map05200,map05205,map…				ko00000,ko00001,ko01000,ko01001,ko04121				Eukaryota	3XGE5@554915,KOG0598@1,KOG0598@2759	NA|NA|NA	T	Haspin like kinase domain	TRINITY_DN9_c3_g1_i14	XP_004340985.1
TRINITY_DN9_c4_g1_i1.p1|XP_004337591.1	212035.YR826_MIMIV	1.1e-10	75.5	dsDNA viruses, no RNA stage													Viruses	4QAKR@10239,4QUUC@35237	NA|NA|NA	S	protein serine/threonine kinase activity	TRINITY_DN9_c4_g1_i1	XP_004337591.1
TRINITY_DN9_c4_g1_i5.p1|XP_004337591.1	212035.YR826_MIMIV	1.1e-10	75.5	dsDNA viruses, no RNA stage													Viruses	4QAKR@10239,4QUUC@35237	NA|NA|NA	S	protein serine/threonine kinase activity	TRINITY_DN9_c4_g1_i5	XP_004337591.1
TRINITY_DN9_c4_g1_i4.p1|XP_004337591.1	212035.YR826_MIMIV	1.1e-10	75.5	dsDNA viruses, no RNA stage													Viruses	4QAKR@10239,4QUUC@35237	NA|NA|NA	S	protein serine/threonine kinase activity	TRINITY_DN9_c4_g1_i4	XP_004337591.1
TRINITY_DN9_c7_g1_i3.p1|XP_004335842.1	212035.YR826_MIMIV	8.5e-47	193	dsDNA viruses, no RNA stage													Viruses	4QAKR@10239,4QUUC@35237	NA|NA|NA	S	protein serine/threonine kinase activity	TRINITY_DN9_c7_g1_i3	XP_004335842.1
TRINITY_DN38_c0_g1_i3.p1|XP_004356445.1	1121403.AUCV01000054_gene2593	2.3e-07	64.3	Desulfobacterales													Bacteria	1R504@1224,2MM6N@213118,2WKUI@28221,42QHC@68525,COG5184@1,COG5184@2	NA|NA|NA	DZ	Regulator of chromosome condensation (RCC1) repeat	TRINITY_DN38_c0_g1_i3	XP_004356445.1
TRINITY_DN38_c0_g1_i1.p1|XP_004356445.1	1121403.AUCV01000054_gene2593	2.2e-07	64.3	Desulfobacterales													Bacteria	1R504@1224,2MM6N@213118,2WKUI@28221,42QHC@68525,COG5184@1,COG5184@2	NA|NA|NA	DZ	Regulator of chromosome condensation (RCC1) repeat	TRINITY_DN38_c0_g1_i1	XP_004356445.1
TRINITY_DN38_c0_g1_i5.p1|XP_004356445.1	1121403.AUCV01000054_gene2593	2.3e-07	64.3	Desulfobacterales													Bacteria	1R504@1224,2MM6N@213118,2WKUI@28221,42QHC@68525,COG5184@1,COG5184@2	NA|NA|NA	DZ	Regulator of chromosome condensation (RCC1) repeat	TRINITY_DN38_c0_g1_i5	XP_004356445.1
TRINITY_DN38_c0_g1_i4.p1|XP_004356445.1	1121403.AUCV01000054_gene2593	2.2e-07	64.3	Desulfobacterales													Bacteria	1R504@1224,2MM6N@213118,2WKUI@28221,42QHC@68525,COG5184@1,COG5184@2	NA|NA|NA	DZ	Regulator of chromosome condensation (RCC1) repeat	TRINITY_DN38_c0_g1_i4	XP_004356445.1
TRINITY_DN38_c0_g2_i14.p3|XP_004336250.1	44689.DDB0237510	7.6e-12	77.8	Amoebozoa		GO:0003674,GO:0003824,GO:0004620,GO:0004630,GO:0005488,GO:0005509,GO:0005575,GO:0005622,GO:0005623,GO:0005737,GO:0005773,GO:0005856,GO:0005884,GO:0005938,GO:0006629,GO:0006644,GO:0006793,GO:0006796,GO:0006928,GO:0006935,GO:0008081,GO:0008150,GO:0008152,GO:0008277,GO:0009372,GO:0009605,GO:0009966,GO:0009987,GO:0010467,GO:0010646,GO:0015629,GO:0016020,GO:0016298,GO:0016787,GO:0016788,GO:0017157,GO:…	3.1.4.4	ko:K01115,ko:K06268,ko:K19932	ko00564,ko00565,ko01100,ko01110,ko04010,ko04014,ko04020,ko04022,ko04024,ko04071,ko04072,ko04114,ko04144,ko04218,ko04310,ko04360,ko04370,ko04380,ko04650,ko04658,ko04659,ko04660,ko04662,ko04666,ko04720,ko04724,ko04912,ko04921,ko04922,ko04924,ko05010,ko05014,ko05031,ko05152,ko05166,ko05167,ko05231,map00564,map00565,map01100,map01110,map04010,map04014,map04020,map04022,map04024,map04071,map04072,map0…		R01310,R02051,R07385	RC00017,RC00425	ko00000,ko00001,ko01000,ko01009,ko04131				Eukaryota	3XF7C@554915,COG5126@1,KOG0044@2759	NA|NA|NA	T	EF hand	TRINITY_DN38_c0_g2_i14	XP_004336250.1
TRINITY_DN38_c0_g2_i28.p3|XP_004336250.1	44689.DDB0237510	7.6e-12	77.8	Amoebozoa		GO:0003674,GO:0003824,GO:0004620,GO:0004630,GO:0005488,GO:0005509,GO:0005575,GO:0005622,GO:0005623,GO:0005737,GO:0005773,GO:0005856,GO:0005884,GO:0005938,GO:0006629,GO:0006644,GO:0006793,GO:0006796,GO:0006928,GO:0006935,GO:0008081,GO:0008150,GO:0008152,GO:0008277,GO:0009372,GO:0009605,GO:0009966,GO:0009987,GO:0010467,GO:0010646,GO:0015629,GO:0016020,GO:0016298,GO:0016787,GO:0016788,GO:0017157,GO:…	3.1.4.4	ko:K01115,ko:K06268,ko:K19932	ko00564,ko00565,ko01100,ko01110,ko04010,ko04014,ko04020,ko04022,ko04024,ko04071,ko04072,ko04114,ko04144,ko04218,ko04310,ko04360,ko04370,ko04380,ko04650,ko04658,ko04659,ko04660,ko04662,ko04666,ko04720,ko04724,ko04912,ko04921,ko04922,ko04924,ko05010,ko05014,ko05031,ko05152,ko05166,ko05167,ko05231,map00564,map00565,map01100,map01110,map04010,map04014,map04020,map04022,map04024,map04071,map04072,map0…		R01310,R02051,R07385	RC00017,RC00425	ko00000,ko00001,ko01000,ko01009,ko04131				Eukaryota	3XF7C@554915,COG5126@1,KOG0044@2759	NA|NA|NA	T	EF hand	TRINITY_DN38_c0_g2_i28	XP_004336250.1
TRINITY_DN38_c0_g2_i34.p3|XP_004336250.1	44689.DDB0237510	7.6e-12	77.8	Amoebozoa		GO:0003674,GO:0003824,GO:0004620,GO:0004630,GO:0005488,GO:0005509,GO:0005575,GO:0005622,GO:0005623,GO:0005737,GO:0005773,GO:0005856,GO:0005884,GO:0005938,GO:0006629,GO:0006644,GO:0006793,GO:0006796,GO:0006928,GO:0006935,GO:0008081,GO:0008150,GO:0008152,GO:0008277,GO:0009372,GO:0009605,GO:0009966,GO:0009987,GO:0010467,GO:0010646,GO:0015629,GO:0016020,GO:0016298,GO:0016787,GO:0016788,GO:0017157,GO:…	3.1.4.4	ko:K01115,ko:K06268,ko:K19932	ko00564,ko00565,ko01100,ko01110,ko04010,ko04014,ko04020,ko04022,ko04024,ko04071,ko04072,ko04114,ko04144,ko04218,ko04310,ko04360,ko04370,ko04380,ko04650,ko04658,ko04659,ko04660,ko04662,ko04666,ko04720,ko04724,ko04912,ko04921,ko04922,ko04924,ko05010,ko05014,ko05031,ko05152,ko05166,ko05167,ko05231,map00564,map00565,map01100,map01110,map04010,map04014,map04020,map04022,map04024,map04071,map04072,map0…		R01310,R02051,R07385	RC00017,RC00425	ko00000,ko00001,ko01000,ko01009,ko04131				Eukaryota	3XF7C@554915,COG5126@1,KOG0044@2759	NA|NA|NA	T	EF hand	TRINITY_DN38_c0_g2_i34	XP_004336250.1
TRINITY_DN38_c0_g2_i19.p3|XP_004336250.1	44689.DDB0237510	7.6e-12	77.8	Amoebozoa		GO:0003674,GO:0003824,GO:0004620,GO:0004630,GO:0005488,GO:0005509,GO:0005575,GO:0005622,GO:0005623,GO:0005737,GO:0005773,GO:0005856,GO:0005884,GO:0005938,GO:0006629,GO:0006644,GO:0006793,GO:0006796,GO:0006928,GO:0006935,GO:0008081,GO:0008150,GO:0008152,GO:0008277,GO:0009372,GO:0009605,GO:0009966,GO:0009987,GO:0010467,GO:0010646,GO:0015629,GO:0016020,GO:0016298,GO:0016787,GO:0016788,GO:0017157,GO:…	3.1.4.4	ko:K01115,ko:K06268,ko:K19932	ko00564,ko00565,ko01100,ko01110,ko04010,ko04014,ko04020,ko04022,ko04024,ko04071,ko04072,ko04114,ko04144,ko04218,ko04310,ko04360,ko04370,ko04380,ko04650,ko04658,ko04659,ko04660,ko04662,ko04666,ko04720,ko04724,ko04912,ko04921,ko04922,ko04924,ko05010,ko05014,ko05031,ko05152,ko05166,ko05167,ko05231,map00564,map00565,map01100,map01110,map04010,map04014,map04020,map04022,map04024,map04071,map04072,map0…		R01310,R02051,R07385	RC00017,RC00425	ko00000,ko00001,ko01000,ko01009,ko04131				Eukaryota	3XF7C@554915,COG5126@1,KOG0044@2759	NA|NA|NA	T	EF hand	TRINITY_DN38_c0_g2_i19	XP_004336250.1
TRINITY_DN38_c0_g2_i27.p3|XP_004336250.1	44689.DDB0237510	7.6e-12	77.8	Amoebozoa		GO:0003674,GO:0003824,GO:0004620,GO:0004630,GO:0005488,GO:0005509,GO:0005575,GO:0005622,GO:0005623,GO:0005737,GO:0005773,GO:0005856,GO:0005884,GO:0005938,GO:0006629,GO:0006644,GO:0006793,GO:0006796,GO:0006928,GO:0006935,GO:0008081,GO:0008150,GO:0008152,GO:0008277,GO:0009372,GO:0009605,GO:0009966,GO:0009987,GO:0010467,GO:0010646,GO:0015629,GO:0016020,GO:0016298,GO:0016787,GO:0016788,GO:0017157,GO:…	3.1.4.4	ko:K01115,ko:K06268,ko:K19932	ko00564,ko00565,ko01100,ko01110,ko04010,ko04014,ko04020,ko04022,ko04024,ko04071,ko04072,ko04114,ko04144,ko04218,ko04310,ko04360,ko04370,ko04380,ko04650,ko04658,ko04659,ko04660,ko04662,ko04666,ko04720,ko04724,ko04912,ko04921,ko04922,ko04924,ko05010,ko05014,ko05031,ko05152,ko05166,ko05167,ko05231,map00564,map00565,map01100,map01110,map04010,map04014,map04020,map04022,map04024,map04071,map04072,map0…		R01310,R02051,R07385	RC00017,RC00425	ko00000,ko00001,ko01000,ko01009,ko04131				Eukaryota	3XF7C@554915,COG5126@1,KOG0044@2759	NA|NA|NA	T	EF hand	TRINITY_DN38_c0_g2_i27	XP_004336250.1
TRINITY_DN38_c0_g2_i16.p3|XP_004336250.1	44689.DDB0237510	7.6e-12	77.8	Amoebozoa		GO:0003674,GO:0003824,GO:0004620,GO:0004630,GO:0005488,GO:0005509,GO:0005575,GO:0005622,GO:0005623,GO:0005737,GO:0005773,GO:0005856,GO:0005884,GO:0005938,GO:0006629,GO:0006644,GO:0006793,GO:0006796,GO:0006928,GO:0006935,GO:0008081,GO:0008150,GO:0008152,GO:0008277,GO:0009372,GO:0009605,GO:0009966,GO:0009987,GO:0010467,GO:0010646,GO:0015629,GO:0016020,GO:0016298,GO:0016787,GO:0016788,GO:0017157,GO:…	3.1.4.4	ko:K01115,ko:K06268,ko:K19932	ko00564,ko00565,ko01100,ko01110,ko04010,ko04014,ko04020,ko04022,ko04024,ko04071,ko04072,ko04114,ko04144,ko04218,ko04310,ko04360,ko04370,ko04380,ko04650,ko04658,ko04659,ko04660,ko04662,ko04666,ko04720,ko04724,ko04912,ko04921,ko04922,ko04924,ko05010,ko05014,ko05031,ko05152,ko05166,ko05167,ko05231,map00564,map00565,map01100,map01110,map04010,map04014,map04020,map04022,map04024,map04071,map04072,map0…		R01310,R02051,R07385	RC00017,RC00425	ko00000,ko00001,ko01000,ko01009,ko04131				Eukaryota	3XF7C@554915,COG5126@1,KOG0044@2759	NA|NA|NA	T	EF hand	TRINITY_DN38_c0_g2_i16	XP_004336250.1
TRINITY_DN38_c0_g2_i9.p3|XP_004336250.1	44689.DDB0237510	7.6e-12	77.8	Amoebozoa		GO:0003674,GO:0003824,GO:0004620,GO:0004630,GO:0005488,GO:0005509,GO:0005575,GO:0005622,GO:0005623,GO:0005737,GO:0005773,GO:0005856,GO:0005884,GO:0005938,GO:0006629,GO:0006644,GO:0006793,GO:0006796,GO:0006928,GO:0006935,GO:0008081,GO:0008150,GO:0008152,GO:0008277,GO:0009372,GO:0009605,GO:0009966,GO:0009987,GO:0010467,GO:0010646,GO:0015629,GO:0016020,GO:0016298,GO:0016787,GO:0016788,GO:0017157,GO:…	3.1.4.4	ko:K01115,ko:K06268,ko:K19932	ko00564,ko00565,ko01100,ko01110,ko04010,ko04014,ko04020,ko04022,ko04024,ko04071,ko04072,ko04114,ko04144,ko04218,ko04310,ko04360,ko04370,ko04380,ko04650,ko04658,ko04659,ko04660,ko04662,ko04666,ko04720,ko04724,ko04912,ko04921,ko04922,ko04924,ko05010,ko05014,ko05031,ko05152,ko05166,ko05167,ko05231,map00564,map00565,map01100,map01110,map04010,map04014,map04020,map04022,map04024,map04071,map04072,map0…		R01310,R02051,R07385	RC00017,RC00425	ko00000,ko00001,ko01000,ko01009,ko04131				Eukaryota	3XF7C@554915,COG5126@1,KOG0044@2759	NA|NA|NA	T	EF hand	TRINITY_DN38_c0_g2_i9	XP_004336250.1
TRINITY_DN38_c0_g2_i20.p3|XP_004336250.1	44689.DDB0237510	7.6e-12	77.8	Amoebozoa		GO:0003674,GO:0003824,GO:0004620,GO:0004630,GO:0005488,GO:0005509,GO:0005575,GO:0005622,GO:0005623,GO:0005737,GO:0005773,GO:0005856,GO:0005884,GO:0005938,GO:0006629,GO:0006644,GO:0006793,GO:0006796,GO:0006928,GO:0006935,GO:0008081,GO:0008150,GO:0008152,GO:0008277,GO:0009372,GO:0009605,GO:0009966,GO:0009987,GO:0010467,GO:0010646,GO:0015629,GO:0016020,GO:0016298,GO:0016787,GO:0016788,GO:0017157,GO:…	3.1.4.4	ko:K01115,ko:K06268,ko:K19932	ko00564,ko00565,ko01100,ko01110,ko04010,ko04014,ko04020,ko04022,ko04024,ko04071,ko04072,ko04114,ko04144,ko04218,ko04310,ko04360,ko04370,ko04380,ko04650,ko04658,ko04659,ko04660,ko04662,ko04666,ko04720,ko04724,ko04912,ko04921,ko04922,ko04924,ko05010,ko05014,ko05031,ko05152,ko05166,ko05167,ko05231,map00564,map00565,map01100,map01110,map04010,map04014,map04020,map04022,map04024,map04071,map04072,map0…		R01310,R02051,R07385	RC00017,RC00425	ko00000,ko00001,ko01000,ko01009,ko04131				Eukaryota	3XF7C@554915,COG5126@1,KOG0044@2759	NA|NA|NA	T	EF hand	TRINITY_DN38_c0_g2_i20	XP_004336250.1
TRINITY_DN38_c0_g2_i29.p3|XP_004336250.1	44689.DDB0237510	7.6e-12	77.8	Amoebozoa		GO:0003674,GO:0003824,GO:0004620,GO:0004630,GO:0005488,GO:0005509,GO:0005575,GO:0005622,GO:0005623,GO:0005737,GO:0005773,GO:0005856,GO:0005884,GO:0005938,GO:0006629,GO:0006644,GO:0006793,GO:0006796,GO:0006928,GO:0006935,GO:0008081,GO:0008150,GO:0008152,GO:0008277,GO:0009372,GO:0009605,GO:0009966,GO:0009987,GO:0010467,GO:0010646,GO:0015629,GO:0016020,GO:0016298,GO:0016787,GO:0016788,GO:0017157,GO:…	3.1.4.4	ko:K01115,ko:K06268,ko:K19932	ko00564,ko00565,ko01100,ko01110,ko04010,ko04014,ko04020,ko04022,ko04024,ko04071,ko04072,ko04114,ko04144,ko04218,ko04310,ko04360,ko04370,ko04380,ko04650,ko04658,ko04659,ko04660,ko04662,ko04666,ko04720,ko04724,ko04912,ko04921,ko04922,ko04924,ko05010,ko05014,ko05031,ko05152,ko05166,ko05167,ko05231,map00564,map00565,map01100,map01110,map04010,map04014,map04020,map04022,map04024,map04071,map04072,map0…		R01310,R02051,R07385	RC00017,RC00425	ko00000,ko00001,ko01000,ko01009,ko04131				Eukaryota	3XF7C@554915,COG5126@1,KOG0044@2759	NA|NA|NA	T	EF hand	TRINITY_DN38_c0_g2_i29	XP_004336250.1
TRINITY_DN38_c0_g2_i1.p2|XP_004336250.1	44689.DDB0237510	7.6e-12	77.8	Amoebozoa		GO:0003674,GO:0003824,GO:0004620,GO:0004630,GO:0005488,GO:0005509,GO:0005575,GO:0005622,GO:0005623,GO:0005737,GO:0005773,GO:0005856,GO:0005884,GO:0005938,GO:0006629,GO:0006644,GO:0006793,GO:0006796,GO:0006928,GO:0006935,GO:0008081,GO:0008150,GO:0008152,GO:0008277,GO:0009372,GO:0009605,GO:0009966,GO:0009987,GO:0010467,GO:0010646,GO:0015629,GO:0016020,GO:0016298,GO:0016787,GO:0016788,GO:0017157,GO:…	3.1.4.4	ko:K01115,ko:K06268,ko:K19932	ko00564,ko00565,ko01100,ko01110,ko04010,ko04014,ko04020,ko04022,ko04024,ko04071,ko04072,ko04114,ko04144,ko04218,ko04310,ko04360,ko04370,ko04380,ko04650,ko04658,ko04659,ko04660,ko04662,ko04666,ko04720,ko04724,ko04912,ko04921,ko04922,ko04924,ko05010,ko05014,ko05031,ko05152,ko05166,ko05167,ko05231,map00564,map00565,map01100,map01110,map04010,map04014,map04020,map04022,map04024,map04071,map04072,map0…		R01310,R02051,R07385	RC00017,RC00425	ko00000,ko00001,ko01000,ko01009,ko04131				Eukaryota	3XF7C@554915,COG5126@1,KOG0044@2759	NA|NA|NA	T	EF hand	TRINITY_DN38_c0_g2_i1	XP_004336250.1
TRINITY_DN38_c0_g2_i4.p3|XP_004336250.1	44689.DDB0237510	7.6e-12	77.8	Amoebozoa		GO:0003674,GO:0003824,GO:0004620,GO:0004630,GO:0005488,GO:0005509,GO:0005575,GO:0005622,GO:0005623,GO:0005737,GO:0005773,GO:0005856,GO:0005884,GO:0005938,GO:0006629,GO:0006644,GO:0006793,GO:0006796,GO:0006928,GO:0006935,GO:0008081,GO:0008150,GO:0008152,GO:0008277,GO:0009372,GO:0009605,GO:0009966,GO:0009987,GO:0010467,GO:0010646,GO:0015629,GO:0016020,GO:0016298,GO:0016787,GO:0016788,GO:0017157,GO:…	3.1.4.4	ko:K01115,ko:K06268,ko:K19932	ko00564,ko00565,ko01100,ko01110,ko04010,ko04014,ko04020,ko04022,ko04024,ko04071,ko04072,ko04114,ko04144,ko04218,ko04310,ko04360,ko04370,ko04380,ko04650,ko04658,ko04659,ko04660,ko04662,ko04666,ko04720,ko04724,ko04912,ko04921,ko04922,ko04924,ko05010,ko05014,ko05031,ko05152,ko05166,ko05167,ko05231,map00564,map00565,map01100,map01110,map04010,map04014,map04020,map04022,map04024,map04071,map04072,map0…		R01310,R02051,R07385	RC00017,RC00425	ko00000,ko00001,ko01000,ko01009,ko04131				Eukaryota	3XF7C@554915,COG5126@1,KOG0044@2759	NA|NA|NA	T	EF hand	TRINITY_DN38_c0_g2_i4	XP_004336250.1
TRINITY_DN38_c0_g2_i11.p3|XP_004336250.1	44689.DDB0237510	7.6e-12	77.8	Amoebozoa		GO:0003674,GO:0003824,GO:0004620,GO:0004630,GO:0005488,GO:0005509,GO:0005575,GO:0005622,GO:0005623,GO:0005737,GO:0005773,GO:0005856,GO:0005884,GO:0005938,GO:0006629,GO:0006644,GO:0006793,GO:0006796,GO:0006928,GO:0006935,GO:0008081,GO:0008150,GO:0008152,GO:0008277,GO:0009372,GO:0009605,GO:0009966,GO:0009987,GO:0010467,GO:0010646,GO:0015629,GO:0016020,GO:0016298,GO:0016787,GO:0016788,GO:0017157,GO:…	3.1.4.4	ko:K01115,ko:K06268,ko:K19932	ko00564,ko00565,ko01100,ko01110,ko04010,ko04014,ko04020,ko04022,ko04024,ko04071,ko04072,ko04114,ko04144,ko04218,ko04310,ko04360,ko04370,ko04380,ko04650,ko04658,ko04659,ko04660,ko04662,ko04666,ko04720,ko04724,ko04912,ko04921,ko04922,ko04924,ko05010,ko05014,ko05031,ko05152,ko05166,ko05167,ko05231,map00564,map00565,map01100,map01110,map04010,map04014,map04020,map04022,map04024,map04071,map04072,map0…		R01310,R02051,R07385	RC00017,RC00425	ko00000,ko00001,ko01000,ko01009,ko04131				Eukaryota	3XF7C@554915,COG5126@1,KOG0044@2759	NA|NA|NA	T	EF hand	TRINITY_DN38_c0_g2_i11	XP_004336250.1
TRINITY_DN38_c0_g2_i3.p3|XP_004336250.1	44689.DDB0237510	7.6e-12	77.8	Amoebozoa		GO:0003674,GO:0003824,GO:0004620,GO:0004630,GO:0005488,GO:0005509,GO:0005575,GO:0005622,GO:0005623,GO:0005737,GO:0005773,GO:0005856,GO:0005884,GO:0005938,GO:0006629,GO:0006644,GO:0006793,GO:0006796,GO:0006928,GO:0006935,GO:0008081,GO:0008150,GO:0008152,GO:0008277,GO:0009372,GO:0009605,GO:0009966,GO:0009987,GO:0010467,GO:0010646,GO:0015629,GO:0016020,GO:0016298,GO:0016787,GO:0016788,GO:0017157,GO:…	3.1.4.4	ko:K01115,ko:K06268,ko:K19932	ko00564,ko00565,ko01100,ko01110,ko04010,ko04014,ko04020,ko04022,ko04024,ko04071,ko04072,ko04114,ko04144,ko04218,ko04310,ko04360,ko04370,ko04380,ko04650,ko04658,ko04659,ko04660,ko04662,ko04666,ko04720,ko04724,ko04912,ko04921,ko04922,ko04924,ko05010,ko05014,ko05031,ko05152,ko05166,ko05167,ko05231,map00564,map00565,map01100,map01110,map04010,map04014,map04020,map04022,map04024,map04071,map04072,map0…		R01310,R02051,R07385	RC00017,RC00425	ko00000,ko00001,ko01000,ko01009,ko04131				Eukaryota	3XF7C@554915,COG5126@1,KOG0044@2759	NA|NA|NA	T	EF hand	TRINITY_DN38_c0_g2_i3	XP_004336250.1
TRINITY_DN38_c0_g2_i25.p3|XP_004336250.1	44689.DDB0237510	7.6e-12	77.8	Amoebozoa		GO:0003674,GO:0003824,GO:0004620,GO:0004630,GO:0005488,GO:0005509,GO:0005575,GO:0005622,GO:0005623,GO:0005737,GO:0005773,GO:0005856,GO:0005884,GO:0005938,GO:0006629,GO:0006644,GO:0006793,GO:0006796,GO:0006928,GO:0006935,GO:0008081,GO:0008150,GO:0008152,GO:0008277,GO:0009372,GO:0009605,GO:0009966,GO:0009987,GO:0010467,GO:0010646,GO:0015629,GO:0016020,GO:0016298,GO:0016787,GO:0016788,GO:0017157,GO:…	3.1.4.4	ko:K01115,ko:K06268,ko:K19932	ko00564,ko00565,ko01100,ko01110,ko04010,ko04014,ko04020,ko04022,ko04024,ko04071,ko04072,ko04114,ko04144,ko04218,ko04310,ko04360,ko04370,ko04380,ko04650,ko04658,ko04659,ko04660,ko04662,ko04666,ko04720,ko04724,ko04912,ko04921,ko04922,ko04924,ko05010,ko05014,ko05031,ko05152,ko05166,ko05167,ko05231,map00564,map00565,map01100,map01110,map04010,map04014,map04020,map04022,map04024,map04071,map04072,map0…		R01310,R02051,R07385	RC00017,RC00425	ko00000,ko00001,ko01000,ko01009,ko04131				Eukaryota	3XF7C@554915,COG5126@1,KOG0044@2759	NA|NA|NA	T	EF hand	TRINITY_DN38_c0_g2_i25	XP_004336250.1
TRINITY_DN38_c0_g2_i13.p3|XP_004336250.1	44689.DDB0237510	7.6e-12	77.8	Amoebozoa		GO:0003674,GO:0003824,GO:0004620,GO:0004630,GO:0005488,GO:0005509,GO:0005575,GO:0005622,GO:0005623,GO:0005737,GO:0005773,GO:0005856,GO:0005884,GO:0005938,GO:0006629,GO:0006644,GO:0006793,GO:0006796,GO:0006928,GO:0006935,GO:0008081,GO:0008150,GO:0008152,GO:0008277,GO:0009372,GO:0009605,GO:0009966,GO:0009987,GO:0010467,GO:0010646,GO:0015629,GO:0016020,GO:0016298,GO:0016787,GO:0016788,GO:0017157,GO:…	3.1.4.4	ko:K01115,ko:K06268,ko:K19932	ko00564,ko00565,ko01100,ko01110,ko04010,ko04014,ko04020,ko04022,ko04024,ko04071,ko04072,ko04114,ko04144,ko04218,ko04310,ko04360,ko04370,ko04380,ko04650,ko04658,ko04659,ko04660,ko04662,ko04666,ko04720,ko04724,ko04912,ko04921,ko04922,ko04924,ko05010,ko05014,ko05031,ko05152,ko05166,ko05167,ko05231,map00564,map00565,map01100,map01110,map04010,map04014,map04020,map04022,map04024,map04071,map04072,map0…		R01310,R02051,R07385	RC00017,RC00425	ko00000,ko00001,ko01000,ko01009,ko04131				Eukaryota	3XF7C@554915,COG5126@1,KOG0044@2759	NA|NA|NA	T	EF hand	TRINITY_DN38_c0_g2_i13	XP_004336250.1
TRINITY_DN38_c0_g3_i2.p1|XP_004336240.1	5786.XP_003293130.1	5e-102	377.9	Amoebozoa		GO:0000166,GO:0000278,GO:0000281,GO:0000910,GO:0003674,GO:0003824,GO:0004672,GO:0004674,GO:0004687,GO:0005488,GO:0005524,GO:0005575,GO:0005622,GO:0005623,GO:0005737,GO:0006464,GO:0006468,GO:0006793,GO:0006796,GO:0006807,GO:0007049,GO:0007154,GO:0007165,GO:0008144,GO:0008150,GO:0008152,GO:0009987,GO:0016301,GO:0016310,GO:0016462,GO:0016740,GO:0016772,GO:0016773,GO:0016787,GO:0016817,GO:0016818,GO:…	2.7.11.17	ko:K08794	ko04921,ko04925,map04921,map04925				ko00000,ko00001,ko01000,ko01001				Eukaryota	3X89D@554915,KOG0032@1,KOG0032@2759	NA|NA|NA	T	belongs to the protein kinase superfamily	TRINITY_DN38_c0_g3_i2	XP_004336240.1
TRINITY_DN38_c0_g3_i1.p2|XP_004336240.1	5786.XP_003293130.1	6e-84	317.4	Amoebozoa		GO:0000166,GO:0000278,GO:0000281,GO:0000910,GO:0003674,GO:0003824,GO:0004672,GO:0004674,GO:0004687,GO:0005488,GO:0005524,GO:0005575,GO:0005622,GO:0005623,GO:0005737,GO:0006464,GO:0006468,GO:0006793,GO:0006796,GO:0006807,GO:0007049,GO:0007154,GO:0007165,GO:0008144,GO:0008150,GO:0008152,GO:0009987,GO:0016301,GO:0016310,GO:0016462,GO:0016740,GO:0016772,GO:0016773,GO:0016787,GO:0016817,GO:0016818,GO:…	2.7.11.17	ko:K08794	ko04921,ko04925,map04921,map04925				ko00000,ko00001,ko01000,ko01001				Eukaryota	3X89D@554915,KOG0032@1,KOG0032@2759	NA|NA|NA	T	belongs to the protein kinase superfamily	TRINITY_DN38_c0_g3_i1	XP_004336240.1
TRINITY_DN38_c0_g3_i6.p2|XP_004336240.1	5786.XP_003293130.1	6e-84	317.4	Amoebozoa		GO:0000166,GO:0000278,GO:0000281,GO:0000910,GO:0003674,GO:0003824,GO:0004672,GO:0004674,GO:0004687,GO:0005488,GO:0005524,GO:0005575,GO:0005622,GO:0005623,GO:0005737,GO:0006464,GO:0006468,GO:0006793,GO:0006796,GO:0006807,GO:0007049,GO:0007154,GO:0007165,GO:0008144,GO:0008150,GO:0008152,GO:0009987,GO:0016301,GO:0016310,GO:0016462,GO:0016740,GO:0016772,GO:0016773,GO:0016787,GO:0016817,GO:0016818,GO:…	2.7.11.17	ko:K08794	ko04921,ko04925,map04921,map04925				ko00000,ko00001,ko01000,ko01001				Eukaryota	3X89D@554915,KOG0032@1,KOG0032@2759	NA|NA|NA	T	belongs to the protein kinase superfamily	TRINITY_DN38_c0_g3_i6	XP_004336240.1
TRINITY_DN38_c0_g3_i5.p2|XP_004336240.1	5786.XP_003293130.1	5e-102	377.9	Amoebozoa		GO:0000166,GO:0000278,GO:0000281,GO:0000910,GO:0003674,GO:0003824,GO:0004672,GO:0004674,GO:0004687,GO:0005488,GO:0005524,GO:0005575,GO:0005622,GO:0005623,GO:0005737,GO:0006464,GO:0006468,GO:0006793,GO:0006796,GO:0006807,GO:0007049,GO:0007154,GO:0007165,GO:0008144,GO:0008150,GO:0008152,GO:0009987,GO:0016301,GO:0016310,GO:0016462,GO:0016740,GO:0016772,GO:0016773,GO:0016787,GO:0016817,GO:0016818,GO:…	2.7.11.17	ko:K08794	ko04921,ko04925,map04921,map04925				ko00000,ko00001,ko01000,ko01001				Eukaryota	3X89D@554915,KOG0032@1,KOG0032@2759	NA|NA|NA	T	belongs to the protein kinase superfamily	TRINITY_DN38_c0_g3_i5	XP_004336240.1
TRINITY_DN4_c0_g1_i1.p1|XP_004341030.1	653948.CCA16523	1e-17	98.2	Eukaryota													Eukaryota	2C0HS@1,2RXFR@2759	NA|NA|NA			TRINITY_DN4_c0_g1_i1	XP_004341030.1
TRINITY_DN44_c0_g1_i9.p2|XP_004340875.1	44689.DDB0267116	3.9e-51	208.8	Amoebozoa													Eukaryota	2D391@1,2SQPU@2759,3X8SA@554915	NA|NA|NA			TRINITY_DN44_c0_g1_i9	XP_004340875.1
TRINITY_DN44_c0_g1_i3.p6|XP_004340873.1	6326.BUX.s00116.276	8.9e-13	80.9	Chromadorea				ko:K17796					ko00000,ko02000,ko03029	3.A.8.1			Nematoda	1KWPG@119089,3A3FB@33154,3BSTK@33208,3E4F3@33213,40E3V@6231,KOG4836@1,KOG4836@2759	NA|NA|NA	U	TIM21	TRINITY_DN44_c0_g1_i3	XP_004340873.1
TRINITY_DN44_c0_g1_i7.p1|XP_004340875.1	5786.XP_003291030.1	2.4e-13	82.4	Amoebozoa													Eukaryota	2D391@1,2SQPU@2759,3X8SA@554915	NA|NA|NA			TRINITY_DN44_c0_g1_i7	XP_004340875.1
TRINITY_DN44_c0_g1_i14.p3|XP_004340875.1	44689.DDB0267116	3.9e-51	208.8	Amoebozoa													Eukaryota	2D391@1,2SQPU@2759,3X8SA@554915	NA|NA|NA			TRINITY_DN44_c0_g1_i14	XP_004340875.1
TRINITY_DN44_c0_g1_i27.p8|XP_004340873.1	6326.BUX.s00116.276	8.6e-11	73.6	Chromadorea				ko:K17796					ko00000,ko02000,ko03029	3.A.8.1			Nematoda	1KWPG@119089,3A3FB@33154,3BSTK@33208,3E4F3@33213,40E3V@6231,KOG4836@1,KOG4836@2759	NA|NA|NA	U	TIM21	TRINITY_DN44_c0_g1_i27	XP_004340873.1
TRINITY_DN44_c0_g1_i12.p6|XP_004340873.1	6326.BUX.s00116.276	7.7e-13	80.9	Chromadorea				ko:K17796					ko00000,ko02000,ko03029	3.A.8.1			Nematoda	1KWPG@119089,3A3FB@33154,3BSTK@33208,3E4F3@33213,40E3V@6231,KOG4836@1,KOG4836@2759	NA|NA|NA	U	TIM21	TRINITY_DN44_c0_g1_i12	XP_004340873.1
TRINITY_DN44_c0_g1_i12.p3|XP_004340875.1	44689.DDB0267116	3.9e-51	208.8	Amoebozoa													Eukaryota	2D391@1,2SQPU@2759,3X8SA@554915	NA|NA|NA			TRINITY_DN44_c0_g1_i12	XP_004340875.1
TRINITY_DN44_c0_g1_i28.p2|XP_004340875.1	44689.DDB0267116	3.9e-51	208.8	Amoebozoa													Eukaryota	2D391@1,2SQPU@2759,3X8SA@554915	NA|NA|NA			TRINITY_DN44_c0_g1_i28	XP_004340875.1
TRINITY_DN44_c0_g1_i4.p1|XP_004340875.1	44689.DDB0267116	3.9e-51	208.8	Amoebozoa													Eukaryota	2D391@1,2SQPU@2759,3X8SA@554915	NA|NA|NA			TRINITY_DN44_c0_g1_i4	XP_004340875.1
TRINITY_DN44_c0_g1_i29.p1|XP_004340875.1	44689.DDB0267116	3.9e-51	208.8	Amoebozoa													Eukaryota	2D391@1,2SQPU@2759,3X8SA@554915	NA|NA|NA			TRINITY_DN44_c0_g1_i29	XP_004340875.1
TRINITY_DN44_c0_g1_i33.p3|XP_004340874.1	34740.HMEL005347-PA	7.1e-14	85.1	Lepidoptera		GO:0000151,GO:0000209,GO:0001654,GO:0001736,GO:0001738,GO:0001745,GO:0001932,GO:0001934,GO:0002009,GO:0003002,GO:0003674,GO:0005488,GO:0005515,GO:0005575,GO:0005622,GO:0005623,GO:0005634,GO:0005737,GO:0006464,GO:0006508,GO:0006511,GO:0006515,GO:0006807,GO:0006950,GO:0007163,GO:0007164,GO:0007275,GO:0007350,GO:0007365,GO:0007367,GO:0007389,GO:0007423,GO:0008150,GO:0008152,GO:0008589,GO:0009056,GO:…		ko:K10523	ko04340,ko04341,map04340,map04341	M00384			ko00000,ko00001,ko00002,ko04121				Arthropoda	38DSA@33154,3BFGK@33208,3CR5U@33213,3SKER@50557,41UVD@6656,4435S@7088,KOG1987@1,KOG1987@2759	NA|NA|NA	D	meprin and TRAF homology	TRINITY_DN44_c0_g1_i33	XP_004340874.1
TRINITY_DN44_c0_g1_i33.p5|XP_004340875.1	44689.DDB0267116	3.9e-51	208.8	Amoebozoa													Eukaryota	2D391@1,2SQPU@2759,3X8SA@554915	NA|NA|NA			TRINITY_DN44_c0_g1_i33	XP_004340875.1
TRINITY_DN44_c0_g1_i13.p2|XP_004340875.1	44689.DDB0267116	3.9e-51	208.8	Amoebozoa													Eukaryota	2D391@1,2SQPU@2759,3X8SA@554915	NA|NA|NA			TRINITY_DN44_c0_g1_i13	XP_004340875.1
TRINITY_DN44_c0_g1_i32.p3|XP_004340875.1	44689.DDB0267116	3.9e-51	208.8	Amoebozoa													Eukaryota	2D391@1,2SQPU@2759,3X8SA@554915	NA|NA|NA			TRINITY_DN44_c0_g1_i32	XP_004340875.1
TRINITY_DN27_c0_g1_i6.p4|XP_004336814.1	42099.EPrPV00000015347	9e-13	82	Eukaryota													Eukaryota	KOG3649@1,KOG3649@2759	NA|NA|NA	S	negative regulation of serine-type peptidase activity	TRINITY_DN27_c0_g1_i6	XP_004336814.1
TRINITY_DN27_c0_g1_i7.p4|XP_004336814.1	42099.EPrPV00000015347	9e-13	82	Eukaryota													Eukaryota	KOG3649@1,KOG3649@2759	NA|NA|NA	S	negative regulation of serine-type peptidase activity	TRINITY_DN27_c0_g1_i7	XP_004336814.1
TRINITY_DN27_c0_g1_i8.p4|XP_004336814.1	42099.EPrPV00000015347	9e-13	82	Eukaryota													Eukaryota	KOG3649@1,KOG3649@2759	NA|NA|NA	S	negative regulation of serine-type peptidase activity	TRINITY_DN27_c0_g1_i8	XP_004336814.1
TRINITY_DN27_c0_g1_i3.p4|XP_004336814.1	42099.EPrPV00000015347	9.1e-13	82	Eukaryota													Eukaryota	KOG3649@1,KOG3649@2759	NA|NA|NA	S	negative regulation of serine-type peptidase activity	TRINITY_DN27_c0_g1_i3	XP_004336814.1
TRINITY_DN27_c1_g1_i16.p2|XP_004337348.1	5762.XP_002683608.1	4.9e-41	176	Eukaryota				ko:K18416,ko:K18418					ko00000,ko01000,ko03019,ko03036				Eukaryota	COG5018@1,KOG0542@2759	NA|NA|NA	L	Exonuclease	TRINITY_DN27_c1_g1_i16	XP_004337348.1
TRINITY_DN27_c1_g1_i12.p2|XP_004337348.1	5762.XP_002683608.1	4.9e-41	176	Eukaryota				ko:K18416,ko:K18418					ko00000,ko01000,ko03019,ko03036				Eukaryota	COG5018@1,KOG0542@2759	NA|NA|NA	L	Exonuclease	TRINITY_DN27_c1_g1_i12	XP_004337348.1
TRINITY_DN27_c1_g1_i13.p2|XP_004337348.1	5762.XP_002683608.1	4.9e-41	176	Eukaryota				ko:K18416,ko:K18418					ko00000,ko01000,ko03019,ko03036				Eukaryota	COG5018@1,KOG0542@2759	NA|NA|NA	L	Exonuclease	TRINITY_DN27_c1_g1_i13	XP_004337348.1
TRINITY_DN27_c1_g1_i1.p1|XP_004337348.1	5762.XP_002683608.1	4.9e-41	176	Eukaryota				ko:K18416,ko:K18418					ko00000,ko01000,ko03019,ko03036				Eukaryota	COG5018@1,KOG0542@2759	NA|NA|NA	L	Exonuclease	TRINITY_DN27_c1_g1_i1	XP_004337348.1
TRINITY_DN27_c1_g1_i6.p2|XP_004337348.1	5762.XP_002683608.1	4.9e-41	176	Eukaryota				ko:K18416,ko:K18418					ko00000,ko01000,ko03019,ko03036				Eukaryota	COG5018@1,KOG0542@2759	NA|NA|NA	L	Exonuclease	TRINITY_DN27_c1_g1_i6	XP_004337348.1
TRINITY_DN27_c1_g1_i19.p2|XP_004337348.1	5762.XP_002683608.1	4.9e-41	176	Eukaryota				ko:K18416,ko:K18418					ko00000,ko01000,ko03019,ko03036				Eukaryota	COG5018@1,KOG0542@2759	NA|NA|NA	L	Exonuclease	TRINITY_DN27_c1_g1_i19	XP_004337348.1
TRINITY_DN27_c1_g1_i17.p2|XP_004337348.1	5762.XP_002683608.1	4.9e-41	176	Eukaryota				ko:K18416,ko:K18418					ko00000,ko01000,ko03019,ko03036				Eukaryota	COG5018@1,KOG0542@2759	NA|NA|NA	L	Exonuclease	TRINITY_DN27_c1_g1_i17	XP_004337348.1
TRINITY_DN27_c1_g1_i20.p2|XP_004337348.1	5762.XP_002683608.1	4.9e-41	176	Eukaryota				ko:K18416,ko:K18418					ko00000,ko01000,ko03019,ko03036				Eukaryota	COG5018@1,KOG0542@2759	NA|NA|NA	L	Exonuclease	TRINITY_DN27_c1_g1_i20	XP_004337348.1
TRINITY_DN27_c1_g1_i10.p2|XP_004337348.1	5762.XP_002683608.1	4.9e-41	176	Eukaryota				ko:K18416,ko:K18418					ko00000,ko01000,ko03019,ko03036				Eukaryota	COG5018@1,KOG0542@2759	NA|NA|NA	L	Exonuclease	TRINITY_DN27_c1_g1_i10	XP_004337348.1
TRINITY_DN27_c1_g1_i3.p2|XP_004337348.1	5762.XP_002683608.1	1.7e-34	154.5	Eukaryota				ko:K18416,ko:K18418					ko00000,ko01000,ko03019,ko03036				Eukaryota	COG5018@1,KOG0542@2759	NA|NA|NA	L	Exonuclease	TRINITY_DN27_c1_g1_i3	XP_004337348.1
TRINITY_DN27_c1_g1_i24.p2|XP_004337348.1	5762.XP_002683608.1	4.9e-41	176	Eukaryota				ko:K18416,ko:K18418					ko00000,ko01000,ko03019,ko03036				Eukaryota	COG5018@1,KOG0542@2759	NA|NA|NA	L	Exonuclease	TRINITY_DN27_c1_g1_i24	XP_004337348.1
TRINITY_DN27_c1_g1_i22.p2|XP_004337348.1	5762.XP_002683608.1	4.9e-41	176	Eukaryota				ko:K18416,ko:K18418					ko00000,ko01000,ko03019,ko03036				Eukaryota	COG5018@1,KOG0542@2759	NA|NA|NA	L	Exonuclease	TRINITY_DN27_c1_g1_i22	XP_004337348.1
TRINITY_DN27_c1_g1_i14.p2|XP_004337348.1	5762.XP_002683608.1	4.9e-41	176	Eukaryota				ko:K18416,ko:K18418					ko00000,ko01000,ko03019,ko03036				Eukaryota	COG5018@1,KOG0542@2759	NA|NA|NA	L	Exonuclease	TRINITY_DN27_c1_g1_i14	XP_004337348.1
TRINITY_DN27_c1_g1_i15.p2|XP_004337348.1	5762.XP_002683608.1	4.9e-41	176	Eukaryota				ko:K18416,ko:K18418					ko00000,ko01000,ko03019,ko03036				Eukaryota	COG5018@1,KOG0542@2759	NA|NA|NA	L	Exonuclease	TRINITY_DN27_c1_g1_i15	XP_004337348.1
TRINITY_DN27_c1_g1_i21.p2|XP_004337348.1	5762.XP_002683608.1	4.9e-41	176	Eukaryota				ko:K18416,ko:K18418					ko00000,ko01000,ko03019,ko03036				Eukaryota	COG5018@1,KOG0542@2759	NA|NA|NA	L	Exonuclease	TRINITY_DN27_c1_g1_i21	XP_004337348.1
TRINITY_DN27_c2_g1_i14.p1|XP_004341141.1	5786.XP_003286026.1	5.1e-110	405.2	Amoebozoa	SLC25A12	GO:0003333,GO:0003674,GO:0005215,GO:0005310,GO:0005313,GO:0005326,GO:0005342,GO:0005488,GO:0005509,GO:0005515,GO:0005575,GO:0005622,GO:0005623,GO:0005737,GO:0005739,GO:0005740,GO:0005743,GO:0005886,GO:0005887,GO:0005975,GO:0005996,GO:0006006,GO:0006091,GO:0006094,GO:0006139,GO:0006163,GO:0006164,GO:0006725,GO:0006753,GO:0006754,GO:0006793,GO:0006796,GO:0006807,GO:0006810,GO:0006811,GO:0006820,GO:…		ko:K15105					ko00000,ko02000	2.A.29.14.1,2.A.29.14.2,2.A.29.14.4		iMM904.YPR021C	Eukaryota	3XF8V@554915,KOG0751@1,KOG0751@2759	NA|NA|NA	C	EF hand	TRINITY_DN27_c2_g1_i14	XP_004341141.1
TRINITY_DN27_c2_g1_i9.p1|XP_004341141.1	5786.XP_003286026.1	1.3e-131	477.2	Amoebozoa	SLC25A12	GO:0003333,GO:0003674,GO:0005215,GO:0005310,GO:0005313,GO:0005326,GO:0005342,GO:0005488,GO:0005509,GO:0005515,GO:0005575,GO:0005622,GO:0005623,GO:0005737,GO:0005739,GO:0005740,GO:0005743,GO:0005886,GO:0005887,GO:0005975,GO:0005996,GO:0006006,GO:0006091,GO:0006094,GO:0006139,GO:0006163,GO:0006164,GO:0006725,GO:0006753,GO:0006754,GO:0006793,GO:0006796,GO:0006807,GO:0006810,GO:0006811,GO:0006820,GO:…		ko:K15105					ko00000,ko02000	2.A.29.14.1,2.A.29.14.2,2.A.29.14.4		iMM904.YPR021C	Eukaryota	3XF8V@554915,KOG0751@1,KOG0751@2759	NA|NA|NA	C	EF hand	TRINITY_DN27_c2_g1_i9	XP_004341141.1
TRINITY_DN27_c2_g1_i1.p1|XP_004341141.1	5786.XP_003286026.1	5.8e-128	464.9	Amoebozoa	SLC25A12	GO:0003333,GO:0003674,GO:0005215,GO:0005310,GO:0005313,GO:0005326,GO:0005342,GO:0005488,GO:0005509,GO:0005515,GO:0005575,GO:0005622,GO:0005623,GO:0005737,GO:0005739,GO:0005740,GO:0005743,GO:0005886,GO:0005887,GO:0005975,GO:0005996,GO:0006006,GO:0006091,GO:0006094,GO:0006139,GO:0006163,GO:0006164,GO:0006725,GO:0006753,GO:0006754,GO:0006793,GO:0006796,GO:0006807,GO:0006810,GO:0006811,GO:0006820,GO:…		ko:K15105					ko00000,ko02000	2.A.29.14.1,2.A.29.14.2,2.A.29.14.4		iMM904.YPR021C	Eukaryota	3XF8V@554915,KOG0751@1,KOG0751@2759	NA|NA|NA	C	EF hand	TRINITY_DN27_c2_g1_i1	XP_004341141.1
TRINITY_DN27_c2_g1_i12.p1|XP_004341141.1	5786.XP_003286026.1	9.1e-114	417.9	Amoebozoa	SLC25A12	GO:0003333,GO:0003674,GO:0005215,GO:0005310,GO:0005313,GO:0005326,GO:0005342,GO:0005488,GO:0005509,GO:0005515,GO:0005575,GO:0005622,GO:0005623,GO:0005737,GO:0005739,GO:0005740,GO:0005743,GO:0005886,GO:0005887,GO:0005975,GO:0005996,GO:0006006,GO:0006091,GO:0006094,GO:0006139,GO:0006163,GO:0006164,GO:0006725,GO:0006753,GO:0006754,GO:0006793,GO:0006796,GO:0006807,GO:0006810,GO:0006811,GO:0006820,GO:…		ko:K15105					ko00000,ko02000	2.A.29.14.1,2.A.29.14.2,2.A.29.14.4		iMM904.YPR021C	Eukaryota	3XF8V@554915,KOG0751@1,KOG0751@2759	NA|NA|NA	C	EF hand	TRINITY_DN27_c2_g1_i12	XP_004341141.1
TRINITY_DN27_c2_g1_i5.p1|XP_004341141.1	5786.XP_003286026.1	5.8e-128	464.9	Amoebozoa	SLC25A12	GO:0003333,GO:0003674,GO:0005215,GO:0005310,GO:0005313,GO:0005326,GO:0005342,GO:0005488,GO:0005509,GO:0005515,GO:0005575,GO:0005622,GO:0005623,GO:0005737,GO:0005739,GO:0005740,GO:0005743,GO:0005886,GO:0005887,GO:0005975,GO:0005996,GO:0006006,GO:0006091,GO:0006094,GO:0006139,GO:0006163,GO:0006164,GO:0006725,GO:0006753,GO:0006754,GO:0006793,GO:0006796,GO:0006807,GO:0006810,GO:0006811,GO:0006820,GO:…		ko:K15105					ko00000,ko02000	2.A.29.14.1,2.A.29.14.2,2.A.29.14.4		iMM904.YPR021C	Eukaryota	3XF8V@554915,KOG0751@1,KOG0751@2759	NA|NA|NA	C	EF hand	TRINITY_DN27_c2_g1_i5	XP_004341141.1
TRINITY_DN27_c2_g1_i6.p1|XP_004341141.1	5786.XP_003286026.1	1.3e-131	477.2	Amoebozoa	SLC25A12	GO:0003333,GO:0003674,GO:0005215,GO:0005310,GO:0005313,GO:0005326,GO:0005342,GO:0005488,GO:0005509,GO:0005515,GO:0005575,GO:0005622,GO:0005623,GO:0005737,GO:0005739,GO:0005740,GO:0005743,GO:0005886,GO:0005887,GO:0005975,GO:0005996,GO:0006006,GO:0006091,GO:0006094,GO:0006139,GO:0006163,GO:0006164,GO:0006725,GO:0006753,GO:0006754,GO:0006793,GO:0006796,GO:0006807,GO:0006810,GO:0006811,GO:0006820,GO:…		ko:K15105					ko00000,ko02000	2.A.29.14.1,2.A.29.14.2,2.A.29.14.4		iMM904.YPR021C	Eukaryota	3XF8V@554915,KOG0751@1,KOG0751@2759	NA|NA|NA	C	EF hand	TRINITY_DN27_c2_g1_i6	XP_004341141.1
TRINITY_DN27_c2_g1_i11.p1|XP_004341141.1	5786.XP_003286026.1	8e-112	411	Amoebozoa	SLC25A12	GO:0003333,GO:0003674,GO:0005215,GO:0005310,GO:0005313,GO:0005326,GO:0005342,GO:0005488,GO:0005509,GO:0005515,GO:0005575,GO:0005622,GO:0005623,GO:0005737,GO:0005739,GO:0005740,GO:0005743,GO:0005886,GO:0005887,GO:0005975,GO:0005996,GO:0006006,GO:0006091,GO:0006094,GO:0006139,GO:0006163,GO:0006164,GO:0006725,GO:0006753,GO:0006754,GO:0006793,GO:0006796,GO:0006807,GO:0006810,GO:0006811,GO:0006820,GO:…		ko:K15105					ko00000,ko02000	2.A.29.14.1,2.A.29.14.2,2.A.29.14.4		iMM904.YPR021C	Eukaryota	3XF8V@554915,KOG0751@1,KOG0751@2759	NA|NA|NA	C	EF hand	TRINITY_DN27_c2_g1_i11	XP_004341141.1
TRINITY_DN27_c2_g1_i7.p1|XP_004341141.1	5786.XP_003286026.1	1.3e-131	477.2	Amoebozoa	SLC25A12	GO:0003333,GO:0003674,GO:0005215,GO:0005310,GO:0005313,GO:0005326,GO:0005342,GO:0005488,GO:0005509,GO:0005515,GO:0005575,GO:0005622,GO:0005623,GO:0005737,GO:0005739,GO:0005740,GO:0005743,GO:0005886,GO:0005887,GO:0005975,GO:0005996,GO:0006006,GO:0006091,GO:0006094,GO:0006139,GO:0006163,GO:0006164,GO:0006725,GO:0006753,GO:0006754,GO:0006793,GO:0006796,GO:0006807,GO:0006810,GO:0006811,GO:0006820,GO:…		ko:K15105					ko00000,ko02000	2.A.29.14.1,2.A.29.14.2,2.A.29.14.4		iMM904.YPR021C	Eukaryota	3XF8V@554915,KOG0751@1,KOG0751@2759	NA|NA|NA	C	EF hand	TRINITY_DN27_c2_g1_i7	XP_004341141.1
TRINITY_DN27_c2_g1_i3.p1|XP_004341141.1	5786.XP_003286026.1	5.8e-128	464.9	Amoebozoa	SLC25A12	GO:0003333,GO:0003674,GO:0005215,GO:0005310,GO:0005313,GO:0005326,GO:0005342,GO:0005488,GO:0005509,GO:0005515,GO:0005575,GO:0005622,GO:0005623,GO:0005737,GO:0005739,GO:0005740,GO:0005743,GO:0005886,GO:0005887,GO:0005975,GO:0005996,GO:0006006,GO:0006091,GO:0006094,GO:0006139,GO:0006163,GO:0006164,GO:0006725,GO:0006753,GO:0006754,GO:0006793,GO:0006796,GO:0006807,GO:0006810,GO:0006811,GO:0006820,GO:…		ko:K15105					ko00000,ko02000	2.A.29.14.1,2.A.29.14.2,2.A.29.14.4		iMM904.YPR021C	Eukaryota	3XF8V@554915,KOG0751@1,KOG0751@2759	NA|NA|NA	C	EF hand	TRINITY_DN27_c2_g1_i3	XP_004341141.1
TRINITY_DN27_c2_g1_i8.p1|XP_004341141.1	5786.XP_003286026.1	5.8e-128	464.9	Amoebozoa	SLC25A12	GO:0003333,GO:0003674,GO:0005215,GO:0005310,GO:0005313,GO:0005326,GO:0005342,GO:0005488,GO:0005509,GO:0005515,GO:0005575,GO:0005622,GO:0005623,GO:0005737,GO:0005739,GO:0005740,GO:0005743,GO:0005886,GO:0005887,GO:0005975,GO:0005996,GO:0006006,GO:0006091,GO:0006094,GO:0006139,GO:0006163,GO:0006164,GO:0006725,GO:0006753,GO:0006754,GO:0006793,GO:0006796,GO:0006807,GO:0006810,GO:0006811,GO:0006820,GO:…		ko:K15105					ko00000,ko02000	2.A.29.14.1,2.A.29.14.2,2.A.29.14.4		iMM904.YPR021C	Eukaryota	3XF8V@554915,KOG0751@1,KOG0751@2759	NA|NA|NA	C	EF hand	TRINITY_DN27_c2_g1_i8	XP_004341141.1
TRINITY_DN49_c0_g1_i6.p16|XP_004336929.1	3218.PP1S63_172V6.1	3.4e-42	177.9	Streptophyta				ko:K12833	ko03040,map03040	M00352			ko00000,ko00001,ko00002,ko03041				Viridiplantae	37TX6@33090,3GHYH@35493,KOG0114@1,KOG0114@2759	NA|NA|NA	A	Splicing factor 3B subunit 6-like protein	TRINITY_DN49_c0_g1_i6	XP_004336929.1
TRINITY_DN49_c0_g1_i6.p4|XP_004336936.1	554065.XP_005846970.1	1.3e-22	114.4	Chlorophyta													Viridiplantae	34I3T@3041,37I7I@33090,KOG1398@1,KOG1398@2759,KOG1944@1,KOG1944@2759	NA|NA|NA	I	Belongs to the peroxisomal membrane protein PXMP2 4 family	TRINITY_DN49_c0_g1_i6	XP_004336936.1
TRINITY_DN49_c0_g1_i5.p3|XP_004336936.1	554065.XP_005846970.1	1.3e-22	114.4	Chlorophyta													Viridiplantae	34I3T@3041,37I7I@33090,KOG1398@1,KOG1398@2759,KOG1944@1,KOG1944@2759	NA|NA|NA	I	Belongs to the peroxisomal membrane protein PXMP2 4 family	TRINITY_DN49_c0_g1_i5	XP_004336936.1
TRINITY_DN49_c0_g1_i5.p16|XP_004336929.1	3218.PP1S63_172V6.1	3.4e-42	177.9	Streptophyta				ko:K12833	ko03040,map03040	M00352			ko00000,ko00001,ko00002,ko03041				Viridiplantae	37TX6@33090,3GHYH@35493,KOG0114@1,KOG0114@2759	NA|NA|NA	A	Splicing factor 3B subunit 6-like protein	TRINITY_DN49_c0_g1_i5	XP_004336929.1
TRINITY_DN49_c0_g1_i2.p15|XP_004336929.1	3218.PP1S63_172V6.1	3.4e-42	177.9	Streptophyta				ko:K12833	ko03040,map03040	M00352			ko00000,ko00001,ko00002,ko03041				Viridiplantae	37TX6@33090,3GHYH@35493,KOG0114@1,KOG0114@2759	NA|NA|NA	A	Splicing factor 3B subunit 6-like protein	TRINITY_DN49_c0_g1_i2	XP_004336929.1
TRINITY_DN49_c0_g1_i2.p5|XP_004336936.1	554065.XP_005846970.1	1.3e-22	114.4	Chlorophyta													Viridiplantae	34I3T@3041,37I7I@33090,KOG1398@1,KOG1398@2759,KOG1944@1,KOG1944@2759	NA|NA|NA	I	Belongs to the peroxisomal membrane protein PXMP2 4 family	TRINITY_DN49_c0_g1_i2	XP_004336936.1
TRINITY_DN49_c0_g1_i10.p4|XP_004336936.1	554065.XP_005846970.1	1.3e-22	114.4	Chlorophyta													Viridiplantae	34I3T@3041,37I7I@33090,KOG1398@1,KOG1398@2759,KOG1944@1,KOG1944@2759	NA|NA|NA	I	Belongs to the peroxisomal membrane protein PXMP2 4 family	TRINITY_DN49_c0_g1_i10	XP_004336936.1
TRINITY_DN49_c0_g1_i10.p16|XP_004336929.1	3218.PP1S63_172V6.1	3.4e-42	177.9	Streptophyta				ko:K12833	ko03040,map03040	M00352			ko00000,ko00001,ko00002,ko03041				Viridiplantae	37TX6@33090,3GHYH@35493,KOG0114@1,KOG0114@2759	NA|NA|NA	A	Splicing factor 3B subunit 6-like protein	TRINITY_DN49_c0_g1_i10	XP_004336929.1
TRINITY_DN49_c0_g1_i11.p15|XP_004336929.1	3218.PP1S63_172V6.1	3.4e-42	177.9	Streptophyta				ko:K12833	ko03040,map03040	M00352			ko00000,ko00001,ko00002,ko03041				Viridiplantae	37TX6@33090,3GHYH@35493,KOG0114@1,KOG0114@2759	NA|NA|NA	A	Splicing factor 3B subunit 6-like protein	TRINITY_DN49_c0_g1_i11	XP_004336929.1
TRINITY_DN49_c0_g1_i11.p4|XP_004336936.1	554065.XP_005846970.1	1.3e-22	114.4	Chlorophyta													Viridiplantae	34I3T@3041,37I7I@33090,KOG1398@1,KOG1398@2759,KOG1944@1,KOG1944@2759	NA|NA|NA	I	Belongs to the peroxisomal membrane protein PXMP2 4 family	TRINITY_DN49_c0_g1_i11	XP_004336936.1
TRINITY_DN49_c0_g1_i7.p5|XP_004336936.1	554065.XP_005846970.1	1.3e-22	114.4	Chlorophyta													Viridiplantae	34I3T@3041,37I7I@33090,KOG1398@1,KOG1398@2759,KOG1944@1,KOG1944@2759	NA|NA|NA	I	Belongs to the peroxisomal membrane protein PXMP2 4 family	TRINITY_DN49_c0_g1_i7	XP_004336936.1
TRINITY_DN49_c0_g1_i7.p15|XP_004336929.1	3218.PP1S63_172V6.1	3.4e-42	177.9	Streptophyta				ko:K12833	ko03040,map03040	M00352			ko00000,ko00001,ko00002,ko03041				Viridiplantae	37TX6@33090,3GHYH@35493,KOG0114@1,KOG0114@2759	NA|NA|NA	A	Splicing factor 3B subunit 6-like protein	TRINITY_DN49_c0_g1_i7	XP_004336929.1
TRINITY_DN49_c0_g1_i3.p15|XP_004336929.1	3218.PP1S63_172V6.1	3.4e-42	177.9	Streptophyta				ko:K12833	ko03040,map03040	M00352			ko00000,ko00001,ko00002,ko03041				Viridiplantae	37TX6@33090,3GHYH@35493,KOG0114@1,KOG0114@2759	NA|NA|NA	A	Splicing factor 3B subunit 6-like protein	TRINITY_DN49_c0_g1_i3	XP_004336929.1
TRINITY_DN49_c0_g1_i3.p4|XP_004336936.1	554065.XP_005846970.1	1.3e-22	114.4	Chlorophyta													Viridiplantae	34I3T@3041,37I7I@33090,KOG1398@1,KOG1398@2759,KOG1944@1,KOG1944@2759	NA|NA|NA	I	Belongs to the peroxisomal membrane protein PXMP2 4 family	TRINITY_DN49_c0_g1_i3	XP_004336936.1
TRINITY_DN49_c0_g1_i12.p16|XP_004336929.1	3218.PP1S63_172V6.1	3.4e-42	177.9	Streptophyta				ko:K12833	ko03040,map03040	M00352			ko00000,ko00001,ko00002,ko03041				Viridiplantae	37TX6@33090,3GHYH@35493,KOG0114@1,KOG0114@2759	NA|NA|NA	A	Splicing factor 3B subunit 6-like protein	TRINITY_DN49_c0_g1_i12	XP_004336929.1
TRINITY_DN49_c0_g1_i12.p3|XP_004336936.1	554065.XP_005846970.1	1.3e-22	114.4	Chlorophyta													Viridiplantae	34I3T@3041,37I7I@33090,KOG1398@1,KOG1398@2759,KOG1944@1,KOG1944@2759	NA|NA|NA	I	Belongs to the peroxisomal membrane protein PXMP2 4 family	TRINITY_DN49_c0_g1_i12	XP_004336936.1
TRINITY_DN49_c0_g2_i1.p2|XP_004346040.1	44689.DDB0237810	1.5e-98	366.7	Amoebozoa	NT3			ko:K15014					ko00000,ko02000	2.A.57.1			Eukaryota	3X9CP@554915,KOG1479@1,KOG1479@2759	NA|NA|NA	F	Nucleoside transporter	TRINITY_DN49_c0_g2_i1	XP_004346040.1
TRINITY_DN22_c0_g2_i3.p4|XP_004336885.1	3880.AES82779	3e-42	179.1	fabids	THO2	GO:0000346,GO:0000347,GO:0000445,GO:0003674,GO:0003676,GO:0003723,GO:0003729,GO:0005488,GO:0005575,GO:0005622,GO:0005623,GO:0005634,GO:0005654,GO:0006139,GO:0006396,GO:0006403,GO:0006405,GO:0006406,GO:0006611,GO:0006725,GO:0006807,GO:0006810,GO:0006886,GO:0006913,GO:0008104,GO:0008150,GO:0008152,GO:0009892,GO:0009987,GO:0010033,GO:0010467,GO:0010468,GO:0010605,GO:0010608,GO:0010629,GO:0014070,GO:…		ko:K12879	ko03013,ko03040,map03013,map03040	M00405,M00406			ko00000,ko00001,ko00002,ko03019,ko03041				Viridiplantae	37SVS@33090,3GF3W@35493,4JJUT@91835,KOG1874@1,KOG1874@2759	NA|NA|NA	K	THO complex subunit	TRINITY_DN22_c0_g2_i3	XP_004336885.1
TRINITY_DN22_c0_g2_i4.p5|XP_004336885.1	3827.XP_004503324.1	1.3e-38	166.8	fabids	THO2	GO:0000346,GO:0000347,GO:0000445,GO:0003674,GO:0003676,GO:0003723,GO:0003729,GO:0005488,GO:0005575,GO:0005622,GO:0005623,GO:0005634,GO:0005654,GO:0006139,GO:0006396,GO:0006403,GO:0006405,GO:0006406,GO:0006611,GO:0006725,GO:0006807,GO:0006810,GO:0006886,GO:0006913,GO:0008104,GO:0008150,GO:0008152,GO:0009892,GO:0009987,GO:0010033,GO:0010467,GO:0010468,GO:0010605,GO:0010608,GO:0010629,GO:0014070,GO:…		ko:K12879	ko03013,ko03040,map03013,map03040	M00405,M00406			ko00000,ko00001,ko00002,ko03019,ko03041				Viridiplantae	37SVS@33090,3GF3W@35493,4JJUT@91835,KOG1874@1,KOG1874@2759	NA|NA|NA	K	THO complex subunit	TRINITY_DN22_c0_g2_i4	XP_004336885.1
TRINITY_DN22_c2_g1_i2.p4|XP_004338357.1	1499967.BAYZ01000097_gene4361	3.1e-13	82	unclassified Bacteria													Bacteria	2NPZJ@2323,COG0393@1,COG0393@2	NA|NA|NA	S	Putative heavy-metal-binding	TRINITY_DN22_c2_g1_i2	XP_004338357.1
TRINITY_DN22_c2_g1_i6.p3|XP_004338357.1	1499967.BAYZ01000097_gene4361	3.1e-13	82	unclassified Bacteria													Bacteria	2NPZJ@2323,COG0393@1,COG0393@2	NA|NA|NA	S	Putative heavy-metal-binding	TRINITY_DN22_c2_g1_i6	XP_004338357.1
TRINITY_DN22_c2_g1_i8.p3|XP_004338357.1	1499967.BAYZ01000097_gene4361	3.1e-13	82	unclassified Bacteria													Bacteria	2NPZJ@2323,COG0393@1,COG0393@2	NA|NA|NA	S	Putative heavy-metal-binding	TRINITY_DN22_c2_g1_i8	XP_004338357.1
TRINITY_DN22_c2_g1_i4.p2|XP_004338357.1	1499967.BAYZ01000097_gene4361	3.1e-13	82	unclassified Bacteria													Bacteria	2NPZJ@2323,COG0393@1,COG0393@2	NA|NA|NA	S	Putative heavy-metal-binding	TRINITY_DN22_c2_g1_i4	XP_004338357.1
TRINITY_DN22_c2_g1_i1.p3|XP_004338357.1	1499967.BAYZ01000097_gene4361	3.1e-13	82	unclassified Bacteria													Bacteria	2NPZJ@2323,COG0393@1,COG0393@2	NA|NA|NA	S	Putative heavy-metal-binding	TRINITY_DN22_c2_g1_i1	XP_004338357.1
TRINITY_DN22_c2_g1_i3.p4|XP_004338357.1	1499967.BAYZ01000097_gene4361	3.1e-13	82	unclassified Bacteria													Bacteria	2NPZJ@2323,COG0393@1,COG0393@2	NA|NA|NA	S	Putative heavy-metal-binding	TRINITY_DN22_c2_g1_i3	XP_004338357.1
TRINITY_DN22_c2_g1_i5.p3|XP_004338357.1	1499967.BAYZ01000097_gene4361	3.1e-13	82	unclassified Bacteria													Bacteria	2NPZJ@2323,COG0393@1,COG0393@2	NA|NA|NA	S	Putative heavy-metal-binding	TRINITY_DN22_c2_g1_i5	XP_004338357.1
TRINITY_DN22_c4_g1_i1.p1|XP_004338975.1	109760.SPPG_07359T0	5e-197	694.5	Fungi	RPN2	GO:0000502,GO:0003674,GO:0005488,GO:0005515,GO:0005575,GO:0005622,GO:0005623,GO:0005634,GO:0005737,GO:0005829,GO:0005838,GO:0006508,GO:0006511,GO:0006807,GO:0007088,GO:0007346,GO:0008150,GO:0008152,GO:0008540,GO:0009056,GO:0009057,GO:0009896,GO:0009987,GO:0010498,GO:0010564,GO:0010638,GO:0010965,GO:0016043,GO:0019538,GO:0019941,GO:0022607,GO:0022624,GO:0030071,GO:0030163,GO:0030674,GO:0031331,GO:…		ko:K03032	ko03050,ko05169,map03050,map05169	M00341			ko00000,ko00001,ko00002,ko03051				Fungi	38E5Y@33154,3NUMK@4751,COG5116@1,KOG2062@2759	NA|NA|NA	O	26S proteasome, regulatory subunit	TRINITY_DN22_c4_g1_i1	XP_004338975.1
TRINITY_DN22_c5_g1_i2.p1|XP_004339952.1	293227.XP_008718328.1	3e-25	122.1	Chaetothyriomycetidae	SAC6	GO:0003674,GO:0003779,GO:0005488,GO:0005515,GO:0005575,GO:0005622,GO:0005623,GO:0005737,GO:0005826,GO:0005856,GO:0005884,GO:0005886,GO:0005933,GO:0005934,GO:0005937,GO:0005938,GO:0006810,GO:0006897,GO:0006996,GO:0007010,GO:0007015,GO:0008064,GO:0008092,GO:0008150,GO:0009987,GO:0010639,GO:0015629,GO:0016020,GO:0016043,GO:0016192,GO:0022607,GO:0030029,GO:0030036,GO:0030046,GO:0030427,GO:0030479,GO:…		ko:K17275					ko00000,ko04147,ko04812				Fungi	20CZW@147545,38BRY@33154,3MTZ5@451870,3NW26@4751,3QKKG@4890,COG5069@1,KOG0046@2759	NA|NA|NA	Z	Calponin homology domain	TRINITY_DN22_c5_g1_i2	XP_004339952.1
TRINITY_DN22_c9_g2_i2.p1|XP_004342121.1	44689.DDB0235281	3.8e-26	126.7	Amoebozoa													Eukaryota	3X8T1@554915,COG3621@1,KOG0513@2759	NA|NA|NA	I	Patatin-like phospholipase	TRINITY_DN22_c9_g2_i2	XP_004342121.1
TRINITY_DN22_c10_g1_i2.p2|XP_004335316.1	39416.CAZ83876	2.8e-20	106.7	Ascomycota	CDC25	GO:0000003,GO:0000746,GO:0000747,GO:0000749,GO:0000750,GO:0001302,GO:0001678,GO:0003674,GO:0005085,GO:0005088,GO:0005488,GO:0005515,GO:0005575,GO:0005622,GO:0005623,GO:0005634,GO:0005737,GO:0005783,GO:0005789,GO:0005829,GO:0005856,GO:0005886,GO:0005937,GO:0006950,GO:0007089,GO:0007154,GO:0007163,GO:0007165,GO:0007186,GO:0007264,GO:0007265,GO:0007346,GO:0007568,GO:0007569,GO:0008150,GO:0008360,GO:…		ko:K03099	ko01521,ko01522,ko04010,ko04012,ko04013,ko04014,ko04062,ko04068,ko04072,ko04150,ko04151,ko04320,ko04510,ko04540,ko04630,ko04650,ko04660,ko04662,ko04664,ko04714,ko04722,ko04810,ko04910,ko04912,ko04915,ko04917,ko04926,ko05034,ko05160,ko05165,ko05200,ko05205,ko05206,ko05210,ko05211,ko05213,ko05214,ko05215,ko05220,ko05221,ko05223,ko05224,ko05225,ko05226,ko05231,map01521,map01522,map04010,map04012,map…				ko00000,ko00001				Fungi	38GRG@33154,3NUVS@4751,3QP0G@4890,KOG3417@1,KOG3417@2759	NA|NA|NA	T	Cell division control protein	TRINITY_DN22_c10_g1_i2	XP_004335316.1
TRINITY_DN22_c11_g1_i2.p1|XP_004342301.1	1123274.KB899414_gene3718	6.2e-70	270.8	Spirochaetes	lplA	GO:0003674,GO:0003824,GO:0005575,GO:0005622,GO:0005623,GO:0005737,GO:0005829,GO:0006082,GO:0006464,GO:0006629,GO:0006631,GO:0006633,GO:0006732,GO:0006790,GO:0006807,GO:0008150,GO:0008152,GO:0008610,GO:0009058,GO:0009106,GO:0009107,GO:0009108,GO:0009249,GO:0009987,GO:0010467,GO:0016053,GO:0016740,GO:0016746,GO:0016747,GO:0016772,GO:0016779,GO:0016874,GO:0016879,GO:0016979,GO:0017118,GO:0018065,GO:…	6.3.1.20	ko:K03800	ko00785,ko01100,map00785,map01100		R07770,R07771,R11143	RC00043,RC00070,RC00090,RC00992,RC02896	ko00000,ko00001,ko01000			iBWG_1329.BWG_4078,iE2348C_1286.E2348C_4684,iECDH10B_1368.ECDH10B_4544,iECDH1ME8569_1439.ECDH1ME8569_4242,iEcDH1_1363.EcDH1_3612,iJO1366.b4386,iSDY_1059.SDY_4647,iY75_1357.Y75_RS22890	Bacteria	2J7XV@203691,COG0095@1,COG0095@2	NA|NA|NA	H	biotin lipoate A B protein ligase	TRINITY_DN22_c11_g1_i2	XP_004342301.1
TRINITY_DN22_c11_g1_i4.p2|XP_004342301.1	573413.Spirs_4112	1e-30	139.4	Spirochaetes	lplA	GO:0003674,GO:0003824,GO:0005575,GO:0005622,GO:0005623,GO:0005737,GO:0005829,GO:0006082,GO:0006464,GO:0006629,GO:0006631,GO:0006633,GO:0006732,GO:0006790,GO:0006807,GO:0008150,GO:0008152,GO:0008610,GO:0009058,GO:0009106,GO:0009107,GO:0009108,GO:0009249,GO:0009987,GO:0010467,GO:0016053,GO:0016740,GO:0016746,GO:0016747,GO:0016772,GO:0016779,GO:0016874,GO:0016879,GO:0016979,GO:0017118,GO:0018065,GO:…	6.3.1.20	ko:K03800	ko00785,ko01100,map00785,map01100		R07770,R07771,R11143	RC00043,RC00070,RC00090,RC00992,RC02896	ko00000,ko00001,ko01000			iBWG_1329.BWG_4078,iE2348C_1286.E2348C_4684,iECDH10B_1368.ECDH10B_4544,iECDH1ME8569_1439.ECDH1ME8569_4242,iEcDH1_1363.EcDH1_3612,iJO1366.b4386,iSDY_1059.SDY_4647,iY75_1357.Y75_RS22890	Bacteria	2J7XV@203691,COG0095@1,COG0095@2	NA|NA|NA	H	biotin lipoate A B protein ligase	TRINITY_DN22_c11_g1_i4	XP_004342301.1
TRINITY_DN22_c11_g1_i3.p1|XP_004342301.1	573413.Spirs_4112	1.7e-74	286.2	Spirochaetes	lplA	GO:0003674,GO:0003824,GO:0005575,GO:0005622,GO:0005623,GO:0005737,GO:0005829,GO:0006082,GO:0006464,GO:0006629,GO:0006631,GO:0006633,GO:0006732,GO:0006790,GO:0006807,GO:0008150,GO:0008152,GO:0008610,GO:0009058,GO:0009106,GO:0009107,GO:0009108,GO:0009249,GO:0009987,GO:0010467,GO:0016053,GO:0016740,GO:0016746,GO:0016747,GO:0016772,GO:0016779,GO:0016874,GO:0016879,GO:0016979,GO:0017118,GO:0018065,GO:…	6.3.1.20	ko:K03800	ko00785,ko01100,map00785,map01100		R07770,R07771,R11143	RC00043,RC00070,RC00090,RC00992,RC02896	ko00000,ko00001,ko01000			iBWG_1329.BWG_4078,iE2348C_1286.E2348C_4684,iECDH10B_1368.ECDH10B_4544,iECDH1ME8569_1439.ECDH1ME8569_4242,iEcDH1_1363.EcDH1_3612,iJO1366.b4386,iSDY_1059.SDY_4647,iY75_1357.Y75_RS22890	Bacteria	2J7XV@203691,COG0095@1,COG0095@2	NA|NA|NA	H	biotin lipoate A B protein ligase	TRINITY_DN22_c11_g1_i3	XP_004342301.1
TRINITY_DN22_c12_g1_i4.p1|XP_004333606.1	65071.PYU1_T009551	1.5e-13	82.4	Pythiales			2.1.1.311	ko:K15264					ko00000,ko01000,ko03009				Eukaryota	1ME8K@121069,COG0144@1,KOG2360@2759	NA|NA|NA	D	Source PGD	TRINITY_DN22_c12_g1_i4	XP_004333606.1
TRINITY_DN22_c14_g1_i3.p1|XP_004351637.1	2903.EOD08802	2.6e-23	116.3	Eukaryota			2.3.2.26	ko:K10614	ko04120,map04120				ko00000,ko00001,ko01000,ko04121				Eukaryota	COG5184@1,KOG1426@2759	NA|NA|NA	DZ	guanyl-nucleotide exchange factor activity	TRINITY_DN22_c14_g1_i3	XP_004351637.1
TRINITY_DN81_c0_g1_i2.p5|XP_004340362.1	42099.EPrPV00000018392	7.7e-24	117.5	Pythiales		GO:0003674,GO:0003824,GO:0005575,GO:0005622,GO:0005623,GO:0005737,GO:0005739,GO:0006629,GO:0006644,GO:0006650,GO:0006655,GO:0006793,GO:0006796,GO:0006996,GO:0007005,GO:0007006,GO:0008150,GO:0008152,GO:0008610,GO:0008654,GO:0008808,GO:0009058,GO:0009987,GO:0016043,GO:0016740,GO:0016772,GO:0016780,GO:0016787,GO:0019637,GO:0030572,GO:0032048,GO:0032049,GO:0043226,GO:0043227,GO:0043229,GO:0043231,GO:…	6.1.1.12	ko:K22503	ko00970,map00970	M00359	R05577	RC00055,RC00523	ko00000,ko00001,ko01000,ko01007,ko03016				Eukaryota	1MDJQ@121069,COG0647@1,KOG1618@2759	NA|NA|NA	G	Source PGD	TRINITY_DN81_c0_g1_i2	XP_004340362.1
TRINITY_DN81_c0_g1_i11.p4|XP_004340362.1	42099.EPrPV00000018392	7.7e-24	117.5	Pythiales		GO:0003674,GO:0003824,GO:0005575,GO:0005622,GO:0005623,GO:0005737,GO:0005739,GO:0006629,GO:0006644,GO:0006650,GO:0006655,GO:0006793,GO:0006796,GO:0006996,GO:0007005,GO:0007006,GO:0008150,GO:0008152,GO:0008610,GO:0008654,GO:0008808,GO:0009058,GO:0009987,GO:0016043,GO:0016740,GO:0016772,GO:0016780,GO:0016787,GO:0019637,GO:0030572,GO:0032048,GO:0032049,GO:0043226,GO:0043227,GO:0043229,GO:0043231,GO:…	6.1.1.12	ko:K22503	ko00970,map00970	M00359	R05577	RC00055,RC00523	ko00000,ko00001,ko01000,ko01007,ko03016				Eukaryota	1MDJQ@121069,COG0647@1,KOG1618@2759	NA|NA|NA	G	Source PGD	TRINITY_DN81_c0_g1_i11	XP_004340362.1
TRINITY_DN81_c0_g1_i9.p4|XP_004340362.1	42099.EPrPV00000018392	7.1e-24	117.5	Pythiales		GO:0003674,GO:0003824,GO:0005575,GO:0005622,GO:0005623,GO:0005737,GO:0005739,GO:0006629,GO:0006644,GO:0006650,GO:0006655,GO:0006793,GO:0006796,GO:0006996,GO:0007005,GO:0007006,GO:0008150,GO:0008152,GO:0008610,GO:0008654,GO:0008808,GO:0009058,GO:0009987,GO:0016043,GO:0016740,GO:0016772,GO:0016780,GO:0016787,GO:0019637,GO:0030572,GO:0032048,GO:0032049,GO:0043226,GO:0043227,GO:0043229,GO:0043231,GO:…	6.1.1.12	ko:K22503	ko00970,map00970	M00359	R05577	RC00055,RC00523	ko00000,ko00001,ko01000,ko01007,ko03016				Eukaryota	1MDJQ@121069,COG0647@1,KOG1618@2759	NA|NA|NA	G	Source PGD	TRINITY_DN81_c0_g1_i9	XP_004340362.1
TRINITY_DN81_c0_g1_i13.p5|XP_004342050.1	36080.S2JIS9	2.7e-28	131.7	Fungi incertae sedis		GO:0003674,GO:0003824,GO:0005575,GO:0005622,GO:0005623,GO:0005737,GO:0005739,GO:0006629,GO:0006644,GO:0006650,GO:0006655,GO:0006793,GO:0006796,GO:0006996,GO:0007005,GO:0007006,GO:0008150,GO:0008152,GO:0008610,GO:0008654,GO:0008808,GO:0009058,GO:0009987,GO:0016043,GO:0016740,GO:0016772,GO:0016780,GO:0016787,GO:0019637,GO:0030572,GO:0032048,GO:0032049,GO:0043226,GO:0043227,GO:0043229,GO:0043231,GO:…											Fungi	1GUQS@112252,39SVY@33154,3NWHC@4751,COG0647@1,KOG1618@2759	NA|NA|NA	G	Mortierella verticillata NRRL 6337 HAD-superfamily subfamily IIA hydrolase	TRINITY_DN81_c0_g1_i13	XP_004342050.1
TRINITY_DN81_c0_g1_i8.p2|XP_004340362.1	42099.EPrPV00000018392	7.1e-24	117.5	Pythiales		GO:0003674,GO:0003824,GO:0005575,GO:0005622,GO:0005623,GO:0005737,GO:0005739,GO:0006629,GO:0006644,GO:0006650,GO:0006655,GO:0006793,GO:0006796,GO:0006996,GO:0007005,GO:0007006,GO:0008150,GO:0008152,GO:0008610,GO:0008654,GO:0008808,GO:0009058,GO:0009987,GO:0016043,GO:0016740,GO:0016772,GO:0016780,GO:0016787,GO:0019637,GO:0030572,GO:0032048,GO:0032049,GO:0043226,GO:0043227,GO:0043229,GO:0043231,GO:…	6.1.1.12	ko:K22503	ko00970,map00970	M00359	R05577	RC00055,RC00523	ko00000,ko00001,ko01000,ko01007,ko03016				Eukaryota	1MDJQ@121069,COG0647@1,KOG1618@2759	NA|NA|NA	G	Source PGD	TRINITY_DN81_c0_g1_i8	XP_004340362.1
TRINITY_DN81_c0_g1_i7.p5|XP_004342050.1	36080.S2JIS9	2.7e-28	131.7	Fungi incertae sedis		GO:0003674,GO:0003824,GO:0005575,GO:0005622,GO:0005623,GO:0005737,GO:0005739,GO:0006629,GO:0006644,GO:0006650,GO:0006655,GO:0006793,GO:0006796,GO:0006996,GO:0007005,GO:0007006,GO:0008150,GO:0008152,GO:0008610,GO:0008654,GO:0008808,GO:0009058,GO:0009987,GO:0016043,GO:0016740,GO:0016772,GO:0016780,GO:0016787,GO:0019637,GO:0030572,GO:0032048,GO:0032049,GO:0043226,GO:0043227,GO:0043229,GO:0043231,GO:…											Fungi	1GUQS@112252,39SVY@33154,3NWHC@4751,COG0647@1,KOG1618@2759	NA|NA|NA	G	Mortierella verticillata NRRL 6337 HAD-superfamily subfamily IIA hydrolase	TRINITY_DN81_c0_g1_i7	XP_004342050.1
TRINITY_DN81_c1_g1_i8.p2|XP_004340362.1	42099.EPrPV00000018392	7.7e-24	117.5	Pythiales		GO:0003674,GO:0003824,GO:0005575,GO:0005622,GO:0005623,GO:0005737,GO:0005739,GO:0006629,GO:0006644,GO:0006650,GO:0006655,GO:0006793,GO:0006796,GO:0006996,GO:0007005,GO:0007006,GO:0008150,GO:0008152,GO:0008610,GO:0008654,GO:0008808,GO:0009058,GO:0009987,GO:0016043,GO:0016740,GO:0016772,GO:0016780,GO:0016787,GO:0019637,GO:0030572,GO:0032048,GO:0032049,GO:0043226,GO:0043227,GO:0043229,GO:0043231,GO:…	6.1.1.12	ko:K22503	ko00970,map00970	M00359	R05577	RC00055,RC00523	ko00000,ko00001,ko01000,ko01007,ko03016				Eukaryota	1MDJQ@121069,COG0647@1,KOG1618@2759	NA|NA|NA	G	Source PGD	TRINITY_DN81_c1_g1_i8	XP_004340362.1
TRINITY_DN81_c1_g2_i1.p1|XP_004342050.1	36080.S2JIS9	2.8e-28	131.7	Fungi incertae sedis		GO:0003674,GO:0003824,GO:0005575,GO:0005622,GO:0005623,GO:0005737,GO:0005739,GO:0006629,GO:0006644,GO:0006650,GO:0006655,GO:0006793,GO:0006796,GO:0006996,GO:0007005,GO:0007006,GO:0008150,GO:0008152,GO:0008610,GO:0008654,GO:0008808,GO:0009058,GO:0009987,GO:0016043,GO:0016740,GO:0016772,GO:0016780,GO:0016787,GO:0019637,GO:0030572,GO:0032048,GO:0032049,GO:0043226,GO:0043227,GO:0043229,GO:0043231,GO:…											Fungi	1GUQS@112252,39SVY@33154,3NWHC@4751,COG0647@1,KOG1618@2759	NA|NA|NA	G	Mortierella verticillata NRRL 6337 HAD-superfamily subfamily IIA hydrolase	TRINITY_DN81_c1_g2_i1	XP_004342050.1
TRINITY_DN99_c2_g1_i7.p6|XP_004336333.1	45351.EDO45944	4.7e-32	145.2	Metazoa	AKTIP	GO:0000151,GO:0000209,GO:0000228,GO:0000785,GO:0000790,GO:0000792,GO:0001932,GO:0001934,GO:0003674,GO:0003824,GO:0004842,GO:0005488,GO:0005515,GO:0005575,GO:0005622,GO:0005623,GO:0005634,GO:0005694,GO:0005737,GO:0005886,GO:0006139,GO:0006259,GO:0006281,GO:0006325,GO:0006464,GO:0006508,GO:0006511,GO:0006725,GO:0006807,GO:0006810,GO:0006950,GO:0006974,GO:0006996,GO:0007032,GO:0007033,GO:0007034,GO:…											Metazoa	38C2Q@33154,3BJ7I@33208,KOG0429@1,KOG0429@2759	NA|NA|NA	O	Belongs to the ubiquitin-conjugating enzyme family	TRINITY_DN99_c2_g1_i7	XP_004336333.1
TRINITY_DN99_c2_g1_i3.p5|XP_004336333.1	45351.EDO45944	4.7e-32	145.2	Metazoa	AKTIP	GO:0000151,GO:0000209,GO:0000228,GO:0000785,GO:0000790,GO:0000792,GO:0001932,GO:0001934,GO:0003674,GO:0003824,GO:0004842,GO:0005488,GO:0005515,GO:0005575,GO:0005622,GO:0005623,GO:0005634,GO:0005694,GO:0005737,GO:0005886,GO:0006139,GO:0006259,GO:0006281,GO:0006325,GO:0006464,GO:0006508,GO:0006511,GO:0006725,GO:0006807,GO:0006810,GO:0006950,GO:0006974,GO:0006996,GO:0007032,GO:0007033,GO:0007034,GO:…											Metazoa	38C2Q@33154,3BJ7I@33208,KOG0429@1,KOG0429@2759	NA|NA|NA	O	Belongs to the ubiquitin-conjugating enzyme family	TRINITY_DN99_c2_g1_i3	XP_004336333.1
TRINITY_DN99_c2_g1_i6.p5|XP_004336333.1	45351.EDO45944	4.7e-32	145.2	Metazoa	AKTIP	GO:0000151,GO:0000209,GO:0000228,GO:0000785,GO:0000790,GO:0000792,GO:0001932,GO:0001934,GO:0003674,GO:0003824,GO:0004842,GO:0005488,GO:0005515,GO:0005575,GO:0005622,GO:0005623,GO:0005634,GO:0005694,GO:0005737,GO:0005886,GO:0006139,GO:0006259,GO:0006281,GO:0006325,GO:0006464,GO:0006508,GO:0006511,GO:0006725,GO:0006807,GO:0006810,GO:0006950,GO:0006974,GO:0006996,GO:0007032,GO:0007033,GO:0007034,GO:…											Metazoa	38C2Q@33154,3BJ7I@33208,KOG0429@1,KOG0429@2759	NA|NA|NA	O	Belongs to the ubiquitin-conjugating enzyme family	TRINITY_DN99_c2_g1_i6	XP_004336333.1
TRINITY_DN99_c2_g1_i8.p5|XP_004336333.1	45351.EDO45944	4.7e-32	145.2	Metazoa	AKTIP	GO:0000151,GO:0000209,GO:0000228,GO:0000785,GO:0000790,GO:0000792,GO:0001932,GO:0001934,GO:0003674,GO:0003824,GO:0004842,GO:0005488,GO:0005515,GO:0005575,GO:0005622,GO:0005623,GO:0005634,GO:0005694,GO:0005737,GO:0005886,GO:0006139,GO:0006259,GO:0006281,GO:0006325,GO:0006464,GO:0006508,GO:0006511,GO:0006725,GO:0006807,GO:0006810,GO:0006950,GO:0006974,GO:0006996,GO:0007032,GO:0007033,GO:0007034,GO:…											Metazoa	38C2Q@33154,3BJ7I@33208,KOG0429@1,KOG0429@2759	NA|NA|NA	O	Belongs to the ubiquitin-conjugating enzyme family	TRINITY_DN99_c2_g1_i8	XP_004336333.1
TRINITY_DN87_c1_g4_i1.p1|XP_004367915.1	44689.DDB0191503	4.3e-57	228.8	Amoebozoa	pats1	GO:0000278,GO:0000281,GO:0000910,GO:0003674,GO:0003824,GO:0004672,GO:0004674,GO:0004721,GO:0005575,GO:0005622,GO:0005623,GO:0005737,GO:0005856,GO:0006464,GO:0006468,GO:0006470,GO:0006793,GO:0006796,GO:0006807,GO:0007049,GO:0007154,GO:0007165,GO:0008150,GO:0008152,GO:0009987,GO:0015629,GO:0016301,GO:0016310,GO:0016311,GO:0016740,GO:0016772,GO:0016773,GO:0016787,GO:0016788,GO:0016791,GO:0019538,GO:…	2.7.11.1	ko:K08844,ko:K17535	ko05012,map05012				ko00000,ko00001,ko01000,ko01001,ko04131,ko04147				Eukaryota	3X8MP@554915,COG0515@1,COG4886@1,KOG0192@2759,KOG0619@2759,KOG4471@1,KOG4471@2759	NA|NA|NA	T	Myotubularin-like phosphatase domain	TRINITY_DN87_c1_g4_i1	XP_004367915.1
TRINITY_DN87_c3_g1_i1.p1|XP_004337062.1	44689.DDB0191503	5.7e-17	94	Amoebozoa	pats1	GO:0000278,GO:0000281,GO:0000910,GO:0003674,GO:0003824,GO:0004672,GO:0004674,GO:0004721,GO:0005575,GO:0005622,GO:0005623,GO:0005737,GO:0005856,GO:0006464,GO:0006468,GO:0006470,GO:0006793,GO:0006796,GO:0006807,GO:0007049,GO:0007154,GO:0007165,GO:0008150,GO:0008152,GO:0009987,GO:0015629,GO:0016301,GO:0016310,GO:0016311,GO:0016740,GO:0016772,GO:0016773,GO:0016787,GO:0016788,GO:0016791,GO:0019538,GO:…	2.7.11.1	ko:K08844,ko:K17535	ko05012,map05012				ko00000,ko00001,ko01000,ko01001,ko04131,ko04147				Eukaryota	3X8MP@554915,COG0515@1,COG4886@1,KOG0192@2759,KOG0619@2759,KOG4471@1,KOG4471@2759	NA|NA|NA	T	Myotubularin-like phosphatase domain	TRINITY_DN87_c3_g1_i1	XP_004337062.1
TRINITY_DN87_c4_g2_i8.p1|XP_004367915.1	44689.DDB0191503	1.1e-60	240.7	Amoebozoa	pats1	GO:0000278,GO:0000281,GO:0000910,GO:0003674,GO:0003824,GO:0004672,GO:0004674,GO:0004721,GO:0005575,GO:0005622,GO:0005623,GO:0005737,GO:0005856,GO:0006464,GO:0006468,GO:0006470,GO:0006793,GO:0006796,GO:0006807,GO:0007049,GO:0007154,GO:0007165,GO:0008150,GO:0008152,GO:0009987,GO:0015629,GO:0016301,GO:0016310,GO:0016311,GO:0016740,GO:0016772,GO:0016773,GO:0016787,GO:0016788,GO:0016791,GO:0019538,GO:…	2.7.11.1	ko:K08844,ko:K17535	ko05012,map05012				ko00000,ko00001,ko01000,ko01001,ko04131,ko04147				Eukaryota	3X8MP@554915,COG0515@1,COG4886@1,KOG0192@2759,KOG0619@2759,KOG4471@1,KOG4471@2759	NA|NA|NA	T	Myotubularin-like phosphatase domain	TRINITY_DN87_c4_g2_i8	XP_004367915.1
TRINITY_DN87_c4_g2_i6.p1|XP_004367915.1	5786.XP_003286228.1	5.4e-19	101.7	Amoebozoa	roco9	GO:0003674,GO:0003824,GO:0004672,GO:0005575,GO:0005622,GO:0005623,GO:0006464,GO:0006468,GO:0006793,GO:0006796,GO:0006807,GO:0007154,GO:0007165,GO:0008150,GO:0008152,GO:0009987,GO:0016301,GO:0016310,GO:0016740,GO:0016772,GO:0016773,GO:0019538,GO:0023052,GO:0035556,GO:0036211,GO:0043170,GO:0043412,GO:0044237,GO:0044238,GO:0044260,GO:0044267,GO:0044464,GO:0050789,GO:0050794,GO:0050896,GO:0051716,GO:…	2.7.11.1	ko:K08846,ko:K17535	ko04621,ko04722,ko05131,ko05152,map04621,map04722,map05131,map05152				ko00000,ko00001,ko01000,ko01001				Eukaryota	3XCNF@554915,COG0515@1,COG4886@1,KOG0192@2759,KOG0619@2759	NA|NA|NA	T	Leucine-rich repeats, typical (most populated) subfamily	TRINITY_DN87_c4_g2_i6	XP_004367915.1
TRINITY_DN87_c9_g1_i2.p1|XP_004334296.1	5786.XP_003294476.1	1.4e-36	159.8	Amoebozoa	pats1	GO:0000278,GO:0000281,GO:0000910,GO:0003674,GO:0003824,GO:0004672,GO:0004674,GO:0004721,GO:0005575,GO:0005622,GO:0005623,GO:0005737,GO:0005856,GO:0006464,GO:0006468,GO:0006470,GO:0006793,GO:0006796,GO:0006807,GO:0007049,GO:0007154,GO:0007165,GO:0008150,GO:0008152,GO:0009987,GO:0015629,GO:0016301,GO:0016310,GO:0016311,GO:0016740,GO:0016772,GO:0016773,GO:0016787,GO:0016788,GO:0016791,GO:0019538,GO:…	2.7.11.1	ko:K08844,ko:K17535	ko05012,map05012				ko00000,ko00001,ko01000,ko01001,ko04131,ko04147				Eukaryota	3X8MP@554915,COG0515@1,COG4886@1,KOG0192@2759,KOG0619@2759,KOG4471@1,KOG4471@2759	NA|NA|NA	T	Myotubularin-like phosphatase domain	TRINITY_DN87_c9_g1_i2	XP_004334296.1
TRINITY_DN56_c0_g1_i5.p1|XP_004338667.1	212035.YR826_MIMIV	4.6e-87	329.3	dsDNA viruses, no RNA stage													Viruses	4QAKR@10239,4QUUC@35237	NA|NA|NA	S	protein serine/threonine kinase activity	TRINITY_DN56_c0_g1_i5	XP_004338667.1
TRINITY_DN56_c0_g1_i2.p2|XP_004338667.1	212035.YR826_MIMIV	5.1e-50	205.3	dsDNA viruses, no RNA stage													Viruses	4QAKR@10239,4QUUC@35237	NA|NA|NA	S	protein serine/threonine kinase activity	TRINITY_DN56_c0_g1_i2	XP_004338667.1
TRINITY_DN56_c0_g2_i6.p2|XP_004344212.1	212035.YR818_MIMIV	4e-46	192.2	dsDNA viruses, no RNA stage													Viruses	4QAKR@10239,4QUUC@35237	NA|NA|NA	S	protein serine/threonine kinase activity	TRINITY_DN56_c0_g2_i6	XP_004344212.1
TRINITY_DN56_c0_g2_i13.p2|XP_004344212.1	212035.YR818_MIMIV	4e-46	192.2	dsDNA viruses, no RNA stage													Viruses	4QAKR@10239,4QUUC@35237	NA|NA|NA	S	protein serine/threonine kinase activity	TRINITY_DN56_c0_g2_i13	XP_004344212.1
TRINITY_DN56_c0_g2_i1.p2|XP_004344212.1	212035.YR818_MIMIV	8.4e-47	194.1	dsDNA viruses, no RNA stage													Viruses	4QAKR@10239,4QUUC@35237	NA|NA|NA	S	protein serine/threonine kinase activity	TRINITY_DN56_c0_g2_i1	XP_004344212.1
TRINITY_DN56_c0_g2_i3.p2|XP_004344212.1	212035.YR826_MIMIV	1e-27	130.6	dsDNA viruses, no RNA stage													Viruses	4QAKR@10239,4QUUC@35237	NA|NA|NA	S	protein serine/threonine kinase activity	TRINITY_DN56_c0_g2_i3	XP_004344212.1
TRINITY_DN56_c1_g1_i23.p1|XP_004341956.1	212035.YR831_MIMIV	1.7e-31	143.3	Viruses													Viruses	4QAKR@10239	NA|NA|NA	S	protein serine/threonine kinase activity	TRINITY_DN56_c1_g1_i23	XP_004341956.1
TRINITY_DN56_c1_g1_i4.p6|XP_004341956.1	212035.YR818_MIMIV	9.3e-14	83.2	dsDNA viruses, no RNA stage													Viruses	4QAKR@10239,4QUUC@35237	NA|NA|NA	S	protein serine/threonine kinase activity	TRINITY_DN56_c1_g1_i4	XP_004341956.1
TRINITY_DN56_c1_g1_i26.p10|XP_004341956.1	212035.YR826_MIMIV	7.1e-15	86.7	dsDNA viruses, no RNA stage													Viruses	4QAKR@10239,4QUUC@35237	NA|NA|NA	S	protein serine/threonine kinase activity	TRINITY_DN56_c1_g1_i26	XP_004341956.1
TRINITY_DN56_c1_g1_i26.p2|XP_004341955.1	192875.XP_004346962.1	3.6e-07	62.4	Opisthokonta	POP1	GO:0000049,GO:0000171,GO:0000172,GO:0000447,GO:0000460,GO:0000462,GO:0000466,GO:0000469,GO:0000478,GO:0000479,GO:0000966,GO:0001682,GO:0003674,GO:0003676,GO:0003723,GO:0003824,GO:0004518,GO:0004519,GO:0004521,GO:0004526,GO:0004540,GO:0004549,GO:0005488,GO:0005575,GO:0005622,GO:0005623,GO:0005634,GO:0005654,GO:0005655,GO:0005730,GO:0005732,GO:0006139,GO:0006364,GO:0006379,GO:0006396,GO:0006399,GO:…	3.1.26.5	ko:K01164	ko03008,ko03013,map03008,map03013				ko00000,ko00001,ko01000,ko03009,ko03016,ko03029				Opisthokonta	38HEX@33154,KOG3322@1,KOG3322@2759	NA|NA|NA	A	ribonucleases P MRP protein subunit	TRINITY_DN56_c1_g1_i26	XP_004341955.1
TRINITY_DN56_c1_g1_i19.p2|XP_004341956.1	212035.YR826_MIMIV	1e-38	167.2	dsDNA viruses, no RNA stage													Viruses	4QAKR@10239,4QUUC@35237	NA|NA|NA	S	protein serine/threonine kinase activity	TRINITY_DN56_c1_g1_i19	XP_004341956.1
TRINITY_DN56_c1_g1_i28.p2|XP_004341955.1	192875.XP_004346962.1	3.6e-07	62.4	Opisthokonta	POP1	GO:0000049,GO:0000171,GO:0000172,GO:0000447,GO:0000460,GO:0000462,GO:0000466,GO:0000469,GO:0000478,GO:0000479,GO:0000966,GO:0001682,GO:0003674,GO:0003676,GO:0003723,GO:0003824,GO:0004518,GO:0004519,GO:0004521,GO:0004526,GO:0004540,GO:0004549,GO:0005488,GO:0005575,GO:0005622,GO:0005623,GO:0005634,GO:0005654,GO:0005655,GO:0005730,GO:0005732,GO:0006139,GO:0006364,GO:0006379,GO:0006396,GO:0006399,GO:…	3.1.26.5	ko:K01164	ko03008,ko03013,map03008,map03013				ko00000,ko00001,ko01000,ko03009,ko03016,ko03029				Opisthokonta	38HEX@33154,KOG3322@1,KOG3322@2759	NA|NA|NA	A	ribonucleases P MRP protein subunit	TRINITY_DN56_c1_g1_i28	XP_004341955.1
TRINITY_DN56_c1_g1_i32.p2|XP_004341955.1	192875.XP_004346962.1	3.6e-07	62.4	Opisthokonta	POP1	GO:0000049,GO:0000171,GO:0000172,GO:0000447,GO:0000460,GO:0000462,GO:0000466,GO:0000469,GO:0000478,GO:0000479,GO:0000966,GO:0001682,GO:0003674,GO:0003676,GO:0003723,GO:0003824,GO:0004518,GO:0004519,GO:0004521,GO:0004526,GO:0004540,GO:0004549,GO:0005488,GO:0005575,GO:0005622,GO:0005623,GO:0005634,GO:0005654,GO:0005655,GO:0005730,GO:0005732,GO:0006139,GO:0006364,GO:0006379,GO:0006396,GO:0006399,GO:…	3.1.26.5	ko:K01164	ko03008,ko03013,map03008,map03013				ko00000,ko00001,ko01000,ko03009,ko03016,ko03029				Opisthokonta	38HEX@33154,KOG3322@1,KOG3322@2759	NA|NA|NA	A	ribonucleases P MRP protein subunit	TRINITY_DN56_c1_g1_i32	XP_004341955.1
TRINITY_DN56_c1_g1_i22.p10|XP_004341956.1	212035.YR826_MIMIV	7.1e-15	86.7	dsDNA viruses, no RNA stage													Viruses	4QAKR@10239,4QUUC@35237	NA|NA|NA	S	protein serine/threonine kinase activity	TRINITY_DN56_c1_g1_i22	XP_004341956.1
TRINITY_DN56_c1_g1_i9.p8|XP_004341956.1	212035.YR826_MIMIV	7.1e-15	86.7	dsDNA viruses, no RNA stage													Viruses	4QAKR@10239,4QUUC@35237	NA|NA|NA	S	protein serine/threonine kinase activity	TRINITY_DN56_c1_g1_i9	XP_004341956.1
TRINITY_DN56_c1_g1_i7.p2|XP_004341955.1	192875.XP_004346962.1	3.6e-07	62.4	Opisthokonta	POP1	GO:0000049,GO:0000171,GO:0000172,GO:0000447,GO:0000460,GO:0000462,GO:0000466,GO:0000469,GO:0000478,GO:0000479,GO:0000966,GO:0001682,GO:0003674,GO:0003676,GO:0003723,GO:0003824,GO:0004518,GO:0004519,GO:0004521,GO:0004526,GO:0004540,GO:0004549,GO:0005488,GO:0005575,GO:0005622,GO:0005623,GO:0005634,GO:0005654,GO:0005655,GO:0005730,GO:0005732,GO:0006139,GO:0006364,GO:0006379,GO:0006396,GO:0006399,GO:…	3.1.26.5	ko:K01164	ko03008,ko03013,map03008,map03013				ko00000,ko00001,ko01000,ko03009,ko03016,ko03029				Opisthokonta	38HEX@33154,KOG3322@1,KOG3322@2759	NA|NA|NA	A	ribonucleases P MRP protein subunit	TRINITY_DN56_c1_g1_i7	XP_004341955.1
TRINITY_DN56_c1_g1_i20.p10|XP_004341956.1	212035.YR826_MIMIV	7.1e-15	86.7	dsDNA viruses, no RNA stage													Viruses	4QAKR@10239,4QUUC@35237	NA|NA|NA	S	protein serine/threonine kinase activity	TRINITY_DN56_c1_g1_i20	XP_004341956.1
TRINITY_DN56_c1_g1_i15.p2|XP_004341955.1	192875.XP_004346962.1	3.6e-07	62.4	Opisthokonta	POP1	GO:0000049,GO:0000171,GO:0000172,GO:0000447,GO:0000460,GO:0000462,GO:0000466,GO:0000469,GO:0000478,GO:0000479,GO:0000966,GO:0001682,GO:0003674,GO:0003676,GO:0003723,GO:0003824,GO:0004518,GO:0004519,GO:0004521,GO:0004526,GO:0004540,GO:0004549,GO:0005488,GO:0005575,GO:0005622,GO:0005623,GO:0005634,GO:0005654,GO:0005655,GO:0005730,GO:0005732,GO:0006139,GO:0006364,GO:0006379,GO:0006396,GO:0006399,GO:…	3.1.26.5	ko:K01164	ko03008,ko03013,map03008,map03013				ko00000,ko00001,ko01000,ko03009,ko03016,ko03029				Opisthokonta	38HEX@33154,KOG3322@1,KOG3322@2759	NA|NA|NA	A	ribonucleases P MRP protein subunit	TRINITY_DN56_c1_g1_i15	XP_004341955.1
TRINITY_DN56_c2_g1_i5.p1|XP_004334595.1	3055.EDP08856	4.6e-60	238.8	Chlorophyta				ko:K03676					ko00000,ko03110				Viridiplantae	34NTX@3041,382YE@33090,COG0695@1,KOG1752@2759	NA|NA|NA	O	Glutaredoxin	TRINITY_DN56_c2_g1_i5	XP_004334595.1
TRINITY_DN56_c2_g1_i7.p1|XP_004334595.1	3055.EDP08856	4.1e-68	265.8	Chlorophyta				ko:K03676					ko00000,ko03110				Viridiplantae	34NTX@3041,382YE@33090,COG0695@1,KOG1752@2759	NA|NA|NA	O	Glutaredoxin	TRINITY_DN56_c2_g1_i7	XP_004334595.1
TRINITY_DN30_c0_g1_i9.p2|XP_004337146.1	164328.Phyra81075	9.2e-30	137.9	Peronosporales			2.7.4.21	ko:K07756	ko04070,ko04138,map04070,map04138		R09087,R10548	RC00002	ko00000,ko00001,ko01000				Eukaryota	3Q8FR@4776,KOG1620@1,KOG1620@2759	NA|NA|NA	IKT	Inositol polyphosphate kinase	TRINITY_DN30_c0_g1_i9	XP_004337146.1
TRINITY_DN30_c0_g1_i17.p3|XP_004337146.1	164328.Phyra81075	9.2e-30	137.9	Peronosporales			2.7.4.21	ko:K07756	ko04070,ko04138,map04070,map04138		R09087,R10548	RC00002	ko00000,ko00001,ko01000				Eukaryota	3Q8FR@4776,KOG1620@1,KOG1620@2759	NA|NA|NA	IKT	Inositol polyphosphate kinase	TRINITY_DN30_c0_g1_i17	XP_004337146.1
TRINITY_DN30_c0_g1_i19.p2|XP_004346488.1	8083.ENSXMAP00000001841	4.8e-162	578.6	Actinopterygii	EEFSEC	GO:0000049,GO:0000166,GO:0001514,GO:0001882,GO:0001883,GO:0003674,GO:0003676,GO:0003723,GO:0003729,GO:0003746,GO:0003824,GO:0003924,GO:0005488,GO:0005515,GO:0005525,GO:0005575,GO:0005622,GO:0005623,GO:0005737,GO:0005829,GO:0006412,GO:0006414,GO:0006417,GO:0006451,GO:0006518,GO:0006807,GO:0008135,GO:0008150,GO:0008152,GO:0009058,GO:0009059,GO:0009889,GO:0009987,GO:0010467,GO:0010468,GO:0010556,GO:…		ko:K03833					ko00000,ko03012				Metazoa	38E0Q@33154,3BEH3@33208,3CWP0@33213,483ZJ@7711,48ZD0@7742,49REU@7898,COG3276@1,KOG0461@2759	NA|NA|NA	J	Elongation factor	TRINITY_DN30_c0_g1_i19	XP_004346488.1
TRINITY_DN30_c0_g1_i19.p5|XP_004356453.1	2903.EOD25265	5.9e-24	118.6	Eukaryota													Eukaryota	2EAG1@1,2SGPX@2759	NA|NA|NA			TRINITY_DN30_c0_g1_i19	XP_004356453.1
TRINITY_DN30_c2_g1_i7.p2|XP_004335899.1	554065.XP_005848568.1	1.8e-13	82	Chlorophyta			3.1.26.11	ko:K00784	ko03013,map03013				ko00000,ko00001,ko01000,ko03016				Viridiplantae	34KPP@3041,37U1J@33090,COG1234@1,KOG2121@2759	NA|NA|NA	S	Beta-lactamase superfamily domain	TRINITY_DN30_c2_g1_i7	XP_004335899.1
TRINITY_DN30_c2_g1_i10.p1|XP_004342111.1	5786.XP_003290960.1	4e-10	71.6	Amoebozoa				ko:K02987	ko03010,map03010	M00177,M00179			br01610,ko00000,ko00001,ko00002,ko03011				Eukaryota	3XE7K@554915,KOG1839@1,KOG1839@2759	NA|NA|NA	S	Translation initiation factor eIF3 subunit 135	TRINITY_DN30_c2_g1_i10	XP_004342111.1
TRINITY_DN12_c0_g1_i22.p4|XP_004349651.1	221103.XP_007844482.1	2.1e-19	102.4	Agaricales													Fungi	226H1@155619,3A1ZR@33154,3P34P@4751,3V0T2@5204,3W4Y9@5338,KOG4660@1,KOG4660@2759	NA|NA|NA	A	RNA recognition motif	TRINITY_DN12_c0_g1_i22	XP_004349651.1
TRINITY_DN12_c0_g1_i17.p1|XP_004333398.1	4533.OB07G21180.1	2.3e-11	76.3	Poales													Viridiplantae	37Z9E@33090,3GIX6@35493,3IBA2@38820,3M3C2@4447,KOG1030@1,KOG1030@2759	NA|NA|NA	S	C2 domain	TRINITY_DN12_c0_g1_i17	XP_004333398.1
TRINITY_DN12_c0_g1_i16.p1|XP_004333398.1	4533.OB07G21180.1	1.5e-14	87	Poales													Viridiplantae	37Z9E@33090,3GIX6@35493,3IBA2@38820,3M3C2@4447,KOG1030@1,KOG1030@2759	NA|NA|NA	S	C2 domain	TRINITY_DN12_c0_g1_i16	XP_004333398.1
TRINITY_DN12_c0_g1_i7.p2|XP_004333398.1	4533.OB07G21180.1	1.5e-14	87	Poales													Viridiplantae	37Z9E@33090,3GIX6@35493,3IBA2@38820,3M3C2@4447,KOG1030@1,KOG1030@2759	NA|NA|NA	S	C2 domain	TRINITY_DN12_c0_g1_i7	XP_004333398.1
TRINITY_DN12_c0_g1_i14.p1|XP_004333398.1	4533.OB07G21180.1	1.5e-14	87	Poales													Viridiplantae	37Z9E@33090,3GIX6@35493,3IBA2@38820,3M3C2@4447,KOG1030@1,KOG1030@2759	NA|NA|NA	S	C2 domain	TRINITY_DN12_c0_g1_i14	XP_004333398.1
TRINITY_DN12_c1_g1_i17.p1|XP_004334912.1	78898.MVEG_05610T0	4.7e-26	125.6	Fungi													Fungi	2E2RV@1,2S9YP@2759,3AKMW@33154,3PDSX@4751	NA|NA|NA	S	Protein of unknown function (DUF3533)	TRINITY_DN12_c1_g1_i17	XP_004334912.1
TRINITY_DN12_c1_g1_i7.p1|XP_004334912.1	78898.MVEG_05610T0	4.7e-26	125.6	Fungi													Fungi	2E2RV@1,2S9YP@2759,3AKMW@33154,3PDSX@4751	NA|NA|NA	S	Protein of unknown function (DUF3533)	TRINITY_DN12_c1_g1_i7	XP_004334912.1
TRINITY_DN12_c1_g1_i23.p1|XP_004334912.1	78898.MVEG_05610T0	4.7e-26	125.6	Fungi													Fungi	2E2RV@1,2S9YP@2759,3AKMW@33154,3PDSX@4751	NA|NA|NA	S	Protein of unknown function (DUF3533)	TRINITY_DN12_c1_g1_i23	XP_004334912.1
TRINITY_DN40_c0_g1_i1.p2|XP_004343934.1	314230.DSM3645_06659	1.2e-42	181.8	Planctomycetes													Bacteria	2IZDS@203682,COG4850@1,COG4850@2	NA|NA|NA	S	Uncharacterized conserved protein (DUF2183)	TRINITY_DN40_c0_g1_i1	XP_004343934.1
TRINITY_DN40_c0_g1_i5.p6|XP_004343936.1	106582.XP_004547127.1	1.4e-30	139.8	Actinopterygii	RASGRF2	GO:0000165,GO:0003674,GO:0005085,GO:0005088,GO:0005089,GO:0005488,GO:0005515,GO:0005575,GO:0005622,GO:0005623,GO:0005737,GO:0005783,GO:0005789,GO:0005829,GO:0005886,GO:0006464,GO:0006468,GO:0006793,GO:0006796,GO:0006807,GO:0006950,GO:0007154,GO:0007165,GO:0007186,GO:0008150,GO:0008152,GO:0009966,GO:0009987,GO:0010469,GO:0010646,GO:0010647,GO:0010941,GO:0010942,GO:0012505,GO:0016020,GO:0016310,GO:…		ko:K04349,ko:K12326,ko:K14549	ko03008,ko04010,ko04014,ko04510,map03008,map04010,map04014,map04510				ko00000,ko00001,ko03009				Metazoa	38I5C@33154,3BC6C@33208,3CTIN@33213,48377@7711,4903D@7742,4A1VQ@7898,KOG3417@1,KOG3417@2759	NA|NA|NA	T	guanine nucleotide-releasing factor	TRINITY_DN40_c0_g1_i5	XP_004343936.1
TRINITY_DN40_c0_g1_i5.p2|XP_004343934.1	314230.DSM3645_06659	1.2e-42	181.8	Planctomycetes													Bacteria	2IZDS@203682,COG4850@1,COG4850@2	NA|NA|NA	S	Uncharacterized conserved protein (DUF2183)	TRINITY_DN40_c0_g1_i5	XP_004343934.1
TRINITY_DN40_c0_g1_i4.p2|XP_004343934.1	314230.DSM3645_06659	8.5e-39	168.7	Planctomycetes													Bacteria	2IZDS@203682,COG4850@1,COG4850@2	NA|NA|NA	S	Uncharacterized conserved protein (DUF2183)	TRINITY_DN40_c0_g1_i4	XP_004343934.1
TRINITY_DN40_c0_g1_i3.p2|XP_004343934.1	314230.DSM3645_06659	1.2e-42	181.8	Planctomycetes													Bacteria	2IZDS@203682,COG4850@1,COG4850@2	NA|NA|NA	S	Uncharacterized conserved protein (DUF2183)	TRINITY_DN40_c0_g1_i3	XP_004343934.1
TRINITY_DN40_c2_g1_i6.p2|XP_004342503.1	50452.A0A087GCW2	4.1e-18	99.8	Brassicales	IRE1	GO:0001101,GO:0002376,GO:0005575,GO:0005622,GO:0005623,GO:0005737,GO:0005783,GO:0005789,GO:0006139,GO:0006396,GO:0006725,GO:0006807,GO:0006950,GO:0006952,GO:0006955,GO:0006983,GO:0006984,GO:0006986,GO:0007154,GO:0007165,GO:0008150,GO:0008152,GO:0008380,GO:0009605,GO:0009607,GO:0009617,GO:0009719,GO:0009725,GO:0009751,GO:0009814,GO:0009816,GO:0009893,GO:0009894,GO:0009896,GO:0009987,GO:0010033,GO:…	2.7.11.1	ko:K08852	ko04140,ko04141,ko04210,ko04932,ko05010,map04140,map04141,map04210,map04932,map05010				ko00000,ko00001,ko01000,ko01001				Viridiplantae	37KYE@33090,3GFAM@35493,3HNI0@3699,COG0515@1,KOG1027@2759	NA|NA|NA	T	Serine threonine-protein kinase endoribonuclease	TRINITY_DN40_c2_g1_i6	XP_004342503.1
TRINITY_DN40_c2_g1_i4.p1|XP_004342503.1	935866.JAER01000047_gene3926	4.2e-16	93.6	Propionibacteriales													Bacteria	2GMPZ@201174,4DQTY@85009,COG0515@1,COG0515@2	NA|NA|NA	KLT	SMART serine threonine protein kinase	TRINITY_DN40_c2_g1_i4	XP_004342503.1
TRINITY_DN40_c2_g1_i2.p1|XP_004342503.1	50452.A0A087GCW2	5.6e-18	99.8	Brassicales	IRE1	GO:0001101,GO:0002376,GO:0005575,GO:0005622,GO:0005623,GO:0005737,GO:0005783,GO:0005789,GO:0006139,GO:0006396,GO:0006725,GO:0006807,GO:0006950,GO:0006952,GO:0006955,GO:0006983,GO:0006984,GO:0006986,GO:0007154,GO:0007165,GO:0008150,GO:0008152,GO:0008380,GO:0009605,GO:0009607,GO:0009617,GO:0009719,GO:0009725,GO:0009751,GO:0009814,GO:0009816,GO:0009893,GO:0009894,GO:0009896,GO:0009987,GO:0010033,GO:…	2.7.11.1	ko:K08852	ko04140,ko04141,ko04210,ko04932,ko05010,map04140,map04141,map04210,map04932,map05010				ko00000,ko00001,ko01000,ko01001				Viridiplantae	37KYE@33090,3GFAM@35493,3HNI0@3699,COG0515@1,KOG1027@2759	NA|NA|NA	T	Serine threonine-protein kinase endoribonuclease	TRINITY_DN40_c2_g1_i2	XP_004342503.1
TRINITY_DN40_c2_g2_i4.p2|XP_004342503.1	1035196.HMPREF9998_00712	1.6e-13	83.2	Peptostreptococcaceae													Bacteria	1TP3F@1239,2492G@186801,25QJS@186804,COG0515@1,COG0515@2	NA|NA|NA	KLT	Psort location CytoplasmicMembrane, score	TRINITY_DN40_c2_g2_i4	XP_004342503.1
TRINITY_DN40_c4_g1_i63.p2|XP_004352964.1	44689.DDB0233999	2.7e-20	105.9	Amoebozoa	PIEZO2	GO:0003008,GO:0003674,GO:0005215,GO:0005216,GO:0005261,GO:0005488,GO:0005515,GO:0005575,GO:0005622,GO:0005623,GO:0005737,GO:0005783,GO:0005886,GO:0006810,GO:0006811,GO:0006812,GO:0007600,GO:0007610,GO:0007638,GO:0008150,GO:0008324,GO:0008381,GO:0009581,GO:0009582,GO:0009605,GO:0009612,GO:0009628,GO:0009987,GO:0012505,GO:0015075,GO:0015267,GO:0015318,GO:0016020,GO:0022407,GO:0022409,GO:0022803,GO:…		ko:K22128					ko00000,ko02000,ko04131	1.A.75.1			Eukaryota	3X897@554915,KOG1893@1,KOG1893@2759	NA|NA|NA	S	Piezo non-specific cation channel, R-Ras-binding domain	TRINITY_DN40_c4_g1_i63	XP_004352964.1
TRINITY_DN40_c4_g1_i47.p1|XP_004352964.1	5786.XP_003294308.1	4.7e-20	106.3	Amoebozoa	PIEZO2	GO:0003008,GO:0003674,GO:0005215,GO:0005216,GO:0005261,GO:0005488,GO:0005515,GO:0005575,GO:0005622,GO:0005623,GO:0005737,GO:0005783,GO:0005886,GO:0006810,GO:0006811,GO:0006812,GO:0007600,GO:0007610,GO:0007638,GO:0008150,GO:0008324,GO:0008381,GO:0009581,GO:0009582,GO:0009605,GO:0009612,GO:0009628,GO:0009987,GO:0012505,GO:0015075,GO:0015267,GO:0015318,GO:0016020,GO:0022407,GO:0022409,GO:0022803,GO:…		ko:K22128					ko00000,ko02000,ko04131	1.A.75.1			Eukaryota	3X897@554915,KOG1893@1,KOG1893@2759	NA|NA|NA	S	Piezo non-specific cation channel, R-Ras-binding domain	TRINITY_DN40_c4_g1_i47	XP_004352964.1
TRINITY_DN50_c0_g1_i21.p5|XP_004336421.1	52644.XP_010580124.1	4.7e-14	85.1	Aves													Metazoa	38GVY@33154,3BN8N@33208,3CZ8A@33213,48CZD@7711,49AI8@7742,4GW10@8782,KOG1032@1,KOG1032@2759	NA|NA|NA	S	domain in glucosyltransferases, myotubularins and other putative membrane-associated proteins	TRINITY_DN50_c0_g1_i21	XP_004336421.1
TRINITY_DN50_c0_g1_i4.p5|XP_004336421.1	52644.XP_010580124.1	4.7e-14	85.1	Aves													Metazoa	38GVY@33154,3BN8N@33208,3CZ8A@33213,48CZD@7711,49AI8@7742,4GW10@8782,KOG1032@1,KOG1032@2759	NA|NA|NA	S	domain in glucosyltransferases, myotubularins and other putative membrane-associated proteins	TRINITY_DN50_c0_g1_i4	XP_004336421.1
TRINITY_DN50_c0_g1_i29.p5|XP_004336421.1	52644.XP_010580124.1	4.7e-14	85.1	Aves													Metazoa	38GVY@33154,3BN8N@33208,3CZ8A@33213,48CZD@7711,49AI8@7742,4GW10@8782,KOG1032@1,KOG1032@2759	NA|NA|NA	S	domain in glucosyltransferases, myotubularins and other putative membrane-associated proteins	TRINITY_DN50_c0_g1_i29	XP_004336421.1
TRINITY_DN50_c0_g1_i3.p5|XP_004336421.1	52644.XP_010580124.1	4.7e-14	85.1	Aves													Metazoa	38GVY@33154,3BN8N@33208,3CZ8A@33213,48CZD@7711,49AI8@7742,4GW10@8782,KOG1032@1,KOG1032@2759	NA|NA|NA	S	domain in glucosyltransferases, myotubularins and other putative membrane-associated proteins	TRINITY_DN50_c0_g1_i3	XP_004336421.1
TRINITY_DN50_c0_g1_i22.p5|XP_004336421.1	52644.XP_010580124.1	4.7e-14	85.1	Aves													Metazoa	38GVY@33154,3BN8N@33208,3CZ8A@33213,48CZD@7711,49AI8@7742,4GW10@8782,KOG1032@1,KOG1032@2759	NA|NA|NA	S	domain in glucosyltransferases, myotubularins and other putative membrane-associated proteins	TRINITY_DN50_c0_g1_i22	XP_004336421.1
TRINITY_DN50_c0_g1_i6.p5|XP_004336421.1	52644.XP_010580124.1	4.7e-14	85.1	Aves													Metazoa	38GVY@33154,3BN8N@33208,3CZ8A@33213,48CZD@7711,49AI8@7742,4GW10@8782,KOG1032@1,KOG1032@2759	NA|NA|NA	S	domain in glucosyltransferases, myotubularins and other putative membrane-associated proteins	TRINITY_DN50_c0_g1_i6	XP_004336421.1
TRINITY_DN50_c0_g1_i19.p5|XP_004336421.1	52644.XP_010580124.1	4.7e-14	85.1	Aves													Metazoa	38GVY@33154,3BN8N@33208,3CZ8A@33213,48CZD@7711,49AI8@7742,4GW10@8782,KOG1032@1,KOG1032@2759	NA|NA|NA	S	domain in glucosyltransferases, myotubularins and other putative membrane-associated proteins	TRINITY_DN50_c0_g1_i19	XP_004336421.1
TRINITY_DN50_c0_g1_i14.p5|XP_004336421.1	52644.XP_010580124.1	4.7e-14	85.1	Aves													Metazoa	38GVY@33154,3BN8N@33208,3CZ8A@33213,48CZD@7711,49AI8@7742,4GW10@8782,KOG1032@1,KOG1032@2759	NA|NA|NA	S	domain in glucosyltransferases, myotubularins and other putative membrane-associated proteins	TRINITY_DN50_c0_g1_i14	XP_004336421.1
TRINITY_DN50_c0_g1_i8.p5|XP_004336421.1	52644.XP_010580124.1	4.7e-14	85.1	Aves													Metazoa	38GVY@33154,3BN8N@33208,3CZ8A@33213,48CZD@7711,49AI8@7742,4GW10@8782,KOG1032@1,KOG1032@2759	NA|NA|NA	S	domain in glucosyltransferases, myotubularins and other putative membrane-associated proteins	TRINITY_DN50_c0_g1_i8	XP_004336421.1
TRINITY_DN50_c0_g1_i5.p5|XP_004336421.1	52644.XP_010580124.1	4.7e-14	85.1	Aves													Metazoa	38GVY@33154,3BN8N@33208,3CZ8A@33213,48CZD@7711,49AI8@7742,4GW10@8782,KOG1032@1,KOG1032@2759	NA|NA|NA	S	domain in glucosyltransferases, myotubularins and other putative membrane-associated proteins	TRINITY_DN50_c0_g1_i5	XP_004336421.1
TRINITY_DN50_c0_g1_i28.p4|XP_004336421.1	52644.XP_010580124.1	4.7e-14	85.1	Aves													Metazoa	38GVY@33154,3BN8N@33208,3CZ8A@33213,48CZD@7711,49AI8@7742,4GW10@8782,KOG1032@1,KOG1032@2759	NA|NA|NA	S	domain in glucosyltransferases, myotubularins and other putative membrane-associated proteins	TRINITY_DN50_c0_g1_i28	XP_004336421.1
TRINITY_DN50_c0_g1_i25.p4|XP_004336421.1	52644.XP_010580124.1	4.7e-14	85.1	Aves													Metazoa	38GVY@33154,3BN8N@33208,3CZ8A@33213,48CZD@7711,49AI8@7742,4GW10@8782,KOG1032@1,KOG1032@2759	NA|NA|NA	S	domain in glucosyltransferases, myotubularins and other putative membrane-associated proteins	TRINITY_DN50_c0_g1_i25	XP_004336421.1
TRINITY_DN50_c0_g1_i9.p5|XP_004336421.1	52644.XP_010580124.1	4.7e-14	85.1	Aves													Metazoa	38GVY@33154,3BN8N@33208,3CZ8A@33213,48CZD@7711,49AI8@7742,4GW10@8782,KOG1032@1,KOG1032@2759	NA|NA|NA	S	domain in glucosyltransferases, myotubularins and other putative membrane-associated proteins	TRINITY_DN50_c0_g1_i9	XP_004336421.1
TRINITY_DN50_c0_g1_i20.p5|XP_004336421.1	52644.XP_010580124.1	4.7e-14	85.1	Aves													Metazoa	38GVY@33154,3BN8N@33208,3CZ8A@33213,48CZD@7711,49AI8@7742,4GW10@8782,KOG1032@1,KOG1032@2759	NA|NA|NA	S	domain in glucosyltransferases, myotubularins and other putative membrane-associated proteins	TRINITY_DN50_c0_g1_i20	XP_004336421.1
TRINITY_DN50_c0_g1_i7.p5|XP_004336421.1	52644.XP_010580124.1	4.7e-14	85.1	Aves													Metazoa	38GVY@33154,3BN8N@33208,3CZ8A@33213,48CZD@7711,49AI8@7742,4GW10@8782,KOG1032@1,KOG1032@2759	NA|NA|NA	S	domain in glucosyltransferases, myotubularins and other putative membrane-associated proteins	TRINITY_DN50_c0_g1_i7	XP_004336421.1
TRINITY_DN50_c0_g1_i23.p5|XP_004336421.1	52644.XP_010580124.1	4.7e-14	85.1	Aves													Metazoa	38GVY@33154,3BN8N@33208,3CZ8A@33213,48CZD@7711,49AI8@7742,4GW10@8782,KOG1032@1,KOG1032@2759	NA|NA|NA	S	domain in glucosyltransferases, myotubularins and other putative membrane-associated proteins	TRINITY_DN50_c0_g1_i23	XP_004336421.1
TRINITY_DN59_c0_g2_i1.p2|XP_004353733.1	604331.AUHY01000008_gene424	3.2e-63	249.2	Deinococcus-Thermus	guaB	GO:0003674,GO:0003824,GO:0003938,GO:0005488,GO:0005515,GO:0005575,GO:0005618,GO:0005622,GO:0005623,GO:0005737,GO:0005829,GO:0005886,GO:0006139,GO:0006163,GO:0006164,GO:0006177,GO:0006183,GO:0006195,GO:0006204,GO:0006725,GO:0006753,GO:0006793,GO:0006796,GO:0006807,GO:0008150,GO:0008152,GO:0009056,GO:0009058,GO:0009116,GO:0009117,GO:0009119,GO:0009123,GO:0009124,GO:0009125,GO:0009126,GO:0009127,GO:…	1.1.1.205	ko:K00088	ko00230,ko00983,ko01100,ko01110,map00230,map00983,map01100,map01110	M00050	R01130,R08240	RC00143,RC02207	ko00000,ko00001,ko00002,ko01000,ko04147			iAPECO1_1312.APECO1_4018,iECABU_c1320.ECABU_c28100,iECP_1309.ECP_2510,iECSF_1327.ECSF_2349,iUTI89_1310.UTI89_C2826,ic_1306.c3027	Bacteria	1WICK@1297,COG0516@1,COG0516@2,COG0517@1,COG0517@2	NA|NA|NA	F	Catalyzes the conversion of inosine 5'-phosphate (IMP) to xanthosine 5'-phosphate (XMP), the first committed and rate- limiting step in the de novo synthesis of guanine nucleotides, and therefore plays an important role in the regulation of cell growth	TRINITY_DN59_c0_g2_i1	XP_004353733.1
TRINITY_DN59_c0_g2_i1.p9|XP_004353733.1	498848.TaqDRAFT_3102	3.7e-24	117.9	Deinococcus-Thermus	guaB	GO:0003674,GO:0003824,GO:0003938,GO:0005488,GO:0005515,GO:0005575,GO:0005618,GO:0005622,GO:0005623,GO:0005737,GO:0005829,GO:0005886,GO:0006139,GO:0006163,GO:0006164,GO:0006177,GO:0006183,GO:0006195,GO:0006204,GO:0006725,GO:0006753,GO:0006793,GO:0006796,GO:0006807,GO:0008150,GO:0008152,GO:0009056,GO:0009058,GO:0009116,GO:0009117,GO:0009119,GO:0009123,GO:0009124,GO:0009125,GO:0009126,GO:0009127,GO:…	1.1.1.205	ko:K00088	ko00230,ko00983,ko01100,ko01110,map00230,map00983,map01100,map01110	M00050	R01130,R08240	RC00143,RC02207	ko00000,ko00001,ko00002,ko01000,ko04147			iAPECO1_1312.APECO1_4018,iECABU_c1320.ECABU_c28100,iECP_1309.ECP_2510,iECSF_1327.ECSF_2349,iUTI89_1310.UTI89_C2826,ic_1306.c3027	Bacteria	1WICK@1297,COG0516@1,COG0516@2,COG0517@1,COG0517@2	NA|NA|NA	F	Catalyzes the conversion of inosine 5'-phosphate (IMP) to xanthosine 5'-phosphate (XMP), the first committed and rate- limiting step in the de novo synthesis of guanine nucleotides, and therefore plays an important role in the regulation of cell growth	TRINITY_DN59_c0_g2_i1	XP_004353733.1
TRINITY_DN59_c0_g2_i7.p3|XP_004353733.1	498848.TaqDRAFT_3102	3.3e-103	382.5	Deinococcus-Thermus	guaB	GO:0003674,GO:0003824,GO:0003938,GO:0005488,GO:0005515,GO:0005575,GO:0005618,GO:0005622,GO:0005623,GO:0005737,GO:0005829,GO:0005886,GO:0006139,GO:0006163,GO:0006164,GO:0006177,GO:0006183,GO:0006195,GO:0006204,GO:0006725,GO:0006753,GO:0006793,GO:0006796,GO:0006807,GO:0008150,GO:0008152,GO:0009056,GO:0009058,GO:0009116,GO:0009117,GO:0009119,GO:0009123,GO:0009124,GO:0009125,GO:0009126,GO:0009127,GO:…	1.1.1.205	ko:K00088	ko00230,ko00983,ko01100,ko01110,map00230,map00983,map01100,map01110	M00050	R01130,R08240	RC00143,RC02207	ko00000,ko00001,ko00002,ko01000,ko04147			iAPECO1_1312.APECO1_4018,iECABU_c1320.ECABU_c28100,iECP_1309.ECP_2510,iECSF_1327.ECSF_2349,iUTI89_1310.UTI89_C2826,ic_1306.c3027	Bacteria	1WICK@1297,COG0516@1,COG0516@2,COG0517@1,COG0517@2	NA|NA|NA	F	Catalyzes the conversion of inosine 5'-phosphate (IMP) to xanthosine 5'-phosphate (XMP), the first committed and rate- limiting step in the de novo synthesis of guanine nucleotides, and therefore plays an important role in the regulation of cell growth	TRINITY_DN59_c0_g2_i7	XP_004353733.1
TRINITY_DN59_c0_g2_i4.p3|XP_004353733.1	498848.TaqDRAFT_3102	3.3e-103	382.5	Deinococcus-Thermus	guaB	GO:0003674,GO:0003824,GO:0003938,GO:0005488,GO:0005515,GO:0005575,GO:0005618,GO:0005622,GO:0005623,GO:0005737,GO:0005829,GO:0005886,GO:0006139,GO:0006163,GO:0006164,GO:0006177,GO:0006183,GO:0006195,GO:0006204,GO:0006725,GO:0006753,GO:0006793,GO:0006796,GO:0006807,GO:0008150,GO:0008152,GO:0009056,GO:0009058,GO:0009116,GO:0009117,GO:0009119,GO:0009123,GO:0009124,GO:0009125,GO:0009126,GO:0009127,GO:…	1.1.1.205	ko:K00088	ko00230,ko00983,ko01100,ko01110,map00230,map00983,map01100,map01110	M00050	R01130,R08240	RC00143,RC02207	ko00000,ko00001,ko00002,ko01000,ko04147			iAPECO1_1312.APECO1_4018,iECABU_c1320.ECABU_c28100,iECP_1309.ECP_2510,iECSF_1327.ECSF_2349,iUTI89_1310.UTI89_C2826,ic_1306.c3027	Bacteria	1WICK@1297,COG0516@1,COG0516@2,COG0517@1,COG0517@2	NA|NA|NA	F	Catalyzes the conversion of inosine 5'-phosphate (IMP) to xanthosine 5'-phosphate (XMP), the first committed and rate- limiting step in the de novo synthesis of guanine nucleotides, and therefore plays an important role in the regulation of cell growth	TRINITY_DN59_c0_g2_i4	XP_004353733.1
TRINITY_DN59_c0_g2_i5.p2|XP_004353733.1	604331.AUHY01000008_gene424	3.2e-63	249.2	Deinococcus-Thermus	guaB	GO:0003674,GO:0003824,GO:0003938,GO:0005488,GO:0005515,GO:0005575,GO:0005618,GO:0005622,GO:0005623,GO:0005737,GO:0005829,GO:0005886,GO:0006139,GO:0006163,GO:0006164,GO:0006177,GO:0006183,GO:0006195,GO:0006204,GO:0006725,GO:0006753,GO:0006793,GO:0006796,GO:0006807,GO:0008150,GO:0008152,GO:0009056,GO:0009058,GO:0009116,GO:0009117,GO:0009119,GO:0009123,GO:0009124,GO:0009125,GO:0009126,GO:0009127,GO:…	1.1.1.205	ko:K00088	ko00230,ko00983,ko01100,ko01110,map00230,map00983,map01100,map01110	M00050	R01130,R08240	RC00143,RC02207	ko00000,ko00001,ko00002,ko01000,ko04147			iAPECO1_1312.APECO1_4018,iECABU_c1320.ECABU_c28100,iECP_1309.ECP_2510,iECSF_1327.ECSF_2349,iUTI89_1310.UTI89_C2826,ic_1306.c3027	Bacteria	1WICK@1297,COG0516@1,COG0516@2,COG0517@1,COG0517@2	NA|NA|NA	F	Catalyzes the conversion of inosine 5'-phosphate (IMP) to xanthosine 5'-phosphate (XMP), the first committed and rate- limiting step in the de novo synthesis of guanine nucleotides, and therefore plays an important role in the regulation of cell growth	TRINITY_DN59_c0_g2_i5	XP_004353733.1
TRINITY_DN59_c0_g2_i5.p9|XP_004353733.1	498848.TaqDRAFT_3102	3.7e-24	117.9	Deinococcus-Thermus	guaB	GO:0003674,GO:0003824,GO:0003938,GO:0005488,GO:0005515,GO:0005575,GO:0005618,GO:0005622,GO:0005623,GO:0005737,GO:0005829,GO:0005886,GO:0006139,GO:0006163,GO:0006164,GO:0006177,GO:0006183,GO:0006195,GO:0006204,GO:0006725,GO:0006753,GO:0006793,GO:0006796,GO:0006807,GO:0008150,GO:0008152,GO:0009056,GO:0009058,GO:0009116,GO:0009117,GO:0009119,GO:0009123,GO:0009124,GO:0009125,GO:0009126,GO:0009127,GO:…	1.1.1.205	ko:K00088	ko00230,ko00983,ko01100,ko01110,map00230,map00983,map01100,map01110	M00050	R01130,R08240	RC00143,RC02207	ko00000,ko00001,ko00002,ko01000,ko04147			iAPECO1_1312.APECO1_4018,iECABU_c1320.ECABU_c28100,iECP_1309.ECP_2510,iECSF_1327.ECSF_2349,iUTI89_1310.UTI89_C2826,ic_1306.c3027	Bacteria	1WICK@1297,COG0516@1,COG0516@2,COG0517@1,COG0517@2	NA|NA|NA	F	Catalyzes the conversion of inosine 5'-phosphate (IMP) to xanthosine 5'-phosphate (XMP), the first committed and rate- limiting step in the de novo synthesis of guanine nucleotides, and therefore plays an important role in the regulation of cell growth	TRINITY_DN59_c0_g2_i5	XP_004353733.1
TRINITY_DN59_c0_g2_i2.p3|XP_004353733.1	498848.TaqDRAFT_3102	3.3e-103	382.5	Deinococcus-Thermus	guaB	GO:0003674,GO:0003824,GO:0003938,GO:0005488,GO:0005515,GO:0005575,GO:0005618,GO:0005622,GO:0005623,GO:0005737,GO:0005829,GO:0005886,GO:0006139,GO:0006163,GO:0006164,GO:0006177,GO:0006183,GO:0006195,GO:0006204,GO:0006725,GO:0006753,GO:0006793,GO:0006796,GO:0006807,GO:0008150,GO:0008152,GO:0009056,GO:0009058,GO:0009116,GO:0009117,GO:0009119,GO:0009123,GO:0009124,GO:0009125,GO:0009126,GO:0009127,GO:…	1.1.1.205	ko:K00088	ko00230,ko00983,ko01100,ko01110,map00230,map00983,map01100,map01110	M00050	R01130,R08240	RC00143,RC02207	ko00000,ko00001,ko00002,ko01000,ko04147			iAPECO1_1312.APECO1_4018,iECABU_c1320.ECABU_c28100,iECP_1309.ECP_2510,iECSF_1327.ECSF_2349,iUTI89_1310.UTI89_C2826,ic_1306.c3027	Bacteria	1WICK@1297,COG0516@1,COG0516@2,COG0517@1,COG0517@2	NA|NA|NA	F	Catalyzes the conversion of inosine 5'-phosphate (IMP) to xanthosine 5'-phosphate (XMP), the first committed and rate- limiting step in the de novo synthesis of guanine nucleotides, and therefore plays an important role in the regulation of cell growth	TRINITY_DN59_c0_g2_i2	XP_004353733.1
TRINITY_DN59_c0_g2_i6.p2|XP_004353733.1	604331.AUHY01000008_gene424	1.1e-62	247.3	Deinococcus-Thermus	guaB	GO:0003674,GO:0003824,GO:0003938,GO:0005488,GO:0005515,GO:0005575,GO:0005618,GO:0005622,GO:0005623,GO:0005737,GO:0005829,GO:0005886,GO:0006139,GO:0006163,GO:0006164,GO:0006177,GO:0006183,GO:0006195,GO:0006204,GO:0006725,GO:0006753,GO:0006793,GO:0006796,GO:0006807,GO:0008150,GO:0008152,GO:0009056,GO:0009058,GO:0009116,GO:0009117,GO:0009119,GO:0009123,GO:0009124,GO:0009125,GO:0009126,GO:0009127,GO:…	1.1.1.205	ko:K00088	ko00230,ko00983,ko01100,ko01110,map00230,map00983,map01100,map01110	M00050	R01130,R08240	RC00143,RC02207	ko00000,ko00001,ko00002,ko01000,ko04147			iAPECO1_1312.APECO1_4018,iECABU_c1320.ECABU_c28100,iECP_1309.ECP_2510,iECSF_1327.ECSF_2349,iUTI89_1310.UTI89_C2826,ic_1306.c3027	Bacteria	1WICK@1297,COG0516@1,COG0516@2,COG0517@1,COG0517@2	NA|NA|NA	F	Catalyzes the conversion of inosine 5'-phosphate (IMP) to xanthosine 5'-phosphate (XMP), the first committed and rate- limiting step in the de novo synthesis of guanine nucleotides, and therefore plays an important role in the regulation of cell growth	TRINITY_DN59_c0_g2_i6	XP_004353733.1
TRINITY_DN15_c0_g1_i3.p9|XP_004332901.1	45351.EDO37376	1.1e-41	176	Metazoa			5.4.2.9	ko:K01841	ko00440,ko01100,ko01120,ko01130,map00440,map01100,map01120,map01130		R00661	RC02792	ko00000,ko00001,ko01000				Metazoa	39T8A@33154,3BIND@33208,COG2513@1,KOG1260@2759	NA|NA|NA	C	Phosphoenolpyruvate phosphomutase	TRINITY_DN15_c0_g1_i3	XP_004332901.1
TRINITY_DN15_c0_g1_i2.p7|XP_004332901.1	45351.EDO37376	1.1e-41	176	Metazoa			5.4.2.9	ko:K01841	ko00440,ko01100,ko01120,ko01130,map00440,map01100,map01120,map01130		R00661	RC02792	ko00000,ko00001,ko01000				Metazoa	39T8A@33154,3BIND@33208,COG2513@1,KOG1260@2759	NA|NA|NA	C	Phosphoenolpyruvate phosphomutase	TRINITY_DN15_c0_g1_i2	XP_004332901.1
TRINITY_DN15_c0_g1_i4.p6|XP_004332905.1	4432.XP_010242824.1	2.7e-12	78.6	Streptophyta		GO:0003674,GO:0003824,GO:0004402,GO:0005575,GO:0005622,GO:0005623,GO:0005737,GO:0005777,GO:0006325,GO:0006464,GO:0006473,GO:0006475,GO:0006807,GO:0006996,GO:0008080,GO:0008150,GO:0008152,GO:0009987,GO:0016043,GO:0016407,GO:0016410,GO:0016569,GO:0016570,GO:0016573,GO:0016740,GO:0016746,GO:0016747,GO:0018193,GO:0018205,GO:0018393,GO:0018394,GO:0019538,GO:0034212,GO:0036211,GO:0042579,GO:0043170,GO:…		ko:K06975					ko00000				Viridiplantae	2BMNI@1,2S1MA@2759,37VYH@33090,3GJMR@35493	NA|NA|NA	S	acetyltransferase	TRINITY_DN15_c0_g1_i4	XP_004332905.1
TRINITY_DN15_c0_g1_i4.p8|XP_004332901.1	45351.EDO37376	1.1e-41	176	Metazoa			5.4.2.9	ko:K01841	ko00440,ko01100,ko01120,ko01130,map00440,map01100,map01120,map01130		R00661	RC02792	ko00000,ko00001,ko01000				Metazoa	39T8A@33154,3BIND@33208,COG2513@1,KOG1260@2759	NA|NA|NA	C	Phosphoenolpyruvate phosphomutase	TRINITY_DN15_c0_g1_i4	XP_004332901.1
TRINITY_DN15_c0_g1_i1.p8|XP_004332901.1	45351.EDO37376	1.1e-41	176	Metazoa			5.4.2.9	ko:K01841	ko00440,ko01100,ko01120,ko01130,map00440,map01100,map01120,map01130		R00661	RC02792	ko00000,ko00001,ko01000				Metazoa	39T8A@33154,3BIND@33208,COG2513@1,KOG1260@2759	NA|NA|NA	C	Phosphoenolpyruvate phosphomutase	TRINITY_DN15_c0_g1_i1	XP_004332901.1
TRINITY_DN15_c0_g3_i2.p5|XP_004332901.1	45351.EDO37376	1.1e-41	176	Metazoa			5.4.2.9	ko:K01841	ko00440,ko01100,ko01120,ko01130,map00440,map01100,map01120,map01130		R00661	RC02792	ko00000,ko00001,ko01000				Metazoa	39T8A@33154,3BIND@33208,COG2513@1,KOG1260@2759	NA|NA|NA	C	Phosphoenolpyruvate phosphomutase	TRINITY_DN15_c0_g3_i2	XP_004332901.1
TRINITY_DN15_c0_g3_i3.p5|XP_004332901.1	45351.EDO37376	1.1e-41	176	Metazoa			5.4.2.9	ko:K01841	ko00440,ko01100,ko01120,ko01130,map00440,map01100,map01120,map01130		R00661	RC02792	ko00000,ko00001,ko01000				Metazoa	39T8A@33154,3BIND@33208,COG2513@1,KOG1260@2759	NA|NA|NA	C	Phosphoenolpyruvate phosphomutase	TRINITY_DN15_c0_g3_i3	XP_004332901.1
TRINITY_DN15_c0_g2_i5.p6|XP_004333236.1	55529.EKX35047	2.9e-59	235	Eukaryota	PSMA5	GO:0000502,GO:0001775,GO:0002252,GO:0002263,GO:0002274,GO:0002275,GO:0002283,GO:0002366,GO:0002376,GO:0002443,GO:0002444,GO:0002446,GO:0003674,GO:0003735,GO:0003824,GO:0004518,GO:0004540,GO:0005198,GO:0005488,GO:0005515,GO:0005575,GO:0005576,GO:0005622,GO:0005623,GO:0005634,GO:0005654,GO:0005737,GO:0005773,GO:0005774,GO:0005829,GO:0005839,GO:0005840,GO:0005844,GO:0005886,GO:0006139,GO:0006464,GO:…	3.4.25.1	ko:K02729,ko:K12388	ko03050,ko04142,ko04722,ko04979,map03050,map04142,map04722,map04979	M00337,M00340			ko00000,ko00001,ko00002,ko01000,ko01002,ko02000,ko03051	9.A.63.1.3			Eukaryota	COG0638@1,KOG0176@2759	NA|NA|NA	O	threonine-type endopeptidase activity	TRINITY_DN15_c0_g2_i5	XP_004333236.1
TRINITY_DN15_c0_g2_i5.p1|XP_004333237.1	529818.AMSG_00493T0	6.1e-146	525	Eukaryota													Eukaryota	28IHR@1,2RAJW@2759	NA|NA|NA			TRINITY_DN15_c0_g2_i5	XP_004333237.1
TRINITY_DN15_c0_g2_i5.p13|XP_004333235.1	554065.XP_005848345.1	9.3e-29	132.9	Chlorophyta													Viridiplantae	2CYAC@1,2S35N@2759,34KJ9@3041,37ZPQ@33090	NA|NA|NA	I	Methyltransferase domain	TRINITY_DN15_c0_g2_i5	XP_004333235.1
TRINITY_DN15_c0_g2_i10.p6|XP_004333236.1	55529.EKX35047	2.9e-59	235	Eukaryota	PSMA5	GO:0000502,GO:0001775,GO:0002252,GO:0002263,GO:0002274,GO:0002275,GO:0002283,GO:0002366,GO:0002376,GO:0002443,GO:0002444,GO:0002446,GO:0003674,GO:0003735,GO:0003824,GO:0004518,GO:0004540,GO:0005198,GO:0005488,GO:0005515,GO:0005575,GO:0005576,GO:0005622,GO:0005623,GO:0005634,GO:0005654,GO:0005737,GO:0005773,GO:0005774,GO:0005829,GO:0005839,GO:0005840,GO:0005844,GO:0005886,GO:0006139,GO:0006464,GO:…	3.4.25.1	ko:K02729,ko:K12388	ko03050,ko04142,ko04722,ko04979,map03050,map04142,map04722,map04979	M00337,M00340			ko00000,ko00001,ko00002,ko01000,ko01002,ko02000,ko03051	9.A.63.1.3			Eukaryota	COG0638@1,KOG0176@2759	NA|NA|NA	O	threonine-type endopeptidase activity	TRINITY_DN15_c0_g2_i10	XP_004333236.1
TRINITY_DN15_c0_g2_i10.p1|XP_004333237.1	529818.AMSG_00493T0	6.1e-146	525	Eukaryota													Eukaryota	28IHR@1,2RAJW@2759	NA|NA|NA			TRINITY_DN15_c0_g2_i10	XP_004333237.1
TRINITY_DN15_c0_g2_i6.p1|XP_004333237.1	529818.AMSG_00493T0	6.1e-146	525	Eukaryota													Eukaryota	28IHR@1,2RAJW@2759	NA|NA|NA			TRINITY_DN15_c0_g2_i6	XP_004333237.1
TRINITY_DN15_c0_g2_i6.p13|XP_004333235.1	554065.XP_005848345.1	9.3e-29	132.9	Chlorophyta													Viridiplantae	2CYAC@1,2S35N@2759,34KJ9@3041,37ZPQ@33090	NA|NA|NA	I	Methyltransferase domain	TRINITY_DN15_c0_g2_i6	XP_004333235.1
TRINITY_DN15_c0_g2_i6.p5|XP_004333236.1	55529.EKX35047	3.4e-95	354.8	Eukaryota	PSMA5	GO:0000502,GO:0001775,GO:0002252,GO:0002263,GO:0002274,GO:0002275,GO:0002283,GO:0002366,GO:0002376,GO:0002443,GO:0002444,GO:0002446,GO:0003674,GO:0003735,GO:0003824,GO:0004518,GO:0004540,GO:0005198,GO:0005488,GO:0005515,GO:0005575,GO:0005576,GO:0005622,GO:0005623,GO:0005634,GO:0005654,GO:0005737,GO:0005773,GO:0005774,GO:0005829,GO:0005839,GO:0005840,GO:0005844,GO:0005886,GO:0006139,GO:0006464,GO:…	3.4.25.1	ko:K02729,ko:K12388	ko03050,ko04142,ko04722,ko04979,map03050,map04142,map04722,map04979	M00337,M00340			ko00000,ko00001,ko00002,ko01000,ko01002,ko02000,ko03051	9.A.63.1.3			Eukaryota	COG0638@1,KOG0176@2759	NA|NA|NA	O	threonine-type endopeptidase activity	TRINITY_DN15_c0_g2_i6	XP_004333236.1
TRINITY_DN15_c0_g2_i11.p13|XP_004333235.1	554065.XP_005848345.1	9.3e-29	132.9	Chlorophyta													Viridiplantae	2CYAC@1,2S35N@2759,34KJ9@3041,37ZPQ@33090	NA|NA|NA	I	Methyltransferase domain	TRINITY_DN15_c0_g2_i11	XP_004333235.1
TRINITY_DN15_c0_g2_i11.p6|XP_004333236.1	55529.EKX35047	2.9e-59	235	Eukaryota	PSMA5	GO:0000502,GO:0001775,GO:0002252,GO:0002263,GO:0002274,GO:0002275,GO:0002283,GO:0002366,GO:0002376,GO:0002443,GO:0002444,GO:0002446,GO:0003674,GO:0003735,GO:0003824,GO:0004518,GO:0004540,GO:0005198,GO:0005488,GO:0005515,GO:0005575,GO:0005576,GO:0005622,GO:0005623,GO:0005634,GO:0005654,GO:0005737,GO:0005773,GO:0005774,GO:0005829,GO:0005839,GO:0005840,GO:0005844,GO:0005886,GO:0006139,GO:0006464,GO:…	3.4.25.1	ko:K02729,ko:K12388	ko03050,ko04142,ko04722,ko04979,map03050,map04142,map04722,map04979	M00337,M00340			ko00000,ko00001,ko00002,ko01000,ko01002,ko02000,ko03051	9.A.63.1.3			Eukaryota	COG0638@1,KOG0176@2759	NA|NA|NA	O	threonine-type endopeptidase activity	TRINITY_DN15_c0_g2_i11	XP_004333236.1
TRINITY_DN15_c1_g1_i4.p3|XP_004340482.1	545693.BMQ_3155	2.9e-95	355.5	Bacillus	yfmJ			ko:K07119					ko00000				Bacteria	1TQUE@1239,1ZC4N@1386,4HCHY@91061,COG2130@1,COG2130@2	NA|NA|NA	S	N-terminal domain of oxidoreductase	TRINITY_DN15_c1_g1_i4	XP_004340482.1
TRINITY_DN15_c1_g1_i15.p3|XP_004340482.1	545693.BMQ_3155	2.9e-95	355.5	Bacillus	yfmJ			ko:K07119					ko00000				Bacteria	1TQUE@1239,1ZC4N@1386,4HCHY@91061,COG2130@1,COG2130@2	NA|NA|NA	S	N-terminal domain of oxidoreductase	TRINITY_DN15_c1_g1_i15	XP_004340482.1
TRINITY_DN15_c1_g1_i5.p2|XP_004340482.1	545693.BMQ_3155	2.9e-95	355.5	Bacillus	yfmJ			ko:K07119					ko00000				Bacteria	1TQUE@1239,1ZC4N@1386,4HCHY@91061,COG2130@1,COG2130@2	NA|NA|NA	S	N-terminal domain of oxidoreductase	TRINITY_DN15_c1_g1_i5	XP_004340482.1
TRINITY_DN15_c1_g1_i11.p1|XP_004340482.1	545693.BMQ_3155	2.9e-95	355.5	Bacillus	yfmJ			ko:K07119					ko00000				Bacteria	1TQUE@1239,1ZC4N@1386,4HCHY@91061,COG2130@1,COG2130@2	NA|NA|NA	S	N-terminal domain of oxidoreductase	TRINITY_DN15_c1_g1_i11	XP_004340482.1
TRINITY_DN15_c2_g2_i1.p1|XP_004338054.1	6412.HelroP64563	3.7e-21	109.8	Bilateria	PTPN9	GO:0000003,GO:0001667,GO:0002064,GO:0002065,GO:0002066,GO:0003006,GO:0003674,GO:0003824,GO:0004721,GO:0004725,GO:0004726,GO:0005575,GO:0005622,GO:0005623,GO:0005634,GO:0005654,GO:0005737,GO:0006464,GO:0006468,GO:0006470,GO:0006793,GO:0006796,GO:0006807,GO:0006928,GO:0007275,GO:0007276,GO:0007281,GO:0007292,GO:0007297,GO:0007298,GO:0007399,GO:0008150,GO:0008152,GO:0009888,GO:0009987,GO:0010033,GO:…	3.1.3.48	ko:K18038					ko00000,ko01000,ko01009				Metazoa	2QR81@2759,38V9A@33154,3BEVC@33208,3CSG4@33213,COG5599@1	NA|NA|NA	T	protein tyrosine phosphatase activity	TRINITY_DN15_c2_g2_i1	XP_004338054.1
TRINITY_DN15_c2_g2_i2.p2|XP_004338054.1	6412.HelroP64563	4.5e-18	98.2	Bilateria	PTPN9	GO:0000003,GO:0001667,GO:0002064,GO:0002065,GO:0002066,GO:0003006,GO:0003674,GO:0003824,GO:0004721,GO:0004725,GO:0004726,GO:0005575,GO:0005622,GO:0005623,GO:0005634,GO:0005654,GO:0005737,GO:0006464,GO:0006468,GO:0006470,GO:0006793,GO:0006796,GO:0006807,GO:0006928,GO:0007275,GO:0007276,GO:0007281,GO:0007292,GO:0007297,GO:0007298,GO:0007399,GO:0008150,GO:0008152,GO:0009888,GO:0009987,GO:0010033,GO:…	3.1.3.48	ko:K18038					ko00000,ko01000,ko01009				Metazoa	2QR81@2759,38V9A@33154,3BEVC@33208,3CSG4@33213,COG5599@1	NA|NA|NA	T	protein tyrosine phosphatase activity	TRINITY_DN15_c2_g2_i2	XP_004338054.1
TRINITY_DN15_c3_g1_i12.p5|XP_004333236.1	55529.EKX35047	3.4e-95	354.8	Eukaryota	PSMA5	GO:0000502,GO:0001775,GO:0002252,GO:0002263,GO:0002274,GO:0002275,GO:0002283,GO:0002366,GO:0002376,GO:0002443,GO:0002444,GO:0002446,GO:0003674,GO:0003735,GO:0003824,GO:0004518,GO:0004540,GO:0005198,GO:0005488,GO:0005515,GO:0005575,GO:0005576,GO:0005622,GO:0005623,GO:0005634,GO:0005654,GO:0005737,GO:0005773,GO:0005774,GO:0005829,GO:0005839,GO:0005840,GO:0005844,GO:0005886,GO:0006139,GO:0006464,GO:…	3.4.25.1	ko:K02729,ko:K12388	ko03050,ko04142,ko04722,ko04979,map03050,map04142,map04722,map04979	M00337,M00340			ko00000,ko00001,ko00002,ko01000,ko01002,ko02000,ko03051	9.A.63.1.3			Eukaryota	COG0638@1,KOG0176@2759	NA|NA|NA	O	threonine-type endopeptidase activity	TRINITY_DN15_c3_g1_i12	XP_004333236.1
TRINITY_DN15_c3_g1_i12.p1|XP_004333237.1	529818.AMSG_00493T0	1.1e-179	637.1	Eukaryota													Eukaryota	28IHR@1,2RAJW@2759	NA|NA|NA			TRINITY_DN15_c3_g1_i12	XP_004333237.1
TRINITY_DN15_c3_g1_i12.p12|XP_004333235.1	554065.XP_005848345.1	9.3e-29	132.9	Chlorophyta													Viridiplantae	2CYAC@1,2S35N@2759,34KJ9@3041,37ZPQ@33090	NA|NA|NA	I	Methyltransferase domain	TRINITY_DN15_c3_g1_i12	XP_004333235.1
TRINITY_DN15_c3_g1_i6.p6|XP_004333236.1	55529.EKX35047	3.4e-95	354.8	Eukaryota	PSMA5	GO:0000502,GO:0001775,GO:0002252,GO:0002263,GO:0002274,GO:0002275,GO:0002283,GO:0002366,GO:0002376,GO:0002443,GO:0002444,GO:0002446,GO:0003674,GO:0003735,GO:0003824,GO:0004518,GO:0004540,GO:0005198,GO:0005488,GO:0005515,GO:0005575,GO:0005576,GO:0005622,GO:0005623,GO:0005634,GO:0005654,GO:0005737,GO:0005773,GO:0005774,GO:0005829,GO:0005839,GO:0005840,GO:0005844,GO:0005886,GO:0006139,GO:0006464,GO:…	3.4.25.1	ko:K02729,ko:K12388	ko03050,ko04142,ko04722,ko04979,map03050,map04142,map04722,map04979	M00337,M00340			ko00000,ko00001,ko00002,ko01000,ko01002,ko02000,ko03051	9.A.63.1.3			Eukaryota	COG0638@1,KOG0176@2759	NA|NA|NA	O	threonine-type endopeptidase activity	TRINITY_DN15_c3_g1_i6	XP_004333236.1
TRINITY_DN15_c3_g1_i6.p1|XP_004333237.1	529818.AMSG_00493T0	1.1e-179	637.1	Eukaryota													Eukaryota	28IHR@1,2RAJW@2759	NA|NA|NA			TRINITY_DN15_c3_g1_i6	XP_004333237.1
TRINITY_DN15_c3_g1_i36.p1|XP_004333237.1	691883.XP_009496217.1	6.1e-49	201.8	Opisthokonta													Opisthokonta	28IHR@1,2RAJW@2759,39Y6Z@33154	NA|NA|NA			TRINITY_DN15_c3_g1_i36	XP_004333237.1
TRINITY_DN15_c3_g1_i11.p6|XP_004333236.1	55529.EKX35047	3.3e-46	191.8	Eukaryota	PSMA5	GO:0000502,GO:0001775,GO:0002252,GO:0002263,GO:0002274,GO:0002275,GO:0002283,GO:0002366,GO:0002376,GO:0002443,GO:0002444,GO:0002446,GO:0003674,GO:0003735,GO:0003824,GO:0004518,GO:0004540,GO:0005198,GO:0005488,GO:0005515,GO:0005575,GO:0005576,GO:0005622,GO:0005623,GO:0005634,GO:0005654,GO:0005737,GO:0005773,GO:0005774,GO:0005829,GO:0005839,GO:0005840,GO:0005844,GO:0005886,GO:0006139,GO:0006464,GO:…	3.4.25.1	ko:K02729,ko:K12388	ko03050,ko04142,ko04722,ko04979,map03050,map04142,map04722,map04979	M00337,M00340			ko00000,ko00001,ko00002,ko01000,ko01002,ko02000,ko03051	9.A.63.1.3			Eukaryota	COG0638@1,KOG0176@2759	NA|NA|NA	O	threonine-type endopeptidase activity	TRINITY_DN15_c3_g1_i11	XP_004333236.1
TRINITY_DN15_c3_g1_i3.p1|XP_004333237.1	529818.AMSG_00493T0	2.3e-156	559.3	Eukaryota													Eukaryota	28IHR@1,2RAJW@2759	NA|NA|NA			TRINITY_DN15_c3_g1_i3	XP_004333237.1
TRINITY_DN15_c3_g1_i32.p6|XP_004333236.1	55529.EKX35047	3.4e-95	354.8	Eukaryota	PSMA5	GO:0000502,GO:0001775,GO:0002252,GO:0002263,GO:0002274,GO:0002275,GO:0002283,GO:0002366,GO:0002376,GO:0002443,GO:0002444,GO:0002446,GO:0003674,GO:0003735,GO:0003824,GO:0004518,GO:0004540,GO:0005198,GO:0005488,GO:0005515,GO:0005575,GO:0005576,GO:0005622,GO:0005623,GO:0005634,GO:0005654,GO:0005737,GO:0005773,GO:0005774,GO:0005829,GO:0005839,GO:0005840,GO:0005844,GO:0005886,GO:0006139,GO:0006464,GO:…	3.4.25.1	ko:K02729,ko:K12388	ko03050,ko04142,ko04722,ko04979,map03050,map04142,map04722,map04979	M00337,M00340			ko00000,ko00001,ko00002,ko01000,ko01002,ko02000,ko03051	9.A.63.1.3			Eukaryota	COG0638@1,KOG0176@2759	NA|NA|NA	O	threonine-type endopeptidase activity	TRINITY_DN15_c3_g1_i32	XP_004333236.1
TRINITY_DN15_c3_g1_i32.p1|XP_004333237.1	529818.AMSG_00493T0	1.1e-179	637.1	Eukaryota													Eukaryota	28IHR@1,2RAJW@2759	NA|NA|NA			TRINITY_DN15_c3_g1_i32	XP_004333237.1
TRINITY_DN15_c3_g1_i23.p1|XP_004333237.1	529818.AMSG_00493T0	1.1e-179	637.1	Eukaryota													Eukaryota	28IHR@1,2RAJW@2759	NA|NA|NA			TRINITY_DN15_c3_g1_i23	XP_004333237.1
TRINITY_DN15_c3_g1_i23.p5|XP_004333236.1	55529.EKX35047	3.4e-95	354.8	Eukaryota	PSMA5	GO:0000502,GO:0001775,GO:0002252,GO:0002263,GO:0002274,GO:0002275,GO:0002283,GO:0002366,GO:0002376,GO:0002443,GO:0002444,GO:0002446,GO:0003674,GO:0003735,GO:0003824,GO:0004518,GO:0004540,GO:0005198,GO:0005488,GO:0005515,GO:0005575,GO:0005576,GO:0005622,GO:0005623,GO:0005634,GO:0005654,GO:0005737,GO:0005773,GO:0005774,GO:0005829,GO:0005839,GO:0005840,GO:0005844,GO:0005886,GO:0006139,GO:0006464,GO:…	3.4.25.1	ko:K02729,ko:K12388	ko03050,ko04142,ko04722,ko04979,map03050,map04142,map04722,map04979	M00337,M00340			ko00000,ko00001,ko00002,ko01000,ko01002,ko02000,ko03051	9.A.63.1.3			Eukaryota	COG0638@1,KOG0176@2759	NA|NA|NA	O	threonine-type endopeptidase activity	TRINITY_DN15_c3_g1_i23	XP_004333236.1
TRINITY_DN23_c4_g1_i3.p2|XP_004333665.1	5833.PFL2250c	2.4e-59	235.7	Haemosporida				ko:K08286					ko00000,ko01000				Apicomplexa	3KEHK@422676,3Y9SG@5794,3YZ76@5819,COG0515@1,KOG0690@2759	NA|NA|NA	T	RAC-beta serine threonine protein	TRINITY_DN23_c4_g1_i3	XP_004333665.1
TRINITY_DN23_c4_g1_i2.p1|XP_004333665.1	109760.SPPG_00618T0	1.7e-83	316.6	Fungi	SCH9	GO:0000003,GO:0000166,GO:0000322,GO:0000323,GO:0000324,GO:0000329,GO:0001300,GO:0001302,GO:0001306,GO:0001323,GO:0001324,GO:0001410,GO:0003674,GO:0003824,GO:0004672,GO:0004674,GO:0005488,GO:0005524,GO:0005575,GO:0005622,GO:0005623,GO:0005634,GO:0005737,GO:0005773,GO:0005774,GO:0006355,GO:0006356,GO:0006357,GO:0006359,GO:0006464,GO:0006468,GO:0006793,GO:0006796,GO:0006807,GO:0006950,GO:0006979,GO:…	2.7.11.1	ko:K08286,ko:K19800	ko04138,ko04213,map04138,map04213				ko00000,ko00001,ko01000,ko01001				Fungi	38BVS@33154,3NUBB@4751,KOG0598@1,KOG0598@2759	NA|NA|NA	T	AGC AKT protein kinase	TRINITY_DN23_c4_g1_i2	XP_004333665.1
TRINITY_DN23_c4_g1_i1.p1|XP_004333665.1	192875.XP_004365291.1	1.2e-23	115.9	Opisthokonta	SGK2	GO:0000226,GO:0000902,GO:0001558,GO:0002028,GO:0002119,GO:0002164,GO:0003008,GO:0003013,GO:0003014,GO:0003096,GO:0003674,GO:0003824,GO:0004672,GO:0004674,GO:0004712,GO:0005246,GO:0005488,GO:0005515,GO:0005543,GO:0005547,GO:0005575,GO:0005622,GO:0005623,GO:0005634,GO:0005654,GO:0005737,GO:0005739,GO:0005768,GO:0005769,GO:0005783,GO:0005789,GO:0005829,GO:0005886,GO:0006355,GO:0006464,GO:0006468,GO:…	2.7.11.1	ko:K13302,ko:K13303,ko:K13304	ko04068,ko04150,ko04151,ko04960,map04068,map04150,map04151,map04960				ko00000,ko00001,ko01000,ko01001				Opisthokonta	38BVS@33154,KOG0598@1,KOG0598@2759	NA|NA|NA	T	protein serine/threonine kinase activity	TRINITY_DN23_c4_g1_i1	XP_004333665.1
TRINITY_DN23_c4_g2_i1.p1|XP_004333665.1	5833.PFL2250c	2.4e-59	235.7	Haemosporida				ko:K08286					ko00000,ko01000				Apicomplexa	3KEHK@422676,3Y9SG@5794,3YZ76@5819,COG0515@1,KOG0690@2759	NA|NA|NA	T	RAC-beta serine threonine protein	TRINITY_DN23_c4_g2_i1	XP_004333665.1
TRINITY_DN23_c4_g2_i3.p1|XP_004333665.1	529818.AMSG_08933T0	5.1e-35	154.8	Eukaryota			2.7.11.1	ko:K04688,ko:K13303	ko01521,ko01522,ko04012,ko04066,ko04068,ko04140,ko04150,ko04151,ko04152,ko04211,ko04212,ko04213,ko04350,ko04371,ko04666,ko04714,ko04910,ko04931,ko05165,ko05200,ko05205,ko05210,ko05212,ko05221,ko05224,ko05225,ko05226,ko05231,map01521,map01522,map04012,map04066,map04068,map04140,map04150,map04151,map04152,map04211,map04212,map04213,map04350,map04371,map04666,map04714,map04910,map04931,map05165,map0…				ko00000,ko00001,ko01000,ko01001				Eukaryota	KOG0598@1,KOG0598@2759	NA|NA|NA	H	protein serine/threonine kinase activity	TRINITY_DN23_c4_g2_i3	XP_004333665.1
TRINITY_DN23_c4_g2_i2.p1|XP_004333665.1	109760.SPPG_00618T0	1.7e-83	316.6	Fungi	SCH9	GO:0000003,GO:0000166,GO:0000322,GO:0000323,GO:0000324,GO:0000329,GO:0001300,GO:0001302,GO:0001306,GO:0001323,GO:0001324,GO:0001410,GO:0003674,GO:0003824,GO:0004672,GO:0004674,GO:0005488,GO:0005524,GO:0005575,GO:0005622,GO:0005623,GO:0005634,GO:0005737,GO:0005773,GO:0005774,GO:0006355,GO:0006356,GO:0006357,GO:0006359,GO:0006464,GO:0006468,GO:0006793,GO:0006796,GO:0006807,GO:0006950,GO:0006979,GO:…	2.7.11.1	ko:K08286,ko:K19800	ko04138,ko04213,map04138,map04213				ko00000,ko00001,ko01000,ko01001				Fungi	38BVS@33154,3NUBB@4751,KOG0598@1,KOG0598@2759	NA|NA|NA	T	AGC AKT protein kinase	TRINITY_DN23_c4_g2_i2	XP_004333665.1
TRINITY_DN2172_c1_g1_i16.p6|XP_004339482.1	414684.RC1_1921	7.8e-37	160.2	Rhodospirillales													Bacteria	1RHMZ@1224,2JSC3@204441,2U9H4@28211,COG0251@1,COG0251@2	NA|NA|NA	J	translation initiation inhibitor, yjgF family	TRINITY_DN2172_c1_g1_i16	XP_004339482.1
TRINITY_DN2172_c1_g1_i2.p6|XP_004339482.1	414684.RC1_1921	7.8e-37	160.2	Rhodospirillales													Bacteria	1RHMZ@1224,2JSC3@204441,2U9H4@28211,COG0251@1,COG0251@2	NA|NA|NA	J	translation initiation inhibitor, yjgF family	TRINITY_DN2172_c1_g1_i2	XP_004339482.1
TRINITY_DN2172_c1_g1_i11.p6|XP_004339482.1	414684.RC1_1921	7.8e-37	160.2	Rhodospirillales													Bacteria	1RHMZ@1224,2JSC3@204441,2U9H4@28211,COG0251@1,COG0251@2	NA|NA|NA	J	translation initiation inhibitor, yjgF family	TRINITY_DN2172_c1_g1_i11	XP_004339482.1
TRINITY_DN2172_c1_g1_i12.p6|XP_004339482.1	414684.RC1_1921	7.8e-37	160.2	Rhodospirillales													Bacteria	1RHMZ@1224,2JSC3@204441,2U9H4@28211,COG0251@1,COG0251@2	NA|NA|NA	J	translation initiation inhibitor, yjgF family	TRINITY_DN2172_c1_g1_i12	XP_004339482.1
TRINITY_DN2172_c1_g1_i4.p7|XP_004339482.1	414684.RC1_1921	7.8e-37	160.2	Rhodospirillales													Bacteria	1RHMZ@1224,2JSC3@204441,2U9H4@28211,COG0251@1,COG0251@2	NA|NA|NA	J	translation initiation inhibitor, yjgF family	TRINITY_DN2172_c1_g1_i4	XP_004339482.1
TRINITY_DN2150_c0_g1_i2.p2|XP_004333872.1	44689.DDB0191353	2.3e-56	226.1	Amoebozoa				ko:K07200	ko04068,ko04152,ko04211,ko04213,ko04371,ko04530,ko04710,ko04714,ko04910,ko04920,ko04921,ko04922,ko04931,ko04932,ko05410,map04068,map04152,map04211,map04213,map04371,map04530,map04710,map04714,map04910,map04920,map04921,map04922,map04931,map04932,map05410				ko00000,ko00001				Eukaryota	3XFJD@554915,COG0517@1,KOG1764@2759	NA|NA|NA	C	Domain in cystathionine beta-synthase and other proteins.	TRINITY_DN2150_c0_g1_i2	XP_004333872.1
TRINITY_DN2150_c0_g1_i1.p2|XP_004333872.1	44689.DDB0191353	2.3e-56	226.1	Amoebozoa				ko:K07200	ko04068,ko04152,ko04211,ko04213,ko04371,ko04530,ko04710,ko04714,ko04910,ko04920,ko04921,ko04922,ko04931,ko04932,ko05410,map04068,map04152,map04211,map04213,map04371,map04530,map04710,map04714,map04910,map04920,map04921,map04922,map04931,map04932,map05410				ko00000,ko00001				Eukaryota	3XFJD@554915,COG0517@1,KOG1764@2759	NA|NA|NA	C	Domain in cystathionine beta-synthase and other proteins.	TRINITY_DN2150_c0_g1_i1	XP_004333872.1
[truncated: 146,255 more rows]
