# Supplementary material for: A time-resolved multi-omics atlas of Acanthamoeba castellanii encystment
Source: Nat Commun. 2022 Jul 14;13:4104. doi: 10.1038/s41467-022-31832-0 (PMC9283445; doi:10.1038/s41467-022-31832-0)
Supplement: Supplementary file 7 — Supplementary Data 4 [file 41467_2022_31832_MOESM7_ESM.xlsx]

## Sheet: Column description
Bernard C., Locard-Paulet M., Noël C., et al., 2022, A time-resolved multi-omics atlas of Acanthamoeba castellanii encystment
Supplementary Data 4: Protein-centric analysis of A. castellanii encystment.
Column name	Description
FromUniprot_Entry	Uniprot entry of the proteome of A. castellanii retrieved from the "Majority.protein.IDs" field
Protein.IDs	MAXQUANT OUTPUT
Majority.protein.IDs
Peptide.counts..all.
Peptide.counts..razor.unique.
Peptide.counts..unique.
Fasta.headers
Number.of.proteins
Peptides
Razor...unique.peptides
Unique.peptides
Sequence.coverage....
Unique...razor.sequence.coverage....
Unique.sequence.coverage....
Q.value
Intensity.T0P1
Intensity.T0P2
Intensity.T0P3
Intensity.T1E1
Intensity.T1E2
Intensity.T1E3
Intensity.T1P1
Intensity.T1P2
Intensity.T1P3
Intensity.T4E1
Intensity.T4E2
Intensity.T4E3
Intensity.T4P1
Intensity.T4P2
Intensity.T4P3
Intensity.T8E1
Intensity.T8E2
Intensity.T8E3
Intensity.T8P1
Intensity.T8P2
Intensity.T8P3
LFQ.intensity.T0P1
LFQ.intensity.T0P2
LFQ.intensity.T0P3
LFQ.intensity.T1E1
LFQ.intensity.T1E2
LFQ.intensity.T1E3
LFQ.intensity.T1P1
LFQ.intensity.T1P2
LFQ.intensity.T1P3
LFQ.intensity.T4E1
LFQ.intensity.T4E2
LFQ.intensity.T4E3
LFQ.intensity.T4P1
LFQ.intensity.T4P2
LFQ.intensity.T4P3
LFQ.intensity.T8E1
LFQ.intensity.T8E2
LFQ.intensity.T8E3
LFQ.intensity.T8P1
LFQ.intensity.T8P2
LFQ.intensity.T8P3
Only.identified.by.site
Potential.contaminant
Phospho..STY..site.IDs
log2_LFQ.intensity.T0P1	Log2-transformed LFQ intensities
log2_LFQ.intensity.T0P2
log2_LFQ.intensity.T0P3
log2_LFQ.intensity.T1E1
log2_LFQ.intensity.T1E2
log2_LFQ.intensity.T1E3
log2_LFQ.intensity.T1P1
log2_LFQ.intensity.T1P2
log2_LFQ.intensity.T1P3
log2_LFQ.intensity.T4E1
log2_LFQ.intensity.T4E2
log2_LFQ.intensity.T4E3
log2_LFQ.intensity.T4P1
log2_LFQ.intensity.T4P2
log2_LFQ.intensity.T4P3
log2_LFQ.intensity.T8E1
log2_LFQ.intensity.T8E2
log2_LFQ.intensity.T8E3
log2_LFQ.intensity.T8P1
log2_LFQ.intensity.T8P2
log2_LFQ.intensity.T8P3
Normalised_log2_LFQ.intensity.T0P1	After median-substraction
Normalised_log2_LFQ.intensity.T0P2
Normalised_log2_LFQ.intensity.T0P3
Normalised_log2_LFQ.intensity.T1E1
Normalised_log2_LFQ.intensity.T1E2
Normalised_log2_LFQ.intensity.T1E3
Normalised_log2_LFQ.intensity.T1P1
Normalised_log2_LFQ.intensity.T1P2
Normalised_log2_LFQ.intensity.T1P3
Normalised_log2_LFQ.intensity.T4E1
Normalised_log2_LFQ.intensity.T4E2
Normalised_log2_LFQ.intensity.T4E3
Normalised_log2_LFQ.intensity.T4P1
Normalised_log2_LFQ.intensity.T4P2
Normalised_log2_LFQ.intensity.T4P3
Normalised_log2_LFQ.intensity.T8E1
Normalised_log2_LFQ.intensity.T8E2
Normalised_log2_LFQ.intensity.T8E3
Normalised_log2_LFQ.intensity.T8P1
Normalised_log2_LFQ.intensity.T8P2
Normalised_log2_LFQ.intensity.T8P3
Proteomics_T0P1	after missing-value imputation
Proteomics_T0P2
Proteomics_T0P3
Proteomics_T1E1
Proteomics_T1E2
Proteomics_T1E3
Proteomics_T1P1
Proteomics_T1P2
Proteomics_T1P3
Proteomics_T4E1
Proteomics_T4E2
Proteomics_T4E3
Proteomics_T4P1
Proteomics_T4P2
Proteomics_T4P3
Proteomics_T8E1
Proteomics_T8E2
Proteomics_T8E3
Proteomics_T8P1
Proteomics_T8P2
Proteomics_T8P3
ProteomicStat_KeptAfterFiltering	TRUE = subjected to statistical analysis (proteome)
ProteomicStat_pval_anova	p-value of the ANOVA (condition * time)
ProteomicStat_qval_anova	adjusted p-value (Storey)
ProteomicStat_pval_1h	results of the two-sided paired t-test (log2-transformed fold change between E and P, p-value)
ProteomicStat_FC_1h
ProteomicStat_pval_4h
ProteomicStat_FC_4h
ProteomicStat_pval_8h
ProteomicStat_FC_8h
ProteomicStat_qval_1h	adjusted p-value (Storey)
ProteomicStat_qval_4h
ProteomicStat_qval_8h
PG_ID	Protein group ID use for mapping to transcripts (only highest number of unique peptide)
FromUniprot_Entry.name	Uniprot annotations
FromUniprot_Status
FromUniprot_Protein.names
FromUniprot_Gene.names
FromUniprot_Organism
FromUniprot_Length
EggNogTextDescription	annotations of the protein groups retrieved from eggNOG-mapper
isInUniprot	TRUE = is in the proterome of reference
Mean_Proteomics_T0P	mean of biological replicates
Mean_Proteomics_T1E
Mean_Proteomics_T1P
Mean_Proteomics_T4E
Mean_Proteomics_T4P
Mean_Proteomics_T8E
Mean_Proteomics_T8P
CV_Proteomics_T0P	CVs of biological replicates
CV_Proteomics_T1E
CV_Proteomics_T1P
CV_Proteomics_T4E
CV_Proteomics_T4P
CV_Proteomics_T8E
CV_Proteomics_T8P
log2FC_Mean_T0P	log2-transformed fold changes relative to the control 0h
log2FC_Mean_T1E
log2FC_Mean_T1P
log2FC_Mean_T4E
log2FC_Mean_T4P
log2FC_Mean_T8E
log2FC_Mean_T8P
Protein_cluster	Cluster of regulated proteins
IsInTranscriptome	TRUE = is mapped to a transcript in the transcriptome
TRINITY_IDs	all transcript IDs mapped to PG_ID
numTRINITY_IDs	Number of transcript IDs mapped to PG_ID
TRINITY_IDs_MaxSignal	transcript IDs that has the max. signal in transcriptome (we used its relative quantities)
PearsonTransProt	Pearson correlation between transcript and corresponding protein
Transcriptomics_Module	module of regulated transcript
ProtRegulation	TRUE = protein considered regulated (q-value of the ANOVA and min. one of the two-sided paired t-test q-values ≤ 0.05)
Raw .txt file is available on Zenodo with the DOI 10.5281/zenodo.5869928

## Sheet: Proteins
FromUniprot_Entry	Protein.IDs	Majority.protein.IDs	Peptide.counts..all.	Peptide.counts..razor.unique.	Peptide.counts..unique.	Fasta.headers	Number.of.proteins	Peptides	Razor...unique.peptides	Unique.peptides	Sequence.coverage....	Unique...razor.sequence.coverage....	Unique.sequence.coverage....	Q.value	Intensity.T0P1	Intensity.T0P2	Intensity.T0P3	Intensity.T1E1	Intensity.T1E2	Intensity.T1E3	Intensity.T1P1	Intensity.T1P2	Intensity.T1P3	Intensity.T4E1	Intensity.T4E2	Intensity.T4E3	Intensity.T4P1	Intensity.T4P2	Intensity.T4P3	Intensity.T8E1	Intensity.T8E2	Intensity.T8E3	Intensity.T8P1	Intensity.T8P2	Intensity.T8P3	LFQ.intensity.T0P1	LFQ.intensity.T0P2	LFQ.intensity.T0P3	LFQ.intensity.T1E1	LFQ.intensity.T1E2	LFQ.intensity.T1E3	LFQ.intensity.T1P1	LFQ.intensity.T1P2	LFQ.intensity.T1P3	LFQ.intensity.T4E1	LFQ.intensity.T4E2	LFQ.intensity.T4E3	LFQ.intensity.T4P1	LFQ.intensity.T4P2
	TRINITY_DN6367_c0_g1_i1.p4;TRINITY_DN6367_c0_g2_i2.p3	TRINITY_DN6367_c0_g1_i1.p4;TRINITY_DN6367_c0_g2_i2.p3	7;6	7;6	7;6	>TRINITY_DN6367_c0_g1_i1.p4;>TRINITY_DN6367_c0_g2_i2.p3	2	7	7	7	48.3	48.3	48.3	0	59135000	106960000	152870000	118000000	132150000	131230000	81588000	91005000	79664000	255930000	210690000	171670000	140840000	125620000	76695000	174150000	111680000	195080000	93764000	74409000	91258000	35266000	89814000	265780000	125850000	120360000	144570000	114380000	57884000	122780000	166800000	145910000	151620000	122950000	119140000
	TRINITY_DN1957_c1_g1_i14.p11|WP_062628797.1;TRINITY_DN1957_c1_g1_i12.p10|WP_062628797.1;TRINITY_DN449_c0_g1_i1.p4|WP_062628797.1	TRINITY_DN1957_c1_g1_i14.p11|WP_062628797.1;TRINITY_DN1957_c1_g1_i12.p10|WP_062628797.1;TRINITY_DN449_c0_g1_i1.p4|WP_062628797.1	3;3;3	3;3;3	3;3;3	>TRINITY_DN1957_c1_g1_i14.p11|WP_062628797.1;>TRINITY_DN1957_c1_g1_i12.p10|WP_062628797.1;>TRINITY_DN449_c0_g1_i1.p4|WP_062628797.1	3	3	3	3	30.4	30.4	30.4	0	110990000	130950000	88328000	49941000	66805000	27881000	95466000	118190000	47774000	64980000	52752000	39027000	101950000	66506000	68624000	6693800	9306600	0	69234000	60410000	65933000	84927000	97943000	102500000	68855000	81967000	0	106390000	99274000	85451000	84942000	67077000	67662000	79213000	80124000
	TRINITY_DN1692_c2_g1_i6.p1|KYQ90741.1;TRINITY_DN6424_c0_g1_i2.p1|KYQ90741.1;TRINITY_DN1692_c2_g1_i5.p1|KYQ90741.1;TRINITY_DN1692_c2_g1_i3.p1|KYQ90741.1;TRINITY_DN6424_c0_g1_i1.p1|KYQ90741.1;TRINITY_DN6424_c0_g1_i4.p1|KYQ90741.1;TRINITY_DN1692_c2_g2_i2.p1|ELT99453.1;TRINITY_DN1692_c2_g1_i3.p6	TRINITY_DN1692_c2_g1_i6.p1|KYQ90741.1;TRINITY_DN6424_c0_g1_i2.p1|KYQ90741.1;TRINITY_DN1692_c2_g1_i5.p1|KYQ90741.1;TRINITY_DN1692_c2_g1_i3.p1|KYQ90741.1;TRINITY_DN6424_c0_g1_i1.p1|KYQ90741.1;TRINITY_DN6424_c0_g1_i4.p1|KYQ90741.1	8;7;6;6;5;5;3;1	8;7;6;6;5;5;3;1	8;7;6;6;5;5;3;1	>TRINITY_DN1692_c2_g1_i6.p1|KYQ90741.1;>TRINITY_DN6424_c0_g1_i2.p1|KYQ90741.1;>TRINITY_DN1692_c2_g1_i5.p1|KYQ90741.1;>TRINITY_DN1692_c2_g1_i3.p1|KYQ90741.1;>TRINITY_DN6424_c0_g1_i1.p1|KYQ90741.1;>TRINITY_DN6424_c0_g1_i4.p1|KYQ90741.1	8	8	8	8	25.6	25.6	25.6	0	34549000	25260000	22654000	40651000	33558000	15775000	14860000	20892000	6922000	61779000	54586000	39934000	15151000	16864000	0	15406000	14033000	8161200	21931000	8864500	14445000	27908000	27970000	25207000	33097000	27205000	23893000	30081000	29626000	0	30208000	32293000	32368000	24269000	30429000
	TRINITY_DN1781_c3_g2_i4.p3|XP_004336438.1;TRINITY_DN1781_c3_g2_i1.p4|XP_004336438.1	TRINITY_DN1781_c3_g2_i4.p3|XP_004336438.1;TRINITY_DN1781_c3_g2_i1.p4|XP_004336438.1	4;3	3;2	3;2	>TRINITY_DN1781_c3_g2_i4.p3|XP_004336438.1;>TRINITY_DN1781_c3_g2_i1.p4|XP_004336438.1	2	4	3	3	29	19	19	0	31591000	36691000	27189000	53367000	55107000	43262000	27534000	49805000	32630000	63110000	50542000	56021000	51778000	48895000	28981000	57587000	31736000	82520000	13891000	4011400	10087000	42739000	34048000	32907000	40896000	36583000	38992000	27768000	34394000	39319000	40649000	35472000	49541000	36827000	38815000
	TRINITY_DN5905_c0_g1_i6.p5|KYR02650.1;TRINITY_DN5905_c0_g1_i3.p3|KYR02650.1;TRINITY_DN5905_c0_g1_i10.p3|PRP88069.1;TRINITY_DN5905_c0_g2_i2.p3|PRP88069.1	TRINITY_DN5905_c0_g1_i6.p5|KYR02650.1;TRINITY_DN5905_c0_g1_i3.p3|KYR02650.1;TRINITY_DN5905_c0_g1_i10.p3|PRP88069.1	13;11;9;5	13;11;9;5	13;11;9;5	>TRINITY_DN5905_c0_g1_i6.p5|KYR02650.1;>TRINITY_DN5905_c0_g1_i3.p3|KYR02650.1;>TRINITY_DN5905_c0_g1_i10.p3|PRP88069.1	4	13	13	13	56.1	56.1	56.1	0	494190000	463060000	329510000	319970000	423210000	433930000	567160000	304470000	313270000	515990000	566400000	637220000	397860000	447670000	287790000	576980000	266110000	656980000	344520000	270820000	189700000	388720000	378840000	373860000	297820000	374690000	386080000	467330000	247730000	359720000	436190000	395530000	431710000	384730000	357120000
	TRINITY_DN5747_c0_g1_i10.p1|XP_004333261.1;TRINITY_DN5747_c0_g1_i13.p1|XP_004333261.1;TRINITY_DN5747_c0_g1_i15.p1|XP_004333261.1;TRINITY_DN5747_c0_g1_i16.p1|XP_004333261.1;TRINITY_DN5747_c0_g1_i9.p1|XP_004333261.1;TRINITY_DN6596_c0_g1_i13.p2|XP_004333261.1;TRINITY_DN6596_c0_g1_i18.p2|XP_004333261.1;TRINITY_DN6596_c0_g1_i6.p4|XP_004333261.1;TRINITY_DN6596_c0_g1_i1.p3|XP_004333261.1;TRINITY_DN5747_…	TRINITY_DN5747_c0_g1_i10.p1|XP_004333261.1;TRINITY_DN5747_c0_g1_i13.p1|XP_004333261.1;TRINITY_DN5747_c0_g1_i15.p1|XP_004333261.1;TRINITY_DN5747_c0_g1_i16.p1|XP_004333261.1	15;15;14;11;7;7;7;6;6;6;6;6;3;3	1;1;1;1;1;1;1;1;1;1;1;1;1;1	1;1;1;1;1;1;1;1;1;1;1;1;1;1	>TRINITY_DN5747_c0_g1_i10.p1|XP_004333261.1;>TRINITY_DN5747_c0_g1_i13.p1|XP_004333261.1;>TRINITY_DN5747_c0_g1_i15.p1|XP_004333261.1;>TRINITY_DN5747_c0_g1_i16.p1|XP_004333261.1	14	15	1	1	29.2	3.8	3.8	0	0	0	0	0	0	0	0	0	0	0	19710000	32155000	0	0	0	0	0	0	0	0	0	0	0	0	0	0	0	0	0	0	0	0	32734000	0	0
	TRINITY_DN1213_c3_g1_i1.p4|XP_004340351.1;TRINITY_DN19633_c0_g1_i1.p1|XP_004340351.1;TRINITY_DN1213_c3_g1_i2.p4|XP_004340351.1;TRINITY_DN1213_c3_g1_i4.p3|XP_004340351.1;TRINITY_DN19633_c0_g1_i10.p1|XP_004340351.1	TRINITY_DN1213_c3_g1_i1.p4|XP_004340351.1;TRINITY_DN19633_c0_g1_i1.p1|XP_004340351.1;TRINITY_DN1213_c3_g1_i2.p4|XP_004340351.1;TRINITY_DN1213_c3_g1_i4.p3|XP_004340351.1;TRINITY_DN19633_c0_g1_i10.p1|XP_004340351.1	6;5;3;3;3	6;5;3;3;3	3;2;0;0;0	>TRINITY_DN1213_c3_g1_i1.p4|XP_004340351.1;>TRINITY_DN19633_c0_g1_i1.p1|XP_004340351.1;>TRINITY_DN1213_c3_g1_i2.p4|XP_004340351.1;>TRINITY_DN1213_c3_g1_i4.p3|XP_004340351.1;>TRINITY_DN19633_c0_g1_i10.p1|XP_004340351.1	5	6	6	3	39.9	39.9	23.4	0	63312000	75692000	71373000	77836000	79625000	65815000	78976000	112520000	26045000	18612000	20932000	25679000	74548000	83780000	53293000	8987100	34511000	38173000	73320000	66087000	69402000	58379000	53604000	64498000	67043000	57009000	67905000	54981000	64221000	67998000	46259000	54288000	78292000	60803000	63920000
	TRINITY_DN2472_c0_g1_i12.p1	TRINITY_DN2472_c0_g1_i12.p1	1	1	1	>TRINITY_DN2472_c0_g1_i12.p1	1	1	1	1	15.1	15.1	15.1	0	0	0	0	0	0	0	2667000	4876500	0	0	0	0	6229500	8031100	3393800	0	0	0	0	0	0	0	0	0	0	0	0	0	0	0	0	0	0	0	0
	TRINITY_DN2474_c0_g1_i6.p10|XP_004336612.1;TRINITY_DN14667_c1_g1_i1.p3|XP_004344749.1;TRINITY_DN14667_c0_g1_i1.p3|XP_004344749.1	TRINITY_DN2474_c0_g1_i6.p10|XP_004336612.1	8;1;1	2;0;0	2;0;0	>TRINITY_DN2474_c0_g1_i6.p10|XP_004336612.1	3	8	2	2	67.5	8.8	8.8	0.0066683	81246000	66218000	84092000	91490000	88806000	115600000	56257000	102800000	74734000	98463000	102590000	142380000	88137000	101780000	67884000	21390000	7156900	10946000	114560000	91344000	87804000	0	0	0	0	0	0	86853000	117640000	64051000	0	0	0	85292000	93062000
	TRINITY_DN2045_c0_g1_i10.p1|XP_004338590.1;TRINITY_DN841_c0_g1_i1.p2|XP_004338590.1	TRINITY_DN2045_c0_g1_i10.p1|XP_004338590.1;TRINITY_DN841_c0_g1_i1.p2|XP_004338590.1	9;7	5;3	1;1	>TRINITY_DN2045_c0_g1_i10.p1|XP_004338590.1;>TRINITY_DN841_c0_g1_i1.p2|XP_004338590.1	2	9	5	1	36	23.6	2.9	0	77391000	75020000	75603000	65251000	48985000	44293000	81904000	112700000	64759000	63250000	31619000	65356000	106010000	113060000	47876000	0	0	0	96222000	57405000	36072000	70852000	67827000	97148000	89071000	55341000	69127000	73319000	85500000	73080000	47900000	54147000	76607000	75693000	87526000
	TRINITY_DN2375_c0_g1_i1.p6;TRINITY_DN5560_c2_g1_i1.p6	TRINITY_DN2375_c0_g1_i1.p6;TRINITY_DN5560_c2_g1_i1.p6	7;6	7;6	3;2	>TRINITY_DN2375_c0_g1_i1.p6;>TRINITY_DN5560_c2_g1_i1.p6	2	7	7	3	46.2	46.2	37.6	0	13668000	5235500	13545000	36656000	20503000	31751000	41796000	55317000	57345000	2360400	2391400	23734000	62885000	62656000	41279000	23182000	15563000	0	57499000	47870000	40835000	0	0	246530000	61399000	35901000	128280000	70070000	65435000	112850000	0	0	43488000	76238000	90554000
	TRINITY_DN6177_c0_g1_i10.p1|WP_017721025.1;TRINITY_DN6177_c0_g1_i1.p1|WP_017721025.1;TRINITY_DN6177_c0_g1_i3.p1|WP_017721025.1;TRINITY_DN6177_c0_g1_i6.p1|WP_017721025.1;TRINITY_DN589_c1_g1_i1.p2|WP_017721025.1;TRINITY_DN6177_c0_g1_i4.p2|WP_017721025.1;TRINITY_DN6177_c0_g1_i9.p2|WP_096538420.1;TRINITY_DN6177_c0_g1_i11.p3|WP_086686227.1;TRINITY_DN6177_c0_g1_i11.p2|WP_015151127.1;TRINITY_DN6177_c0_g…	TRINITY_DN6177_c0_g1_i10.p1|WP_017721025.1;TRINITY_DN6177_c0_g1_i1.p1|WP_017721025.1;TRINITY_DN6177_c0_g1_i3.p1|WP_017721025.1;TRINITY_DN6177_c0_g1_i6.p1|WP_017721025.1;TRINITY_DN589_c1_g1_i1.p2|WP_017721025.1	9;9;8;8;8;4;3;3;3;1	9;9;8;8;8;4;3;3;3;1	9;9;8;8;8;4;3;3;3;1	>TRINITY_DN6177_c0_g1_i10.p1|WP_017721025.1;>TRINITY_DN6177_c0_g1_i1.p1|WP_017721025.1;>TRINITY_DN6177_c0_g1_i3.p1|WP_017721025.1;>TRINITY_DN6177_c0_g1_i6.p1|WP_017721025.1;>TRINITY_DN589_c1_g1_i1.p2|WP_017721025.1	10	9	9	9	22.5	22.5	22.5	0	153180000	133800000	81641000	97660000	176840000	130790000	86542000	134230000	79546000	160680000	228590000	159780000	108670000	90806000	68571000	75051000	194260000	84064000	77323000	77901000	63013000	147600000	98647000	140330000	110900000	154890000	173310000	113400000	131040000	120180000	130130000	133650000	156740000	128080000	106300000
	TRINITY_DN7126_c0_g1_i14.p1|XP_004338104.1;TRINITY_DN7126_c0_g1_i5.p1|XP_004332893.1;TRINITY_DN7126_c0_g1_i6.p1|XP_004338104.1;TRINITY_DN7126_c0_g1_i13.p1|XP_004338104.1;TRINITY_DN3420_c0_g1_i13.p1|XP_004332893.1;TRINITY_DN3420_c0_g1_i9.p1|XP_004332893.1;TRINITY_DN7077_c0_g1_i2.p2;TRINITY_DN7077_c0_g1_i1.p2;TRINITY_DN3420_c0_g1_i10.p1|XP_004332893.1;TRINITY_DN7126_c0_g1_i16.p1|XP_004332893.1	TRINITY_DN7126_c0_g1_i14.p1|XP_004338104.1;TRINITY_DN7126_c0_g1_i5.p1|XP_004332893.1;TRINITY_DN7126_c0_g1_i6.p1|XP_004338104.1;TRINITY_DN7126_c0_g1_i13.p1|XP_004338104.1;TRINITY_DN3420_c0_g1_i13.p1|XP_004332893.1;TRINITY_DN3420_c0_g1_i9.p1|XP_004332893.1;TRINITY_DN7077_c0_g1_i2.p2;TRINITY_DN7077_c0_g1_i1.p2;TRINITY_DN3420_c0_g1_i10.p1|XP_004332893.1;TRINITY_DN7126_c0_g1_i16.p1|XP_004332893.1	2;2;2;2;1;1;1;1;1;1	2;2;2;2;1;1;1;1;1;1	1;1;1;1;1;1;0;0;1;0	>TRINITY_DN7126_c0_g1_i14.p1|XP_004338104.1;>TRINITY_DN7126_c0_g1_i5.p1|XP_004332893.1;>TRINITY_DN7126_c0_g1_i6.p1|XP_004338104.1;>TRINITY_DN7126_c0_g1_i13.p1|XP_004338104.1;>TRINITY_DN3420_c0_g1_i13.p1|XP_004332893.1;>TRINITY_DN3420_c0_g1_i9.p1|XP_0043328	10	2	2	1	5.9	5.9	4	0	0	0	0	0	0	0	0	0	0	0	0	0	0	0	0	0	0	0	0	0	0	0	0	0	0	0	0	0	0	0	0	0	0	0	0
	TRINITY_DN2478_c1_g1_i10.p1;TRINITY_DN759_c5_g1_i3.p1;TRINITY_DN2478_c1_g1_i4.p2;TRINITY_DN2478_c1_g1_i4.p1	TRINITY_DN2478_c1_g1_i10.p1;TRINITY_DN759_c5_g1_i3.p1;TRINITY_DN2478_c1_g1_i4.p2	4;4;3;1	4;4;3;1	4;4;3;1	>TRINITY_DN2478_c1_g1_i10.p1;>TRINITY_DN759_c5_g1_i3.p1;>TRINITY_DN2478_c1_g1_i4.p2	4	4	4	4	10.9	10.9	10.9	0	13974000	16811000	2556600	0	0	0	5493500	12153000	3062300	22112000	29904000	5530700	6401400	6583900	0	0	0	0	0	0	0	0	16067000	0	0	0	0	0	0	0	0	0	0	0	0
	TRINITY_DN2480_c0_g1_i19.p5|XP_004354029.1	TRINITY_DN2480_c0_g1_i19.p5|XP_004354029.1	10	1	1	>TRINITY_DN2480_c0_g1_i19.p5|XP_004354029.1	1	10	1	1	66.1	16.4	16.4	0	0	0	0	0	0	0	0	0	0	0	0	0	0	0	0	23075000	24721000	17391000	18451000	11950000	6153800	0	0	0	0	0	0	0	0	0	0	0	0	0	0
	TRINITY_DN2484_c7_g1_i1.p1|XP_004365477.1;TRINITY_DN2697_c1_g1_i11.p1|XP_004365477.1;TRINITY_DN2484_c7_g1_i3.p1|XP_004365477.1;TRINITY_DN2484_c7_g1_i2.p1|XP_004365477.1;TRINITY_DN2697_c1_g1_i9.p1|XP_004365477.1;TRINITY_DN2697_c1_g1_i12.p1|XP_004365477.1	TRINITY_DN2484_c7_g1_i1.p1|XP_004365477.1;TRINITY_DN2697_c1_g1_i11.p1|XP_004365477.1;TRINITY_DN2484_c7_g1_i3.p1|XP_004365477.1;TRINITY_DN2484_c7_g1_i2.p1|XP_004365477.1;TRINITY_DN2697_c1_g1_i9.p1|XP_004365477.1;TRINITY_DN2697_c1_g1_i12.p1|XP_004365477.1	3;3;2;2;2;2	3;3;2;2;2;2	3;3;2;2;2;2	>TRINITY_DN2484_c7_g1_i1.p1|XP_004365477.1;>TRINITY_DN2697_c1_g1_i11.p1|XP_004365477.1;>TRINITY_DN2484_c7_g1_i3.p1|XP_004365477.1;>TRINITY_DN2484_c7_g1_i2.p1|XP_004365477.1;>TRINITY_DN2697_c1_g1_i9.p1|XP_004365477.1;>TRINITY_DN2697_c1_g1_i12.p1|XP_00436547	6	3	3	3	10.5	10.5	10.5	0	0	0	0	0	0	12775000	0	0	0	12509000	9887900	8923800	0	0	0	0	0	0	15030000	7540600	0	0	0	0	0	0	0	0	0	0	0	0	0	0	0
	TRINITY_DN1446_c0_g2_i15.p1|XP_004343326.1;TRINITY_DN1446_c0_g2_i1.p1|XP_004343326.1;TRINITY_DN1446_c0_g2_i7.p1|XP_004343326.1;TRINITY_DN1446_c0_g2_i25.p1|XP_004343326.1;TRINITY_DN1446_c0_g1_i32.p1|XP_004343326.1;TRINITY_DN1446_c0_g2_i13.p1|XP_004343326.1;TRINITY_DN1446_c0_g1_i1.p1|XP_004343326.1;TRINITY_DN1446_c0_g2_i29.p1|XP_004343326.1;TRINITY_DN1446_c0_g1_i19.p1|XP_004343326.1;TRINITY_DN1446_…	TRINITY_DN1446_c0_g2_i15.p1|XP_004343326.1;TRINITY_DN1446_c0_g2_i1.p1|XP_004343326.1;TRINITY_DN1446_c0_g2_i7.p1|XP_004343326.1;TRINITY_DN1446_c0_g2_i25.p1|XP_004343326.1;TRINITY_DN1446_c0_g1_i32.p1|XP_004343326.1;TRINITY_DN1446_c0_g2_i13.p1|XP_004343326.1;TRINITY_DN1446_c0_g1_i1.p1|XP_004343326.1;TRINITY_DN1446_c0_g2_i29.p1|XP_004343326.1;TRINITY_DN1446_c0_g1_i19.p1|XP_004343326.1;TRINITY_DN1446_…	15;15;14;14;13;12;11;11;10;10;8;8;7;7;6;6;6;5;5;5;5;4;4;4;4;3;3;2;1;1;1	15;15;14;14;13;12;11;11;10;10;8;8;7;7;6;6;6;5;5;5;5;4;4;4;4;3;3;2;1;1;1	15;15;14;14;13;12;11;11;10;10;8;8;7;7;6;6;6;5;5;5;5;4;4;4;4;3;3;2;1;1;1	>TRINITY_DN1446_c0_g2_i15.p1|XP_004343326.1;>TRINITY_DN1446_c0_g2_i1.p1|XP_004343326.1;>TRINITY_DN1446_c0_g2_i7.p1|XP_004343326.1;>TRINITY_DN1446_c0_g2_i25.p1|XP_004343326.1;>TRINITY_DN1446_c0_g1_i32.p1|XP_004343326.1;>TRINITY_DN1446_c0_g2_i13.p1|XP_004343	31	15	15	15	22.5	22.5	22.5	0	88853000	107560000	81652000	58282000	107150000	86105000	61086000	74369000	59186000	94310000	88295000	69871000	27234000	26873000	10619000	69459000	35132000	58197000	67312000	51095000	36603000	65811000	63969000	89134000	56349000	64627000	77610000	67246000	64970000	83904000	77275000	87977000	76888000	74492000	78260000
	TRINITY_DN4800_c0_g1_i2.p2|XP_002525358.1;TRINITY_DN4800_c0_g2_i5.p1|XP_018457327.1;TRINITY_DN4800_c0_g2_i2.p3;TRINITY_DN4800_c0_g1_i1.p4|XP_005835210.1	TRINITY_DN4800_c0_g1_i2.p2|XP_002525358.1;TRINITY_DN4800_c0_g2_i5.p1|XP_018457327.1	6;5;1;1	6;5;1;1	6;5;1;1	>TRINITY_DN4800_c0_g1_i2.p2|XP_002525358.1;>TRINITY_DN4800_c0_g2_i5.p1|XP_018457327.1	4	6	6	6	45.2	45.2	45.2	0	27065000	49473000	45222000	25290000	24475000	32786000	34367000	96516000	34516000	35144000	32971000	29889000	98027000	93189000	71349000	0	7722500	29513000	60956000	24650000	49112000	42283000	37609000	70797000	59163000	54601000	61255000	51399000	40703000	61637000	47249000	42372000	50167000	46733000	60984000
	TRINITY_DN14543_c1_g1_i3.p2|XP_004335213.1;TRINITY_DN14543_c1_g1_i2.p2|XP_004335213.1	TRINITY_DN14543_c1_g1_i3.p2|XP_004335213.1	5;2	5;2	1;0	>TRINITY_DN14543_c1_g1_i3.p2|XP_004335213.1	2	5	5	1	44.7	44.7	11.7	0	55478000	96724000	134910000	59376000	71503000	94871000	32046000	53281000	65030000	82490000	48757000	72043000	53871000	51474000	51986000	57374000	49817000	61099000	101950000	103460000	106090000	42984000	65440000	92691000	51766000	45357000	89391000	47804000	36678000	105060000	53561000	38884000	57875000	60278000	64884000
	TRINITY_DN18300_c0_g1_i1.p3|XP_004337323.1;TRINITY_DN18300_c0_g1_i10.p3|XP_004337323.1;TRINITY_DN18300_c0_g1_i2.p1|XP_004337323.1;TRINITY_DN18300_c0_g1_i12.p1|XP_004337323.1;TRINITY_DN3217_c1_g1_i2.p2|XP_004337323.1;TRINITY_DN3217_c1_g1_i3.p1|XP_004337323.1;TRINITY_DN18300_c0_g1_i4.p1|XP_020376188.1	TRINITY_DN18300_c0_g1_i1.p3|XP_004337323.1;TRINITY_DN18300_c0_g1_i10.p3|XP_004337323.1;TRINITY_DN18300_c0_g1_i2.p1|XP_004337323.1;TRINITY_DN18300_c0_g1_i12.p1|XP_004337323.1;TRINITY_DN3217_c1_g1_i2.p2|XP_004337323.1	18;17;17;12;11;8;2	18;17;17;12;11;8;2	2;1;2;1;1;0;1	>TRINITY_DN18300_c0_g1_i1.p3|XP_004337323.1;>TRINITY_DN18300_c0_g1_i10.p3|XP_004337323.1;>TRINITY_DN18300_c0_g1_i2.p1|XP_004337323.1;>TRINITY_DN18300_c0_g1_i12.p1|XP_004337323.1;>TRINITY_DN3217_c1_g1_i2.p2|XP_004337323.1	7	18	18	2	78.1	78.1	10.2	0	3301100000	3594800000	2519100000	3761900000	5308900000	3153700000	3683300000	5847600000	2912800000	4030200000	4074800000	3120700000	4459200000	3621900000	2134100000	2100700000	2524400000	1515700000	3188100000	2529200000	2625300000	3761700000	3874600000	3602900000	3498200000	4480000000	3151200000	3956900000	4730700000	3759200000	3267600000	3550000000	3135400000	4236200000	3630000000
	TRINITY_DN4770_c0_g1_i1.p1|XP_004336526.1;TRINITY_DN4770_c0_g1_i6.p1|XP_004336526.1;TRINITY_DN4770_c0_g1_i2.p1|XP_004336526.1;TRINITY_DN4770_c0_g1_i4.p2|XP_004336526.1;TRINITY_DN4770_c0_g1_i9.p1;tr|L8H0Z0|L8H0Z0_ACACA	TRINITY_DN4770_c0_g1_i1.p1|XP_004336526.1;TRINITY_DN4770_c0_g1_i6.p1|XP_004336526.1;TRINITY_DN4770_c0_g1_i2.p1|XP_004336526.1;TRINITY_DN4770_c0_g1_i4.p2|XP_004336526.1;TRINITY_DN4770_c0_g1_i9.p1	15;15;15;12;8;5	15;15;15;12;8;5	1;1;1;1;0;0	>TRINITY_DN4770_c0_g1_i1.p1|XP_004336526.1;>TRINITY_DN4770_c0_g1_i6.p1|XP_004336526.1;>TRINITY_DN4770_c0_g1_i2.p1|XP_004336526.1;>TRINITY_DN4770_c0_g1_i4.p2|XP_004336526.1;>TRINITY_DN4770_c0_g1_i9.p1	6	15	15	1	26.7	26.7	2.4	0	9630100	10108000	11295000	5660900	2519400	0	6957600	10912000	13051000	5235600	0	1955600	9795300	12801000	8156500	0	0	0	15711000	14863000	15464000	28107000	19899000	33249000	0	0	0	25897000	19299000	38529000	0	0	0	0	36370000
	TRINITY_DN7683_c0_g1_i5.p1|PRP83726.1;TRINITY_DN7683_c0_g1_i12.p1|XP_004348656.2;TRINITY_DN3986_c0_g1_i15.p1|XP_004348656.2;TRINITY_DN3986_c0_g1_i1.p1|XP_004348656.2;TRINITY_DN7683_c0_g1_i6.p1|PRP83726.1;TRINITY_DN7683_c0_g1_i11.p1|PRP83726.1;TRINITY_DN7683_c0_g1_i10.p2|XP_020428884.1;TRINITY_DN7683_c0_g1_i2.p6|KYQ92348.1;TRINITY_DN7683_c0_g1_i10.p1|PRP83726.1;TRINITY_DN7683_c0_g1_i13.p1|PRP83726…	TRINITY_DN7683_c0_g1_i5.p1|PRP83726.1;TRINITY_DN7683_c0_g1_i12.p1|XP_004348656.2;TRINITY_DN3986_c0_g1_i15.p1|XP_004348656.2;TRINITY_DN3986_c0_g1_i1.p1|XP_004348656.2;TRINITY_DN7683_c0_g1_i6.p1|PRP83726.1;TRINITY_DN7683_c0_g1_i11.p1|PRP83726.1	12;12;12;11;11;11;5;4;4;3;1;1	12;12;12;11;11;11;5;4;4;3;1;1	8;8;8;8;8;7;5;4;0;0;0;0	>TRINITY_DN7683_c0_g1_i5.p1|PRP83726.1;>TRINITY_DN7683_c0_g1_i12.p1|XP_004348656.2;>TRINITY_DN3986_c0_g1_i15.p1|XP_004348656.2;>TRINITY_DN3986_c0_g1_i1.p1|XP_004348656.2;>TRINITY_DN7683_c0_g1_i6.p1|PRP83726.1;>TRINITY_DN7683_c0_g1_i11.p1|PRP83726.1	12	12	12	8	19.3	19.3	11.9	0	32397000	35694000	8343200	36414000	49836000	27676000	103180000	179570000	142200000	55103000	48320000	72974000	50999000	51806000	17493000	49712000	43113000	27833000	148490000	98022000	88349000	88740000	96858000	0	56184000	71679000	81824000	44419000	68732000	105300000	89684000	67893000	78310000	69338000	77560000
	TRINITY_DN4067_c0_g1_i5.p3|XP_004357182.1;TRINITY_DN4067_c0_g1_i4.p3|XP_004357182.1;TRINITY_DN971_c1_g2_i4.p1|XP_004357182.1;TRINITY_DN4067_c0_g1_i2.p2|XP_004357182.1;TRINITY_DN971_c1_g2_i2.p1|XP_004357182.1;TRINITY_DN971_c1_g2_i3.p1|XP_004357182.1;TRINITY_DN971_c1_g2_i1.p1|XP_004357182.1	TRINITY_DN4067_c0_g1_i5.p3|XP_004357182.1;TRINITY_DN4067_c0_g1_i4.p3|XP_004357182.1;TRINITY_DN971_c1_g2_i4.p1|XP_004357182.1;TRINITY_DN4067_c0_g1_i2.p2|XP_004357182.1;TRINITY_DN971_c1_g2_i2.p1|XP_004357182.1;TRINITY_DN971_c1_g2_i3.p1|XP_004357182.1;TRINITY_DN971_c1_g2_i1.p1|XP_004357182.1	1;1;1;1;1;1;1	1;1;1;1;1;1;1	1;1;1;1;1;1;1	>TRINITY_DN4067_c0_g1_i5.p3|XP_004357182.1;>TRINITY_DN4067_c0_g1_i4.p3|XP_004357182.1;>TRINITY_DN971_c1_g2_i4.p1|XP_004357182.1;>TRINITY_DN4067_c0_g1_i2.p2|XP_004357182.1;>TRINITY_DN971_c1_g2_i2.p1|XP_004357182.1;>TRINITY_DN971_c1_g2_i3.p1|XP_004357182.1;>	7	1	1	1	4	4	4	0.00015135	0	0	0	0	0	0	0	0	0	0	0	0	0	0	0	0	0	0	0	0	0	0	0	0	0	0	0	0	0	0	0	0	0	0	0
	TRINITY_DN4871_c0_g3_i4.p1|XP_004346475.1;TRINITY_DN4871_c0_g3_i3.p1|XP_004346475.1;TRINITY_DN4871_c0_g3_i2.p4|XP_004346475.1;TRINITY_DN4871_c0_g3_i1.p2|XP_004346475.1;tr|L8H8N3|L8H8N3_ACACA	TRINITY_DN4871_c0_g3_i4.p1|XP_004346475.1;TRINITY_DN4871_c0_g3_i3.p1|XP_004346475.1	15;15;5;5;5	15;15;5;5;5	2;2;2;2;2	>TRINITY_DN4871_c0_g3_i4.p1|XP_004346475.1;>TRINITY_DN4871_c0_g3_i3.p1|XP_004346475.1	5	15	15	2	32.8	32.8	3.2	0	105240000	130430000	77983000	43960000	71523000	35429000	54023000	76492000	66540000	146160000	128780000	125170000	73054000	63591000	32256000	136590000	135380000	40829000	62206000	46072000	30907000	77077000	82196000	87235000	85473000	83875000	76182000	66461000	72784000	81794000	113550000	93074000	95593000	80311000	86985000
	TRINITY_DN5891_c0_g1_i11.p1|PRP84535.1;TRINITY_DN5891_c0_g1_i29.p1	TRINITY_DN5891_c0_g1_i11.p1|PRP84535.1	12;2	1;1	1;1	>TRINITY_DN5891_c0_g1_i11.p1|PRP84535.1	2	12	1	1	39	9.9	9.9	0	0	0	0	24431000	16353000	16315000	0	0	0	25156000	0	14597000	0	0	0	0	0	0	0	0	0	0	0	0	0	0	0	0	0	0	0	0	14860000	0	0
	TRINITY_DN53_c0_g2_i2.p2|XP_004353560.1;TRINITY_DN53_c2_g1_i5.p1|XP_004353560.1;TRINITY_DN53_c2_g1_i1.p1|XP_004353560.1;TRINITY_DN53_c2_g1_i2.p1|XP_004353560.1;TRINITY_DN53_c2_g1_i7.p1|XP_004353560.1	TRINITY_DN53_c0_g2_i2.p2|XP_004353560.1;TRINITY_DN53_c2_g1_i5.p1|XP_004353560.1;TRINITY_DN53_c2_g1_i1.p1|XP_004353560.1;TRINITY_DN53_c2_g1_i2.p1|XP_004353560.1	30;30;30;26;11	30;30;30;26;11	2;2;2;2;2	>TRINITY_DN53_c0_g2_i2.p2|XP_004353560.1;>TRINITY_DN53_c2_g1_i5.p1|XP_004353560.1;>TRINITY_DN53_c2_g1_i1.p1|XP_004353560.1;>TRINITY_DN53_c2_g1_i2.p1|XP_004353560.1	5	30	30	2	51.3	51.3	3.9	0	321720000	349750000	301230000	473670000	417940000	253080000	329510000	356990000	244030000	416310000	379060000	438110000	377850000	268500000	158100000	245270000	187120000	110240000	394670000	276290000	187620000	594980000	676550000	760350000	490550000	361770000	798500000	591370000	408030000	783810000	816910000	777050000	876620000	635240000	721420000
	TRINITY_DN5900_c0_g2_i16.p1|XP_004338666.1;TRINITY_DN5900_c0_g2_i32.p1|XP_004338666.1;TRINITY_DN5900_c0_g2_i9.p2|XP_004338666.1;TRINITY_DN5900_c0_g2_i14.p1|XP_004338666.1;TRINITY_DN5900_c0_g2_i15.p1|XP_004338666.1;TRINITY_DN5900_c0_g1_i15.p1|XP_004338666.1;TRINITY_DN5900_c0_g1_i26.p1|XP_004338666.1;TRINITY_DN5900_c0_g1_i5.p1|XP_004338666.1;TRINITY_DN5900_c0_g1_i7.p1|XP_004338666.1;TRINITY_DN5900_…	TRINITY_DN5900_c0_g2_i16.p1|XP_004338666.1;TRINITY_DN5900_c0_g2_i32.p1|XP_004338666.1;TRINITY_DN5900_c0_g2_i9.p2|XP_004338666.1;TRINITY_DN5900_c0_g2_i14.p1|XP_004338666.1;TRINITY_DN5900_c0_g2_i15.p1|XP_004338666.1;TRINITY_DN5900_c0_g1_i15.p1|XP_004338666.1;TRINITY_DN5900_c0_g1_i26.p1|XP_004338666.1;TRINITY_DN5900_c0_g1_i5.p1|XP_004338666.1;TRINITY_DN5900_c0_g1_i7.p1|XP_004338666.1	3;3;2;2;2;2;2;2;2;1;1;1;1;1;1;1;1	3;3;2;2;2;2;2;2;2;1;1;1;1;1;1;1;1	3;3;2;2;2;2;2;2;2;1;1;1;1;1;1;1;1	>TRINITY_DN5900_c0_g2_i16.p1|XP_004338666.1;>TRINITY_DN5900_c0_g2_i32.p1|XP_004338666.1;>TRINITY_DN5900_c0_g2_i9.p2|XP_004338666.1;>TRINITY_DN5900_c0_g2_i14.p1|XP_004338666.1;>TRINITY_DN5900_c0_g2_i15.p1|XP_004338666.1;>TRINITY_DN5900_c0_g1_i15.p1|XP_00433	17	3	3	3	3.9	3.9	3.9	0	0	0	0	0	0	0	0	0	0	0	0	0	0	0	0	0	0	0	0	0	0	0	0	0	0	0	0	0	0	0	0	0	0	0	0
	TRINITY_DN2823_c0_g1_i20.p2|XP_004341192.1;TRINITY_DN3713_c0_g1_i4.p1|XP_004341192.1;TRINITY_DN2823_c0_g1_i1.p4|CRK99342.1;TRINITY_DN2823_c0_g1_i4.p6|P90587.1;TRINITY_DN2823_c0_g1_i10.p5|P90587.1;TRINITY_DN3713_c0_g1_i1.p2|XP_004341192.1;TRINITY_DN3713_c0_g1_i5.p3|XP_004341192.1;TRINITY_DN2823_c0_g1_i14.p12|RKP03286.1;TRINITY_DN3713_c0_g1_i3.p10|XP_018561272.1;TRINITY_DN3713_c0_g1_i13.p2|XP_00434…	TRINITY_DN2823_c0_g1_i20.p2|XP_004341192.1;TRINITY_DN3713_c0_g1_i4.p1|XP_004341192.1;TRINITY_DN2823_c0_g1_i1.p4|CRK99342.1;TRINITY_DN2823_c0_g1_i4.p6|P90587.1;TRINITY_DN2823_c0_g1_i10.p5|P90587.1	39;39;23;22;22;12;10;8;6;1	39;39;23;22;22;12;10;8;6;1	6;6;6;6;6;0;0;6;6;0	>TRINITY_DN2823_c0_g1_i20.p2|XP_004341192.1;>TRINITY_DN3713_c0_g1_i4.p1|XP_004341192.1;>TRINITY_DN2823_c0_g1_i1.p4|CRK99342.1;>TRINITY_DN2823_c0_g1_i4.p6|P90587.1;>TRINITY_DN2823_c0_g1_i10.p5|P90587.1	10	39	39	6	78.6	78.6	9.8	0	5993200000	6372800000	2883800000	6798100000	8140100000	3793400000	5105600000	7772700000	2650000000	6242300000	6302900000	3757300000	4852300000	3893900000	1680400000	5125400000	5313800000	2397300000	2817500000	2121300000	1239800000	6172600000	5883900000	3710000000	5646500000	6418900000	3395300000	5979500000	6639400000	3336400000	5348600000	5691200000	3305700000	5070600000	4080000000
	TRINITY_DN25_c0_g1_i11.p1|XP_004337855.1;TRINITY_DN3354_c0_g1_i6.p1|AFS31341.1	TRINITY_DN25_c0_g1_i11.p1|XP_004337855.1;TRINITY_DN3354_c0_g1_i6.p1|AFS31341.1	11;7	7;5	2;2	>TRINITY_DN25_c0_g1_i11.p1|XP_004337855.1;>TRINITY_DN3354_c0_g1_i6.p1|AFS31341.1	2	11	7	2	31.3	19.2	5.5	0	0	0	0	6698000	43612000	7882400	0	0	0	10636000	0	0	0	0	0	0	0	0	0	0	0	0	0	0	13966000	21086000	16432000	0	0	0	0	0	0	0	0
	TRINITY_DN6430_c1_g1_i9.p1|XP_004353578.1;TRINITY_DN6430_c1_g1_i4.p1|XP_004353578.1;TRINITY_DN6430_c1_g1_i2.p7|XP_004353578.1;TRINITY_DN6430_c1_g1_i2.p4|XP_004353578.1;TRINITY_DN15952_c0_g1_i3.p1|XP_004353578.1;TRINITY_DN6430_c1_g1_i10.p3|XP_004353578.1	TRINITY_DN6430_c1_g1_i9.p1|XP_004353578.1;TRINITY_DN6430_c1_g1_i4.p1|XP_004353578.1	3;3;1;1;1;1	3;3;1;1;1;1	2;2;0;1;0;0	>TRINITY_DN6430_c1_g1_i9.p1|XP_004353578.1;>TRINITY_DN6430_c1_g1_i4.p1|XP_004353578.1	6	3	3	2	16.7	16.7	11.5	0	24336000	20440000	29082000	17739000	18213000	29901000	23816000	35074000	30510000	22848000	16979000	32001000	23581000	32886000	24250000	0	0	0	31870000	24942000	26303000	27606000	21185000	36235000	18618000	0	32900000	27265000	33380000	38962000	17627000	0	33108000	26588000	36960000
	TRINITY_DN2317_c0_g1_i14.p1|XP_004335573.1;TRINITY_DN2317_c0_g1_i12.p3|XP_004335573.1;tr|L8GKG7|L8GKG7_ACACA	TRINITY_DN2317_c0_g1_i14.p1|XP_004335573.1;TRINITY_DN2317_c0_g1_i12.p3|XP_004335573.1	4;4;1	4;4;1	4;4;1	>TRINITY_DN2317_c0_g1_i14.p1|XP_004335573.1;>TRINITY_DN2317_c0_g1_i12.p3|XP_004335573.1	3	4	4	4	17.8	17.8	17.8	0	36772000	34888000	51479000	66009000	70370000	69303000	46115000	52793000	42785000	1055300	49362000	0	82966000	69614000	41571000	3328300	9414600	7826500	73078000	68847000	96698000	0	0	0	57276000	74493000	84480000	62855000	60402000	62643000	0	53995000	0	63280000	59356000
	TRINITY_DN250_c1_g1_i11.p1|XP_004346551.1;TRINITY_DN2855_c0_g1_i13.p1|XP_004346551.1;TRINITY_DN2855_c0_g1_i10.p1|XP_004346551.1;TRINITY_DN250_c1_g1_i15.p1|XP_004346551.1;TRINITY_DN250_c1_g1_i13.p1|XP_004346551.1;TRINITY_DN250_c1_g1_i1.p2|XP_004346551.1;TRINITY_DN250_c1_g1_i5.p1|XP_004346551.1	TRINITY_DN250_c1_g1_i11.p1|XP_004346551.1;TRINITY_DN2855_c0_g1_i13.p1|XP_004346551.1;TRINITY_DN2855_c0_g1_i10.p1|XP_004346551.1;TRINITY_DN250_c1_g1_i15.p1|XP_004346551.1;TRINITY_DN250_c1_g1_i13.p1|XP_004346551.1;TRINITY_DN250_c1_g1_i1.p2|XP_004346551.1;TRINITY_DN250_c1_g1_i5.p1|XP_004346551.1	11;11;11;11;11;6;6	1;1;1;1;1;1;1	1;1;1;1;1;1;1	>TRINITY_DN250_c1_g1_i11.p1|XP_004346551.1;>TRINITY_DN2855_c0_g1_i13.p1|XP_004346551.1;>TRINITY_DN2855_c0_g1_i10.p1|XP_004346551.1;>TRINITY_DN250_c1_g1_i15.p1|XP_004346551.1;>TRINITY_DN250_c1_g1_i13.p1|XP_004346551.1;>TRINITY_DN250_c1_g1_i1.p2|XP_004346551	7	11	1	1	15.6	2.5	2.5	0	0	0	0	0	0	0	0	0	0	0	0	0	0	0	0	0	0	0	0	0	0	0	0	0	0	0	0	0	0	0	0	0	0	0	0
	TRINITY_DN743_c0_g2_i12.p4;TRINITY_DN743_c0_g1_i1.p5	TRINITY_DN743_c0_g2_i12.p4;TRINITY_DN743_c0_g1_i1.p5	18;18	18;18	17;17	>TRINITY_DN743_c0_g2_i12.p4;>TRINITY_DN743_c0_g1_i1.p5	2	18	18	17	64.1	64.1	60.6	0	41292000	77905000	56317000	89172000	83161000	71378000	103560000	143420000	74301000	55099000	61734000	42169000	89087000	107620000	40656000	0	6193100	0	93353000	61379000	85433000	202250000	157380000	206540000	153900000	257480000	148270000	137530000	148230000	139930000	203940000	253410000	209450000	117430000	145600000
	TRINITY_DN6057_c1_g1_i2.p2|WP_048178020.1;TRINITY_DN6057_c1_g1_i1.p2|WP_011021213.1	TRINITY_DN6057_c1_g1_i2.p2|WP_048178020.1;TRINITY_DN6057_c1_g1_i1.p2|WP_011021213.1	9;6	9;6	9;6	>TRINITY_DN6057_c1_g1_i2.p2|WP_048178020.1;>TRINITY_DN6057_c1_g1_i1.p2|WP_011021213.1	2	9	9	9	45.4	45.4	45.4	0	370890000	387140000	342860000	420780000	487530000	316380000	157590000	502120000	386220000	544400000	329140000	433660000	336020000	305010000	252430000	478520000	339040000	494740000	15022000	14831000	16779000	335110000	342020000	410210000	417690000	363000000	375700000	340600000	373320000	501720000	417490000	340120000	466320000	285990000	385330000
	TRINITY_DN3538_c0_g1_i8.p1|XP_004336218.1;TRINITY_DN3538_c0_g1_i9.p1|XP_004336218.1;TRINITY_DN3538_c0_g1_i6.p1|XP_004336218.1;TRINITY_DN3538_c0_g1_i2.p1|XP_004336218.1;TRINITY_DN3538_c0_g2_i11.p2|XP_004336218.1;TRINITY_DN3538_c0_g1_i4.p1|XP_004336218.1;TRINITY_DN3538_c0_g1_i3.p1|XP_004336218.1;TRINITY_DN3538_c0_g2_i11.p4|XP_004336218.1;TRINITY_DN3538_c0_g2_i12.p1|XP_004336218.1	TRINITY_DN3538_c0_g1_i8.p1|XP_004336218.1;TRINITY_DN3538_c0_g1_i9.p1|XP_004336218.1;TRINITY_DN3538_c0_g1_i6.p1|XP_004336218.1;TRINITY_DN3538_c0_g1_i2.p1|XP_004336218.1	19;19;19;18;9;8;8;7;2	19;19;19;18;9;8;8;7;2	7;7;7;7;5;2;2;1;0	>TRINITY_DN3538_c0_g1_i8.p1|XP_004336218.1;>TRINITY_DN3538_c0_g1_i9.p1|XP_004336218.1;>TRINITY_DN3538_c0_g1_i6.p1|XP_004336218.1;>TRINITY_DN3538_c0_g1_i2.p1|XP_004336218.1	9	19	19	7	24.4	24.4	10.2	0	153980000	145900000	98899000	36478000	37076000	39506000	68373000	74576000	60485000	23420000	22004000	27040000	34084000	87695000	57259000	11037000	7280400	17100000	82489000	53291000	28245000	64346000	53556000	65458000	58123000	86045000	74494000	58422000	52539000	80037000	57408000	58491000	76402000	67591000	68163000
	TRINITY_DN591_c0_g1_i5.p1|RKP39571.1;TRINITY_DN15126_c0_g1_i1.p1|ORY03379.1;TRINITY_DN15126_c0_g1_i4.p1|XP_020065814.1;TRINITY_DN15126_c0_g1_i3.p1|RCI06154.1;TRINITY_DN930_c0_g1_i10.p2|KYR00513.1;TRINITY_DN930_c0_g1_i2.p1|RKP39571.1;TRINITY_DN930_c0_g1_i1.p1|OAJ02685.1	TRINITY_DN591_c0_g1_i5.p1|RKP39571.1;TRINITY_DN15126_c0_g1_i1.p1|ORY03379.1;TRINITY_DN15126_c0_g1_i4.p1|XP_020065814.1;TRINITY_DN15126_c0_g1_i3.p1|RCI06154.1	8;6;5;5;2;2;1	8;6;5;5;2;2;1	8;6;5;5;2;2;1	>TRINITY_DN591_c0_g1_i5.p1|RKP39571.1;>TRINITY_DN15126_c0_g1_i1.p1|ORY03379.1;>TRINITY_DN15126_c0_g1_i4.p1|XP_020065814.1;>TRINITY_DN15126_c0_g1_i3.p1|RCI06154.1	7	8	8	8	16.8	16.8	16.8	0	14387000	17113000	10522000	7588800	20006000	13698000	31131000	16018000	31775000	0	0	0	52803000	55702000	15668000	0	0	0	40114000	38014000	19432000	21027000	27905000	42025000	0	29981000	28403000	26275000	25704000	34516000	0	0	0	34007000	41122000
	TRINITY_DN2762_c1_g1_i2.p1|XP_004367760.1;TRINITY_DN2762_c0_g1_i17.p1|XP_004367760.1;TRINITY_DN2762_c0_g1_i15.p1|XP_004367760.1;TRINITY_DN2762_c0_g1_i14.p1|XP_004367760.1;TRINITY_DN2762_c1_g1_i1.p1|XP_004367760.1;TRINITY_DN2762_c1_g1_i8.p1|XP_004367760.1;TRINITY_DN2762_c0_g1_i1.p1|XP_004367758.1;TRINITY_DN2762_c1_g1_i17.p1|XP_004367760.1;TRINITY_DN2762_c0_g1_i3.p1|XP_004367760.1;TRINITY_DN2762_c1…	TRINITY_DN2762_c1_g1_i2.p1|XP_004367760.1;TRINITY_DN2762_c0_g1_i17.p1|XP_004367760.1;TRINITY_DN2762_c0_g1_i15.p1|XP_004367760.1;TRINITY_DN2762_c0_g1_i14.p1|XP_004367760.1;TRINITY_DN2762_c1_g1_i1.p1|XP_004367760.1;TRINITY_DN2762_c1_g1_i8.p1|XP_004367760.1;TRINITY_DN2762_c0_g1_i1.p1|XP_004367758.1;TRINITY_DN2762_c1_g1_i17.p1|XP_004367760.1;TRINITY_DN2762_c0_g1_i3.p1|XP_004367760.1	7;7;7;7;6;5;5;5;4;3;3;3;3;3;2;2;2;1	7;7;7;7;6;5;5;5;4;3;3;3;3;3;2;2;2;1	7;7;7;7;6;5;5;5;4;3;3;3;3;3;2;2;2;1	>TRINITY_DN2762_c1_g1_i2.p1|XP_004367760.1;>TRINITY_DN2762_c0_g1_i17.p1|XP_004367760.1;>TRINITY_DN2762_c0_g1_i15.p1|XP_004367760.1;>TRINITY_DN2762_c0_g1_i14.p1|XP_004367760.1;>TRINITY_DN2762_c1_g1_i1.p1|XP_004367760.1;>TRINITY_DN2762_c1_g1_i8.p1|XP_0043677	18	7	7	7	9.9	9.9	9.9	0	75960000	59862000	208360000	211200000	137440000	274820000	87209000	77704000	169830000	172700000	303190000	341480000	66454000	134780000	238950000	3611500	0	0	140200000	197240000	273420000	118870000	0	0	237000000	0	295400000	208280000	118590000	211010000	201630000	244530000	295040000	115290000	0
	TRINITY_DN252_c0_g1_i2.p2|XP_004341061.1	TRINITY_DN252_c0_g1_i2.p2|XP_004341061.1	13	2	1	>TRINITY_DN252_c0_g1_i2.p2|XP_004341061.1	1	13	2	1	16.4	2.6	1.5	0.0069007	108730000	103220000	326810000	0	0	0	131970000	215230000	70556000	169190000	172430000	344880000	0	0	0	48647000	0	20349000	331990000	113680000	120530000	132370000	103080000	300890000	0	0	0	175630000	262710000	125860000	159520000	213660000	277320000	0	0
	TRINITY_DN4647_c0_g1_i20.p1|XP_004333433.1;TRINITY_DN878_c0_g1_i13.p1|XP_004333433.1;TRINITY_DN4647_c0_g1_i7.p1|XP_004333433.1;TRINITY_DN878_c0_g1_i10.p1|XP_004333433.1;TRINITY_DN878_c0_g1_i2.p1|XP_004333433.1;TRINITY_DN4647_c0_g1_i16.p3|XP_004333434.1;TRINITY_DN878_c0_g1_i7.p1|XP_004333434.1;TRINITY_DN4647_c0_g1_i1.p5|XP_004333434.1;TRINITY_DN4647_c0_g1_i11.p5|XP_004333434.1;tr|L8GGU4|L8GGU4_ACA…	TRINITY_DN4647_c0_g1_i20.p1|XP_004333433.1;TRINITY_DN878_c0_g1_i13.p1|XP_004333433.1;TRINITY_DN4647_c0_g1_i7.p1|XP_004333433.1	21;18;14;9;9;6;4;2;1;1	21;18;14;9;9;6;4;2;1;1	2;2;2;2;2;2;2;2;1;1	>TRINITY_DN4647_c0_g1_i20.p1|XP_004333433.1;>TRINITY_DN878_c0_g1_i13.p1|XP_004333433.1;>TRINITY_DN4647_c0_g1_i7.p1|XP_004333433.1	10	21	21	2	23.8	23.8	2.9	0	66577000	63699000	65308000	69675000	80021000	70784000	79372000	89985000	83739000	34803000	40861000	26614000	102550000	96627000	61356000	0	8817400	21038000	50902000	47357000	52619000	53682000	54145000	81737000	63529000	53249000	64736000	57010000	62058000	101770000	42611000	52278000	42569000	80517000	77377000
	TRINITY_DN5968_c0_g1_i21.p5|XP_020429250.1	TRINITY_DN5968_c0_g1_i21.p5|XP_020429250.1	4	1	1	>TRINITY_DN5968_c0_g1_i21.p5|XP_020429250.1	1	4	1	1	30.1	8.9	8.9	0.0021314	0	0	0	8375800	15334000	0	0	0	0	0	0	0	0	0	0	14242000	19247000	0	0	0	0	0	0	0	0	0	0	0	0	0	0	0	0	0	0
	TRINITY_DN2697_c1_g1_i12.p3|XP_019044695.1;TRINITY_DN2417_c0_g1_i10.p1|XP_019044695.1;TRINITY_DN2697_c1_g1_i2.p1|GBB86577.1;TRINITY_DN2697_c1_g1_i3.p4|ORZ38125.1	TRINITY_DN2697_c1_g1_i12.p3|XP_019044695.1;TRINITY_DN2417_c0_g1_i10.p1|XP_019044695.1;TRINITY_DN2697_c1_g1_i2.p1|GBB86577.1;TRINITY_DN2697_c1_g1_i3.p4|ORZ38125.1	7;7;4;4	7;7;4;4	7;7;4;4	>TRINITY_DN2697_c1_g1_i12.p3|XP_019044695.1;>TRINITY_DN2417_c0_g1_i10.p1|XP_019044695.1;>TRINITY_DN2697_c1_g1_i2.p1|GBB86577.1;>TRINITY_DN2697_c1_g1_i3.p4|ORZ38125.1	4	7	7	7	52.8	52.8	52.8	0	144600000	118930000	36638000	68798000	96654000	31073000	60485000	110580000	51785000	63219000	40788000	68410000	79134000	65641000	22559000	38060000	19459000	10649000	30981000	20911000	18006000	86330000	31286000	25546000	81878000	66564000	54483000	29108000	24714000	26726000	32875000	60893000	28238000	23009000	26576000
	TRINITY_DN2758_c0_g1_i3.p2|XP_004335365.1;TRINITY_DN2758_c0_g1_i1.p4|XP_004335365.1;TRINITY_DN2529_c0_g1_i4.p1|XP_004335365.1;TRINITY_DN2758_c0_g1_i10.p2|XP_004335365.1;TRINITY_DN2529_c0_g1_i3.p2|XP_004335365.1;TRINITY_DN2758_c0_g1_i8.p2|XP_004335365.1;TRINITY_DN2529_c0_g1_i1.p1|XP_004335365.1;TRINITY_DN2529_c0_g1_i2.p2|XP_004335365.1	TRINITY_DN2758_c0_g1_i3.p2|XP_004335365.1;TRINITY_DN2758_c0_g1_i1.p4|XP_004335365.1;TRINITY_DN2529_c0_g1_i4.p1|XP_004335365.1;TRINITY_DN2758_c0_g1_i10.p2|XP_004335365.1;TRINITY_DN2529_c0_g1_i3.p2|XP_004335365.1;TRINITY_DN2758_c0_g1_i8.p2|XP_004335365.1;TRINITY_DN2529_c0_g1_i1.p1|XP_004335365.1;TRINITY_DN2529_c0_g1_i2.p2|XP_004335365.1	1;1;1;1;1;1;1;1	1;1;1;1;1;1;1;1	1;1;1;1;1;1;1;1	>TRINITY_DN2758_c0_g1_i3.p2|XP_004335365.1;>TRINITY_DN2758_c0_g1_i1.p4|XP_004335365.1;>TRINITY_DN2529_c0_g1_i4.p1|XP_004335365.1;>TRINITY_DN2758_c0_g1_i10.p2|XP_004335365.1;>TRINITY_DN2529_c0_g1_i3.p2|XP_004335365.1;>TRINITY_DN2758_c0_g1_i8.p2|XP_004335365	8	1	1	1	9.5	9.5	9.5	0	0	0	0	0	0	0	0	0	0	0	0	0	0	0	0	0	0	0	0	0	0	0	0	0	0	0	0	0	0	0	0	0	0	0	0
	TRINITY_DN352_c0_g1_i1.p12	TRINITY_DN352_c0_g1_i1.p12	6	6	6	>TRINITY_DN352_c0_g1_i1.p12	1	6	6	6	27.4	27.4	27.4	0	249600000	203990000	103460000	105270000	115660000	117740000	145600000	216090000	98802000	270920000	293950000	151690000	136420000	124480000	69237000	88342000	58356000	50946000	118800000	83245000	84852000	141950000	112360000	126800000	197740000	180850000	147640000	150750000	150350000	114640000	126330000	170780000	120070000	129320000	131800000
	TRINITY_DN2530_c0_g2_i1.p1|XP_004334554.1;TRINITY_DN2530_c0_g1_i12.p2|XP_004334554.1;TRINITY_DN2530_c0_g1_i11.p1|XP_004334554.1;tr|L8GK31|L8GK31_ACACA	TRINITY_DN2530_c0_g2_i1.p1|XP_004334554.1;TRINITY_DN2530_c0_g1_i12.p2|XP_004334554.1;TRINITY_DN2530_c0_g1_i11.p1|XP_004334554.1	4;4;3;1	4;4;3;1	4;4;3;1	>TRINITY_DN2530_c0_g2_i1.p1|XP_004334554.1;>TRINITY_DN2530_c0_g1_i12.p2|XP_004334554.1;>TRINITY_DN2530_c0_g1_i11.p1|XP_004334554.1	4	4	4	4	16.8	16.8	16.8	0	13680000	11708000	9082300	10265000	13681000	11232000	8964100	13300000	10156000	18383000	8608000	21520000	23690000	23915000	16268000	0	0	0	8047000	11515000	16125000	14632000	13273000	13403000	10064000	13560000	0	10450000	11881000	0	15807000	0	14890000	0	0
	TRINITY_DN191_c0_g1_i1.p3|XP_004353463.1;TRINITY_DN8306_c0_g1_i7.p1|XP_004353463.1;TRINITY_DN8306_c0_g1_i2.p2|XP_004353463.1;TRINITY_DN8306_c0_g1_i4.p2|XP_004353463.1	TRINITY_DN191_c0_g1_i1.p3|XP_004353463.1;TRINITY_DN8306_c0_g1_i7.p1|XP_004353463.1;TRINITY_DN8306_c0_g1_i2.p2|XP_004353463.1;TRINITY_DN8306_c0_g1_i4.p2|XP_004353463.1	10;9;8;5	10;9;8;5	1;1;1;1	>TRINITY_DN191_c0_g1_i1.p3|XP_004353463.1;>TRINITY_DN8306_c0_g1_i7.p1|XP_004353463.1;>TRINITY_DN8306_c0_g1_i2.p2|XP_004353463.1;>TRINITY_DN8306_c0_g1_i4.p2|XP_004353463.1	4	10	10	1	31.4	31.4	2.5	0	275950000	307470000	157830000	182110000	209670000	105560000	156800000	241680000	107790000	253400000	226520000	147630000	210860000	207460000	91286000	32960000	71587000	26092000	61302000	54779000	51594000	244910000	213250000	149090000	186270000	169780000	129860000	161340000	208880000	105130000	170700000	135670000	128100000	145170000	173870000
	TRINITY_DN5992_c0_g1_i78.p3|PRP87904.1;TRINITY_DN5992_c0_g1_i14.p2|PRP87904.1;TRINITY_DN5992_c0_g1_i54.p2|PRP87904.1;TRINITY_DN5992_c0_g1_i73.p2|PRP87904.1;TRINITY_DN5992_c0_g2_i13.p2|AAL35371.1;TRINITY_DN5992_c0_g2_i13.p1|PRP87904.1;TRINITY_DN5992_c0_g2_i23.p4|XP_011090116.1;TRINITY_DN5992_c0_g1_i14.p8|GAV88913.1	TRINITY_DN5992_c0_g1_i78.p3|PRP87904.1;TRINITY_DN5992_c0_g1_i14.p2|PRP87904.1;TRINITY_DN5992_c0_g1_i54.p2|PRP87904.1;TRINITY_DN5992_c0_g1_i73.p2|PRP87904.1	23;19;18;17;6;6;5;3	23;19;18;17;6;6;5;3	23;19;18;17;6;6;5;3	>TRINITY_DN5992_c0_g1_i78.p3|PRP87904.1;>TRINITY_DN5992_c0_g1_i14.p2|PRP87904.1;>TRINITY_DN5992_c0_g1_i54.p2|PRP87904.1;>TRINITY_DN5992_c0_g1_i73.p2|PRP87904.1	8	23	23	23	60.2	60.2	60.2	0	979930000	1230000000	598940000	724780000	1225600000	609140000	923740000	1625300000	419920000	740230000	721630000	476390000	1270500000	916810000	510430000	380920000	495560000	206760000	812940000	603160000	446270000	947120000	928180000	567330000	551360000	746530000	552590000	838880000	1175400000	551470000	492690000	618330000	312990000	1070900000	766850000
	TRINITY_DN2534_c0_g2_i4.p1;TRINITY_DN2534_c0_g1_i9.p2;TRINITY_DN2534_c0_g2_i2.p1;TRINITY_DN2534_c0_g2_i3.p1|PRP72780.1;TRINITY_DN2534_c0_g1_i10.p1|PRP72780.1	TRINITY_DN2534_c0_g2_i4.p1;TRINITY_DN2534_c0_g1_i9.p2;TRINITY_DN2534_c0_g2_i2.p1;TRINITY_DN2534_c0_g2_i3.p1|PRP72780.1;TRINITY_DN2534_c0_g1_i10.p1|PRP72780.1	3;3;3;3;3	2;2;2;2;2	2;2;2;2;2	>TRINITY_DN2534_c0_g2_i4.p1;>TRINITY_DN2534_c0_g1_i9.p2;>TRINITY_DN2534_c0_g2_i2.p1;>TRINITY_DN2534_c0_g2_i3.p1|PRP72780.1;>TRINITY_DN2534_c0_g1_i10.p1|PRP72780.1	5	3	2	2	34	24.7	24.7	0	2321900	0	3761800	3473500	3968100	3920300	2492700	5058700	0	0	6219000	5380400	3321400	3507900	3345400	0	0	5763700	4657200	4294700	3388000	0	0	0	0	0	0	0	0	0	0	0	0	0	0
	TRINITY_DN460_c1_g1_i10.p1|XP_014153781.1	TRINITY_DN460_c1_g1_i10.p1|XP_014153781.1	4	4	4	>TRINITY_DN460_c1_g1_i10.p1|XP_014153781.1	1	4	4	4	26	26	26	0	80538000	85556000	52324000	32332000	48407000	57770000	67095000	101000000	65733000	24727000	26357000	24770000	102200000	99295000	51074000	0	0	0	95471000	83345000	60290000	55089000	62576000	66691000	41065000	52283000	103410000	60852000	74484000	84977000	27865000	32660000	0	80602000	86729000
	TRINITY_DN2200_c0_g1_i3.p1	TRINITY_DN2200_c0_g1_i3.p1	2	2	2	>TRINITY_DN2200_c0_g1_i3.p1	1	2	2	2	11.9	11.9	11.9	0.00014577	98594000	107130000	45409000	82921000	85125000	60023000	72500000	62044000	76755000	75390000	57564000	76951000	88604000	80735000	61783000	20138000	15426000	44286000	73067000	58903000	71963000	99184000	98402000	67613000	68515000	70383000	69347000	87392000	80426000	89081000	69224000	54419000	82349000	77409000	74968000
	TRINITY_DN3507_c0_g2_i12.p1|XP_004339862.1;TRINITY_DN3507_c0_g1_i10.p3|XP_004339862.1;TRINITY_DN3507_c0_g2_i16.p3|XP_004339862.1;TRINITY_DN3507_c0_g2_i3.p3|XP_004339862.1	TRINITY_DN3507_c0_g2_i12.p1|XP_004339862.1	11;4;4;4	11;4;4;4	4;4;4;4	>TRINITY_DN3507_c0_g2_i12.p1|XP_004339862.1	4	11	11	4	23.8	23.8	8.7	0	8004000	0	13423000	53479000	57536000	71738000	56668000	61504000	56811000	87551000	19661000	81248000	35276000	16865000	16308000	95556000	60677000	98261000	41687000	32217000	47282000	0	0	0	59539000	48441000	77868000	58309000	54984000	76273000	65137000	46685000	59199000	61702000	0
	TRINITY_DN720_c0_g2_i15.p1|GAQ85521.1;TRINITY_DN720_c0_g2_i17.p1|GAQ85521.1;TRINITY_DN720_c0_g2_i6.p1|GAQ85521.1;TRINITY_DN720_c0_g2_i1.p1|GAQ85521.1;TRINITY_DN720_c0_g2_i20.p1|GAQ85521.1;TRINITY_DN720_c0_g2_i13.p7;TRINITY_DN720_c0_g2_i20.p2|XP_004334598.1;tr|L8GHR7|L8GHR7_ACACA	TRINITY_DN720_c0_g2_i15.p1|GAQ85521.1;TRINITY_DN720_c0_g2_i17.p1|GAQ85521.1;TRINITY_DN720_c0_g2_i6.p1|GAQ85521.1;TRINITY_DN720_c0_g2_i1.p1|GAQ85521.1;TRINITY_DN720_c0_g2_i20.p1|GAQ85521.1	38;34;29;29;25;6;5;3	38;34;29;29;25;6;5;3	38;34;29;29;25;6;5;3	>TRINITY_DN720_c0_g2_i15.p1|GAQ85521.1;>TRINITY_DN720_c0_g2_i17.p1|GAQ85521.1;>TRINITY_DN720_c0_g2_i6.p1|GAQ85521.1;>TRINITY_DN720_c0_g2_i1.p1|GAQ85521.1;>TRINITY_DN720_c0_g2_i20.p1|GAQ85521.1	8	38	38	38	52.6	52.6	52.6	0	1237600000	1321400000	1121500000	977730000	1610000000	1372500000	1008500000	1049200000	1165900000	1291600000	1221300000	1460700000	1545400000	1578300000	846310000	1221600000	492870000	1102700000	1251800000	1002600000	715540000	1175700000	1213900000	1640000000	922430000	1033600000	1570000000	1127400000	811910000	1710500000	948540000	1030000000	1530000000	1481600000	1608300000
	TRINITY_DN2542_c0_g2_i14.p1|XP_004340679.1;TRINITY_DN2542_c0_g2_i13.p1|XP_004340679.1;TRINITY_DN2542_c0_g1_i12.p1|XP_004340679.1;TRINITY_DN2542_c0_g2_i40.p3|XP_004340679.1;TRINITY_DN2542_c0_g2_i21.p3|XP_004340679.1;TRINITY_DN2542_c0_g1_i26.p2|XP_004340679.1;TRINITY_DN2542_c0_g1_i39.p1|XP_004340679.1;TRINITY_DN2542_c0_g1_i18.p4|XP_004340679.1;TRINITY_DN2542_c0_g1_i32.p11|KFK36682.1;TRINITY_DN2542_…	TRINITY_DN2542_c0_g2_i14.p1|XP_004340679.1;TRINITY_DN2542_c0_g2_i13.p1|XP_004340679.1;TRINITY_DN2542_c0_g1_i12.p1|XP_004340679.1;TRINITY_DN2542_c0_g2_i40.p3|XP_004340679.1;TRINITY_DN2542_c0_g2_i21.p3|XP_004340679.1;TRINITY_DN2542_c0_g1_i26.p2|XP_004340679.1;TRINITY_DN2542_c0_g1_i39.p1|XP_004340679.1;TRINITY_DN2542_c0_g1_i18.p4|XP_004340679.1	6;6;6;4;4;4;4;3;2;2;2;2;1	6;6;6;4;4;4;4;3;2;2;2;2;1	5;5;5;4;4;3;3;3;2;2;2;2;1	>TRINITY_DN2542_c0_g2_i14.p1|XP_004340679.1;>TRINITY_DN2542_c0_g2_i13.p1|XP_004340679.1;>TRINITY_DN2542_c0_g1_i12.p1|XP_004340679.1;>TRINITY_DN2542_c0_g2_i40.p3|XP_004340679.1;>TRINITY_DN2542_c0_g2_i21.p3|XP_004340679.1;>TRINITY_DN2542_c0_g1_i26.p2|XP_0043	13	6	6	5	10.8	10.8	9.7	0	5350900	13829000	6306800	6135800	5869800	11533000	6549600	8708700	9026300	0	0	0	5338200	6215900	5652300	8081800	5176100	15121000	0	0	0	0	0	0	0	0	0	8019800	8126600	10882000	0	0	0	0	0
	TRINITY_DN4006_c0_g1_i27.p1|XP_027040454.1;TRINITY_DN1573_c0_g1_i17.p1|XP_027040454.1;TRINITY_DN1573_c0_g1_i1.p1|XP_027040454.1;TRINITY_DN1573_c0_g1_i16.p4|XP_013790742.1;TRINITY_DN1573_c0_g1_i10.p1|XP_013790742.1;TRINITY_DN1573_c0_g1_i12.p2|XP_013790742.1;TRINITY_DN1573_c0_g1_i16.p2|XP_006811297.1;TRINITY_DN4006_c0_g1_i16.p2|XP_020910019.1;TRINITY_DN4006_c0_g1_i20.p2|XP_027040454.1	TRINITY_DN4006_c0_g1_i27.p1|XP_027040454.1;TRINITY_DN1573_c0_g1_i17.p1|XP_027040454.1;TRINITY_DN1573_c0_g1_i1.p1|XP_027040454.1;TRINITY_DN1573_c0_g1_i16.p4|XP_013790742.1;TRINITY_DN1573_c0_g1_i10.p1|XP_013790742.1	3;3;3;2;2;1;1;1;1	3;3;3;2;2;1;1;1;1	3;3;3;2;2;1;1;1;1	>TRINITY_DN4006_c0_g1_i27.p1|XP_027040454.1;>TRINITY_DN1573_c0_g1_i17.p1|XP_027040454.1;>TRINITY_DN1573_c0_g1_i1.p1|XP_027040454.1;>TRINITY_DN1573_c0_g1_i16.p4|XP_013790742.1;>TRINITY_DN1573_c0_g1_i10.p1|XP_013790742.1	9	3	3	3	15.6	15.6	15.6	0	9262700	0	8227700	19467000	21263000	18708000	14042000	23652000	15388000	25358000	23240000	15344000	17872000	4421600	12335000	21460000	18746000	22442000	8215600	14666000	0	0	0	0	18205000	19286000	22863000	14154000	19978000	22406000	22223000	18773000	18059000	16214000	0
	TRINITY_DN2547_c0_g1_i1.p7|XP_004340114.1	TRINITY_DN2547_c0_g1_i1.p7|XP_004340114.1	28	1	1	>TRINITY_DN2547_c0_g1_i1.p7|XP_004340114.1	1	28	1	1	77.7	5.2	5.2	0	138610000	84134000	68539000	189050000	141250000	139490000	74241000	93252000	88353000	239570000	185420000	218500000	76468000	95062000	79192000	447930000	268640000	441800000	110950000	79935000	101350000	0	0	0	0	0	0	0	0	0	0	0	0	0	0
	TRINITY_DN1397_c0_g1_i23.p2|XP_004367573.1;TRINITY_DN1397_c0_g1_i21.p2|XP_004367573.1;TRINITY_DN2178_c0_g1_i1.p2|XP_004367573.1;TRINITY_DN1397_c0_g1_i13.p2|XP_004367573.1;TRINITY_DN2178_c0_g1_i19.p2|XP_004367573.1;TRINITY_DN2178_c0_g1_i26.p3|XP_004367573.1;TRINITY_DN2178_c0_g1_i35.p3|XP_004340261.1;TRINITY_DN2178_c0_g1_i33.p5|XP_004340261.1;TRINITY_DN2178_c0_g1_i23.p11|XP_004367573.1;TRINITY_DN13…	TRINITY_DN1397_c0_g1_i23.p2|XP_004367573.1;TRINITY_DN1397_c0_g1_i21.p2|XP_004367573.1;TRINITY_DN2178_c0_g1_i1.p2|XP_004367573.1;TRINITY_DN1397_c0_g1_i13.p2|XP_004367573.1;TRINITY_DN2178_c0_g1_i19.p2|XP_004367573.1;TRINITY_DN2178_c0_g1_i26.p3|XP_004367573.1;TRINITY_DN2178_c0_g1_i35.p3|XP_004340261.1;TRINITY_DN2178_c0_g1_i33.p5|XP_004340261.1	14;14;14;13;12;8;8;7;6;6;5;4;3;2;1;1;1;1;1;1;1;1;1	14;14;14;13;12;8;8;7;6;6;5;4;3;2;1;1;1;1;1;1;1;1;1	14;14;14;13;12;8;8;7;6;6;5;4;3;2;1;1;1;1;1;1;1;1;1	>TRINITY_DN1397_c0_g1_i23.p2|XP_004367573.1;>TRINITY_DN1397_c0_g1_i21.p2|XP_004367573.1;>TRINITY_DN2178_c0_g1_i1.p2|XP_004367573.1;>TRINITY_DN1397_c0_g1_i13.p2|XP_004367573.1;>TRINITY_DN2178_c0_g1_i19.p2|XP_004367573.1;>TRINITY_DN2178_c0_g1_i26.p3|XP_00436	23	14	14	14	28.6	28.6	28.6	0	266230000	249310000	223050000	156870000	127390000	194510000	135240000	243250000	249400000	103390000	106330000	125350000	186640000	116770000	109220000	53332000	36935000	52200000	159940000	86255000	56791000	105480000	167100000	95214000	82570000	50452000	98982000	77049000	97958000	121620000	40593000	47839000	71037000	74930000	70504000
	TRINITY_DN735_c0_g1_i6.p4|RAW31842.1;TRINITY_DN4164_c0_g1_i8.p1|RAW31842.1;TRINITY_DN4164_c0_g1_i2.p1|XP_008902112.1;TRINITY_DN4164_c0_g1_i4.p1|GBG61653.1;TRINITY_DN4164_c0_g1_i6.p1|GBG61653.1;TRINITY_DN4164_c0_g1_i3.p3|XP_002590041.1;TRINITY_DN4164_c0_g1_i5.p4|XP_017325308.1;TRINITY_DN4164_c0_g1_i1.p2|XP_008902112.1;TRINITY_DN4164_c0_g1_i1.p1|XP_002590041.1	TRINITY_DN735_c0_g1_i6.p4|RAW31842.1;TRINITY_DN4164_c0_g1_i8.p1|RAW31842.1;TRINITY_DN4164_c0_g1_i2.p1|XP_008902112.1;TRINITY_DN4164_c0_g1_i4.p1|GBG61653.1;TRINITY_DN4164_c0_g1_i6.p1|GBG61653.1	4;4;3;3;3;1;1;1;1	4;4;3;3;3;1;1;1;1	4;4;3;3;3;1;1;1;1	>TRINITY_DN735_c0_g1_i6.p4|RAW31842.1;>TRINITY_DN4164_c0_g1_i8.p1|RAW31842.1;>TRINITY_DN4164_c0_g1_i2.p1|XP_008902112.1;>TRINITY_DN4164_c0_g1_i4.p1|GBG61653.1;>TRINITY_DN4164_c0_g1_i6.p1|GBG61653.1	9	4	4	4	10.2	10.2	10.2	0	7943200	21071000	13022000	6524800	10442000	13872000	7305900	6713700	9787100	13265000	10470000	12291000	21250000	24395000	16650000	8813700	5450400	16846000	17700000	10445000	13721000	0	0	0	0	0	0	0	0	12413000	0	0	0	0	10398000
	TRINITY_DN2547_c0_g1_i2.p5|XP_004340114.1	TRINITY_DN2547_c0_g1_i2.p5|XP_004340114.1	38	1	1	>TRINITY_DN2547_c0_g1_i2.p5|XP_004340114.1	1	38	1	1	83	3.5	3.5	0.00039349	71016000	24305000	44720000	54094000	39225000	35195000	65918000	53305000	50084000	0	0	0	42791000	39991000	53783000	0	0	0	65123000	66333000	131830000	0	0	0	0	0	0	0	0	0	0	0	0	0	0
	TRINITY_DN7515_c0_g2_i5.p2|XP_004348513.1	TRINITY_DN7515_c0_g2_i5.p2|XP_004348513.1	3	1	1	>TRINITY_DN7515_c0_g2_i5.p2|XP_004348513.1	1	3	1	1	17.3	7	7	0	14860000	5186000	15975000	19220000	13552000	22303000	14479000	10035000	21411000	19538000	18085000	26824000	15443000	15883000	16737000	13500000	5101600	29257000	22838000	26924000	17231000	0	0	0	0	0	0	0	0	0	0	0	0	0	0
	TRINITY_DN3533_c1_g1_i8.p2|XP_004346477.1;TRINITY_DN3533_c1_g1_i3.p2|XP_004346477.1;TRINITY_DN3533_c1_g1_i1.p2|XP_004346477.1;TRINITY_DN3533_c1_g1_i11.p2|XP_004346477.1;TRINITY_DN3533_c1_g1_i7.p2|XP_004346477.1;TRINITY_DN3533_c1_g2_i1.p1|XP_004346477.1;TRINITY_DN3533_c1_g1_i2.p2|XP_004346477.1;TRINITY_DN3533_c1_g2_i9.p1|XP_004346477.1;TRINITY_DN3533_c1_g1_i10.p5|XP_004346477.1;TRINITY_DN3533_c1_g…	TRINITY_DN3533_c1_g1_i8.p2|XP_004346477.1;TRINITY_DN3533_c1_g1_i3.p2|XP_004346477.1;TRINITY_DN3533_c1_g1_i1.p2|XP_004346477.1;TRINITY_DN3533_c1_g1_i11.p2|XP_004346477.1;TRINITY_DN3533_c1_g1_i7.p2|XP_004346477.1;TRINITY_DN3533_c1_g2_i1.p1|XP_004346477.1;TRINITY_DN3533_c1_g1_i2.p2|XP_004346477.1;TRINITY_DN3533_c1_g2_i9.p1|XP_004346477.1;TRINITY_DN3533_c1_g1_i10.p5|XP_004346477.1	17;16;15;14;14;14;13;11;9;4;2;2	17;16;15;14;14;14;13;11;9;4;2;2	3;3;2;2;2;2;2;1;0;1;1;1	>TRINITY_DN3533_c1_g1_i8.p2|XP_004346477.1;>TRINITY_DN3533_c1_g1_i3.p2|XP_004346477.1;>TRINITY_DN3533_c1_g1_i1.p2|XP_004346477.1;>TRINITY_DN3533_c1_g1_i11.p2|XP_004346477.1;>TRINITY_DN3533_c1_g1_i7.p2|XP_004346477.1;>TRINITY_DN3533_c1_g2_i1.p1|XP_004346477	12	17	17	3	40.4	40.4	10.7	0	105530000	119170000	53595000	120890000	168580000	66730000	87824000	153770000	61574000	170420000	114880000	78946000	76182000	66522000	26413000	9463100	37801000	0	41871000	27503000	34776000	87060000	105280000	45495000	107390000	110440000	93050000	70527000	82836000	66666000	128790000	116130000	85625000	68733000	61311000
	TRINITY_DN2556_c0_g1_i2.p1|CCO26771.1;TRINITY_DN2556_c0_g1_i6.p1|CCO26771.1;TRINITY_DN2556_c0_g1_i14.p1|CCO26771.1;TRINITY_DN529_c0_g1_i17.p2|CCO26771.1	TRINITY_DN2556_c0_g1_i2.p1|CCO26771.1;TRINITY_DN2556_c0_g1_i6.p1|CCO26771.1;TRINITY_DN2556_c0_g1_i14.p1|CCO26771.1;TRINITY_DN529_c0_g1_i17.p2|CCO26771.1	14;14;12;8	14;14;12;8	1;1;1;1	>TRINITY_DN2556_c0_g1_i2.p1|CCO26771.1;>TRINITY_DN2556_c0_g1_i6.p1|CCO26771.1;>TRINITY_DN2556_c0_g1_i14.p1|CCO26771.1;>TRINITY_DN529_c0_g1_i17.p2|CCO26771.1	4	14	14	1	23.2	23.2	2.6	0	0	0	0	0	0	0	0	0	0	0	0	0	0	0	0	0	0	0	0	0	0	0	0	0	0	0	0	0	0	0	0	0	0	0	0
	TRINITY_DN8580_c0_g2_i5.p1|XP_001633810.1;TRINITY_DN8580_c0_g1_i2.p1|XP_001633810.1;TRINITY_DN8580_c0_g1_i5.p1|XP_001633810.1;TRINITY_DN8580_c0_g2_i3.p1|XP_001633810.1;TRINITY_DN8580_c0_g1_i4.p1|XP_020773239.1;TRINITY_DN8580_c0_g1_i4.p3|XP_001633810.1	TRINITY_DN8580_c0_g2_i5.p1|XP_001633810.1;TRINITY_DN8580_c0_g1_i2.p1|XP_001633810.1;TRINITY_DN8580_c0_g1_i5.p1|XP_001633810.1;TRINITY_DN8580_c0_g2_i3.p1|XP_001633810.1;TRINITY_DN8580_c0_g1_i4.p1|XP_020773239.1	13;13;9;8;7;6	12;12;8;8;7;5	11;11;7;8;7;4	>TRINITY_DN8580_c0_g2_i5.p1|XP_001633810.1;>TRINITY_DN8580_c0_g1_i2.p1|XP_001633810.1;>TRINITY_DN8580_c0_g1_i5.p1|XP_001633810.1;>TRINITY_DN8580_c0_g2_i3.p1|XP_001633810.1;>TRINITY_DN8580_c0_g1_i4.p1|XP_020773239.1	6	13	12	11	38	36.1	34.4	0	190550000	188360000	93517000	334880000	328240000	61169000	224050000	281720000	141010000	227170000	220490000	149900000	226950000	184270000	99758000	204860000	217070000	126650000	164270000	270620000	233270000	196910000	165810000	162590000	241250000	229270000	64340000	181640000	235960000	169680000	246300000	246800000	267620000	179260000	191570000
	TRINITY_DN7858_c0_g1_i10.p4|OPJ80344.1;TRINITY_DN7858_c1_g1_i1.p2|OPJ80344.1;TRINITY_DN7858_c1_g1_i3.p2|OPJ80344.1;TRINITY_DN7858_c1_g1_i2.p1|OPJ80344.1;TRINITY_DN7858_c0_g1_i3.p4|OPJ80344.1	TRINITY_DN7858_c0_g1_i10.p4|OPJ80344.1;TRINITY_DN7858_c1_g1_i1.p2|OPJ80344.1;TRINITY_DN7858_c1_g1_i3.p2|OPJ80344.1;TRINITY_DN7858_c1_g1_i2.p1|OPJ80344.1;TRINITY_DN7858_c0_g1_i3.p4|OPJ80344.1	10;9;6;6;6	10;9;6;6;6	10;9;6;6;6	>TRINITY_DN7858_c0_g1_i10.p4|OPJ80344.1;>TRINITY_DN7858_c1_g1_i1.p2|OPJ80344.1;>TRINITY_DN7858_c1_g1_i3.p2|OPJ80344.1;>TRINITY_DN7858_c1_g1_i2.p1|OPJ80344.1;>TRINITY_DN7858_c0_g1_i3.p4|OPJ80344.1	5	10	10	10	53.8	53.8	53.8	0	1086800000	1000100000	684340000	1170100000	1118800000	802030000	794040000	1177400000	592170000	1175300000	1347700000	737260000	846440000	732970000	430270000	1015200000	1196400000	470000000	628250000	462700000	374030000	932330000	762990000	731600000	893200000	787790000	556480000	789360000	842400000	617110000	767710000	941600000	617960000	730140000	642090000
	TRINITY_DN250_c10_g1_i1.p3|XP_004333065.1;TRINITY_DN250_c10_g1_i7.p4|XP_004333065.1	TRINITY_DN250_c10_g1_i1.p3|XP_004333065.1;TRINITY_DN250_c10_g1_i7.p4|XP_004333065.1	12;12	1;1	1;1	>TRINITY_DN250_c10_g1_i1.p3|XP_004333065.1;>TRINITY_DN250_c10_g1_i7.p4|XP_004333065.1	2	12	1	1	73.9	10.8	10.8	0	270800000	235180000	164770000	234470000	291500000	274060000	205970000	302150000	203070000	203790000	259290000	217820000	233690000	217180000	177470000	174310000	194480000	273530000	245490000	189250000	165740000	258360000	216780000	270610000	215680000	302790000	428750000	267790000	220050000	300510000	0	0	0	290360000	208790000
	TRINITY_DN3271_c0_g1_i1.p3|EPB84274.1;TRINITY_DN3271_c0_g1_i25.p3|EPB84274.1;TRINITY_DN3271_c0_g1_i11.p6;TRINITY_DN3271_c0_g1_i11.p4;TRINITY_DN3271_c0_g1_i44.p6;TRINITY_DN3271_c0_g1_i47.p2	TRINITY_DN3271_c0_g1_i1.p3|EPB84274.1;TRINITY_DN3271_c0_g1_i25.p3|EPB84274.1;TRINITY_DN3271_c0_g1_i11.p6	34;29;17;15;12;5	34;29;17;15;12;5	34;29;17;15;12;5	>TRINITY_DN3271_c0_g1_i1.p3|EPB84274.1;>TRINITY_DN3271_c0_g1_i25.p3|EPB84274.1;>TRINITY_DN3271_c0_g1_i11.p6	6	34	34	34	70.8	70.8	70.8	0	5963100000	6181500000	3414300000	6840000000	6998400000	5396300000	6750000000	8108900000	4069200000	6042100000	5545100000	5568500000	5742600000	5127100000	2500000000	3015700000	2506700000	2399500000	4203200000	2798700000	3175700000	5226900000	5005500000	5052700000	6418300000	5558900000	6113100000	6231200000	5919400000	5693900000	5111300000	5001500000	5690700000	4887600000	5210000000
	TRINITY_DN30_c0_g1_i19.p8|EPZ32213.1;TRINITY_DN1205_c0_g2_i1.p5|EPZ32213.1;TRINITY_DN1205_c0_g2_i4.p3|XP_004354799.1	TRINITY_DN30_c0_g1_i19.p8|EPZ32213.1;TRINITY_DN1205_c0_g2_i1.p5|EPZ32213.1;TRINITY_DN1205_c0_g2_i4.p3|XP_004354799.1	11;11;10	11;11;10	11;11;10	>TRINITY_DN30_c0_g1_i19.p8|EPZ32213.1;>TRINITY_DN1205_c0_g2_i1.p5|EPZ32213.1;>TRINITY_DN1205_c0_g2_i4.p3|XP_004354799.1	3	11	11	11	55.4	55.4	55.4	0	2345100000	2580200000	1750200000	2175900000	3197200000	2102400000	1870300000	3845700000	1898900000	2262200000	2423200000	2820000000	2619800000	2480000000	1780000000	1858100000	1786500000	2222500000	1844400000	1969600000	2481800000	2190000000	2320000000	2707900000	1949500000	2607600000	2501400000	2314300000	2820000000	2610400000	1858400000	2209500000	2733500000	2466400000	2399300000
	TRINITY_DN5465_c0_g1_i1.p1|KKP25272.1;TRINITY_DN2563_c0_g1_i2.p1|KKP25272.1;TRINITY_DN5465_c0_g1_i4.p1|KKP25272.1;TRINITY_DN2563_c0_g1_i6.p2|KKP25272.1;TRINITY_DN5465_c0_g1_i5.p2|KKP25272.1;TRINITY_DN2563_c0_g1_i9.p2|KKP25272.1;TRINITY_DN5465_c0_g1_i6.p1|KKP25272.1;TRINITY_DN2563_c0_g1_i3.p1|KKP25272.1;TRINITY_DN2563_c0_g1_i8.p3|KKP25272.1;TRINITY_DN2563_c0_g1_i10.p2|KKP25272.1;TRINITY_DN5465_c0_…	TRINITY_DN5465_c0_g1_i1.p1|KKP25272.1;TRINITY_DN2563_c0_g1_i2.p1|KKP25272.1;TRINITY_DN5465_c0_g1_i4.p1|KKP25272.1;TRINITY_DN2563_c0_g1_i6.p2|KKP25272.1;TRINITY_DN5465_c0_g1_i5.p2|KKP25272.1;TRINITY_DN2563_c0_g1_i9.p2|KKP25272.1;TRINITY_DN5465_c0_g1_i6.p1|KKP25272.1;TRINITY_DN2563_c0_g1_i3.p1|KKP25272.1	5;5;5;4;4;4;4;4;2;2;1	5;5;5;4;4;4;4;4;2;2;1	5;5;5;4;4;4;4;4;2;2;1	>TRINITY_DN5465_c0_g1_i1.p1|KKP25272.1;>TRINITY_DN2563_c0_g1_i2.p1|KKP25272.1;>TRINITY_DN5465_c0_g1_i4.p1|KKP25272.1;>TRINITY_DN2563_c0_g1_i6.p2|KKP25272.1;>TRINITY_DN5465_c0_g1_i5.p2|KKP25272.1;>TRINITY_DN2563_c0_g1_i9.p2|KKP25272.1;>TRINITY_DN5465_c0_g1_	11	5	5	5	9.2	9.2	9.2	0.00014872	18685000	421320	0	1461600	4788400	6000600	0	0	0	6545700	2309100	5660300	0	0	0	3236400	8633200	16663000	1181900	1476100	0	0	0	0	0	0	0	0	0	0	0	0	0	0	0
	TRINITY_DN3471_c0_g2_i9.p1|XP_004340383.1;TRINITY_DN3471_c0_g1_i11.p1|XP_004340383.1;TRINITY_DN3471_c0_g2_i10.p1|XP_004340383.1;TRINITY_DN3471_c0_g2_i3.p1|XP_004340383.1;TRINITY_DN3471_c0_g1_i19.p1|XP_004340383.1;TRINITY_DN3471_c0_g1_i15.p1|XP_004340383.1;TRINITY_DN3471_c0_g2_i13.p1|XP_004340383.1;TRINITY_DN3471_c0_g1_i13.p1|XP_004340383.1;TRINITY_DN3471_c0_g2_i8.p1|XP_004340383.1;TRINITY_DN3471_…	TRINITY_DN3471_c0_g2_i9.p1|XP_004340383.1;TRINITY_DN3471_c0_g1_i11.p1|XP_004340383.1;TRINITY_DN3471_c0_g2_i10.p1|XP_004340383.1;TRINITY_DN3471_c0_g2_i3.p1|XP_004340383.1;TRINITY_DN3471_c0_g1_i19.p1|XP_004340383.1;TRINITY_DN3471_c0_g1_i15.p1|XP_004340383.1;TRINITY_DN3471_c0_g2_i13.p1|XP_004340383.1;TRINITY_DN3471_c0_g1_i13.p1|XP_004340383.1;TRINITY_DN3471_c0_g2_i8.p1|XP_004340383.1;TRINITY_DN3471_…	18;18;17;15;15;13;12;12;11;9;6;4;2;1;1;1	18;18;17;15;15;13;12;12;11;9;6;4;2;1;1;1	3;3;3;3;3;0;0;0;0;0;0;3;1;0;0;0	>TRINITY_DN3471_c0_g2_i9.p1|XP_004340383.1;>TRINITY_DN3471_c0_g1_i11.p1|XP_004340383.1;>TRINITY_DN3471_c0_g2_i10.p1|XP_004340383.1;>TRINITY_DN3471_c0_g2_i3.p1|XP_004340383.1;>TRINITY_DN3471_c0_g1_i19.p1|XP_004340383.1;>TRINITY_DN3471_c0_g1_i15.p1|XP_004340	16	18	18	3	34.4	34.4	6.2	0	268760000	311900000	312710000	234130000	376860000	214470000	289540000	516220000	337490000	306520000	332780000	310350000	316780000	374240000	252140000	155730000	164210000	150130000	356470000	271380000	221950000	224330000	249650000	371560000	244440000	324570000	347050000	318130000	392340000	429210000	254830000	285500000	303080000	303330000	319950000
	TRINITY_DN555_c1_g1_i1.p10|KYQ90748.1;TRINITY_DN923_c0_g1_i14.p9|PRP81241.1	TRINITY_DN555_c1_g1_i1.p10|KYQ90748.1;TRINITY_DN923_c0_g1_i14.p9|PRP81241.1	10;7	10;7	10;7	>TRINITY_DN555_c1_g1_i1.p10|KYQ90748.1;>TRINITY_DN923_c0_g1_i14.p9|PRP81241.1	2	10	10	10	70.4	70.4	70.4	0	103850000	116410000	152720000	53645000	91463000	144220000	185240000	114550000	123260000	28815000	17307000	0	234630000	116360000	140750000	81240000	58895000	77510000	131680000	64717000	96384000	116050000	152260000	160070000	128750000	99113000	128980000	132580000	101270000	138960000	0	0	0	145350000	114230000
	TRINITY_DN6118_c2_g1_i7.p1|XP_004357153.1;TRINITY_DN6118_c2_g1_i6.p1|XP_004357153.1;TRINITY_DN6118_c2_g1_i2.p1|XP_004357153.1;TRINITY_DN6118_c2_g2_i1.p1|XP_004357153.1;TRINITY_DN6118_c2_g2_i5.p1|XP_004357153.1;TRINITY_DN6118_c2_g1_i8.p2|XP_004357153.1;TRINITY_DN6118_c2_g2_i4.p1|XP_004357153.1;TRINITY_DN6118_c2_g1_i4.p1|XP_004357153.1;TRINITY_DN6118_c2_g2_i6.p1|XP_004357153.1;TRINITY_DN6118_c2_g1_…	TRINITY_DN6118_c2_g1_i7.p1|XP_004357153.1;TRINITY_DN6118_c2_g1_i6.p1|XP_004357153.1;TRINITY_DN6118_c2_g1_i2.p1|XP_004357153.1;TRINITY_DN6118_c2_g2_i1.p1|XP_004357153.1;TRINITY_DN6118_c2_g2_i5.p1|XP_004357153.1;TRINITY_DN6118_c2_g1_i8.p2|XP_004357153.1	33;32;32;29;28;20;15;15;9;4	1;1;1;1;1;1;1;1;0;0	1;1;1;1;1;1;1;1;0;0	>TRINITY_DN6118_c2_g1_i7.p1|XP_004357153.1;>TRINITY_DN6118_c2_g1_i6.p1|XP_004357153.1;>TRINITY_DN6118_c2_g1_i2.p1|XP_004357153.1;>TRINITY_DN6118_c2_g2_i1.p1|XP_004357153.1;>TRINITY_DN6118_c2_g2_i5.p1|XP_004357153.1;>TRINITY_DN6118_c2_g1_i8.p2|XP_004357153.	10	33	1	1	57.2	2.4	2.4	0.00014434	76553000	63546000	39116000	91183000	75349000	69586000	63773000	76994000	49792000	96696000	86566000	65894000	102450000	88733000	28755000	38020000	44248000	29587000	78991000	39211000	33594000	0	0	0	0	0	0	0	0	0	0	0	0	0	0
	TRINITY_DN10584_c0_g1_i1.p1|XP_004352992.1;TRINITY_DN10584_c0_g1_i3.p1|XP_004352992.1;TRINITY_DN10584_c0_g3_i5.p1|XP_004352992.1;TRINITY_DN10584_c0_g1_i13.p1|XP_004352992.1;TRINITY_DN1274_c12_g1_i1.p1|XP_004352992.1;TRINITY_DN10584_c0_g1_i10.p1|XP_004352992.1;TRINITY_DN10584_c0_g1_i7.p1|XP_004352992.1;TRINITY_DN10584_c0_g3_i6.p1|XP_004352992.1;TRINITY_DN2390_c0_g2_i2.p1|XP_004352992.1;TRINITY_DN1…	TRINITY_DN10584_c0_g1_i1.p1|XP_004352992.1;TRINITY_DN10584_c0_g1_i3.p1|XP_004352992.1	62;48;27;24;23;20;18;16;14;12;11;5	62;48;27;24;23;20;18;16;14;12;11;5	2;2;0;2;2;0;0;0;0;0;0;0	>TRINITY_DN10584_c0_g1_i1.p1|XP_004352992.1;>TRINITY_DN10584_c0_g1_i3.p1|XP_004352992.1	12	62	62	2	60.1	60.1	2.9	0	1888200000	2805700000	1639300000	1714400000	2342700000	2028100000	1893200000	2420600000	1452700000	2014300000	1839400000	1773200000	2394300000	2441900000	1060000000	1121800000	852060000	845060000	2084100000	1366900000	1129600000	1810900000	2586800000	2017200000	1621500000	1850800000	2159700000	2154600000	1880100000	1877300000	1564400000	1560000000	1560000000	2230000000	2285300000
	TRINITY_DN133_c0_g1_i1.p1;TRINITY_DN133_c0_g1_i8.p1	TRINITY_DN133_c0_g1_i1.p1	22;9	6;6	6;6	>TRINITY_DN133_c0_g1_i1.p1	2	22	6	6	44.8	9.6	9.6	0	218030000	526630000	850350000	1190700000	683100000	1470000000	589060000	914660000	605320000	1322400000	1481800000	936830000	940240000	1150000000	350270000	814000000	143290000	665860000	1518100000	605160000	396960000	249620000	527950000	1330000000	1068100000	664380000	1400000000	674920000	623330000	864090000	1112900000	1221600000	865070000	1037700000	1316300000
	TRINITY_DN5890_c0_g1_i1.p1|WP_088243669.1;TRINITY_DN5890_c0_g1_i17.p7|WP_096582066.1;TRINITY_DN5890_c0_g1_i17.p4	TRINITY_DN5890_c0_g1_i1.p1|WP_088243669.1	11;5;5	11;5;5	11;5;5	>TRINITY_DN5890_c0_g1_i1.p1|WP_088243669.1	3	11	11	11	77	77	77	0	272350000	246710000	137890000	247060000	259070000	233400000	238020000	390730000	188160000	249940000	252960000	262610000	207450000	173090000	119560000	321340000	269070000	309710000	165870000	151520000	142430000	164410000	136070000	154790000	172940000	175830000	235180000	141180000	186740000	191980000	187300000	187460000	257180000	128830000	118550000
	TRINITY_DN1368_c0_g1_i1.p12|XP_004352491.1;TRINITY_DN1368_c0_g1_i20.p1|XP_004352491.1;TRINITY_DN25484_c0_g1_i2.p1;TRINITY_DN906_c2_g1_i15.p2|XP_004336473.1;TRINITY_DN1390_c0_g1_i1.p3|XP_004336473.1;TRINITY_DN1390_c0_g1_i3.p2|XP_004336473.1;TRINITY_DN1390_c0_g1_i4.p2|XP_004336473.1;TRINITY_DN906_c2_g1_i11.p1|XP_004336473.1;TRINITY_DN906_c2_g1_i2.p1|XP_004336473.1	TRINITY_DN1368_c0_g1_i1.p12|XP_004352491.1;TRINITY_DN1368_c0_g1_i20.p1|XP_004352491.1	8;5;1;1;1;1;1;1;1	8;5;1;1;1;1;1;1;1	1;0;0;0;0;0;0;0;0	>TRINITY_DN1368_c0_g1_i1.p12|XP_004352491.1;>TRINITY_DN1368_c0_g1_i20.p1|XP_004352491.1	9	8	8	1	60.1	60.1	13.6	0	281670000	227920000	106860000	250190000	237490000	77493000	278690000	361470000	165440000	277580000	220870000	105410000	266130000	205310000	127700000	32875000	92948000	0	246360000	134240000	79654000	219220000	171780000	205050000	330550000	268490000	145460000	139230000	218960000	162840000	325290000	296400000	153700000	228690000	183680000
	TRINITY_DN1462_c0_g1_i14.p1|XP_004340280.1;TRINITY_DN1462_c0_g1_i12.p1|XP_004340280.1;TRINITY_DN10293_c0_g1_i2.p1|XP_004340280.1;TRINITY_DN10293_c0_g1_i14.p1|XP_004340280.1;TRINITY_DN10293_c0_g1_i5.p1;TRINITY_DN10293_c0_g1_i10.p2|XP_004340280.1;TRINITY_DN10293_c0_g1_i15.p1|XP_004340280.1	TRINITY_DN1462_c0_g1_i14.p1|XP_004340280.1;TRINITY_DN1462_c0_g1_i12.p1|XP_004340280.1;TRINITY_DN10293_c0_g1_i2.p1|XP_004340280.1;TRINITY_DN10293_c0_g1_i14.p1|XP_004340280.1;TRINITY_DN10293_c0_g1_i5.p1;TRINITY_DN10293_c0_g1_i10.p2|XP_004340280.1;TRINITY_DN10293_c0_g1_i15.p1|XP_004340280.1	3;3;3;3;2;2;2	3;3;3;3;2;2;2	1;1;1;1;1;1;1	>TRINITY_DN1462_c0_g1_i14.p1|XP_004340280.1;>TRINITY_DN1462_c0_g1_i12.p1|XP_004340280.1;>TRINITY_DN10293_c0_g1_i2.p1|XP_004340280.1;>TRINITY_DN10293_c0_g1_i14.p1|XP_004340280.1;>TRINITY_DN10293_c0_g1_i5.p1;>TRINITY_DN10293_c0_g1_i10.p2|XP_004340280.1;>TRIN	7	3	3	1	5.8	5.8	1.7	0	6501000	7976400	0	0	0	0	0	0	0	0	0	0	0	0	0	5937400	2778600	0	6441000	3555400	3365500	0	0	0	0	0	0	0	0	0	0	0	0	0	0
	TRINITY_DN1918_c0_g1_i2.p6|XP_025103728.1;TRINITY_DN1918_c0_g1_i3.p4|XP_025103728.1;TRINITY_DN1633_c0_g1_i1.p1|XP_025103728.1;TRINITY_DN1633_c0_g1_i2.p1|XP_025103728.1;TRINITY_DN1633_c0_g1_i6.p1|XP_004335405.1;TRINITY_DN729_c0_g1_i30.p4|XP_004336475.1;TRINITY_DN729_c0_g1_i12.p2|XP_004336475.1	TRINITY_DN1918_c0_g1_i2.p6|XP_025103728.1;TRINITY_DN1918_c0_g1_i3.p4|XP_025103728.1;TRINITY_DN1633_c0_g1_i1.p1|XP_025103728.1;TRINITY_DN1633_c0_g1_i2.p1|XP_025103728.1	13;12;12;12;3;1;1	11;10;10;10;3;0;0	3;2;2;2;1;0;0	>TRINITY_DN1918_c0_g1_i2.p6|XP_025103728.1;>TRINITY_DN1918_c0_g1_i3.p4|XP_025103728.1;>TRINITY_DN1633_c0_g1_i1.p1|XP_025103728.1;>TRINITY_DN1633_c0_g1_i2.p1|XP_025103728.1	7	13	11	3	51.9	45.4	15	0	691780000	709700000	564070000	607040000	671670000	674060000	560390000	722160000	663400000	890760000	728740000	762580000	668280000	694540000	423780000	610570000	330340000	626320000	695270000	720040000	588940000	622030000	726430000	850680000	659500000	618360000	783010000	629860000	500660000	909310000	653130000	592150000	662890000	647010000	617600000
	TRINITY_DN3190_c0_g1_i10.p2|XP_004336856.1;TRINITY_DN4945_c1_g2_i3.p1|XP_004336856.1;TRINITY_DN3190_c0_g1_i25.p2|GAN10171.1;TRINITY_DN4945_c1_g2_i4.p1|GAN10171.1;TRINITY_DN4945_c1_g2_i1.p2|RVE57021.1	TRINITY_DN3190_c0_g1_i10.p2|XP_004336856.1;TRINITY_DN4945_c1_g2_i3.p1|XP_004336856.1;TRINITY_DN3190_c0_g1_i25.p2|GAN10171.1;TRINITY_DN4945_c1_g2_i4.p1|GAN10171.1	9;9;8;8;4	9;9;8;8;4	5;5;5;5;4	>TRINITY_DN3190_c0_g1_i10.p2|XP_004336856.1;>TRINITY_DN4945_c1_g2_i3.p1|XP_004336856.1;>TRINITY_DN3190_c0_g1_i25.p2|GAN10171.1;>TRINITY_DN4945_c1_g2_i4.p1|GAN10171.1	5	9	9	5	31.6	31.6	11.5	0.00015044	88084000	82589000	56701000	99933000	95837000	101450000	66718000	98964000	67217000	55347000	35637000	38990000	78339000	70154000	48344000	57515000	36490000	29529000	67373000	50873000	58163000	90142000	83231000	85176000	93130000	78128000	94047000	71501000	74824000	82141000	83043000	0	0	71511000	74229000
	TRINITY_DN2109_c0_g1_i2.p1|XP_004333754.1;TRINITY_DN2109_c0_g2_i4.p2|XP_004333754.1;TRINITY_DN2109_c0_g2_i7.p2	TRINITY_DN2109_c0_g1_i2.p1|XP_004333754.1;TRINITY_DN2109_c0_g2_i4.p2|XP_004333754.1	3;3;1	3;3;1	3;3;1	>TRINITY_DN2109_c0_g1_i2.p1|XP_004333754.1;>TRINITY_DN2109_c0_g2_i4.p2|XP_004333754.1	3	3	3	3	26	26	26	0	119870000	90330000	75681000	93382000	114600000	83602000	69144000	107930000	61282000	66988000	73155000	55476000	73056000	88452000	69677000	25162000	9582400	28342000	98347000	64194000	76604000	154010000	126710000	174720000	146510000	153380000	155940000	125170000	142470000	156730000	83867000	93988000	87613000	96315000	135060000
	TRINITY_DN3483_c1_g1_i10.p3|XP_004340356.1;TRINITY_DN4517_c0_g1_i1.p2|XP_004340356.1;TRINITY_DN4517_c0_g1_i5.p2|XP_004340356.1;TRINITY_DN3483_c1_g1_i8.p2|XP_004340356.1;TRINITY_DN4517_c0_g1_i14.p2|XP_004340356.1;TRINITY_DN4517_c0_g1_i7.p1|XP_004340356.1;TRINITY_DN3483_c1_g1_i14.p3|XP_004340356.1;TRINITY_DN4517_c0_g1_i16.p4|XP_004340356.1	TRINITY_DN3483_c1_g1_i10.p3|XP_004340356.1;TRINITY_DN4517_c0_g1_i1.p2|XP_004340356.1;TRINITY_DN4517_c0_g1_i5.p2|XP_004340356.1;TRINITY_DN3483_c1_g1_i8.p2|XP_004340356.1	7;6;5;4;3;3;1;1	7;6;5;4;3;3;1;1	2;1;1;2;1;1;1;1	>TRINITY_DN3483_c1_g1_i10.p3|XP_004340356.1;>TRINITY_DN4517_c0_g1_i1.p2|XP_004340356.1;>TRINITY_DN4517_c0_g1_i5.p2|XP_004340356.1;>TRINITY_DN3483_c1_g1_i8.p2|XP_004340356.1	8	7	7	2	31.3	31.3	11.7	0	14099000	37846000	28612000	4187200	9948000	5744700	21824000	18780000	58381000	10257000	6722700	0	50247000	78471000	56163000	13043000	11823000	24264000	42939000	59288000	87584000	43150000	66906000	59866000	0	0	0	36529000	77265000	44878000	0	0	0	67796000	42103000
	TRINITY_DN1973_c1_g2_i6.p1;TRINITY_DN1973_c1_g2_i2.p1;TRINITY_DN1973_c1_g2_i4.p1;TRINITY_DN1973_c1_g2_i5.p1;TRINITY_DN1973_c1_g2_i1.p2;TRINITY_DN195_c0_g3_i2.p1;TRINITY_DN1302_c2_g1_i6.p1;TRINITY_DN1000_c0_g2_i11.p2;TRINITY_DN1302_c2_g1_i2.p1|XP_004340738.1	TRINITY_DN1973_c1_g2_i6.p1;TRINITY_DN1973_c1_g2_i2.p1;TRINITY_DN1973_c1_g2_i4.p1;TRINITY_DN1973_c1_g2_i5.p1	20;14;13;11;7;6;1;1;1	20;14;13;11;7;6;1;1;1	5;5;5;3;3;5;0;0;0	>TRINITY_DN1973_c1_g2_i6.p1;>TRINITY_DN1973_c1_g2_i2.p1;>TRINITY_DN1973_c1_g2_i4.p1;>TRINITY_DN1973_c1_g2_i5.p1	9	20	20	5	22.7	22.7	5.9	0	6459600	3369200	10639000	22828000	19630000	14838000	12654000	14767000	25830000	15679000	7877900	17899000	7501800	18725000	17828000	0	0	0	28038000	27433000	23520000	0	0	32660000	21058000	16889000	16673000	32746000	28445000	35184000	24253000	22803000	29951000	20765000	30700000
	TRINITY_DN617_c0_g1_i18.p1|XP_004338552.1;TRINITY_DN2485_c0_g1_i10.p1|XP_004334986.1;TRINITY_DN2485_c0_g1_i13.p1|XP_004334986.1;TRINITY_DN617_c0_g1_i43.p1;TRINITY_DN617_c0_g1_i79.p1;TRINITY_DN2485_c0_g1_i11.p1	TRINITY_DN617_c0_g1_i18.p1|XP_004338552.1;TRINITY_DN2485_c0_g1_i10.p1|XP_004334986.1;TRINITY_DN2485_c0_g1_i13.p1|XP_004334986.1;TRINITY_DN617_c0_g1_i43.p1;TRINITY_DN617_c0_g1_i79.p1;TRINITY_DN2485_c0_g1_i11.p1	8;5;5;4;4;4	1;1;1;1;1;1	1;1;1;1;1;1	>TRINITY_DN617_c0_g1_i18.p1|XP_004338552.1;>TRINITY_DN2485_c0_g1_i10.p1|XP_004334986.1;>TRINITY_DN2485_c0_g1_i13.p1|XP_004334986.1;>TRINITY_DN617_c0_g1_i43.p1;>TRINITY_DN617_c0_g1_i79.p1;>TRINITY_DN2485_c0_g1_i11.p1	6	8	1	1	12.6	1.9	1.9	0	0	0	0	0	0	0	0	0	0	0	0	0	0	0	0	0	0	0	0	0	0	0	0	0	0	0	0	0	0	0	0	0	0	0	0
	TRINITY_DN675_c0_g1_i5.p2|XP_004337378.1;TRINITY_DN6772_c0_g2_i2.p2|XP_012759045.1	TRINITY_DN675_c0_g1_i5.p2|XP_004337378.1	66;10	42;10	2;2	>TRINITY_DN675_c0_g1_i5.p2|XP_004337378.1	2	66	42	2	74.5	49.5	3	0	2865100000	3346100000	1897600000	3420400000	4711600000	3067300000	2137800000	4031900000	1733500000	5026900000	5082400000	4463100000	2176600000	2320300000	1010000000	4135800000	3931200000	4427400000	1413300000	1072700000	1171900000	3000500000	3275100000	2405700000	3047200000	3442500000	3373300000	2308500000	3126200000	2570000000	3830000000	4110000000	4180000000	2034800000	2621800000
	TRINITY_DN10438_c0_g2_i2.p1|XP_004348522.1	TRINITY_DN10438_c0_g2_i2.p1|XP_004348522.1	22	4	1	>TRINITY_DN10438_c0_g2_i2.p1|XP_004348522.1	1	22	4	1	60.5	7.5	3.4	0	34371000	28077000	12364000	16797000	16204000	14576000	17284000	23218000	16642000	32329000	34887000	40627000	36844000	26239000	8804700	17708000	13586000	2692100	18805000	12514000	8435400	32901000	27603000	0	0	0	0	0	0	0	26763000	29675000	42831000	39673000	27876000
	TRINITY_DN26_c2_g1_i2.p3|XP_004336357.1;TRINITY_DN637_c0_g1_i16.p2|XP_004336357.1;TRINITY_DN26_c2_g1_i30.p2|XP_004347240.1	TRINITY_DN26_c2_g1_i2.p3|XP_004336357.1;TRINITY_DN637_c0_g1_i16.p2|XP_004336357.1	9;5;1	9;5;1	1;0;0	>TRINITY_DN26_c2_g1_i2.p3|XP_004336357.1;>TRINITY_DN637_c0_g1_i16.p2|XP_004336357.1	3	9	9	1	28.8	28.8	2.6	0	21315000	21483000	12356000	26245000	26157000	23560000	21074000	25063000	11104000	24618000	28008000	21845000	18847000	16906000	8576300	21277000	17341000	26067000	20796000	26327000	15009000	22345000	23220000	18250000	24871000	23269000	20555000	22855000	24204000	14249000	21404000	24942000	0	20988000	17238000
	TRINITY_DN195_c2_g1_i5.p2;TRINITY_DN195_c2_g1_i4.p2;TRINITY_DN2271_c4_g1_i2.p2	TRINITY_DN195_c2_g1_i5.p2;TRINITY_DN195_c2_g1_i4.p2;TRINITY_DN2271_c4_g1_i2.p2	9;9;9	9;9;9	9;9;9	>TRINITY_DN195_c2_g1_i5.p2;>TRINITY_DN195_c2_g1_i4.p2;>TRINITY_DN2271_c4_g1_i2.p2	3	9	9	9	25	25	25	0	290410000	261060000	263560000	384200000	370830000	459600000	202420000	334880000	239990000	308680000	306110000	450980000	15258000	19914000	217020000	313810000	191600000	343100000	324140000	296160000	190790000	0	235940000	372020000	0	0	0	216440000	271170000	277030000	0	0	0	237220000	312740000
	TRINITY_DN545_c0_g1_i2.p1|XP_004348463.1;TRINITY_DN5232_c0_g2_i2.p2|XP_004348463.1;TRINITY_DN545_c0_g1_i3.p1|XP_004348463.1;TRINITY_DN545_c0_g1_i4.p1|XP_004348463.1;TRINITY_DN5232_c0_g2_i8.p1|XP_004348463.1;TRINITY_DN5232_c0_g2_i5.p1|XP_004348463.1;TRINITY_DN5232_c0_g2_i1.p2|XP_004348463.1;TRINITY_DN545_c0_g1_i1.p3|XP_004348463.1;TRINITY_DN5232_c0_g2_i4.p1|XP_004348463.1;TRINITY_DN5232_c0_g2_i3.p…	TRINITY_DN545_c0_g1_i2.p1|XP_004348463.1;TRINITY_DN5232_c0_g2_i2.p2|XP_004348463.1;TRINITY_DN545_c0_g1_i3.p1|XP_004348463.1;TRINITY_DN545_c0_g1_i4.p1|XP_004348463.1;TRINITY_DN5232_c0_g2_i8.p1|XP_004348463.1;TRINITY_DN5232_c0_g2_i5.p1|XP_004348463.1;TRINITY_DN5232_c0_g2_i1.p2|XP_004348463.1	21;17;15;13;13;12;11;8;7;6;6;6;5;3	21;17;15;13;13;12;11;8;7;6;6;6;5;3	2;0;2;0;0;0;0;2;0;0;0;0;0;0	>TRINITY_DN545_c0_g1_i2.p1|XP_004348463.1;>TRINITY_DN5232_c0_g2_i2.p2|XP_004348463.1;>TRINITY_DN545_c0_g1_i3.p1|XP_004348463.1;>TRINITY_DN545_c0_g1_i4.p1|XP_004348463.1;>TRINITY_DN5232_c0_g2_i8.p1|XP_004348463.1;>TRINITY_DN5232_c0_g2_i5.p1|XP_004348463.1;>	14	21	21	2	55.1	55.1	3.5	0	525360000	508720000	494520000	253820000	320070000	365000000	524350000	646130000	514880000	49893000	12332000	42895000	751580000	547190000	483040000	0	0	0	477120000	417730000	425640000	336930000	327870000	534670000	298480000	368140000	371500000	571740000	469780000	685270000	65864000	17740000	63511000	662690000	560350000
	TRINITY_DN2244_c0_g1_i1.p1|XP_004342215.1;TRINITY_DN2244_c0_g1_i2.p1|XP_004342215.1	TRINITY_DN2244_c0_g1_i1.p1|XP_004342215.1;TRINITY_DN2244_c0_g1_i2.p1|XP_004342215.1	18;14	18;14	2;2	>TRINITY_DN2244_c0_g1_i1.p1|XP_004342215.1;>TRINITY_DN2244_c0_g1_i2.p1|XP_004342215.1	2	18	18	2	59.5	59.5	20.1	0	633770000	423920000	607140000	1022800000	973570000	796510000	458910000	753930000	484680000	1241800000	984240000	1150400000	575240000	582460000	450530000	938380000	736290000	1004100000	476280000	404050000	445150000	322170000	430270000	305060000	432980000	401100000	429580000	312780000	335830000	364210000	677040000	424660000	561570000	270620000	319720000
	TRINITY_DN13608_c1_g1_i1.p1|PRP83277.1;TRINITY_DN1310_c2_g1_i1.p1|PRP83277.1;TRINITY_DN13608_c1_g1_i2.p1|PRP83277.1;TRINITY_DN1310_c2_g1_i2.p1|PRP83277.1;TRINITY_DN13608_c1_g1_i3.p1|PRP83277.1	TRINITY_DN13608_c1_g1_i1.p1|PRP83277.1;TRINITY_DN1310_c2_g1_i1.p1|PRP83277.1;TRINITY_DN13608_c1_g1_i2.p1|PRP83277.1;TRINITY_DN1310_c2_g1_i2.p1|PRP83277.1;TRINITY_DN13608_c1_g1_i3.p1|PRP83277.1	25;25;24;24;24	25;25;24;24;24	25;25;24;24;24	>TRINITY_DN13608_c1_g1_i1.p1|PRP83277.1;>TRINITY_DN1310_c2_g1_i1.p1|PRP83277.1;>TRINITY_DN13608_c1_g1_i2.p1|PRP83277.1;>TRINITY_DN1310_c2_g1_i2.p1|PRP83277.1;>TRINITY_DN13608_c1_g1_i3.p1|PRP83277.1	5	25	25	25	49.4	49.4	49.4	0	718850000	730350000	462090000	593190000	784450000	687130000	815090000	1130000000	632450000	785430000	619840000	631870000	769800000	789880000	587380000	337930000	291270000	243830000	499590000	300980000	314310000	558180000	534780000	523840000	511800000	422130000	510110000	621150000	574060000	612200000	376520000	351050000	411850000	598690000	621510000
	TRINITY_DN616_c0_g1_i3.p1;TRINITY_DN10493_c0_g1_i3.p1;TRINITY_DN10493_c0_g1_i2.p3;TRINITY_DN10493_c0_g1_i4.p1;TRINITY_DN10493_c0_g1_i6.p1	TRINITY_DN616_c0_g1_i3.p1;TRINITY_DN10493_c0_g1_i3.p1;TRINITY_DN10493_c0_g1_i2.p3;TRINITY_DN10493_c0_g1_i4.p1	3;3;2;2;1	3;3;2;2;1	3;3;2;2;1	>TRINITY_DN616_c0_g1_i3.p1;>TRINITY_DN10493_c0_g1_i3.p1;>TRINITY_DN10493_c0_g1_i2.p3;>TRINITY_DN10493_c0_g1_i4.p1	5	3	3	3	22.1	22.1	22.1	0	4837100	3942200	6986300	17219000	12661000	12170000	5238000	7119200	6016200	0	0	14351000	5227400	6846700	5431200	0	0	0	14434000	11590000	14692000	0	0	0	0	0	0	0	0	0	0	0	0	0	0
	TRINITY_DN15289_c0_g1_i5.p1|XP_004336183.1;TRINITY_DN15289_c0_g1_i2.p1|XP_004336183.1;TRINITY_DN15289_c0_g1_i6.p2|XP_004336183.1;tr|L8H3J4|L8H3J4_ACACA	TRINITY_DN15289_c0_g1_i5.p1|XP_004336183.1;TRINITY_DN15289_c0_g1_i2.p1|XP_004336183.1;TRINITY_DN15289_c0_g1_i6.p2|XP_004336183.1	17;17;11;6	17;17;11;6	1;1;1;1	>TRINITY_DN15289_c0_g1_i5.p1|XP_004336183.1;>TRINITY_DN15289_c0_g1_i2.p1|XP_004336183.1;>TRINITY_DN15289_c0_g1_i6.p2|XP_004336183.1	4	17	17	1	79.9	79.9	6.4	0	1046500000	831170000	474340000	991520000	1016900000	681810000	952470000	1265900000	625970000	644020000	694150000	543790000	936300000	867630000	446800000	449550000	287300000	335360000	749240000	691760000	443420000	1099600000	832840000	697980000	954080000	829150000	709450000	983110000	1007900000	799650000	633710000	655840000	559090000	929390000	960260000
	TRINITY_DN5529_c0_g1_i1.p1|PRP80522.1;TRINITY_DN2673_c0_g1_i6.p1|PRP80522.1;TRINITY_DN5529_c0_g1_i2.p1;TRINITY_DN5529_c0_g1_i4.p1|PSC72502.1;TRINITY_DN2673_c0_g1_i5.p1|PSC72502.1;TRINITY_DN2673_c0_g1_i2.p1|PRP80522.1;TRINITY_DN5529_c0_g1_i8.p1;TRINITY_DN2673_c0_g1_i1.p1;TRINITY_DN5529_c0_g1_i4.p6;TRINITY_DN2673_c0_g1_i3.p1|PRP80522.1;TRINITY_DN2673_c0_g1_i4.p1|GAX77181.1	TRINITY_DN5529_c0_g1_i1.p1|PRP80522.1;TRINITY_DN2673_c0_g1_i6.p1|PRP80522.1;TRINITY_DN5529_c0_g1_i2.p1;TRINITY_DN5529_c0_g1_i4.p1|PSC72502.1;TRINITY_DN2673_c0_g1_i5.p1|PSC72502.1;TRINITY_DN2673_c0_g1_i2.p1|PRP80522.1;TRINITY_DN5529_c0_g1_i8.p1;TRINITY_DN2673_c0_g1_i1.p1	14;14;13;13;13;13;11;11;1;1;1	14;14;13;13;13;13;11;11;1;1;1	13;13;12;12;12;13;10;10;1;1;1	>TRINITY_DN5529_c0_g1_i1.p1|PRP80522.1;>TRINITY_DN2673_c0_g1_i6.p1|PRP80522.1;>TRINITY_DN5529_c0_g1_i2.p1;>TRINITY_DN5529_c0_g1_i4.p1|PSC72502.1;>TRINITY_DN2673_c0_g1_i5.p1|PSC72502.1;>TRINITY_DN2673_c0_g1_i2.p1|PRP80522.1;>TRINITY_DN5529_c0_g1_i8.p1;>TRIN	11	14	14	13	35.4	35.4	30.9	0	181720000	158210000	116220000	102990000	105070000	111410000	170070000	136900000	175600000	150740000	152210000	181220000	114560000	141600000	104180000	63883000	43603000	131820000	140720000	159260000	116540000	160450000	107440000	199560000	134900000	123480000	164330000	179230000	101160000	207880000	108240000	125970000	175450000	127640000	172980000
	TRINITY_DN691_c0_g1_i17.p1|XP_013762086.1;TRINITY_DN691_c0_g1_i3.p1|XP_013762086.1;TRINITY_DN691_c0_g1_i9.p1|XP_013762086.1;TRINITY_DN691_c0_g1_i18.p1|PRP75822.1;TRINITY_DN691_c0_g1_i29.p1|XP_019869967.1;TRINITY_DN691_c0_g1_i11.p1;TRINITY_DN691_c0_g1_i7.p1;TRINITY_DN691_c0_g2_i9.p1;TRINITY_DN691_c0_g1_i4.p1|XP_013762086.1;TRINITY_DN691_c0_g1_i16.p1|XP_013762086.1;TRINITY_DN691_c0_g1_i24.p1|XP_013…	TRINITY_DN691_c0_g1_i17.p1|XP_013762086.1;TRINITY_DN691_c0_g1_i3.p1|XP_013762086.1;TRINITY_DN691_c0_g1_i9.p1|XP_013762086.1;TRINITY_DN691_c0_g1_i18.p1|PRP75822.1;TRINITY_DN691_c0_g1_i29.p1|XP_019869967.1;TRINITY_DN691_c0_g1_i11.p1;TRINITY_DN691_c0_g1_i7.p1;TRINITY_DN691_c0_g2_i9.p1	10;10;10;8;6;6;6;5;4;4;4;3;3;3;2;2;1;1;1	10;10;10;8;6;6;6;5;4;4;4;3;3;3;2;2;1;1;1	10;10;10;8;6;6;6;5;4;4;4;3;3;3;2;2;1;1;1	>TRINITY_DN691_c0_g1_i17.p1|XP_013762086.1;>TRINITY_DN691_c0_g1_i3.p1|XP_013762086.1;>TRINITY_DN691_c0_g1_i9.p1|XP_013762086.1;>TRINITY_DN691_c0_g1_i18.p1|PRP75822.1;>TRINITY_DN691_c0_g1_i29.p1|XP_019869967.1;>TRINITY_DN691_c0_g1_i11.p1;>TRINITY_DN691_c0_g	19	10	10	10	24.8	24.8	24.8	0	0	0	0	44141000	60992000	52953000	28774000	28492000	35520000	38390000	38271000	4829500	22186000	29181000	24914000	0	0	0	10384000	31474000	31164000	0	0	0	35919000	36763000	39149000	23632000	33684000	48765000	0	0	0	22025000	29655000
	TRINITY_DN364_c0_g1_i1.p1|GBG58697.1;TRINITY_DN318_c0_g1_i10.p1|GBG58697.1;TRINITY_DN318_c0_g1_i17.p1|GBG58697.1;TRINITY_DN318_c0_g1_i4.p1|GBG58697.1;TRINITY_DN364_c0_g1_i11.p2|XP_006424228.1;TRINITY_DN364_c0_g1_i10.p2|XP_024383707.1;TRINITY_DN364_c0_g1_i3.p2|XP_024536601.1	TRINITY_DN364_c0_g1_i1.p1|GBG58697.1;TRINITY_DN318_c0_g1_i10.p1|GBG58697.1;TRINITY_DN318_c0_g1_i17.p1|GBG58697.1;TRINITY_DN318_c0_g1_i4.p1|GBG58697.1;TRINITY_DN364_c0_g1_i11.p2|XP_006424228.1;TRINITY_DN364_c0_g1_i10.p2|XP_024383707.1;TRINITY_DN364_c0_g1_i3.p2|XP_024536601.1	7;6;6;6;5;5;5	7;6;6;6;5;5;5	7;6;6;6;5;5;5	>TRINITY_DN364_c0_g1_i1.p1|GBG58697.1;>TRINITY_DN318_c0_g1_i10.p1|GBG58697.1;>TRINITY_DN318_c0_g1_i17.p1|GBG58697.1;>TRINITY_DN318_c0_g1_i4.p1|GBG58697.1;>TRINITY_DN364_c0_g1_i11.p2|XP_006424228.1;>TRINITY_DN364_c0_g1_i10.p2|XP_024383707.1;>TRINITY_DN364_c	7	7	7	7	16.9	16.9	16.9	0	3902800	14544000	61895000	15417000	19220000	40408000	12196000	26713000	40486000	44006000	27688000	17636000	49205000	30643000	27607000	25434000	22718000	23635000	39729000	48672000	31106000	0	23062000	74236000	7221100	16298000	31196000	38834000	24496000	60783000	41939000	43203000	34996000	33700000	21041000
	TRINITY_DN10477_c0_g2_i3.p1|XP_004993054.1;TRINITY_DN10477_c0_g1_i1.p1|XP_004993054.1;TRINITY_DN10477_c0_g2_i2.p1|XP_004993054.1	TRINITY_DN10477_c0_g2_i3.p1|XP_004993054.1;TRINITY_DN10477_c0_g1_i1.p1|XP_004993054.1;TRINITY_DN10477_c0_g2_i2.p1|XP_004993054.1	16;16;14	16;16;14	16;16;14	>TRINITY_DN10477_c0_g2_i3.p1|XP_004993054.1;>TRINITY_DN10477_c0_g1_i1.p1|XP_004993054.1;>TRINITY_DN10477_c0_g2_i2.p1|XP_004993054.1	3	16	16	16	69.8	69.8	69.8	0	706780000	690270000	480410000	787990000	824070000	574090000	687170000	874580000	496110000	572750000	506520000	407140000	766040000	715660000	389600000	469720000	436070000	358190000	763150000	572840000	415170000	577360000	704910000	622880000	787840000	706280000	589490000	784540000	812640000	692310000	367110000	350670000	336490000	753620000	738630000
	TRINITY_DN4563_c0_g1_i1.p1|XP_004342284.1;TRINITY_DN4563_c0_g1_i8.p2|XP_004342284.1;TRINITY_DN4563_c0_g1_i3.p2|XP_004342284.1;TRINITY_DN4563_c0_g1_i7.p1|XP_004342284.1;tr|L8H4T6|L8H4T6_ACACA	TRINITY_DN4563_c0_g1_i1.p1|XP_004342284.1;TRINITY_DN4563_c0_g1_i8.p2|XP_004342284.1;TRINITY_DN4563_c0_g1_i3.p2|XP_004342284.1;TRINITY_DN4563_c0_g1_i7.p1|XP_004342284.1	8;6;6;6;2	8;6;6;6;2	2;1;1;1;1	>TRINITY_DN4563_c0_g1_i1.p1|XP_004342284.1;>TRINITY_DN4563_c0_g1_i8.p2|XP_004342284.1;>TRINITY_DN4563_c0_g1_i3.p2|XP_004342284.1;>TRINITY_DN4563_c0_g1_i7.p1|XP_004342284.1	5	8	8	2	38.2	38.2	9.5	0	53829000	52977000	28815000	2562100	19915000	6562600	16645000	24669000	14850000	36418000	64265000	42987000	42101000	18246000	9175600	1416800	1711900	0	47579000	22725000	17948000	36454000	32281000	31585000	0	46979000	30142000	27972000	31512000	30951000	33008000	35676000	25603000	38390000	32953000
	TRINITY_DN254_c0_g1_i1.p2|XP_004335097.1	TRINITY_DN254_c0_g1_i1.p2|XP_004335097.1	13	13	13	>TRINITY_DN254_c0_g1_i1.p2|XP_004335097.1	1	13	13	13	50.5	50.5	50.5	0	296920000	290560000	217740000	203620000	219210000	240110000	226850000	324730000	193470000	172310000	190530000	144100000	273600000	281450000	128350000	65143000	57555000	47951000	288720000	241370000	136240000	238850000	221800000	263030000	216400000	195930000	241080000	224110000	237160000	248130000	183040000	162050000	189810000	256510000	279120000
	TRINITY_DN2631_c1_g1_i6.p1|XP_004337527.1;TRINITY_DN2631_c1_g1_i1.p1|XP_004337527.1	TRINITY_DN2631_c1_g1_i6.p1|XP_004337527.1;TRINITY_DN2631_c1_g1_i1.p1|XP_004337527.1	3;2	1;1	1;1	>TRINITY_DN2631_c1_g1_i6.p1|XP_004337527.1;>TRINITY_DN2631_c1_g1_i1.p1|XP_004337527.1	2	3	1	1	8.5	4.4	4.4	0	0	0	0	0	0	0	0	0	0	0	0	0	0	0	0	0	0	0	0	0	0	0	0	0	0	0	0	0	0	0	0	0	0	0	0
	TRINITY_DN6979_c0_g1_i7.p1|PRP86951.1;TRINITY_DN6979_c0_g2_i5.p2|PRP86951.1;TRINITY_DN6979_c0_g1_i3.p1|WP_119458305.1;TRINITY_DN6979_c0_g1_i6.p1|PRP86951.1;TRINITY_DN6979_c0_g1_i4.p1|PRP86951.1;TRINITY_DN6979_c0_g1_i5.p1|PRP86951.1;TRINITY_DN6979_c0_g1_i4.p5|XP_023336429.1;TRINITY_DN6979_c0_g1_i1.p1|KZS12580.1	TRINITY_DN6979_c0_g1_i7.p1|PRP86951.1;TRINITY_DN6979_c0_g2_i5.p2|PRP86951.1;TRINITY_DN6979_c0_g1_i3.p1|WP_119458305.1;TRINITY_DN6979_c0_g1_i6.p1|PRP86951.1;TRINITY_DN6979_c0_g1_i4.p1|PRP86951.1;TRINITY_DN6979_c0_g1_i5.p1|PRP86951.1	19;16;16;16;14;10;3;3	19;16;16;16;14;10;3;3	13;13;10;13;8;10;3;3	>TRINITY_DN6979_c0_g1_i7.p1|PRP86951.1;>TRINITY_DN6979_c0_g2_i5.p2|PRP86951.1;>TRINITY_DN6979_c0_g1_i3.p1|WP_119458305.1;>TRINITY_DN6979_c0_g1_i6.p1|PRP86951.1;>TRINITY_DN6979_c0_g1_i4.p1|PRP86951.1;>TRINITY_DN6979_c0_g1_i5.p1|PRP86951.1	8	19	19	13	55.8	55.8	32.6	0	737380000	880060000	642330000	1022100000	1154600000	961850000	840160000	998330000	656490000	869560000	869240000	823560000	839580000	763440000	559860000	469190000	411600000	436130000	947410000	589470000	658930000	963710000	1008500000	950480000	923450000	822080000	903570000	931940000	880520000	869090000	742700000	732570000	748120000	877670000	826380000
	TRINITY_DN1762_c0_g1_i14.p1|XP_004333319.1;TRINITY_DN1762_c0_g1_i10.p4|XP_004333319.1;TRINITY_DN8165_c0_g1_i5.p1|XP_004333319.1;TRINITY_DN8165_c0_g1_i2.p1|XP_004333319.1;TRINITY_DN1762_c0_g1_i11.p1|XP_004333319.1;TRINITY_DN8165_c0_g1_i1.p1|XP_004333319.1;TRINITY_DN1762_c0_g1_i12.p4|XP_004333319.1;TRINITY_DN8165_c0_g1_i8.p1|XP_004333319.1;TRINITY_DN4168_c0_g1_i6.p2;TRINITY_DN1762_c0_g1_i10.p1;TRIN…	TRINITY_DN1762_c0_g1_i14.p1|XP_004333319.1;TRINITY_DN1762_c0_g1_i10.p4|XP_004333319.1;TRINITY_DN8165_c0_g1_i5.p1|XP_004333319.1;TRINITY_DN8165_c0_g1_i2.p1|XP_004333319.1	9;7;7;5;4;2;2;2;2;2;2;2;2	9;7;7;5;4;2;2;2;2;2;2;2;2	1;1;1;1;0;0;0;0;0;0;0;0;0	>TRINITY_DN1762_c0_g1_i14.p1|XP_004333319.1;>TRINITY_DN1762_c0_g1_i10.p4|XP_004333319.1;>TRINITY_DN8165_c0_g1_i5.p1|XP_004333319.1;>TRINITY_DN8165_c0_g1_i2.p1|XP_004333319.1	13	9	9	1	18.7	18.7	2.5	0	106440000	98035000	75467000	112670000	126780000	100090000	102140000	129180000	102730000	68005000	70500000	67913000	154950000	91695000	98885000	31744000	59358000	65311000	123330000	122290000	102460000	120270000	107650000	112900000	99528000	98988000	140280000	130220000	105860000	150820000	64039000	89147000	103850000	122200000	112820000
	TRINITY_DN874_c1_g1_i15.p2;TRINITY_DN2633_c0_g1_i10.p1;TRINITY_DN2633_c0_g1_i14.p1;TRINITY_DN2633_c0_g1_i18.p1;TRINITY_DN874_c1_g1_i5.p1;TRINITY_DN2633_c0_g1_i15.p7;TRINITY_DN874_c1_g1_i12.p2;TRINITY_DN2633_c0_g1_i11.p2;TRINITY_DN2633_c0_g1_i3.p5;TRINITY_DN2633_c0_g1_i13.p5	TRINITY_DN874_c1_g1_i15.p2;TRINITY_DN2633_c0_g1_i10.p1;TRINITY_DN2633_c0_g1_i14.p1;TRINITY_DN2633_c0_g1_i18.p1;TRINITY_DN874_c1_g1_i5.p1;TRINITY_DN2633_c0_g1_i15.p7;TRINITY_DN874_c1_g1_i12.p2;TRINITY_DN2633_c0_g1_i11.p2	4;4;3;3;2;2;2;2;1;1	4;4;3;3;2;2;2;2;1;1	4;4;3;3;2;2;2;2;1;1	>TRINITY_DN874_c1_g1_i15.p2;>TRINITY_DN2633_c0_g1_i10.p1;>TRINITY_DN2633_c0_g1_i14.p1;>TRINITY_DN2633_c0_g1_i18.p1;>TRINITY_DN874_c1_g1_i5.p1;>TRINITY_DN2633_c0_g1_i15.p7;>TRINITY_DN874_c1_g1_i12.p2;>TRINITY_DN2633_c0_g1_i11.p2	10	4	4	4	10.6	10.6	10.6	0	0	0	0	6560900	6149200	5551200	0	0	0	0	0	0	0	0	0	0	0	0	0	0	0	0	0	0	0	0	0	0	0	0	0	0	0	0	0
	TRINITY_DN891_c0_g2_i1.p1|XP_004341769.1;TRINITY_DN142_c0_g2_i4.p1|XP_004341769.1;TRINITY_DN142_c0_g2_i2.p8|XP_004341770.1;tr|L8H4M2|L8H4M2_ACACA	TRINITY_DN891_c0_g2_i1.p1|XP_004341769.1;TRINITY_DN142_c0_g2_i4.p1|XP_004341769.1	18;18;6;6	18;18;6;6	6;6;6;6	>TRINITY_DN891_c0_g2_i1.p1|XP_004341769.1;>TRINITY_DN142_c0_g2_i4.p1|XP_004341769.1	4	18	18	6	41.9	41.9	13.1	0	57669000	187260000	64752000	107390000	143940000	159770000	73498000	47988000	141030000	241800000	225500000	213690000	128550000	93407000	52008000	100190000	92877000	94515000	125430000	129580000	74416000	145930000	124960000	180370000	103060000	164130000	132520000	89651000	112090000	144830000	129140000	110250000	143180000	115000000	94150000
	TRINITY_DN326_c0_g1_i1.p2|XP_004997282.1;TRINITY_DN326_c0_g1_i6.p3;TRINITY_DN427_c0_g1_i11.p2;TRINITY_DN427_c0_g1_i4.p2;TRINITY_DN427_c0_g1_i1.p3|XP_004997282.1;TRINITY_DN326_c0_g1_i3.p9	TRINITY_DN326_c0_g1_i1.p2|XP_004997282.1;TRINITY_DN326_c0_g1_i6.p3;TRINITY_DN427_c0_g1_i11.p2;TRINITY_DN427_c0_g1_i4.p2	9;8;5;5;4;3	9;8;5;5;4;3	3;2;0;0;3;3	>TRINITY_DN326_c0_g1_i1.p2|XP_004997282.1;>TRINITY_DN326_c0_g1_i6.p3;>TRINITY_DN427_c0_g1_i11.p2;>TRINITY_DN427_c0_g1_i4.p2	6	9	9	3	26.1	26.1	7.7	0	69860000	68382000	76868000	25096000	28104000	36585000	49351000	85844000	98609000	16039000	34236000	11638000	69813000	96193000	53170000	41013000	27796000	49058000	87224000	60508000	67731000	48238000	49443000	76625000	65822000	70383000	75438000	60448000	52820000	96270000	54160000	82471000	0	57042000	85700000
	TRINITY_DN2633_c6_g1_i2.p1|XP_004351525.1	TRINITY_DN2633_c6_g1_i2.p1|XP_004351525.1	5	1	1	>TRINITY_DN2633_c6_g1_i2.p1|XP_004351525.1	1	5	1	1	16	3.1	3.1	0.00015168	0	0	0	0	0	3170700	2218800	0	2479300	0	0	0	4417900	5129800	0	0	0	0	0	5024100	0	0	0	0	0	0	0	0	0	0	0	0	0	0	0
	TRINITY_DN1770_c4_g2_i5.p1|XP_004332883.1;TRINITY_DN1068_c0_g1_i6.p1|XP_004332883.1;TRINITY_DN1770_c4_g2_i3.p1|XP_004332883.1;TRINITY_DN1068_c0_g1_i10.p1|XP_004332883.1;TRINITY_DN1068_c0_g1_i13.p1|XP_004332883.1;TRINITY_DN1770_c4_g2_i7.p1|XP_004332883.1;TRINITY_DN1068_c0_g1_i15.p1|XP_004332883.1	TRINITY_DN1770_c4_g2_i5.p1|XP_004332883.1;TRINITY_DN1068_c0_g1_i6.p1|XP_004332883.1;TRINITY_DN1770_c4_g2_i3.p1|XP_004332883.1;TRINITY_DN1068_c0_g1_i10.p1|XP_004332883.1;TRINITY_DN1068_c0_g1_i13.p1|XP_004332883.1;TRINITY_DN1770_c4_g2_i7.p1|XP_004332883.1;TRINITY_DN1068_c0_g1_i15.p1|XP_004332883.1	10;10;10;10;10;8;8	1;1;1;1;1;1;1	1;1;1;1;1;1;1	>TRINITY_DN1770_c4_g2_i5.p1|XP_004332883.1;>TRINITY_DN1068_c0_g1_i6.p1|XP_004332883.1;>TRINITY_DN1770_c4_g2_i3.p1|XP_004332883.1;>TRINITY_DN1068_c0_g1_i10.p1|XP_004332883.1;>TRINITY_DN1068_c0_g1_i13.p1|XP_004332883.1;>TRINITY_DN1770_c4_g2_i7.p1|XP_00433288	7	10	1	1	27.9	5	5	0	5813800	10745000	0	0	0	0	9828000	0	11399000	0	0	0	8867700	7659200	0	0	0	0	0	0	0	0	0	0	0	0	0	0	0	0	0	0	0	0	0
	TRINITY_DN7318_c0_g2_i15.p1|XP_004337429.1;TRINITY_DN7318_c0_g2_i3.p1|XP_004337429.1;TRINITY_DN7318_c0_g2_i22.p1|XP_004337429.1;TRINITY_DN7318_c0_g2_i21.p1|XP_004337429.1;TRINITY_DN7318_c0_g2_i11.p1|XP_004337429.1;TRINITY_DN7318_c0_g1_i12.p3|XP_004337429.1;TRINITY_DN7318_c0_g1_i12.p2|XP_004337429.1;tr|L8GR45|L8GR45_ACACA	TRINITY_DN7318_c0_g2_i15.p1|XP_004337429.1;TRINITY_DN7318_c0_g2_i3.p1|XP_004337429.1;TRINITY_DN7318_c0_g2_i22.p1|XP_004337429.1;TRINITY_DN7318_c0_g2_i21.p1|XP_004337429.1	29;25;23;16;9;6;6;4	2;2;2;2;0;0;0;0	2;2;2;2;0;0;0;0	>TRINITY_DN7318_c0_g2_i15.p1|XP_004337429.1;>TRINITY_DN7318_c0_g2_i3.p1|XP_004337429.1;>TRINITY_DN7318_c0_g2_i22.p1|XP_004337429.1;>TRINITY_DN7318_c0_g2_i21.p1|XP_004337429.1	8	29	2	2	72.1	3.2	3.2	0	210280000	152260000	89991000	127850000	178280000	136410000	124650000	212010000	72134000	100610000	100860000	100860000	138880000	127740000	76237000	82630000	68468000	51997000	19603000	13209000	8713900	180340000	156110000	128100000	136770000	138650000	154650000	142540000	168670000	115830000	90799000	104590000	110590000	135180000	153290000
	TRINITY_DN3156_c1_g1_i10.p3|XP_012753789.1	TRINITY_DN3156_c1_g1_i10.p3|XP_012753789.1	9	9	1	>TRINITY_DN3156_c1_g1_i10.p3|XP_012753789.1	1	9	9	1	38	38	7.6	0	5016100000	5852700000	3869600000	6531700000	7094500000	5405100000	4506100000	8707700000	4210000000	7091600000	5534800000	6024600000	5791900000	5594900000	2906700000	5613300000	5098800000	5188200000	4561100000	3497300000	3071200000	4786500000	5588700000	6093800000	6433200000	5923800000	6320000000	5001300000	7068600000	6394100000	5823700000	4991700000	5876800000	5600800000	6009700000
	TRINITY_DN8_c2_g1_i4.p1|XP_004342040.1;TRINITY_DN8_c2_g1_i5.p1|XP_004342040.1;TRINITY_DN8_c2_g1_i2.p1|XP_004342040.1;TRINITY_DN6196_c1_g1_i2.p1;TRINITY_DN6196_c1_g1_i1.p5;TRINITY_DN349_c0_g1_i11.p1	TRINITY_DN8_c2_g1_i4.p1|XP_004342040.1;TRINITY_DN8_c2_g1_i5.p1|XP_004342040.1;TRINITY_DN8_c2_g1_i2.p1|XP_004342040.1	8;8;8;2;1;1	8;8;8;2;1;1	3;3;3;2;1;0	>TRINITY_DN8_c2_g1_i4.p1|XP_004342040.1;>TRINITY_DN8_c2_g1_i5.p1|XP_004342040.1;>TRINITY_DN8_c2_g1_i2.p1|XP_004342040.1	6	8	8	3	15.9	15.9	6	0	6504100	5094700	4866400	7402200	5364000	5666400	8014600	11373000	7656900	5598800	5624700	7565400	4091600	6546500	0	5500200	4565000	5338400	0	0	4232100	0	0	0	0	0	0	0	0	0	0	0	0	0	0
	TRINITY_DN459_c0_g1_i2.p2|XP_004336220.1;TRINITY_DN8576_c1_g2_i3.p2|XP_004336220.1;TRINITY_DN459_c0_g1_i1.p2|XP_004336220.1;TRINITY_DN8576_c1_g2_i4.p1|XP_004336220.1;TRINITY_DN459_c0_g1_i4.p4|XP_004336220.1;TRINITY_DN8576_c1_g2_i2.p1|XP_004336220.1;TRINITY_DN8576_c1_g2_i1.p1|XP_004336220.1;TRINITY_DN459_c0_g1_i6.p1|XP_004336220.1	TRINITY_DN459_c0_g1_i2.p2|XP_004336220.1;TRINITY_DN8576_c1_g2_i3.p2|XP_004336220.1;TRINITY_DN459_c0_g1_i1.p2|XP_004336220.1;TRINITY_DN8576_c1_g2_i4.p1|XP_004336220.1;TRINITY_DN459_c0_g1_i4.p4|XP_004336220.1	9;9;9;7;5;4;4;4	9;9;9;7;5;4;4;4	1;1;1;0;1;0;0;0	>TRINITY_DN459_c0_g1_i2.p2|XP_004336220.1;>TRINITY_DN8576_c1_g2_i3.p2|XP_004336220.1;>TRINITY_DN459_c0_g1_i1.p2|XP_004336220.1;>TRINITY_DN8576_c1_g2_i4.p1|XP_004336220.1;>TRINITY_DN459_c0_g1_i4.p4|XP_004336220.1	8	9	9	1	33.4	33.4	1.9	0	157540000	119280000	153540000	150930000	146850000	110990000	174900000	187440000	159050000	90185000	108800000	104800000	131790000	145830000	141670000	43356000	50717000	46790000	129840000	113660000	88227000	833100000	589130000	1077100000	727740000	592530000	873170000	860480000	728580000	1110700000	572020000	628750000	687600000	741140000	831890000
	TRINITY_DN10702_c0_g3_i3.p1|XP_004332883.1;TRINITY_DN10702_c0_g3_i1.p1|XP_004332883.1;TRINITY_DN265_c1_g1_i2.p1|XP_004332883.1;TRINITY_DN265_c1_g1_i1.p1|XP_004332883.1	TRINITY_DN10702_c0_g3_i3.p1|XP_004332883.1;TRINITY_DN10702_c0_g3_i1.p1|XP_004332883.1;TRINITY_DN265_c1_g1_i2.p1|XP_004332883.1;TRINITY_DN265_c1_g1_i1.p1|XP_004332883.1	4;4;4;3	1;1;1;0	1;1;1;0	>TRINITY_DN10702_c0_g3_i3.p1|XP_004332883.1;>TRINITY_DN10702_c0_g3_i1.p1|XP_004332883.1;>TRINITY_DN265_c1_g1_i2.p1|XP_004332883.1;>TRINITY_DN265_c1_g1_i1.p1|XP_004332883.1	4	4	1	1	43.5	10.7	10.7	0.0041347	0	0	0	22718000	0	0	0	0	0	20357000	0	0	0	0	0	0	0	0	0	0	0	0	0	0	0	0	0	0	0	0	17238000	0	0	0	0
	TRINITY_DN4731_c0_g1_i17.p1|XP_004344842.1;TRINITY_DN2028_c0_g1_i1.p1|XP_004344842.1;TRINITY_DN2028_c0_g1_i14.p1|XP_004344842.1;TRINITY_DN2028_c0_g1_i6.p1|XP_004344842.1;TRINITY_DN4731_c0_g1_i1.p1|XP_004344842.1;TRINITY_DN4731_c0_g1_i1.p2|XP_004344842.1;TRINITY_DN4731_c0_g1_i13.p2|XP_004344842.1;TRINITY_DN2028_c0_g1_i13.p2|XP_004344842.1;TRINITY_DN4731_c0_g1_i10.p2|XP_004344842.1;TRINITY_DN4731_c…	TRINITY_DN4731_c0_g1_i17.p1|XP_004344842.1;TRINITY_DN2028_c0_g1_i1.p1|XP_004344842.1;TRINITY_DN2028_c0_g1_i14.p1|XP_004344842.1;TRINITY_DN2028_c0_g1_i6.p1|XP_004344842.1;TRINITY_DN4731_c0_g1_i1.p1|XP_004344842.1	38;34;29;29;20;12;10;7;7;3;2;2	38;34;29;29;20;12;10;7;7;3;2;2	6;6;6;4;6;0;0;0;0;0;0;0	>TRINITY_DN4731_c0_g1_i17.p1|XP_004344842.1;>TRINITY_DN2028_c0_g1_i1.p1|XP_004344842.1;>TRINITY_DN2028_c0_g1_i14.p1|XP_004344842.1;>TRINITY_DN2028_c0_g1_i6.p1|XP_004344842.1;>TRINITY_DN4731_c0_g1_i1.p1|XP_004344842.1	12	38	38	6	60.6	60.6	12.7	0	877380000	1372500000	717850000	934630000	1230000000	924100000	819490000	1183500000	1084300000	1008300000	861630000	772190000	942520000	1028400000	614300000	595360000	469750000	599190000	947050000	795850000	706670000	739990000	773140000	912050000	1002500000	1158800000	1288500000	746410000	739420000	942510000	731770000	726390000	710060000	953220000	1052500000
	TRINITY_DN10721_c0_g1_i19.p1|XP_003284887.1;TRINITY_DN10721_c0_g1_i2.p1|XP_003284887.1;TRINITY_DN1856_c0_g1_i24.p1|KYQ88854.1;TRINITY_DN10721_c0_g1_i3.p1|XP_003284887.1;TRINITY_DN1856_c0_g1_i34.p1|XP_003284887.1;TRINITY_DN10721_c0_g1_i11.p1|XP_020437503.1;TRINITY_DN1856_c0_g1_i15.p5|XP_020437503.1;TRINITY_DN10721_c0_g1_i14.p1|XP_020437503.1;TRINITY_DN10721_c0_g1_i15.p1|XP_020437503.1;TRINITY_DN10…	TRINITY_DN10721_c0_g1_i19.p1|XP_003284887.1;TRINITY_DN10721_c0_g1_i2.p1|XP_003284887.1;TRINITY_DN1856_c0_g1_i24.p1|KYQ88854.1;TRINITY_DN10721_c0_g1_i3.p1|XP_003284887.1;TRINITY_DN1856_c0_g1_i34.p1|XP_003284887.1;TRINITY_DN10721_c0_g1_i11.p1|XP_020437503.1;TRINITY_DN1856_c0_g1_i15.p5|XP_020437503.1;TRINITY_DN10721_c0_g1_i14.p1|XP_020437503.1;TRINITY_DN10721_c0_g1_i15.p1|XP_020437503.1;TRINITY_DN10…	3;3;3;3;3;2;2;2;2;2;2;2;2;2;2;1;1;1;1;1;1;1;1;1;1;1	3;3;3;3;3;2;2;2;2;2;2;2;2;2;2;1;1;1;1;1;1;1;1;1;1;1	3;3;3;3;3;2;2;2;2;2;2;2;2;2;2;1;1;1;1;1;1;1;1;1;1;1	>TRINITY_DN10721_c0_g1_i19.p1|XP_003284887.1;>TRINITY_DN10721_c0_g1_i2.p1|XP_003284887.1;>TRINITY_DN1856_c0_g1_i24.p1|KYQ88854.1;>TRINITY_DN10721_c0_g1_i3.p1|XP_003284887.1;>TRINITY_DN1856_c0_g1_i34.p1|XP_003284887.1;>TRINITY_DN10721_c0_g1_i11.p1|XP_020437	26	3	3	3	3.9	3.9	3.9	0	4297600	0	0	5527000	0	4222800	0	0	0	6938200	0	7521800	0	0	0	9010200	6245300	0	0	0	0	0	0	0	0	0	0	0	0	0	0	0	0	0	0
	TRINITY_DN2413_c0_g1_i10.p2|XP_004342397.1;TRINITY_DN4381_c0_g1_i21.p2|XP_004342397.1;TRINITY_DN4381_c0_g1_i13.p1|XP_004342397.1;TRINITY_DN2413_c0_g1_i21.p3|XP_004342397.1;TRINITY_DN2413_c0_g1_i2.p3|XP_004342397.1;TRINITY_DN2413_c0_g1_i29.p3|XP_004342397.1;TRINITY_DN2413_c0_g1_i25.p3|XP_004342397.1;TRINITY_DN4381_c0_g1_i9.p1|XP_004342397.1;TRINITY_DN2413_c0_g1_i1.p2|XP_004342397.1;TRINITY_DN2413_…	TRINITY_DN2413_c0_g1_i10.p2|XP_004342397.1;TRINITY_DN4381_c0_g1_i21.p2|XP_004342397.1;TRINITY_DN4381_c0_g1_i13.p1|XP_004342397.1;TRINITY_DN2413_c0_g1_i21.p3|XP_004342397.1;TRINITY_DN2413_c0_g1_i2.p3|XP_004342397.1;TRINITY_DN2413_c0_g1_i29.p3|XP_004342397.1;TRINITY_DN2413_c0_g1_i25.p3|XP_004342397.1;TRINITY_DN4381_c0_g1_i9.p1|XP_004342397.1;TRINITY_DN2413_c0_g1_i1.p2|XP_004342397.1	12;9;7;7;7;7;7;6;6;5;5;5;5;4;4;4;4;4;4;3;2;2;2;2;2;2;1;1;1	12;9;7;7;7;7;7;6;6;5;5;5;5;4;4;4;4;4;4;3;2;2;2;2;2;2;1;1;1	1;1;0;1;1;1;1;0;1;0;0;1;0;0;0;0;0;1;1;0;0;0;0;1;1;1;0;0;0	>TRINITY_DN2413_c0_g1_i10.p2|XP_004342397.1;>TRINITY_DN4381_c0_g1_i21.p2|XP_004342397.1;>TRINITY_DN4381_c0_g1_i13.p1|XP_004342397.1;>TRINITY_DN2413_c0_g1_i21.p3|XP_004342397.1;>TRINITY_DN2413_c0_g1_i2.p3|XP_004342397.1;>TRINITY_DN2413_c0_g1_i29.p3|XP_00434	29	12	12	1	12.7	12.7	1.1	0	18856000	20826000	15042000	32568000	40886000	26717000	19935000	21261000	15193000	14387000	26829000	13950000	15759000	13745000	8900500	14364000	14820000	4847800	24530000	6155100	4904300	17955000	18362000	20552000	0	0	0	19149000	18258000	18618000	22201000	20400000	14193000	17273000	17331000
	TRINITY_DN2085_c0_g1_i7.p2;TRINITY_DN2085_c0_g1_i3.p2	TRINITY_DN2085_c0_g1_i7.p2;TRINITY_DN2085_c0_g1_i3.p2	24;24	3;3	3;3	>TRINITY_DN2085_c0_g1_i7.p2;>TRINITY_DN2085_c0_g1_i3.p2	2	24	3	3	37.5	2.8	2.8	0	30262000	22886000	21725000	47986000	50753000	41884000	36331000	42048000	41500000	58664000	50610000	34878000	14255000	13156000	19132000	47266000	24620000	36714000	41346000	39960000	49855000	38079000	27943000	32345000	44699000	41083000	43523000	38365000	32054000	47402000	46169000	40439000	23853000	29295000	29517000
	TRINITY_DN1123_c0_g1_i9.p1|XP_002676484.1;TRINITY_DN1123_c0_g1_i8.p1|XP_002676484.1;TRINITY_DN1123_c0_g1_i6.p1;TRINITY_DN1123_c0_g1_i10.p1|XP_002676484.1;TRINITY_DN1123_c0_g1_i4.p1|XP_002676484.1;TRINITY_DN1123_c0_g1_i5.p1|XP_002676484.1;TRINITY_DN1123_c0_g1_i3.p1|XP_002676484.1;TRINITY_DN1376_c0_g1_i4.p1|XP_002676484.1;TRINITY_DN1376_c0_g1_i5.p1;TRINITY_DN1376_c0_g1_i3.p1;TRINITY_DN1123_c0_g1_i7…	TRINITY_DN1123_c0_g1_i9.p1|XP_002676484.1;TRINITY_DN1123_c0_g1_i8.p1|XP_002676484.1;TRINITY_DN1123_c0_g1_i6.p1;TRINITY_DN1123_c0_g1_i10.p1|XP_002676484.1;TRINITY_DN1123_c0_g1_i4.p1|XP_002676484.1;TRINITY_DN1123_c0_g1_i5.p1|XP_002676484.1;TRINITY_DN1123_c0_g1_i3.p1|XP_002676484.1;TRINITY_DN1376_c0_g1_i4.p1|XP_002676484.1;TRINITY_DN1376_c0_g1_i5.p1;TRINITY_DN1376_c0_g1_i3.p1;TRINITY_DN1123_c0_g1_i7…	21;20;16;16;16;15;15;14;11;11;11;6;5;4;4;3	21;20;16;16;16;15;15;14;11;11;11;6;5;4;4;3	21;20;16;16;16;15;15;14;11;11;11;6;5;4;4;3	>TRINITY_DN1123_c0_g1_i9.p1|XP_002676484.1;>TRINITY_DN1123_c0_g1_i8.p1|XP_002676484.1;>TRINITY_DN1123_c0_g1_i6.p1;>TRINITY_DN1123_c0_g1_i10.p1|XP_002676484.1;>TRINITY_DN1123_c0_g1_i4.p1|XP_002676484.1;>TRINITY_DN1123_c0_g1_i5.p1|XP_002676484.1;>TRINITY_DN1	16	21	21	21	38.1	38.1	38.1	0	110200000	136130000	111040000	143180000	146620000	175930000	87334000	96471000	91361000	337770000	289260000	338160000	106090000	113810000	35442000	306380000	162900000	323970000	14633000	21797000	13956000	112720000	144450000	142380000	151800000	117270000	158610000	117440000	97573000	136240000	226730000	216400000	263440000	131580000	134980000
	TRINITY_DN446_c0_g1_i21.p1|XP_020427534.1;TRINITY_DN446_c0_g1_i9.p1|XP_020427534.1;TRINITY_DN446_c0_g1_i18.p1|AFD36252.1;TRINITY_DN446_c0_g1_i18.p6|XP_004339862.1;TRINITY_DN446_c0_g1_i12.p12	TRINITY_DN446_c0_g1_i21.p1|XP_020427534.1;TRINITY_DN446_c0_g1_i9.p1|XP_020427534.1;TRINITY_DN446_c0_g1_i18.p1|AFD36252.1	14;13;11;2;1	14;13;11;2;1	14;13;11;2;1	>TRINITY_DN446_c0_g1_i21.p1|XP_020427534.1;>TRINITY_DN446_c0_g1_i9.p1|XP_020427534.1;>TRINITY_DN446_c0_g1_i18.p1|AFD36252.1	5	14	14	14	22.4	22.4	22.4	0	25191000	28859000	25470000	18817000	30260000	37667000	40693000	41229000	58057000	20031000	19026000	0	47927000	53166000	41124000	18383000	11361000	18886000	55787000	39381000	40636000	41278000	46999000	54767000	32643000	41829000	52138000	41058000	32526000	57551000	0	0	0	41530000	43038000
	TRINITY_DN4132_c0_g1_i1.p4|XP_021868542.1	TRINITY_DN4132_c0_g1_i1.p4|XP_021868542.1	2	2	2	>TRINITY_DN4132_c0_g1_i1.p4|XP_021868542.1	1	2	2	2	21	21	21	0.00027137	542510000	376740000	492090000	433520000	618690000	547460000	404730000	449850000	597480000	1010700000	829920000	1184400000	560230000	495310000	144420000	919080000	394500000	1194500000	737960000	603820000	458650000	529510000	346050000	718360000	0	0	0	422490000	369700000	868430000	760030000	661260000	1232600000	560170000	558770000
	TRINITY_DN517_c0_g1_i10.p3|XP_004344886.1;TRINITY_DN5826_c0_g1_i1.p1|XP_004344886.1;TRINITY_DN5826_c0_g1_i12.p2|XP_004344886.1;TRINITY_DN517_c0_g1_i3.p2|XP_004344886.1;TRINITY_DN517_c0_g1_i9.p2|XP_004344886.1;TRINITY_DN5826_c0_g1_i10.p2|XP_004344886.1;TRINITY_DN517_c0_g1_i1.p1|XP_004344886.1;TRINITY_DN5826_c0_g1_i6.p2|XP_004344886.1	TRINITY_DN517_c0_g1_i10.p3|XP_004344886.1;TRINITY_DN5826_c0_g1_i1.p1|XP_004344886.1;TRINITY_DN5826_c0_g1_i12.p2|XP_004344886.1;TRINITY_DN517_c0_g1_i3.p2|XP_004344886.1;TRINITY_DN517_c0_g1_i9.p2|XP_004344886.1;TRINITY_DN5826_c0_g1_i10.p2|XP_004344886.1	17;16;13;13;12;9;6;2	17;16;13;13;12;9;6;2	2;2;2;2;2;2;2;2	>TRINITY_DN517_c0_g1_i10.p3|XP_004344886.1;>TRINITY_DN5826_c0_g1_i1.p1|XP_004344886.1;>TRINITY_DN5826_c0_g1_i12.p2|XP_004344886.1;>TRINITY_DN517_c0_g1_i3.p2|XP_004344886.1;>TRINITY_DN517_c0_g1_i9.p2|XP_004344886.1;>TRINITY_DN5826_c0_g1_i10.p2|XP_004344886.	8	17	17	2	65.5	65.5	3.7	0	398110000	445460000	271360000	366370000	376750000	387010000	319760000	467250000	304840000	213110000	251600000	295850000	263260000	310050000	175040000	215000000	280210000	270960000	321480000	226750000	202900000	279780000	284150000	320630000	298240000	293070000	365330000	257620000	316590000	366050000	317030000	305470000	329580000	271370000	328900000
	TRINITY_DN3851_c0_g1_i1.p1|XP_004333054.1;TRINITY_DN8718_c0_g1_i2.p1|XP_004333054.1;TRINITY_DN3851_c0_g1_i5.p1|XP_004333054.1;TRINITY_DN3851_c0_g1_i7.p1|XP_004333054.1;TRINITY_DN3851_c0_g1_i6.p1|XP_004333054.1	TRINITY_DN3851_c0_g1_i1.p1|XP_004333054.1	30;14;14;10;8	30;14;14;10;8	3;1;2;1;1	>TRINITY_DN3851_c0_g1_i1.p1|XP_004333054.1	5	30	30	3	54.5	54.5	7.4	0	433110000	474750000	341830000	336230000	454000000	415030000	389890000	605940000	409420000	514540000	470000000	452720000	367910000	357090000	223950000	261150000	205810000	217050000	379740000	306590000	265300000	289990000	310850000	439870000	319610000	370690000	461700000	352370000	336360000	474010000	384300000	361890000	459290000	341820000	338800000
	TRINITY_DN7119_c0_g1_i2.p3	TRINITY_DN7119_c0_g1_i2.p3	6	6	6	>TRINITY_DN7119_c0_g1_i2.p3	1	6	6	6	66.4	66.4	66.4	0	643160000	694200000	342750000	608910000	752430000	539820000	547170000	850020000	416750000	822180000	615240000	691920000	671420000	559460000	237690000	545580000	570010000	360670000	321380000	275270000	228170000	571120000	622810000	532730000	562600000	647420000	660720000	524860000	620450000	533640000	658190000	477010000	639220000	666750000	634390000
	TRINITY_DN3142_c1_g1_i18.p1|XP_001625381.1;TRINITY_DN3142_c1_g1_i12.p1|XP_001625381.1;TRINITY_DN3142_c1_g1_i25.p1|XP_001625381.1;TRINITY_DN3142_c1_g1_i37.p1|RUS17714.1;TRINITY_DN3142_c1_g1_i24.p1|XP_001625381.1;TRINITY_DN1019_c5_g1_i8.p1|ORY01713.1;TRINITY_DN1019_c5_g1_i2.p1|ORY01713.1;TRINITY_DN1019_c5_g1_i7.p1|ORY01713.1;TRINITY_DN1019_c5_g1_i4.p2|XP_015276790.1;TRINITY_DN3142_c1_g1_i21.p4|XP_0…	TRINITY_DN3142_c1_g1_i18.p1|XP_001625381.1;TRINITY_DN3142_c1_g1_i12.p1|XP_001625381.1;TRINITY_DN3142_c1_g1_i25.p1|XP_001625381.1;TRINITY_DN3142_c1_g1_i37.p1|RUS17714.1;TRINITY_DN3142_c1_g1_i24.p1|XP_001625381.1;TRINITY_DN1019_c5_g1_i8.p1|ORY01713.1;TRINITY_DN1019_c5_g1_i2.p1|ORY01713.1;TRINITY_DN1019_c5_g1_i7.p1|ORY01713.1	25;25;25;25;25;20;20;18;12;12;12;12;11;7;7;5;5;5;5;3;2;2;2	25;25;25;25;25;20;20;18;12;12;12;12;11;7;7;5;5;5;5;3;2;2;2	25;25;25;25;25;20;20;18;12;12;12;12;11;7;7;5;5;5;5;3;2;2;2	>TRINITY_DN3142_c1_g1_i18.p1|XP_001625381.1;>TRINITY_DN3142_c1_g1_i12.p1|XP_001625381.1;>TRINITY_DN3142_c1_g1_i25.p1|XP_001625381.1;>TRINITY_DN3142_c1_g1_i37.p1|RUS17714.1;>TRINITY_DN3142_c1_g1_i24.p1|XP_001625381.1;>TRINITY_DN1019_c5_g1_i8.p1|ORY01713.1;>	23	25	25	25	16.5	16.5	16.5	0	84171000	82544000	41852000	55129000	97680000	67837000	39157000	74215000	128070000	36819000	15775000	37832000	146610000	93957000	49286000	9772800	4073400	6372900	143630000	89312000	78104000	45774000	41341000	75269000	45900000	64872000	77538000	47181000	48122000	100920000	74730000	0	113160000	98077000	82967000
	TRINITY_DN480_c0_g2_i1.p1|XP_004340327.1;TRINITY_DN184_c0_g1_i14.p1|XP_004340327.1;TRINITY_DN184_c0_g1_i12.p1|PRP83800.1;TRINITY_DN184_c0_g1_i8.p1|XP_004340327.1;TRINITY_DN184_c0_g1_i15.p1|XP_004340327.1;tr|L8GZC0|L8GZC0_ACACA	TRINITY_DN480_c0_g2_i1.p1|XP_004340327.1;TRINITY_DN184_c0_g1_i14.p1|XP_004340327.1;TRINITY_DN184_c0_g1_i12.p1|PRP83800.1	11;11;6;5;5;4	11;11;6;5;5;4	2;2;2;0;0;0	>TRINITY_DN480_c0_g2_i1.p1|XP_004340327.1;>TRINITY_DN184_c0_g1_i14.p1|XP_004340327.1;>TRINITY_DN184_c0_g1_i12.p1|PRP83800.1	6	11	11	2	25.9	25.9	4	0	42745000	45736000	28084000	22047000	38848000	9204500	62563000	52788000	25668000	9543600	8433500	8410100	30667000	31606000	24844000	25930000	25745000	0	14775000	8909400	12992000	40042000	31482000	37437000	34675000	29220000	0	29135000	31023000	32687000	0	0	0	28773000	34184000
	TRINITY_DN1079_c0_g2_i13.p1;TRINITY_DN1079_c0_g2_i16.p1;TRINITY_DN1079_c0_g2_i7.p1;TRINITY_DN1079_c0_g2_i8.p1;TRINITY_DN1079_c0_g2_i9.p1;TRINITY_DN1079_c0_g2_i6.p1;TRINITY_DN4774_c0_g2_i2.p1;TRINITY_DN4774_c0_g2_i7.p1;TRINITY_DN1079_c0_g2_i15.p1;TRINITY_DN1079_c0_g2_i12.p1;TRINITY_DN4774_c0_g2_i3.p1;TRINITY_DN1079_c0_g2_i2.p1;TRINITY_DN4774_c0_g2_i4.p1;TRINITY_DN1079_c0_g2_i4.p1;TRINITY_DN1079_c0…	TRINITY_DN1079_c0_g2_i13.p1;TRINITY_DN1079_c0_g2_i16.p1;TRINITY_DN1079_c0_g2_i7.p1;TRINITY_DN1079_c0_g2_i8.p1;TRINITY_DN1079_c0_g2_i9.p1;TRINITY_DN1079_c0_g2_i6.p1;TRINITY_DN4774_c0_g2_i2.p1;TRINITY_DN4774_c0_g2_i7.p1;TRINITY_DN1079_c0_g2_i15.p1;TRINITY_DN1079_c0_g2_i12.p1;TRINITY_DN4774_c0_g2_i3.p1;TRINITY_DN1079_c0_g2_i2.p1;TRINITY_DN4774_c0_g2_i4.p1;TRINITY_DN1079_c0_g2_i4.p1;TRINITY_DN1079_c0…	1;1;1;1;1;1;1;1;1;1;1;1;1;1;1	1;1;1;1;1;1;1;1;1;1;1;1;1;1;1	1;1;1;1;1;1;1;1;1;1;1;1;1;1;1	>TRINITY_DN1079_c0_g2_i13.p1;>TRINITY_DN1079_c0_g2_i16.p1;>TRINITY_DN1079_c0_g2_i7.p1;>TRINITY_DN1079_c0_g2_i8.p1;>TRINITY_DN1079_c0_g2_i9.p1;>TRINITY_DN1079_c0_g2_i6.p1;>TRINITY_DN4774_c0_g2_i2.p1;>TRINITY_DN4774_c0_g2_i7.p1;>TRINITY_DN1079_c0_g2_i15.p1;>	15	1	1	1	5.1	5.1	5.1	0.00040231	0	0	0	0	0	0	0	0	0	0	0	0	0	0	0	0	0	0	0	0	0	0	0	0	0	0	0	0	0	0	0	0	0	0	0
	TRINITY_DN30_c3_g1_i15.p5|XP_012759525.1;TRINITY_DN5877_c0_g1_i4.p5	TRINITY_DN30_c3_g1_i15.p5|XP_012759525.1	7;3	7;3	7;3	>TRINITY_DN30_c3_g1_i15.p5|XP_012759525.1	2	7	7	7	39.3	39.3	39.3	0	110830000	119480000	47798000	51400000	55427000	85939000	75547000	102570000	59954000	91953000	131060000	99538000	47597000	61343000	87011000	26039000	33580000	26366000	83359000	87631000	95395000	94387000	82539000	71912000	0	0	102330000	82354000	93795000	78804000	78772000	109350000	80362000	78123000	79056000
	TRINITY_DN1493_c1_g1_i1.p2|XP_004353727.1;TRINITY_DN1493_c1_g1_i7.p2|XP_004353727.1;TRINITY_DN4907_c0_g3_i1.p1|XP_004353727.1	TRINITY_DN1493_c1_g1_i1.p2|XP_004353727.1	19;6;5	1;1;1	1;1;1	>TRINITY_DN1493_c1_g1_i1.p2|XP_004353727.1	3	19	1	1	59.8	2.8	2.8	0.0028315	0	0	0	18868000	30241000	9080300	11423000	28310000	5215400	16885000	18795000	6564900	17263000	8795900	0	0	0	0	0	0	0	0	0	0	0	0	0	0	0	0	0	0	0	0	9391300
	TRINITY_DN1084_c0_g1_i54.p2;TRINITY_DN1084_c2_g1_i12.p2|XP_013758642.1;TRINITY_DN1084_c2_g1_i18.p2|GAQ83686.1;TRINITY_DN1084_c0_g1_i42.p2|GAQ83686.1;TRINITY_DN1084_c0_g1_i23.p2|GAQ83686.1;TRINITY_DN1084_c2_g1_i10.p1|GAQ83686.1;TRINITY_DN1084_c0_g1_i2.p1|GAQ83686.1	TRINITY_DN1084_c0_g1_i54.p2;TRINITY_DN1084_c2_g1_i12.p2|XP_013758642.1;TRINITY_DN1084_c2_g1_i18.p2|GAQ83686.1;TRINITY_DN1084_c0_g1_i42.p2|GAQ83686.1;TRINITY_DN1084_c0_g1_i23.p2|GAQ83686.1;TRINITY_DN1084_c2_g1_i10.p1|GAQ83686.1;TRINITY_DN1084_c0_g1_i2.p1|GAQ83686.1	1;1;1;1;1;1;1	1;1;1;1;1;1;1	1;1;1;1;1;1;1	>TRINITY_DN1084_c0_g1_i54.p2;>TRINITY_DN1084_c2_g1_i12.p2|XP_013758642.1;>TRINITY_DN1084_c2_g1_i18.p2|GAQ83686.1;>TRINITY_DN1084_c0_g1_i42.p2|GAQ83686.1;>TRINITY_DN1084_c0_g1_i23.p2|GAQ83686.1;>TRINITY_DN1084_c2_g1_i10.p1|GAQ83686.1;>TRINITY_DN1084_c0_g1_i	7	1	1	1	9.5	9.5	9.5	0	0	0	0	0	0	0	0	0	0	0	0	0	0	0	0	0	0	0	0	0	0	0	0	0	0	0	0	0	0	0	0	0	0	0	0
	TRINITY_DN1370_c1_g1_i14.p9|XP_019851790.1;TRINITY_DN3758_c0_g1_i20.p4|XP_019851790.1;TRINITY_DN1370_c1_g1_i12.p7|XP_019851790.1;TRINITY_DN1370_c1_g1_i23.p2;TRINITY_DN3758_c0_g1_i17.p5	TRINITY_DN1370_c1_g1_i14.p9|XP_019851790.1;TRINITY_DN3758_c0_g1_i20.p4|XP_019851790.1;TRINITY_DN1370_c1_g1_i12.p7|XP_019851790.1;TRINITY_DN1370_c1_g1_i23.p2	5;5;4;3;1	5;5;4;3;1	5;5;4;3;1	>TRINITY_DN1370_c1_g1_i14.p9|XP_019851790.1;>TRINITY_DN3758_c0_g1_i20.p4|XP_019851790.1;>TRINITY_DN1370_c1_g1_i12.p7|XP_019851790.1;>TRINITY_DN1370_c1_g1_i23.p2	5	5	5	5	48.2	48.2	48.2	0	85821000	81840000	13586000	82083000	95961000	46177000	61849000	100660000	31238000	79817000	77160000	34229000	60341000	57107000	15896000	24164000	50573000	25350000	25917000	12216000	0	80928000	72056000	0	68257000	50680000	64612000	66766000	61290000	75073000	55530000	57361000	47599000	56514000	57409000
	TRINITY_DN832_c0_g2_i1.p5|XP_004338085.1	TRINITY_DN832_c0_g2_i1.p5|XP_004338085.1	3	1	1	>TRINITY_DN832_c0_g2_i1.p5|XP_004338085.1	1	3	1	1	23.6	10.1	10.1	0	0	0	0	0	0	0	0	0	0	0	0	0	0	0	0	0	0	0	0	0	0	0	0	0	0	0	0	0	0	0	0	0	0	0	0
	TRINITY_DN156_c0_g1_i12.p1|XP_021596701.1;TRINITY_DN156_c0_g1_i11.p1|XP_021596701.1;TRINITY_DN156_c0_g1_i4.p1|XP_021596701.1;TRINITY_DN29_c0_g1_i14.p1|XP_021596701.1;TRINITY_DN156_c0_g1_i1.p1|XP_001712195.1;TRINITY_DN156_c0_g1_i6.p1|ELW66979.1;TRINITY_DN156_c0_g1_i10.p1|CEG68165.1;TRINITY_DN29_c0_g1_i10.p2|OAQ23306.1;TRINITY_DN20189_c0_g4_i1.p1;TRINITY_DN20189_c0_g1_i3.p2;TRINITY_DN20189_c0_g1_i2…	TRINITY_DN156_c0_g1_i12.p1|XP_021596701.1;TRINITY_DN156_c0_g1_i11.p1|XP_021596701.1;TRINITY_DN156_c0_g1_i4.p1|XP_021596701.1;TRINITY_DN29_c0_g1_i14.p1|XP_021596701.1	17;15;15;14;8;7;5;4;2;2;2;1	17;15;15;14;8;7;5;4;2;2;2;1	2;2;2;2;0;0;0;2;0;0;0;0	>TRINITY_DN156_c0_g1_i12.p1|XP_021596701.1;>TRINITY_DN156_c0_g1_i11.p1|XP_021596701.1;>TRINITY_DN156_c0_g1_i4.p1|XP_021596701.1;>TRINITY_DN29_c0_g1_i14.p1|XP_021596701.1	12	17	17	2	37.8	37.8	5.2	0	977260000	235720000	226940000	262040000	297850000	173310000	233820000	309210000	223240000	292660000	311130000	190350000	229230000	263920000	242010000	120110000	109410000	136560000	273410000	266860000	268750000	265880000	255470000	338930000	309050000	282520000	257230000	276570000	295660000	291480000	281810000	308760000	324270000	279420000	313760000
	TRINITY_DN4786_c0_g1_i4.p2|XP_004334436.1;TRINITY_DN4786_c0_g2_i2.p2|XP_004334436.1;TRINITY_DN4786_c0_g2_i1.p1|XP_004334436.1;TRINITY_DN4786_c0_g1_i2.p2|XP_004334436.1;TRINITY_DN4786_c0_g2_i7.p2|XP_004334436.1;TRINITY_DN4786_c0_g1_i3.p2|XP_004334436.1;TRINITY_DN4786_c0_g2_i3.p5|XP_004334436.1	TRINITY_DN4786_c0_g1_i4.p2|XP_004334436.1;TRINITY_DN4786_c0_g2_i2.p2|XP_004334436.1;TRINITY_DN4786_c0_g2_i1.p1|XP_004334436.1;TRINITY_DN4786_c0_g1_i2.p2|XP_004334436.1;TRINITY_DN4786_c0_g2_i7.p2|XP_004334436.1	15;15;12;9;9;4;2	15;15;12;9;9;4;2	2;2;2;0;0;0;0	>TRINITY_DN4786_c0_g1_i4.p2|XP_004334436.1;>TRINITY_DN4786_c0_g2_i2.p2|XP_004334436.1;>TRINITY_DN4786_c0_g2_i1.p1|XP_004334436.1;>TRINITY_DN4786_c0_g1_i2.p2|XP_004334436.1;>TRINITY_DN4786_c0_g2_i7.p2|XP_004334436.1	7	15	15	2	49.7	49.7	6.5	0	530860000	533110000	305130000	548280000	497920000	377200000	517900000	728470000	350680000	578560000	736730000	646200000	477220000	395740000	290180000	795410000	912870000	751940000	417590000	340500000	299240000	326160000	343270000	245770000	416310000	329480000	399600000	406650000	394100000	281170000	435410000	380240000	447230000	329120000	232140000
	TRINITY_DN1090_c0_g1_i2.p1|XP_004335984.1;TRINITY_DN1090_c0_g1_i14.p1|XP_004335984.1;TRINITY_DN1090_c0_g1_i13.p1|XP_004335984.1;TRINITY_DN1090_c0_g1_i15.p1|XP_004335984.1;TRINITY_DN1090_c1_g4_i1.p1|XP_004335984.1;TRINITY_DN1090_c0_g1_i18.p1|XP_004335984.1;TRINITY_DN1090_c0_g1_i19.p1|XP_004335984.1;TRINITY_DN1090_c0_g1_i11.p1|XP_004335984.1;TRINITY_DN1090_c0_g1_i11.p3|XP_003288873.1;TRINITY_DN1090…	TRINITY_DN1090_c0_g1_i2.p1|XP_004335984.1;TRINITY_DN1090_c0_g1_i14.p1|XP_004335984.1;TRINITY_DN1090_c0_g1_i13.p1|XP_004335984.1;TRINITY_DN1090_c0_g1_i15.p1|XP_004335984.1;TRINITY_DN1090_c1_g4_i1.p1|XP_004335984.1;TRINITY_DN1090_c0_g1_i18.p1|XP_004335984.1	15;15;15;11;11;10;6;6;5;4;4;4;4;2;1	15;15;15;11;11;10;6;6;5;4;4;4;4;2;1	15;15;15;11;11;10;6;6;5;4;4;4;4;2;1	>TRINITY_DN1090_c0_g1_i2.p1|XP_004335984.1;>TRINITY_DN1090_c0_g1_i14.p1|XP_004335984.1;>TRINITY_DN1090_c0_g1_i13.p1|XP_004335984.1;>TRINITY_DN1090_c0_g1_i15.p1|XP_004335984.1;>TRINITY_DN1090_c1_g4_i1.p1|XP_004335984.1;>TRINITY_DN1090_c0_g1_i18.p1|XP_004335	15	15	15	15	11.5	11.5	11.5	0	9814300	5435400	5495800	8561800	6974200	0	3223300	0	4889900	37034000	24997000	37895000	9987000	12498000	10067000	22092000	11920000	18062000	0	9667900	7715300	0	0	0	0	0	0	0	0	0	0	0	0	0	0
	TRINITY_DN2918_c2_g1_i12.p1|XP_004337610.1;TRINITY_DN2918_c2_g1_i9.p1|XP_004337610.1;TRINITY_DN2918_c2_g1_i38.p1|XP_004337610.1;TRINITY_DN2918_c2_g1_i10.p1|XP_004337610.1;TRINITY_DN2918_c2_g1_i40.p1|XP_004337610.1;TRINITY_DN2918_c2_g1_i5.p1|XP_004337610.1;TRINITY_DN1090_c1_g2_i14.p1|XP_004337610.1;TRINITY_DN2918_c2_g1_i19.p1|XP_004337610.1;TRINITY_DN1090_c1_g2_i2.p1|XP_004337610.1;TRINITY_DN2918_…	TRINITY_DN2918_c2_g1_i12.p1|XP_004337610.1;TRINITY_DN2918_c2_g1_i9.p1|XP_004337610.1;TRINITY_DN2918_c2_g1_i38.p1|XP_004337610.1;TRINITY_DN2918_c2_g1_i10.p1|XP_004337610.1;TRINITY_DN2918_c2_g1_i40.p1|XP_004337610.1;TRINITY_DN2918_c2_g1_i5.p1|XP_004337610.1;TRINITY_DN1090_c1_g2_i14.p1|XP_004337610.1;TRINITY_DN2918_c2_g1_i19.p1|XP_004337610.1;TRINITY_DN1090_c1_g2_i2.p1|XP_004337610.1;TRINITY_DN2918_…	11;11;11;11;11;11;11;11;11;9;9;9;7;7;7;6;6;4	11;11;11;11;11;11;11;11;11;9;9;9;7;7;7;6;6;4	1;1;1;1;1;1;1;1;1;1;1;1;1;1;1;1;1;1	>TRINITY_DN2918_c2_g1_i12.p1|XP_004337610.1;>TRINITY_DN2918_c2_g1_i9.p1|XP_004337610.1;>TRINITY_DN2918_c2_g1_i38.p1|XP_004337610.1;>TRINITY_DN2918_c2_g1_i10.p1|XP_004337610.1;>TRINITY_DN2918_c2_g1_i40.p1|XP_004337610.1;>TRINITY_DN2918_c2_g1_i5.p1|XP_004337	18	11	11	1	11.8	11.8	1.2	0	11247000	20270000	18603000	0	0	0	9724000	6964400	16158000	20978000	16892000	18648000	23552000	15873000	19703000	38865000	12623000	38131000	0	16262000	0	0	0	0	0	0	0	0	0	0	0	0	0	0	0
	TRINITY_DN2062_c0_g1_i1.p1|XP_004340373.1;TRINITY_DN2062_c0_g1_i4.p1|XP_004340373.1;TRINITY_DN2062_c0_g1_i6.p2|XP_004340373.1;TRINITY_DN2062_c0_g2_i8.p2|XP_004340373.1;TRINITY_DN2062_c0_g2_i5.p1|XP_004340373.1;TRINITY_DN2062_c0_g2_i15.p1|XP_004340373.1;TRINITY_DN2062_c0_g2_i1.p2|XP_004340373.1;TRINITY_DN2062_c0_g1_i5.p2|XP_004340373.1;TRINITY_DN2062_c0_g2_i9.p4|XP_004340373.1;TRINITY_DN2062_c0_g2…	TRINITY_DN2062_c0_g1_i1.p1|XP_004340373.1;TRINITY_DN2062_c0_g1_i4.p1|XP_004340373.1;TRINITY_DN2062_c0_g1_i6.p2|XP_004340373.1;TRINITY_DN2062_c0_g2_i8.p2|XP_004340373.1;TRINITY_DN2062_c0_g2_i5.p1|XP_004340373.1;TRINITY_DN2062_c0_g2_i15.p1|XP_004340373.1;TRINITY_DN2062_c0_g2_i1.p2|XP_004340373.1;TRINITY_DN2062_c0_g1_i5.p2|XP_004340373.1	9;9;8;5;5;5;5;5;4;4;4;3;3;3	9;9;8;5;5;5;5;5;4;4;4;3;3;3	5;5;5;2;2;2;2;2;2;2;2;2;2;2	>TRINITY_DN2062_c0_g1_i1.p1|XP_004340373.1;>TRINITY_DN2062_c0_g1_i4.p1|XP_004340373.1;>TRINITY_DN2062_c0_g1_i6.p2|XP_004340373.1;>TRINITY_DN2062_c0_g2_i8.p2|XP_004340373.1;>TRINITY_DN2062_c0_g2_i5.p1|XP_004340373.1;>TRINITY_DN2062_c0_g2_i15.p1|XP_004340373	14	9	9	5	31.5	31.5	16.1	0	24581000	20230000	22661000	41672000	44278000	33984000	32521000	41441000	37678000	8731400	10733000	13478000	34993000	28456000	29564000	7875800	9707400	0	13549000	11087000	11584000	28362000	21289000	32550000	41269000	34622000	39663000	27345000	26047000	37096000	0	0	0	27286000	31905000
	TRINITY_DN12_c0_g1_i10.p2|XP_004349651.1;TRINITY_DN12_c0_g1_i11.p2|XP_004349651.1;TRINITY_DN12_c0_g1_i22.p4|XP_004349651.1;TRINITY_DN17_c2_g1_i1.p1|XP_004349651.1	TRINITY_DN12_c0_g1_i10.p2|XP_004349651.1;TRINITY_DN12_c0_g1_i11.p2|XP_004349651.1;TRINITY_DN12_c0_g1_i22.p4|XP_004349651.1;TRINITY_DN17_c2_g1_i1.p1|XP_004349651.1	8;8;5;5	8;8;5;5	2;2;0;2	>TRINITY_DN12_c0_g1_i10.p2|XP_004349651.1;>TRINITY_DN12_c0_g1_i11.p2|XP_004349651.1;>TRINITY_DN12_c0_g1_i22.p4|XP_004349651.1;>TRINITY_DN17_c2_g1_i1.p1|XP_004349651.1	4	8	8	2	21.7	21.7	4.9	0	0	2912500	2041700	17306000	19727000	13745000	13228000	12911000	10190000	14601000	16194000	9765100	8054400	12424000	9161500	4386600	3161700	0	14358000	9486800	6461400	0	0	0	43311000	33808000	43122000	21973000	12046000	29308000	36974000	42264000	35070000	33711000	42860000
	TRINITY_DN4302_c0_g1_i9.p1|XP_003287838.1;TRINITY_DN4302_c0_g1_i8.p1|XP_003287838.1;TRINITY_DN3679_c0_g1_i13.p1|XP_003287838.1;TRINITY_DN3679_c0_g1_i4.p1|XP_003287838.1;TRINITY_DN4302_c0_g1_i2.p1|XP_003287838.1;TRINITY_DN3679_c0_g1_i7.p1|PRP83647.1;TRINITY_DN3679_c0_g1_i1.p1|XP_003287838.1;TRINITY_DN4302_c0_g1_i5.p2|PRP83647.1;TRINITY_DN3679_c0_g1_i12.p1|PRP83647.1;TRINITY_DN4302_c0_g1_i6.p1|XP_0…	TRINITY_DN4302_c0_g1_i9.p1|XP_003287838.1;TRINITY_DN4302_c0_g1_i8.p1|XP_003287838.1;TRINITY_DN3679_c0_g1_i13.p1|XP_003287838.1;TRINITY_DN3679_c0_g1_i4.p1|XP_003287838.1;TRINITY_DN4302_c0_g1_i2.p1|XP_003287838.1;TRINITY_DN3679_c0_g1_i7.p1|PRP83647.1	16;16;15;14;13;10;7;6;5;4;3;2;2;2;1;1;1;1;1;1;1	16;16;15;14;13;10;7;6;5;4;3;2;2;2;1;1;1;1;1;1;1	16;16;15;14;13;10;7;6;5;4;3;2;2;2;1;1;1;1;1;1;1	>TRINITY_DN4302_c0_g1_i9.p1|XP_003287838.1;>TRINITY_DN4302_c0_g1_i8.p1|XP_003287838.1;>TRINITY_DN3679_c0_g1_i13.p1|XP_003287838.1;>TRINITY_DN3679_c0_g1_i4.p1|XP_003287838.1;>TRINITY_DN4302_c0_g1_i2.p1|XP_003287838.1;>TRINITY_DN3679_c0_g1_i7.p1|PRP83647.1	21	16	16	16	11.4	11.4	11.4	0	926380000	410040000	417080000	9581900	17578000	17993000	239180000	578530000	111940000	50155000	29933000	52252000	35943000	579820000	15915000	6169400	7342000	21585000	31596000	14942000	11116000	215840000	276780000	227750000	131260000	181180000	223190000	150860000	137150000	225090000	208370000	153740000	330540000	236520000	285600000
	TRINITY_DN3396_c0_g1_i3.p2|XP_004340794.1;TRINITY_DN3396_c0_g1_i1.p8|XP_004340794.1	TRINITY_DN3396_c0_g1_i3.p2|XP_004340794.1	24;9	3;0	3;0	>TRINITY_DN3396_c0_g1_i3.p2|XP_004340794.1	2	24	3	3	72.5	3.4	3.4	0	92766000	79156000	66434000	50713000	53324000	47384000	55196000	84931000	63081000	62157000	62523000	51841000	43696000	56268000	86930000	49291000	30385000	44769000	130390000	106460000	90427000	66388000	60185000	80591000	83983000	71617000	90454000	49920000	62808000	73646000	87135000	83873000	0	64700000	89974000
	TRINITY_DN3665_c0_g1_i18.p1|XP_004341782.1;TRINITY_DN1093_c0_g2_i3.p1|XP_004341782.1;TRINITY_DN1093_c0_g2_i8.p1|XP_004341782.1;TRINITY_DN1093_c0_g2_i2.p1|XP_004341782.1;TRINITY_DN1093_c0_g2_i7.p1|XP_004341782.1;TRINITY_DN3665_c0_g1_i16.p1|XP_004341782.1;TRINITY_DN3665_c0_g1_i23.p1|XP_004341782.1;TRINITY_DN1093_c0_g2_i1.p1|XP_004341782.1;TRINITY_DN1093_c0_g2_i5.p1|XP_004341782.1;TRINITY_DN3665_c0_…	TRINITY_DN3665_c0_g1_i18.p1|XP_004341782.1;TRINITY_DN1093_c0_g2_i3.p1|XP_004341782.1;TRINITY_DN1093_c0_g2_i8.p1|XP_004341782.1;TRINITY_DN1093_c0_g2_i2.p1|XP_004341782.1;TRINITY_DN1093_c0_g2_i7.p1|XP_004341782.1;TRINITY_DN3665_c0_g1_i16.p1|XP_004341782.1;TRINITY_DN3665_c0_g1_i23.p1|XP_004341782.1;TRINITY_DN1093_c0_g2_i1.p1|XP_004341782.1;TRINITY_DN1093_c0_g2_i5.p1|XP_004341782.1;TRINITY_DN3665_c0_…	1;1;1;1;1;1;1;1;1;1;1;1;1	1;1;1;1;1;1;1;1;1;1;1;1;1	1;1;1;1;1;1;1;1;1;1;1;1;1	>TRINITY_DN3665_c0_g1_i18.p1|XP_004341782.1;>TRINITY_DN1093_c0_g2_i3.p1|XP_004341782.1;>TRINITY_DN1093_c0_g2_i8.p1|XP_004341782.1;>TRINITY_DN1093_c0_g2_i2.p1|XP_004341782.1;>TRINITY_DN1093_c0_g2_i7.p1|XP_004341782.1;>TRINITY_DN3665_c0_g1_i16.p1|XP_00434178	13	1	1	1	6.6	6.6	6.6	0	0	0	0	0	0	0	0	0	0	0	0	0	0	0	0	0	0	0	0	0	0	0	0	0	0	0	0	0	0	0	0	0	0	0	0
	TRINITY_DN1307_c0_g1_i3.p1|XP_004334883.1;TRINITY_DN497_c0_g1_i25.p1|XP_004334883.1;TRINITY_DN497_c0_g1_i37.p1|XP_004334883.1;TRINITY_DN1307_c0_g1_i1.p1|XP_004334883.1;TRINITY_DN1307_c0_g1_i2.p4|XP_004334883.1;TRINITY_DN497_c0_g1_i19.p1|XP_004334883.1;TRINITY_DN497_c0_g1_i37.p4|XP_004334883.1;TRINITY_DN1307_c0_g1_i2.p3|XP_004334883.1;TRINITY_DN497_c0_g1_i52.p7|XP_004334883.1	TRINITY_DN1307_c0_g1_i3.p1|XP_004334883.1;TRINITY_DN497_c0_g1_i25.p1|XP_004334883.1;TRINITY_DN497_c0_g1_i37.p1|XP_004334883.1	30;25;20;14;5;5;5;4;1	30;25;20;14;5;5;5;4;1	2;2;1;2;1;1;1;1;1	>TRINITY_DN1307_c0_g1_i3.p1|XP_004334883.1;>TRINITY_DN497_c0_g1_i25.p1|XP_004334883.1;>TRINITY_DN497_c0_g1_i37.p1|XP_004334883.1	9	30	30	2	42.2	42.2	4.3	0	1006200000	1263100000	739480000	806260000	1123900000	781360000	955050000	1267300000	886420000	851710000	856750000	726590000	1224100000	1229400000	797650000	495960000	484150000	637500000	1266300000	906000000	803550000	848400000	918040000	982100000	727150000	863630000	763880000	794560000	791220000	951250000	652320000	688340000	616060000	933130000	1009100000
	TRINITY_DN3832_c0_g2_i11.p3|XP_004351613.1;tr|L8GE82|L8GE82_ACACA	TRINITY_DN3832_c0_g2_i11.p3|XP_004351613.1	27;2	25;2	25;2	>TRINITY_DN3832_c0_g2_i11.p3|XP_004351613.1	2	27	25	25	48.7	46.8	46.8	0	407940000	389940000	319810000	301140000	382950000	358760000	274400000	302620000	316780000	302890000	342010000	275420000	286460000	309340000	231890000	144130000	131890000	133120000	181530000	133590000	199310000	345750000	319760000	346370000	297450000	322670000	413730000	264900000	246170000	354680000	303390000	300280000	319560000	244430000	303560000
	TRINITY_DN11_c0_g1_i11.p1|XP_004353445.1;TRINITY_DN11_c0_g1_i15.p1|XP_004353445.1	TRINITY_DN11_c0_g1_i11.p1|XP_004353445.1;TRINITY_DN11_c0_g1_i15.p1|XP_004353445.1	9;8	1;0	1;0	>TRINITY_DN11_c0_g1_i11.p1|XP_004353445.1;>TRINITY_DN11_c0_g1_i15.p1|XP_004353445.1	2	9	1	1	15.5	2.8	2.8	0	0	0	0	0	0	0	0	0	0	0	0	0	0	0	0	0	0	0	0	0	0	0	0	0	0	0	0	0	0	0	0	0	0	0	0
	TRINITY_DN8194_c1_g1_i1.p1|XP_004335145.1;TRINITY_DN8194_c1_g1_i6.p1|XP_004335145.1;TRINITY_DN8194_c1_g3_i5.p1|XP_004335145.1;TRINITY_DN8194_c1_g1_i7.p1|XP_004335145.1;TRINITY_DN8194_c1_g1_i4.p1|XP_004335145.1;TRINITY_DN8194_c1_g1_i10.p1|XP_004335145.1;TRINITY_DN8194_c1_g1_i12.p1|XP_004335145.1;TRINITY_DN8194_c1_g1_i5.p1|XP_004335145.1;TRINITY_DN8194_c1_g3_i2.p1|XP_004335145.1;TRINITY_DN8194_c1_g…	TRINITY_DN8194_c1_g1_i1.p1|XP_004335145.1;TRINITY_DN8194_c1_g1_i6.p1|XP_004335145.1;TRINITY_DN8194_c1_g3_i5.p1|XP_004335145.1;TRINITY_DN8194_c1_g1_i7.p1|XP_004335145.1;TRINITY_DN8194_c1_g1_i4.p1|XP_004335145.1;TRINITY_DN8194_c1_g1_i10.p1|XP_004335145.1;TRINITY_DN8194_c1_g1_i12.p1|XP_004335145.1;TRINITY_DN8194_c1_g1_i5.p1|XP_004335145.1	26;24;23;20;19;19;19;18;12;12;10;10;10;8;7;3	26;24;23;20;19;19;19;18;12;12;10;10;10;8;7;3	26;24;23;20;19;19;19;18;12;12;10;10;10;8;7;3	>TRINITY_DN8194_c1_g1_i1.p1|XP_004335145.1;>TRINITY_DN8194_c1_g1_i6.p1|XP_004335145.1;>TRINITY_DN8194_c1_g3_i5.p1|XP_004335145.1;>TRINITY_DN8194_c1_g1_i7.p1|XP_004335145.1;>TRINITY_DN8194_c1_g1_i4.p1|XP_004335145.1;>TRINITY_DN8194_c1_g1_i10.p1|XP_004335145	16	26	26	26	37.7	37.7	37.7	0	178890000	178450000	130200000	156670000	163870000	205400000	141020000	157330000	135000000	224180000	147460000	206230000	146630000	133530000	104800000	72491000	21960000	80005000	78072000	101510000	67467000	125550000	144850000	160320000	125530000	100600000	187300000	79493000	94752000	120400000	150610000	115300000	255400000	127860000	131060000
	TRINITY_DN5466_c0_g2_i5.p2;TRINITY_DN1101_c4_g1_i1.p1|PRP88270.1;TRINITY_DN5466_c0_g2_i24.p1|PRP88270.1;TRINITY_DN1101_c4_g1_i11.p1|KYR01271.1;TRINITY_DN1101_c4_g1_i3.p1|XP_004342524.1;TRINITY_DN1101_c4_g1_i9.p1|XP_004342524.1;TRINITY_DN1101_c4_g1_i8.p1|XP_004342524.1;TRINITY_DN5466_c0_g2_i30.p3;TRINITY_DN1101_c4_g1_i5.p2;TRINITY_DN5466_c0_g2_i30.p1|XP_004342524.1	TRINITY_DN5466_c0_g2_i5.p2;TRINITY_DN1101_c4_g1_i1.p1|PRP88270.1;TRINITY_DN5466_c0_g2_i24.p1|PRP88270.1;TRINITY_DN1101_c4_g1_i11.p1|KYR01271.1;TRINITY_DN1101_c4_g1_i3.p1|XP_004342524.1;TRINITY_DN1101_c4_g1_i9.p1|XP_004342524.1;TRINITY_DN1101_c4_g1_i8.p1|XP_004342524.1;TRINITY_DN5466_c0_g2_i30.p3;TRINITY_DN1101_c4_g1_i5.p2;TRINITY_DN5466_c0_g2_i30.p1|XP_004342524.1	2;2;2;2;2;2;2;1;1;1	2;2;2;2;2;2;2;1;1;1	1;1;1;1;1;1;1;1;1;0	>TRINITY_DN5466_c0_g2_i5.p2;>TRINITY_DN1101_c4_g1_i1.p1|PRP88270.1;>TRINITY_DN5466_c0_g2_i24.p1|PRP88270.1;>TRINITY_DN1101_c4_g1_i11.p1|KYR01271.1;>TRINITY_DN1101_c4_g1_i3.p1|XP_004342524.1;>TRINITY_DN1101_c4_g1_i9.p1|XP_004342524.1;>TRINITY_DN1101_c4_g1_i	10	2	2	1	12.4	12.4	8.9	0	0	0	0	0	0	0	0	0	0	0	0	0	0	0	0	0	0	0	0	0	0	0	0	0	0	0	0	0	0	0	0	0	0	0	0
	TRINITY_DN1101_c5_g1_i2.p1|XP_004336484.1;TRINITY_DN1076_c3_g1_i3.p7|XP_004336484.1;TRINITY_DN1101_c5_g1_i9.p6|XP_004336484.1;TRINITY_DN1076_c3_g1_i6.p2|XP_004336484.1;TRINITY_DN6045_c0_g1_i1.p1	TRINITY_DN1101_c5_g1_i2.p1|XP_004336484.1;TRINITY_DN1076_c3_g1_i3.p7|XP_004336484.1	10;5;4;4;1	1;0;0;0;0	1;0;0;0;0	>TRINITY_DN1101_c5_g1_i2.p1|XP_004336484.1;>TRINITY_DN1076_c3_g1_i3.p7|XP_004336484.1	5	10	1	1	28.5	5.9	5.9	0	0	0	0	17271000	27705000	0	0	0	0	0	0	0	30150000	23301000	0	0	0	0	0	0	0	0	0	0	0	0	0	0	0	0	0	0	0	0	24878000
	TRINITY_DN4918_c0_g1_i4.p2|KYQ93777.1;TRINITY_DN1511_c0_g2_i7.p1|KYQ93777.1;TRINITY_DN4918_c0_g1_i2.p3|PRP83857.1;TRINITY_DN1511_c0_g2_i1.p1|PRP83857.1	TRINITY_DN4918_c0_g1_i4.p2|KYQ93777.1;TRINITY_DN1511_c0_g2_i7.p1|KYQ93777.1	11;10;4;3	11;10;4;3	1;1;1;1	>TRINITY_DN4918_c0_g1_i4.p2|KYQ93777.1;>TRINITY_DN1511_c0_g2_i7.p1|KYQ93777.1	4	11	11	1	29.5	29.5	6.2	0	43926000	51927000	37728000	39290000	83129000	33519000	31663000	44068000	29876000	145120000	157420000	100700000	33474000	35333000	22135000	31409000	38482000	29044000	39268000	31590000	16723000	33889000	37283000	66948000	61247000	102460000	70715000	56202000	51557000	67434000	133100000	124120000	124060000	45460000	53684000
	TRINITY_DN6449_c0_g1_i7.p4	TRINITY_DN6449_c0_g1_i7.p4	7	4	4	>TRINITY_DN6449_c0_g1_i7.p4	1	7	4	4	83.7	44	44	0	71355000	43373000	30349000	92337000	72126000	83370000	37397000	56719000	51377000	72528000	87258000	95694000	43240000	42206000	56532000	51766000	38376000	54415000	112170000	78439000	95487000	0	0	0	784770000	0	0	0	0	0	478650000	0	31529000	0	0
	TRINITY_DN763_c0_g1_i1.p4|XP_004333982.1;TRINITY_DN763_c0_g1_i18.p4|XP_004333982.1;TRINITY_DN2461_c0_g1_i14.p2|XP_004333982.1;TRINITY_DN2461_c0_g1_i11.p2|XP_004333982.1	TRINITY_DN763_c0_g1_i1.p4|XP_004333982.1;TRINITY_DN763_c0_g1_i18.p4|XP_004333982.1;TRINITY_DN2461_c0_g1_i14.p2|XP_004333982.1;TRINITY_DN2461_c0_g1_i11.p2|XP_004333982.1	13;12;12;12	13;12;12;12	2;2;2;2	>TRINITY_DN763_c0_g1_i1.p4|XP_004333982.1;>TRINITY_DN763_c0_g1_i18.p4|XP_004333982.1;>TRINITY_DN2461_c0_g1_i14.p2|XP_004333982.1;>TRINITY_DN2461_c0_g1_i11.p2|XP_004333982.1	4	13	13	2	36.9	36.9	6	0	40832000	43431000	36135000	14434000	32582000	12050000	9723400	15897000	2281400	18882000	19530000	25310000	34493000	28157000	13529000	23298000	14154000	30482000	24314000	29459000	24464000	25975000	21881000	33936000	20312000	41529000	18529000	23333000	27664000	0	35261000	22434000	36967000	25219000	18577000
	TRINITY_DN2633_c1_g2_i1.p2|XP_004336842.1	TRINITY_DN2633_c1_g2_i1.p2|XP_004336842.1	15	15	1	>TRINITY_DN2633_c1_g2_i1.p2|XP_004336842.1	1	15	15	1	34	34	3.7	0	26291000	34654000	29180000	64898000	83051000	31657000	42972000	95141000	55472000	27902000	31334000	24495000	46221000	26836000	23536000	25066000	45548000	7506300	34942000	58540000	43547000	32816000	43427000	53971000	51422000	45698000	44180000	35181000	43126000	62914000	47798000	52134000	0	44265000	45566000
	TRINITY_DN1105_c0_g1_i10.p2|XP_004353625.1;TRINITY_DN1105_c0_g1_i12.p1|XP_004353625.1;TRINITY_DN1105_c0_g1_i19.p7|XP_004353625.1	TRINITY_DN1105_c0_g1_i10.p2|XP_004353625.1;TRINITY_DN1105_c0_g1_i12.p1|XP_004353625.1	28;27;10	1;1;1	1;1;1	>TRINITY_DN1105_c0_g1_i10.p2|XP_004353625.1;>TRINITY_DN1105_c0_g1_i12.p1|XP_004353625.1	3	28	1	1	82	5	5	0.00013931	45432000	35148000	14191000	0	0	0	31210000	36506000	23855000	85557000	86066000	0	25537000	29982000	2035300	154240000	127940000	184550000	24744000	9113000	4052100	0	0	0	0	0	0	0	0	0	0	0	0	0	0
	TRINITY_DN715_c1_g1_i11.p2|XP_004337498.1;TRINITY_DN2724_c0_g1_i2.p1|XP_004337498.1;TRINITY_DN715_c1_g1_i7.p2|XP_004337498.1;TRINITY_DN2724_c0_g1_i1.p1|XP_004337498.1	TRINITY_DN715_c1_g1_i11.p2|XP_004337498.1;TRINITY_DN2724_c0_g1_i2.p1|XP_004337498.1;TRINITY_DN715_c1_g1_i7.p2|XP_004337498.1;TRINITY_DN2724_c0_g1_i1.p1|XP_004337498.1	1;1;1;1	1;1;1;1	1;1;1;1	>TRINITY_DN715_c1_g1_i11.p2|XP_004337498.1;>TRINITY_DN2724_c0_g1_i2.p1|XP_004337498.1;>TRINITY_DN715_c1_g1_i7.p2|XP_004337498.1;>TRINITY_DN2724_c0_g1_i1.p1|XP_004337498.1	4	1	1	1	7.1	7.1	7.1	0.00014945	0	0	0	0	0	0	4320500	7577300	5355500	0	0	0	9213100	0	3934000	0	0	0	6844500	4622400	0	0	0	0	0	0	0	0	0	0	0	0	0	0	0
	TRINITY_DN1106_c0_g1_i16.p6	TRINITY_DN1106_c0_g1_i16.p6	2	2	2	>TRINITY_DN1106_c0_g1_i16.p6	1	2	2	2	18.6	18.6	18.6	0.0072404	0	0	0	0	0	0	0	0	0	0	0	0	0	0	0	0	21935000	53165000	0	0	0	0	0	0	0	0	0	0	0	0	0	0	0	0	0
	TRINITY_DN1534_c3_g1_i1.p1|XP_004336235.1;TRINITY_DN1534_c3_g2_i1.p1|XP_004336235.1;TRINITY_DN1534_c3_g2_i2.p1|XP_004336235.1	TRINITY_DN1534_c3_g1_i1.p1|XP_004336235.1;TRINITY_DN1534_c3_g2_i1.p1|XP_004336235.1;TRINITY_DN1534_c3_g2_i2.p1|XP_004336235.1	1;1;1	1;1;1	1;1;1	>TRINITY_DN1534_c3_g1_i1.p1|XP_004336235.1;>TRINITY_DN1534_c3_g2_i1.p1|XP_004336235.1;>TRINITY_DN1534_c3_g2_i2.p1|XP_004336235.1	3	1	1	1	6.4	6.4	6.4	0.00039494	0	0	0	0	0	0	0	0	0	0	0	0	0	0	0	0	0	0	0	0	0	0	0	0	0	0	0	0	0	0	0	0	0	0	0
	TRINITY_DN6504_c1_g1_i3.p1|XP_004339918.1;TRINITY_DN6504_c1_g1_i1.p1|XP_004339918.1;TRINITY_DN962_c1_g2_i1.p2|XP_004339918.1;TRINITY_DN962_c1_g2_i9.p2|XP_004339918.1;TRINITY_DN962_c1_g2_i6.p2|XP_004339918.1;tr|L8GY73|L8GY73_ACACA;TRINITY_DN6504_c1_g1_i2.p1|XP_004339918.1	TRINITY_DN6504_c1_g1_i3.p1|XP_004339918.1;TRINITY_DN6504_c1_g1_i1.p1|XP_004339918.1;TRINITY_DN962_c1_g2_i1.p2|XP_004339918.1;TRINITY_DN962_c1_g2_i9.p2|XP_004339918.1;TRINITY_DN962_c1_g2_i6.p2|XP_004339918.1	6;6;6;5;5;2;2	6;6;6;5;5;2;2	6;6;6;5;5;2;2	>TRINITY_DN6504_c1_g1_i3.p1|XP_004339918.1;>TRINITY_DN6504_c1_g1_i1.p1|XP_004339918.1;>TRINITY_DN962_c1_g2_i1.p2|XP_004339918.1;>TRINITY_DN962_c1_g2_i9.p2|XP_004339918.1;>TRINITY_DN962_c1_g2_i6.p2|XP_004339918.1	7	6	6	6	24.8	24.8	24.8	0	4599600	14755000	18152000	16160000	14856000	21042000	16542000	13747000	15994000	0	0	14841000	8649100	18458000	13225000	0	0	0	18468000	18845000	15167000	0	0	0	0	0	0	0	0	0	0	0	0	0	0
	TRINITY_DN8663_c0_g1_i9.p1|XP_027046626.1;TRINITY_DN3587_c0_g1_i3.p1|XP_027046626.1;TRINITY_DN8663_c0_g1_i3.p1|XP_019642033.1;TRINITY_DN8663_c0_g1_i2.p1|XP_027046626.1;TRINITY_DN8663_c0_g1_i1.p1|ORX94019.1;TRINITY_DN3587_c0_g1_i6.p4|XP_007557449.1	TRINITY_DN8663_c0_g1_i9.p1|XP_027046626.1;TRINITY_DN3587_c0_g1_i3.p1|XP_027046626.1;TRINITY_DN8663_c0_g1_i3.p1|XP_019642033.1;TRINITY_DN8663_c0_g1_i2.p1|XP_027046626.1;TRINITY_DN8663_c0_g1_i1.p1|ORX94019.1	14;13;13;11;10;4	1;1;1;0;1;0	1;1;1;0;1;0	>TRINITY_DN8663_c0_g1_i9.p1|XP_027046626.1;>TRINITY_DN3587_c0_g1_i3.p1|XP_027046626.1;>TRINITY_DN8663_c0_g1_i3.p1|XP_019642033.1;>TRINITY_DN8663_c0_g1_i2.p1|XP_027046626.1;>TRINITY_DN8663_c0_g1_i1.p1|ORX94019.1	6	14	1	1	24.4	2.3	2.3	0	0	0	0	0	0	0	0	0	0	0	0	0	0	0	0	0	0	0	0	0	0	0	0	0	0	0	0	0	0	0	0	0	0	0	0
	TRINITY_DN11107_c0_g1_i8.p1|RPA74109.1;TRINITY_DN11107_c0_g1_i9.p1|RPA74109.1;TRINITY_DN11107_c0_g1_i3.p1|RPA74109.1;TRINITY_DN11107_c0_g1_i14.p1|RPA74109.1;TRINITY_DN302_c0_g2_i10.p1|RDD39738.1;TRINITY_DN11107_c0_g1_i19.p3|XP_012753991.1;TRINITY_DN11107_c0_g1_i16.p3|RMD43596.1;TRINITY_DN11107_c0_g2_i7.p1|XP_012753991.1;TRINITY_DN11107_c0_g1_i11.p3|XP_012753991.1;TRINITY_DN11107_c0_g2_i5.p1|XP_01…	TRINITY_DN11107_c0_g1_i8.p1|RPA74109.1;TRINITY_DN11107_c0_g1_i9.p1|RPA74109.1;TRINITY_DN11107_c0_g1_i3.p1|RPA74109.1;TRINITY_DN11107_c0_g1_i14.p1|RPA74109.1;TRINITY_DN302_c0_g2_i10.p1|RDD39738.1;TRINITY_DN11107_c0_g1_i19.p3|XP_012753991.1;TRINITY_DN11107_c0_g1_i16.p3|RMD43596.1;TRINITY_DN11107_c0_g2_i7.p1|XP_012753991.1;TRINITY_DN11107_c0_g1_i11.p3|XP_012753991.1;TRINITY_DN11107_c0_g2_i5.p1|XP_01…	2;2;2;2;1;1;1;1;1;1;1;1;1;1;1;1;1;1;1;1;1;1	2;2;2;2;1;1;1;1;1;1;1;1;1;1;1;1;1;1;1;1;1;1	2;2;2;2;1;1;1;1;1;1;1;1;1;1;1;1;1;1;1;1;1;1	>TRINITY_DN11107_c0_g1_i8.p1|RPA74109.1;>TRINITY_DN11107_c0_g1_i9.p1|RPA74109.1;>TRINITY_DN11107_c0_g1_i3.p1|RPA74109.1;>TRINITY_DN11107_c0_g1_i14.p1|RPA74109.1;>TRINITY_DN302_c0_g2_i10.p1|RDD39738.1;>TRINITY_DN11107_c0_g1_i19.p3|XP_012753991.1;>TRINITY_DN	22	2	2	2	8.3	8.3	8.3	0	0	0	0	0	0	0	0	0	0	0	0	0	0	0	0	0	0	0	0	0	0	0	0	0	0	0	0	0	0	0	0	0	0	0	0
	TRINITY_DN2730_c0_g1_i13.p4|XP_009055811.1;TRINITY_DN2730_c0_g1_i10.p2|XP_009055811.1;TRINITY_DN2730_c0_g1_i8.p1|XP_018621518.1;TRINITY_DN2730_c0_g1_i2.p1|XP_017362081.1;TRINITY_DN2730_c0_g1_i4.p1|XP_017362081.1;TRINITY_DN2730_c0_g1_i3.p1|XP_018621518.1;TRINITY_DN835_c0_g1_i4.p3|XP_009055811.1;TRINITY_DN835_c0_g1_i2.p1|XP_017362081.1	TRINITY_DN2730_c0_g1_i13.p4|XP_009055811.1;TRINITY_DN2730_c0_g1_i10.p2|XP_009055811.1;TRINITY_DN2730_c0_g1_i8.p1|XP_018621518.1;TRINITY_DN2730_c0_g1_i2.p1|XP_017362081.1;TRINITY_DN2730_c0_g1_i4.p1|XP_017362081.1;TRINITY_DN2730_c0_g1_i3.p1|XP_018621518.1;TRINITY_DN835_c0_g1_i4.p3|XP_009055811.1;TRINITY_DN835_c0_g1_i2.p1|XP_017362081.1	2;2;2;2;2;2;1;1	2;2;2;2;2;2;1;1	2;2;2;2;2;2;1;1	>TRINITY_DN2730_c0_g1_i13.p4|XP_009055811.1;>TRINITY_DN2730_c0_g1_i10.p2|XP_009055811.1;>TRINITY_DN2730_c0_g1_i8.p1|XP_018621518.1;>TRINITY_DN2730_c0_g1_i2.p1|XP_017362081.1;>TRINITY_DN2730_c0_g1_i4.p1|XP_017362081.1;>TRINITY_DN2730_c0_g1_i3.p1|XP_01862151	8	2	2	2	18.4	18.4	18.4	0.00027053	0	0	3903600	0	0	0	0	0	0	0	0	0	0	0	0	0	0	0	0	0	2991600	0	0	0	0	0	0	0	0	0	0	0	0	0	0
	TRINITY_DN1154_c0_g1_i4.p1|XP_004352469.1;TRINITY_DN1154_c0_g1_i5.p1|XP_004352469.1;TRINITY_DN1154_c0_g1_i1.p1|XP_004352469.1;TRINITY_DN1154_c0_g2_i7.p1|XP_004352469.1;TRINITY_DN1154_c0_g1_i3.p1|XP_004352469.1;TRINITY_DN1154_c0_g2_i2.p3|XP_004352469.1;TRINITY_DN1154_c0_g2_i2.p2|XP_004352469.1;TRINITY_DN1154_c0_g2_i1.p1|XP_004352469.1;tr|L8HF07|L8HF07_ACACA	TRINITY_DN1154_c0_g1_i4.p1|XP_004352469.1;TRINITY_DN1154_c0_g1_i5.p1|XP_004352469.1;TRINITY_DN1154_c0_g1_i1.p1|XP_004352469.1;TRINITY_DN1154_c0_g2_i7.p1|XP_004352469.1;TRINITY_DN1154_c0_g1_i3.p1|XP_004352469.1;TRINITY_DN1154_c0_g2_i2.p3|XP_004352469.1	12;12;12;12;11;7;5;5;1	12;12;12;12;11;7;5;5;1	6;6;6;6;5;2;4;4;1	>TRINITY_DN1154_c0_g1_i4.p1|XP_004352469.1;>TRINITY_DN1154_c0_g1_i5.p1|XP_004352469.1;>TRINITY_DN1154_c0_g1_i1.p1|XP_004352469.1;>TRINITY_DN1154_c0_g2_i7.p1|XP_004352469.1;>TRINITY_DN1154_c0_g1_i3.p1|XP_004352469.1;>TRINITY_DN1154_c0_g2_i2.p3|XP_004352469.	9	12	12	6	21.7	21.7	10.4	0	172430000	213530000	172390000	135280000	238790000	196130000	183660000	242830000	177470000	148340000	162020000	147010000	195010000	171270000	159690000	48310000	93227000	60489000	90314000	143370000	163270000	153720000	173570000	224210000	185410000	184330000	185150000	174660000	173720000	207150000	169060000	207200000	179060000	180410000	187100000
	TRINITY_DN1400_c0_g1_i1.p9;TRINITY_DN1400_c0_g2_i12.p9	TRINITY_DN1400_c0_g1_i1.p9;TRINITY_DN1400_c0_g2_i12.p9	9;9	9;9	9;9	>TRINITY_DN1400_c0_g1_i1.p9;>TRINITY_DN1400_c0_g2_i12.p9	2	9	9	9	72.7	72.7	72.7	0	94141000	83298000	84882000	99997000	112990000	70823000	113250000	129060000	92776000	101700000	96575000	69786000	89926000	104120000	42315000	29963000	28070000	14813000	120510000	128910000	105850000	61901000	50101000	70128000	69821000	55509000	78188000	64751000	51688000	56735000	65165000	67035000	50269000	77272000	99176000
	TRINITY_DN3443_c0_g1_i4.p2|XP_002683451.1;TRINITY_DN1770_c3_g2_i3.p2|XP_002683451.1;TRINITY_DN3443_c0_g1_i5.p2|RGB26804.1;TRINITY_DN3443_c0_g1_i6.p2|XP_002683451.1;TRINITY_DN1770_c3_g2_i2.p2|XP_002683451.1;TRINITY_DN3443_c0_g1_i10.p1|XP_002683451.1;TRINITY_DN3443_c0_g1_i10.p6|PIA15649.1;TRINITY_DN3443_c0_g1_i9.p1|PIA15649.1	TRINITY_DN3443_c0_g1_i4.p2|XP_002683451.1;TRINITY_DN1770_c3_g2_i3.p2|XP_002683451.1;TRINITY_DN3443_c0_g1_i5.p2|RGB26804.1;TRINITY_DN3443_c0_g1_i6.p2|XP_002683451.1;TRINITY_DN1770_c3_g2_i2.p2|XP_002683451.1	18;18;14;11;11;7;4;4	18;18;14;11;11;7;4;4	18;18;14;11;11;7;4;4	>TRINITY_DN3443_c0_g1_i4.p2|XP_002683451.1;>TRINITY_DN1770_c3_g2_i3.p2|XP_002683451.1;>TRINITY_DN3443_c0_g1_i5.p2|RGB26804.1;>TRINITY_DN3443_c0_g1_i6.p2|XP_002683451.1;>TRINITY_DN1770_c3_g2_i2.p2|XP_002683451.1	8	18	18	18	49.2	49.2	49.2	0	977270000	1047700000	651690000	699070000	1050800000	797390000	1180000000	1453900000	740090000	687660000	665470000	795900000	1153900000	1062400000	490360000	198770000	313740000	219550000	848360000	675080000	472780000	985760000	990390000	800620000	690560000	854340000	802500000	1224900000	1087400000	917830000	444950000	463480000	476560000	1265200000	1148100000
	TRINITY_DN1220_c0_g1_i11.p8|RUA26230.1;TRINITY_DN1220_c0_g1_i6.p6|RUA26230.1;TRINITY_DN1220_c0_g1_i1.p24	TRINITY_DN1220_c0_g1_i11.p8|RUA26230.1;TRINITY_DN1220_c0_g1_i6.p6|RUA26230.1;TRINITY_DN1220_c0_g1_i1.p24	7;7;5	7;7;5	6;6;5	>TRINITY_DN1220_c0_g1_i11.p8|RUA26230.1;>TRINITY_DN1220_c0_g1_i6.p6|RUA26230.1;>TRINITY_DN1220_c0_g1_i1.p24	3	7	7	6	34.7	34.7	32.1	0	515190000	517860000	419780000	434460000	525470000	414060000	202920000	487600000	383270000	660910000	533310000	561490000	504410000	525350000	299650000	332440000	304300000	194500000	571040000	345340000	253570000	427120000	446480000	535050000	433980000	413520000	472360000	415360000	421810000	530510000	495560000	408830000	505660000	467480000	506230000
	TRINITY_DN5371_c0_g2_i4.p2|KZT26318.1	TRINITY_DN5371_c0_g2_i4.p2|KZT26318.1	11	1	1	>TRINITY_DN5371_c0_g2_i4.p2|KZT26318.1	1	11	1	1	70.9	6.1	6.1	0.0044843	0	0	0	69856000	10998000	58938000	0	0	0	124560000	72147000	88481000	26721000	34349000	27532000	102880000	102040000	17293000	37533000	40964000	41943000	0	0	0	70476000	0	65820000	0	0	0	99550000	74699000	91010000	0	0
	TRINITY_DN3145_c0_g1_i1.p5|XP_004346612.1;TRINITY_DN3240_c0_g2_i10.p1|XP_004346612.1;TRINITY_DN3240_c0_g2_i8.p1|XP_004346612.1;TRINITY_DN3240_c0_g2_i2.p1|XP_004346612.1;TRINITY_DN3240_c0_g2_i5.p1|XP_004346612.1;TRINITY_DN3240_c0_g2_i3.p1|XP_004346612.1;TRINITY_DN3240_c0_g2_i9.p3|XP_004346612.1	TRINITY_DN3145_c0_g1_i1.p5|XP_004346612.1;TRINITY_DN3240_c0_g2_i10.p1|XP_004346612.1;TRINITY_DN3240_c0_g2_i8.p1|XP_004346612.1;TRINITY_DN3240_c0_g2_i2.p1|XP_004346612.1;TRINITY_DN3240_c0_g2_i5.p1|XP_004346612.1	19;18;17;15;11;8;5	19;18;17;15;11;8;5	2;1;1;1;1;1;1	>TRINITY_DN3145_c0_g1_i1.p5|XP_004346612.1;>TRINITY_DN3240_c0_g2_i10.p1|XP_004346612.1;>TRINITY_DN3240_c0_g2_i8.p1|XP_004346612.1;>TRINITY_DN3240_c0_g2_i2.p1|XP_004346612.1;>TRINITY_DN3240_c0_g2_i5.p1|XP_004346612.1	7	19	19	2	71.3	71.3	15.4	0	2110600000	2621300000	1269600000	1956600000	2856800000	1740000000	2050200000	3130100000	1394800000	3019400000	2722400000	1673500000	2107800000	1790000000	964120000	1647200000	1728700000	1690000000	1510900000	963700000	954900000	1755300000	2024800000	1577900000	1980400000	1849400000	1329600000	1752800000	1693900000	1536100000	2061600000	1642200000	1015300000	1673600000	1475900000
	TRINITY_DN3684_c1_g1_i1.p2;TRINITY_DN8908_c1_g1_i2.p3	TRINITY_DN3684_c1_g1_i1.p2;TRINITY_DN8908_c1_g1_i2.p3	8;6	1;1	1;1	>TRINITY_DN3684_c1_g1_i1.p2;>TRINITY_DN8908_c1_g1_i2.p3	2	8	1	1	42.4	8.9	8.9	0	58242000	54492000	35926000	80043000	91023000	81227000	49359000	94909000	53054000	149050000	67847000	85016000	72004000	72763000	36690000	104570000	49627000	81990000	83255000	61585000	25503000	53250000	45228000	0	0	82992000	86603000	0	0	0	151710000	0	96462000	75012000	61116000
	TRINITY_DN6636_c0_g1_i1.p2|XP_004333133.1;TRINITY_DN6636_c0_g1_i8.p1|XP_004333133.1;TRINITY_DN6636_c0_g1_i12.p1|XP_004333133.1	TRINITY_DN6636_c0_g1_i1.p2|XP_004333133.1;TRINITY_DN6636_c0_g1_i8.p1|XP_004333133.1;TRINITY_DN6636_c0_g1_i12.p1|XP_004333133.1	10;7;7	10;7;7	1;1;1	>TRINITY_DN6636_c0_g1_i1.p2|XP_004333133.1;>TRINITY_DN6636_c0_g1_i8.p1|XP_004333133.1;>TRINITY_DN6636_c0_g1_i12.p1|XP_004333133.1	3	10	10	1	19.5	19.5	2.4	0	20433000	25832000	30750000	59394000	77157000	51862000	31136000	50294000	32135000	29579000	50330000	45916000	41950000	50511000	28770000	39847000	30572000	41024000	42805000	22340000	43810000	28000000	29013000	51529000	39427000	36546000	41474000	31173000	32120000	50467000	36751000	39729000	53934000	31337000	31585000
	TRINITY_DN5239_c2_g1_i1.p1;TRINITY_DN11212_c2_g1_i1.p1	TRINITY_DN5239_c2_g1_i1.p1;TRINITY_DN11212_c2_g1_i1.p1	1;1	1;1	1;1	>TRINITY_DN5239_c2_g1_i1.p1;>TRINITY_DN11212_c2_g1_i1.p1	2	1	1	1	30.6	30.6	30.6	0	0	0	0	0	0	0	0	0	0	0	0	0	0	0	0	0	0	0	0	0	0	0	0	0	0	0	0	0	0	0	0	0	0	0	0
	TRINITY_DN1124_c0_g1_i1.p4|XP_004338493.1	TRINITY_DN1124_c0_g1_i1.p4|XP_004338493.1	16	2	2	>TRINITY_DN1124_c0_g1_i1.p4|XP_004338493.1	1	16	2	2	63.3	5.2	5.2	0.00014963	11667000	8425700	9010700	4398300	0	0	0	10697000	15179000	0	0	22189000	0	0	5734900	0	0	5450700	6097600	5726600	9464600	0	0	0	0	0	0	0	0	20578000	0	0	0	0	0
	TRINITY_DN1616_c0_g2_i10.p2;TRINITY_DN1855_c0_g1_i13.p4;TRINITY_DN1855_c0_g1_i1.p4;TRINITY_DN1616_c0_g2_i13.p5	TRINITY_DN1616_c0_g2_i10.p2;TRINITY_DN1855_c0_g1_i13.p4	12;11;5;4	12;11;5;4	2;2;2;2	>TRINITY_DN1616_c0_g2_i10.p2;>TRINITY_DN1855_c0_g1_i13.p4	4	12	12	2	47.2	47.2	6.7	0	65848000	77405000	99506000	40458000	87874000	79305000	93568000	80142000	91689000	87392000	70535000	68988000	158540000	96853000	65035000	29527000	33517000	37887000	124920000	60231000	61185000	83449000	78483000	111970000	72099000	103120000	100870000	90389000	63198000	92707000	87753000	81422000	86140000	114790000	87276000
	TRINITY_DN2753_c0_g1_i3.p1|XP_004340646.1;TRINITY_DN2753_c0_g1_i2.p1|XP_004340646.1;TRINITY_DN2753_c0_g1_i6.p3|XP_004340646.1	TRINITY_DN2753_c0_g1_i3.p1|XP_004340646.1;TRINITY_DN2753_c0_g1_i2.p1|XP_004340646.1	3;2;1	1;1;1	1;1;1	>TRINITY_DN2753_c0_g1_i3.p1|XP_004340646.1;>TRINITY_DN2753_c0_g1_i2.p1|XP_004340646.1	3	3	1	1	15.3	8.2	8.2	0	0	0	0	0	0	0	0	0	0	0	0	0	0	0	0	0	0	0	0	0	0	0	0	0	0	0	0	0	0	0	0	0	0	0	0
	TRINITY_DN2491_c1_g1_i1.p5|XP_004335086.1;TRINITY_DN11790_c1_g1_i1.p4|XP_004335086.1;TRINITY_DN11790_c1_g1_i4.p3|XP_004335086.1	TRINITY_DN2491_c1_g1_i1.p5|XP_004335086.1;TRINITY_DN11790_c1_g1_i1.p4|XP_004335086.1;TRINITY_DN11790_c1_g1_i4.p3|XP_004335086.1	3;3;2	3;3;2	3;3;2	>TRINITY_DN2491_c1_g1_i1.p5|XP_004335086.1;>TRINITY_DN11790_c1_g1_i1.p4|XP_004335086.1;>TRINITY_DN11790_c1_g1_i4.p3|XP_004335086.1	3	3	3	3	66.7	66.7	66.7	0	490790000	416080000	204240000	491420000	651520000	393750000	389220000	599820000	259590000	490870000	474770000	420570000	316520000	301130000	148540000	125360000	169050000	88177000	326530000	192490000	110910000	594990000	427600000	325290000	586520000	575410000	514470000	331070000	566560000	364560000	314550000	358000000	427270000	297480000	421300000
	TRINITY_DN1126_c0_g1_i13.p3;TRINITY_DN1126_c0_g1_i12.p1|OQR88005.1;TRINITY_DN1126_c0_g1_i1.p2|OQR88005.1	TRINITY_DN1126_c0_g1_i13.p3;TRINITY_DN1126_c0_g1_i12.p1|OQR88005.1;TRINITY_DN1126_c0_g1_i1.p2|OQR88005.1	6;6;6	6;6;6	6;6;6	>TRINITY_DN1126_c0_g1_i13.p3;>TRINITY_DN1126_c0_g1_i12.p1|OQR88005.1;>TRINITY_DN1126_c0_g1_i1.p2|OQR88005.1	3	6	6	6	22.1	22.1	22.1	0	0	0	0	0	0	0	0	0	0	10203000	0	15177000	0	0	0	6167000	0	0	0	0	0	0	0	0	0	0	0	0	0	0	0	0	0	0	0
	TRINITY_DN1960_c4_g1_i2.p1|XP_004341587.1;TRINITY_DN1960_c4_g1_i3.p1|XP_004341587.1	TRINITY_DN1960_c4_g1_i2.p1|XP_004341587.1;TRINITY_DN1960_c4_g1_i3.p1|XP_004341587.1	43;36	2;2	2;2	>TRINITY_DN1960_c4_g1_i2.p1|XP_004341587.1;>TRINITY_DN1960_c4_g1_i3.p1|XP_004341587.1	2	43	2	2	57.3	2.4	2.4	0	75291000	62356000	62637000	81881000	130690000	63136000	67537000	85916000	75798000	74137000	79687000	65851000	73090000	75805000	60550000	42032000	19176000	18167000	78320000	73466000	70206000	76411000	60975000	91125000	80028000	110000000	0	78270000	73923000	103200000	64066000	71318000	67197000	72573000	80706000
	TRINITY_DN1048_c1_g1_i2.p1|PRP82528.1;TRINITY_DN2612_c0_g1_i1.p3|PRP82528.1;TRINITY_DN1048_c1_g1_i4.p3|PRP82528.1;TRINITY_DN1048_c1_g1_i18.p2|PRP82528.1;TRINITY_DN1048_c1_g1_i20.p5|PRP82528.1;TRINITY_DN2612_c0_g1_i10.p6|PRP82528.1;TRINITY_DN1048_c1_g1_i1.p8|PRP82528.1;TRINITY_DN1048_c1_g1_i1.p2|PRP82528.1;TRINITY_DN1048_c1_g1_i21.p6|PRP82528.1;TRINITY_DN1048_c1_g1_i10.p2|PRP82528.1;TRINITY_DN1048…	TRINITY_DN1048_c1_g1_i2.p1|PRP82528.1;TRINITY_DN2612_c0_g1_i1.p3|PRP82528.1;TRINITY_DN1048_c1_g1_i4.p3|PRP82528.1;TRINITY_DN1048_c1_g1_i18.p2|PRP82528.1;TRINITY_DN1048_c1_g1_i20.p5|PRP82528.1	22;17;14;12;11;8;8;8;7;7;7;4;3;3;2	22;17;14;12;11;8;8;8;7;7;7;4;3;3;2	18;13;10;11;8;7;7;8;7;6;6;3;3;3;2	>TRINITY_DN1048_c1_g1_i2.p1|PRP82528.1;>TRINITY_DN2612_c0_g1_i1.p3|PRP82528.1;>TRINITY_DN1048_c1_g1_i4.p3|PRP82528.1;>TRINITY_DN1048_c1_g1_i18.p2|PRP82528.1;>TRINITY_DN1048_c1_g1_i20.p5|PRP82528.1	15	22	22	18	43.3	43.3	35.6	0	654940000	983660000	486970000	975400000	933060000	799100000	727510000	1074500000	580380000	897290000	676520000	728230000	1153100000	930000000	402100000	529180000	546350000	416910000	1145300000	579210000	410730000	876940000	1007300000	697490000	768530000	648620000	748010000	1076100000	979130000	727030000	687100000	626660000	672040000	1089800000	885690000
	TRINITY_DN1129_c0_g1_i2.p1|XP_020438629.1;TRINITY_DN593_c1_g1_i9.p1|XP_020438629.1;TRINITY_DN593_c1_g1_i13.p1|XP_020438629.1;TRINITY_DN593_c1_g1_i1.p1|XP_020438629.1;TRINITY_DN1129_c0_g1_i9.p1|XP_020438629.1;TRINITY_DN1129_c0_g1_i6.p1|XP_020438629.1;TRINITY_DN593_c1_g1_i22.p1|XP_020438629.1;TRINITY_DN1129_c0_g1_i10.p1|XP_020438629.1;TRINITY_DN593_c1_g1_i18.p1|XP_020438629.1;TRINITY_DN1129_c0_g1_i…	TRINITY_DN1129_c0_g1_i2.p1|XP_020438629.1;TRINITY_DN593_c1_g1_i9.p1|XP_020438629.1;TRINITY_DN593_c1_g1_i13.p1|XP_020438629.1;TRINITY_DN593_c1_g1_i1.p1|XP_020438629.1;TRINITY_DN1129_c0_g1_i9.p1|XP_020438629.1;TRINITY_DN1129_c0_g1_i6.p1|XP_020438629.1;TRINITY_DN593_c1_g1_i22.p1|XP_020438629.1;TRINITY_DN1129_c0_g1_i10.p1|XP_020438629.1;TRINITY_DN593_c1_g1_i18.p1|XP_020438629.1;TRINITY_DN1129_c0_g1_i…	7;7;7;7;7;7;7;7;6;6;5;5;5;4;4;3;2;2;2;1;1;1;1	7;7;7;7;7;7;7;7;6;6;5;5;5;4;4;3;2;2;2;1;1;1;1	7;7;7;7;7;7;7;7;6;6;5;5;5;4;4;3;2;2;2;1;1;1;1	>TRINITY_DN1129_c0_g1_i2.p1|XP_020438629.1;>TRINITY_DN593_c1_g1_i9.p1|XP_020438629.1;>TRINITY_DN593_c1_g1_i13.p1|XP_020438629.1;>TRINITY_DN593_c1_g1_i1.p1|XP_020438629.1;>TRINITY_DN1129_c0_g1_i9.p1|XP_020438629.1;>TRINITY_DN1129_c0_g1_i6.p1|XP_020438629.1;	23	7	7	7	6.1	6.1	6.1	0	6574200	3771200	7004000	0	0	0	0	0	2531000	15831000	10706000	8816400	14786000	8068600	6872700	6970900	5978200	11542000	4219700	2225700	3244500	0	0	0	0	0	0	0	0	0	0	9508700	0	14145000	9083800
	TRINITY_DN875_c0_g2_i11.p1|XP_004337291.1;TRINITY_DN875_c0_g1_i12.p1|XP_004337291.1;TRINITY_DN875_c0_g2_i8.p1;TRINITY_DN875_c0_g1_i5.p2|XP_004337291.1;TRINITY_DN875_c0_g1_i2.p2;TRINITY_DN875_c0_g1_i9.p1|XP_004337291.1;TRINITY_DN875_c0_g1_i1.p2;TRINITY_DN875_c0_g1_i10.p2;tr|L8GE06|L8GE06_ACACA;TRINITY_DN875_c0_g1_i5.p3|XP_004337291.1	TRINITY_DN875_c0_g2_i11.p1|XP_004337291.1;TRINITY_DN875_c0_g1_i12.p1|XP_004337291.1	25;13;11;9;8;8;6;5;1;1	5;0;3;0;1;0;1;1;0;0	2;0;0;0;0;0;0;0;0;0	>TRINITY_DN875_c0_g2_i11.p1|XP_004337291.1;>TRINITY_DN875_c0_g1_i12.p1|XP_004337291.1	10	25	5	2	47	9	3	0	14462000	23797000	26203000	32432000	61129000	59746000	35605000	41945000	36043000	34942000	32124000	38100000	51611000	42239000	35242000	8515700	5403200	16689000	63387000	37595000	33253000	28229000	24184000	46592000	39235000	40827000	52737000	32673000	36296000	44945000	35165000	35218000	47327000	43446000	39527000
	TRINITY_DN3537_c0_g1_i1.p3|XP_016606696.1	TRINITY_DN3537_c0_g1_i1.p3|XP_016606696.1	8	8	1	>TRINITY_DN3537_c0_g1_i1.p3|XP_016606696.1	1	8	8	1	49.5	49.5	9	0	243450000	187740000	182110000	119610000	129370000	63141000	153310000	164730000	112750000	173430000	170860000	146370000	159110000	129130000	72081000	27225000	54699000	2760500	73778000	165610000	218500000	149020000	123880000	151260000	120530000	129670000	98645000	153330000	148590000	135630000	86695000	92612000	47868000	156230000	147870000
	TRINITY_DN972_c0_g2_i1.p1|XP_004334922.1;TRINITY_DN972_c0_g1_i1.p1|XP_004334922.1;TRINITY_DN972_c0_g2_i2.p1|XP_004334922.1;TRINITY_DN972_c0_g2_i3.p1|XP_004334922.1	TRINITY_DN972_c0_g2_i1.p1|XP_004334922.1;TRINITY_DN972_c0_g1_i1.p1|XP_004334922.1;TRINITY_DN972_c0_g2_i2.p1|XP_004334922.1;TRINITY_DN972_c0_g2_i3.p1|XP_004334922.1	6;6;6;6	6;6;6;6	1;1;1;1	>TRINITY_DN972_c0_g2_i1.p1|XP_004334922.1;>TRINITY_DN972_c0_g1_i1.p1|XP_004334922.1;>TRINITY_DN972_c0_g2_i2.p1|XP_004334922.1;>TRINITY_DN972_c0_g2_i3.p1|XP_004334922.1	4	6	6	1	21.9	21.9	7.4	0	19544000	25659000	29150000	42832000	73978000	60289000	15634000	42555000	19607000	51547000	55488000	49651000	36588000	40617000	28989000	26195000	17813000	38129000	32658000	30888000	31208000	34282000	39109000	40922000	34652000	36481000	45147000	32975000	59659000	35598000	34033000	40525000	42014000	40487000	43986000
	TRINITY_DN1130_c0_g2_i5.p1|XP_004337668.1;TRINITY_DN1130_c0_g2_i15.p1|XP_004337668.1;TRINITY_DN1130_c0_g2_i6.p1|XP_004337668.1;TRINITY_DN1130_c0_g2_i10.p1|XP_004337668.1;TRINITY_DN26_c1_g1_i14.p4|XP_004337668.1;TRINITY_DN1130_c0_g2_i11.p1|XP_004337668.1	TRINITY_DN1130_c0_g2_i5.p1|XP_004337668.1;TRINITY_DN1130_c0_g2_i15.p1|XP_004337668.1;TRINITY_DN1130_c0_g2_i6.p1|XP_004337668.1;TRINITY_DN1130_c0_g2_i10.p1|XP_004337668.1;TRINITY_DN26_c1_g1_i14.p4|XP_004337668.1;TRINITY_DN1130_c0_g2_i11.p1|XP_004337668.1	1;1;1;1;1;1	1;1;1;1;1;1	1;1;1;1;1;1	>TRINITY_DN1130_c0_g2_i5.p1|XP_004337668.1;>TRINITY_DN1130_c0_g2_i15.p1|XP_004337668.1;>TRINITY_DN1130_c0_g2_i6.p1|XP_004337668.1;>TRINITY_DN1130_c0_g2_i10.p1|XP_004337668.1;>TRINITY_DN26_c1_g1_i14.p4|XP_004337668.1;>TRINITY_DN1130_c0_g2_i11.p1|XP_00433766	6	1	1	1	6.6	6.6	6.6	0	0	0	0	0	0	0	0	0	0	0	0	0	0	0	0	0	0	0	0	0	0	0	0	0	0	0	0	0	0	0	0	0	0	0	0
	TRINITY_DN1911_c0_g1_i10.p1|AAC35357.1;TRINITY_DN1911_c0_g1_i1.p1|AAC35357.1;TRINITY_DN5366_c0_g1_i11.p1|AAC35357.1;TRINITY_DN5366_c0_g1_i1.p1|AAC35357.1;TRINITY_DN11128_c0_g3_i4.p2|AAC35357.1;TRINITY_DN11128_c0_g3_i3.p1|AAC35357.1;TRINITY_DN11128_c0_g3_i2.p1|AAC35357.1	TRINITY_DN1911_c0_g1_i10.p1|AAC35357.1;TRINITY_DN1911_c0_g1_i1.p1|AAC35357.1;TRINITY_DN5366_c0_g1_i11.p1|AAC35357.1;TRINITY_DN5366_c0_g1_i1.p1|AAC35357.1	23;23;17;17;8;6;6	23;23;17;17;8;6;6	22;22;17;17;7;5;5	>TRINITY_DN1911_c0_g1_i10.p1|AAC35357.1;>TRINITY_DN1911_c0_g1_i1.p1|AAC35357.1;>TRINITY_DN5366_c0_g1_i11.p1|AAC35357.1;>TRINITY_DN5366_c0_g1_i1.p1|AAC35357.1	7	23	23	22	32.6	32.6	30.9	0	246120000	321220000	245300000	338190000	403280000	333740000	211480000	305940000	363080000	639440000	516110000	753720000	373490000	372500000	258280000	773880000	274800000	837630000	315900000	258280000	192420000	209660000	254560000	297910000	346540000	336760000	347050000	193540000	187260000	372810000	494020000	336580000	472480000	248770000	276040000
	TRINITY_DN11318_c0_g1_i5.p1;TRINITY_DN2154_c0_g1_i4.p1;TRINITY_DN11318_c0_g1_i2.p1;TRINITY_DN11318_c0_g1_i8.p1;TRINITY_DN11318_c0_g1_i7.p1;TRINITY_DN11318_c0_g1_i4.p1;TRINITY_DN2154_c0_g1_i1.p1;TRINITY_DN11318_c0_g1_i3.p1	TRINITY_DN11318_c0_g1_i5.p1;TRINITY_DN2154_c0_g1_i4.p1;TRINITY_DN11318_c0_g1_i2.p1;TRINITY_DN11318_c0_g1_i8.p1;TRINITY_DN11318_c0_g1_i7.p1;TRINITY_DN11318_c0_g1_i4.p1;TRINITY_DN2154_c0_g1_i1.p1;TRINITY_DN11318_c0_g1_i3.p1	2;2;2;2;2;2;2;2	2;2;2;2;2;2;2;2	2;2;2;2;2;2;2;2	>TRINITY_DN11318_c0_g1_i5.p1;>TRINITY_DN2154_c0_g1_i4.p1;>TRINITY_DN11318_c0_g1_i2.p1;>TRINITY_DN11318_c0_g1_i8.p1;>TRINITY_DN11318_c0_g1_i7.p1;>TRINITY_DN11318_c0_g1_i4.p1;>TRINITY_DN2154_c0_g1_i1.p1;>TRINITY_DN11318_c0_g1_i3.p1	8	2	2	2	6.1	6.1	6.1	0.0039077	0	0	0	0	0	0	0	0	0	0	0	0	0	0	0	0	0	0	0	0	0	0	0	0	0	0	0	0	0	0	0	0	0	0	0
	TRINITY_DN5281_c0_g1_i15.p1|XP_020386544.1;TRINITY_DN5281_c0_g1_i1.p1|XP_020386544.1;TRINITY_DN5281_c0_g1_i10.p1|XP_004352646.1;TRINITY_DN9940_c0_g2_i5.p1|XP_002611296.1;TRINITY_DN9940_c0_g2_i4.p1|XP_002611296.1;TRINITY_DN9940_c0_g2_i1.p1|XP_010069179.1;TRINITY_DN9940_c0_g2_i2.p4|XP_020386544.1;TRINITY_DN9940_c0_g2_i3.p2|XP_020386544.1;TRINITY_DN5281_c0_g1_i12.p1|XP_004352646.1;TRINITY_DN9940_c0_…	TRINITY_DN5281_c0_g1_i15.p1|XP_020386544.1;TRINITY_DN5281_c0_g1_i1.p1|XP_020386544.1;TRINITY_DN5281_c0_g1_i10.p1|XP_004352646.1;TRINITY_DN9940_c0_g2_i5.p1|XP_002611296.1;TRINITY_DN9940_c0_g2_i4.p1|XP_002611296.1;TRINITY_DN9940_c0_g2_i1.p1|XP_010069179.1	16;16;13;12;12;11;4;4;4;2;2;1	16;16;13;12;12;11;4;4;4;2;2;1	12;12;9;11;11;10;3;3;1;2;2;1	>TRINITY_DN5281_c0_g1_i15.p1|XP_020386544.1;>TRINITY_DN5281_c0_g1_i1.p1|XP_020386544.1;>TRINITY_DN5281_c0_g1_i10.p1|XP_004352646.1;>TRINITY_DN9940_c0_g2_i5.p1|XP_002611296.1;>TRINITY_DN9940_c0_g2_i4.p1|XP_002611296.1;>TRINITY_DN9940_c0_g2_i1.p1|XP_01006917	12	16	16	12	31.3	31.3	25.6	0	115870000	90975000	61585000	150670000	129980000	61115000	69557000	92394000	71476000	144620000	159160000	95134000	107700000	95919000	44822000	108200000	111380000	79736000	91445000	95511000	79915000	90622000	82940000	86451000	112830000	101250000	95956000	79232000	78196000	104050000	110340000	99859000	119790000	80814000	82944000
	TRINITY_DN2859_c2_g1_i1.p7|ABD65453.1;TRINITY_DN182_c0_g3_i11.p13|ABD65453.1;TRINITY_DN182_c0_g3_i1.p17|PRP76223.1;TRINITY_DN4096_c0_g1_i17.p2|XP_004334879.1;TRINITY_DN3737_c1_g1_i3.p3|XP_004334879.1	TRINITY_DN2859_c2_g1_i1.p7|ABD65453.1;TRINITY_DN182_c0_g3_i11.p13|ABD65453.1;TRINITY_DN182_c0_g3_i1.p17|PRP76223.1	11;11;9;1;1	11;11;9;1;1	10;10;9;0;0	>TRINITY_DN2859_c2_g1_i1.p7|ABD65453.1;>TRINITY_DN182_c0_g3_i11.p13|ABD65453.1;>TRINITY_DN182_c0_g3_i1.p17|PRP76223.1	5	11	11	10	77.8	77.8	71.6	0	3085200000	3530000000	2699100000	2895400000	3519700000	3623800000	2542200000	3712100000	3226900000	2730000000	2870000000	3527300000	3612900000	3264200000	2223100000	2396800000	1715600000	2468600000	3145900000	2600000000	2449500000	2907600000	3895600000	4025500000	2650200000	3702500000	2895300000	3158700000	2948500000	3900100000	2256800000	3486800000	3548100000	4166100000	3490000000
	TRINITY_DN3399_c1_g1_i6.p1;TRINITY_DN3399_c1_g1_i10.p1;TRINITY_DN3399_c1_g1_i1.p1;TRINITY_DN3399_c1_g1_i2.p1;TRINITY_DN7864_c0_g1_i1.p2;TRINITY_DN5011_c0_g2_i1.p1;TRINITY_DN2712_c0_g2_i1.p1;TRINITY_DN2712_c0_g2_i10.p1|XP_004353001.1;TRINITY_DN2712_c0_g2_i13.p1|XP_004353001.1;TRINITY_DN2712_c0_g2_i12.p1|XP_004353001.1	TRINITY_DN3399_c1_g1_i6.p1;TRINITY_DN3399_c1_g1_i10.p1;TRINITY_DN3399_c1_g1_i1.p1;TRINITY_DN3399_c1_g1_i2.p1	3;3;3;3;1;1;1;1;1;1	3;3;3;3;1;1;1;1;1;1	3;3;3;3;1;1;1;1;1;1	>TRINITY_DN3399_c1_g1_i6.p1;>TRINITY_DN3399_c1_g1_i10.p1;>TRINITY_DN3399_c1_g1_i1.p1;>TRINITY_DN3399_c1_g1_i2.p1	10	3	3	3	1	1	1	0	11187000	14743000	18895000	20242000	20926000	24853000	11016000	6194300	37153000	9994600	6999400	9185400	17861000	22143000	20104000	0	0	0	27685000	19648000	9400700	12480000	15324000	30071000	20598000	19505000	28176000	13911000	0	35365000	0	0	0	19647000	26673000
	TRINITY_DN11340_c0_g1_i4.p2|XP_004341789.1;TRINITY_DN11340_c0_g1_i8.p2|XP_004341789.1	TRINITY_DN11340_c0_g1_i4.p2|XP_004341789.1	37;16	1;0	1;0	>TRINITY_DN11340_c0_g1_i4.p2|XP_004341789.1	2	37	1	1	63.5	1.5	1.5	0.0021274	0	0	0	0	0	0	0	0	0	7773300	9761000	0	0	0	0	11777000	15961000	0	0	0	0	0	0	0	0	0	0	0	0	0	0	0	0	0	0
	TRINITY_DN1499_c0_g1_i3.p2|KYQ91790.1;TRINITY_DN1499_c0_g1_i2.p2|AAD24195.1;TRINITY_DN1499_c0_g2_i7.p3|AAD24195.1;TRINITY_DN1499_c0_g1_i1.p4|GBB95125.1;tr|L8GZW8|L8GZW8_ACACA;TRINITY_DN29558_c0_g1_i1.p2|KYQ91790.1;TRINITY_DN1499_c0_g3_i1.p3|XP_004340072.1;TRINITY_DN1499_c0_g2_i8.p4|XP_004340072.1;TRINITY_DN1499_c0_g2_i2.p4|XP_004340072.1;TRINITY_DN2401_c1_g1_i1.p1|XP_004344468.1;TRINITY_DN2401_c1…	TRINITY_DN1499_c0_g1_i3.p2|KYQ91790.1;TRINITY_DN1499_c0_g1_i2.p2|AAD24195.1;TRINITY_DN1499_c0_g2_i7.p3|AAD24195.1	15;12;10;6;6;4;3;3;2;2;2;2;2;2	15;12;10;6;6;4;3;3;2;2;2;2;2;2	15;12;10;6;6;4;3;3;2;2;2;2;2;2	>TRINITY_DN1499_c0_g1_i3.p2|KYQ91790.1;>TRINITY_DN1499_c0_g1_i2.p2|AAD24195.1;>TRINITY_DN1499_c0_g2_i7.p3|AAD24195.1	14	15	15	15	47.8	47.8	47.8	0	138650000	145260000	82722000	461950000	253610000	260100000	93293000	174590000	82884000	771000000	659440000	455140000	81005000	84725000	41180000	368100000	522500000	368690000	20936000	6164800	12022000	113600000	102930000	125270000	341520000	143970000	248600000	99030000	130290000	117120000	527620000	545560000	395680000	83494000	94074000
	TRINITY_DN2196_c0_g4_i1.p1|XP_004334883.1	TRINITY_DN2196_c0_g4_i1.p1|XP_004334883.1	21	21	1	>TRINITY_DN2196_c0_g4_i1.p1|XP_004334883.1	1	21	21	1	51.5	51.5	9	0	371490000	440030000	241600000	358770000	483350000	396950000	212030000	372540000	272350000	326580000	304500000	300390000	363190000	392040000	186770000	208630000	184640000	230410000	214990000	159290000	209620000	256990000	315070000	442310000	360830000	417580000	594160000	339280000	361040000	532780000	375000000	376550000	454240000	475680000	506530000
	TRINITY_DN5683_c0_g2_i2.p2;TRINITY_DN5683_c0_g1_i1.p2;TRINITY_DN5683_c0_g1_i3.p2	TRINITY_DN5683_c0_g2_i2.p2;TRINITY_DN5683_c0_g1_i1.p2;TRINITY_DN5683_c0_g1_i3.p2	9;9;8	9;9;8	9;9;8	>TRINITY_DN5683_c0_g2_i2.p2;>TRINITY_DN5683_c0_g1_i1.p2;>TRINITY_DN5683_c0_g1_i3.p2	3	9	9	9	31	31	31	0	151320000	134800000	51837000	88683000	93175000	71248000	139110000	181660000	81075000	22473000	54756000	18871000	104870000	104950000	29850000	0	0	0	49688000	52010000	64030000	88889000	79376000	74810000	97251000	70190000	79487000	114880000	98661000	99528000	48283000	56233000	54145000	85726000	91635000
	TRINITY_DN99_c0_g1_i9.p1;TRINITY_DN1136_c2_g2_i1.p1;TRINITY_DN99_c0_g1_i7.p1|XP_004341046.1	TRINITY_DN99_c0_g1_i9.p1;TRINITY_DN1136_c2_g2_i1.p1;TRINITY_DN99_c0_g1_i7.p1|XP_004341046.1	1;1;1	1;1;1	1;1;1	>TRINITY_DN99_c0_g1_i9.p1;>TRINITY_DN1136_c2_g2_i1.p1;>TRINITY_DN99_c0_g1_i7.p1|XP_004341046.1	3	1	1	1	16.5	16.5	16.5	0.00014073	0	0	0	0	0	0	0	0	0	0	0	0	0	0	0	0	0	0	0	0	0	0	0	0	0	0	0	0	0	0	0	0	0	0	0
	TRINITY_DN29458_c0_g2_i1.p1;TRINITY_DN1004_c0_g1_i10.p4	TRINITY_DN29458_c0_g2_i1.p1;TRINITY_DN1004_c0_g1_i10.p4	8;8	8;8	8;8	>TRINITY_DN29458_c0_g2_i1.p1;>TRINITY_DN1004_c0_g1_i10.p4	2	8	8	8	32.1	32.1	32.1	0	146280000	167190000	122890000	278720000	272600000	208100000	163270000	239550000	103370000	1021500000	844680000	422370000	76360000	104850000	87590000	1750000000	1158900000	1530000000	125230000	169560000	54988000	188970000	199940000	233180000	295190000	287230000	280150000	244900000	238940000	310750000	695230000	554580000	325030000	148950000	206220000
	TRINITY_DN11371_c0_g2_i13.p5;TRINITY_DN11371_c0_g2_i10.p4	TRINITY_DN11371_c0_g2_i13.p5;TRINITY_DN11371_c0_g2_i10.p4	1;1	1;1	1;1	>TRINITY_DN11371_c0_g2_i13.p5;>TRINITY_DN11371_c0_g2_i10.p4	2	1	1	1	17	17	17	0	0	0	0	0	0	0	0	0	0	0	0	0	0	0	0	0	0	0	0	0	0	0	0	0	0	0	0	0	0	0	0	0	0	0	0
	TRINITY_DN3561_c0_g4_i1.p2;TRINITY_DN14696_c0_g1_i2.p1;TRINITY_DN3561_c0_g4_i2.p1;TRINITY_DN14696_c0_g1_i4.p1	TRINITY_DN3561_c0_g4_i1.p2;TRINITY_DN14696_c0_g1_i2.p1;TRINITY_DN3561_c0_g4_i2.p1;TRINITY_DN14696_c0_g1_i4.p1	6;6;5;5	6;6;5;5	6;6;5;5	>TRINITY_DN3561_c0_g4_i1.p2;>TRINITY_DN14696_c0_g1_i2.p1;>TRINITY_DN3561_c0_g4_i2.p1;>TRINITY_DN14696_c0_g1_i4.p1	4	6	6	6	37.7	37.7	37.7	0	243710000	275680000	118660000	450860000	402540000	247640000	223310000	362750000	139470000	1078700000	1060000000	639180000	149420000	180880000	64170000	1476100000	1220000000	838730000	101080000	90238000	51042000	182930000	202470000	127880000	396750000	237470000	229380000	190120000	164710000	147520000	557610000	600950000	424240000	129440000	176430000
	TRINITY_DN266_c1_g1_i1.p1|XP_027053489.1;TRINITY_DN1138_c0_g2_i1.p1|XP_027053489.1;TRINITY_DN266_c1_g1_i2.p2|XP_012753124.1	TRINITY_DN266_c1_g1_i1.p1|XP_027053489.1;TRINITY_DN1138_c0_g2_i1.p1|XP_027053489.1	8;8;3	8;8;3	7;7;2	>TRINITY_DN266_c1_g1_i1.p1|XP_027053489.1;>TRINITY_DN1138_c0_g2_i1.p1|XP_027053489.1	3	8	8	7	16.1	16.1	14.8	0	52313000	39681000	0	78357000	98417000	101990000	66643000	61143000	74589000	97575000	78762000	113120000	106750000	102220000	32368000	54514000	31240000	53000000	84544000	55166000	46805000	0	0	0	0	0	0	0	0	0	0	0	0	0	0
	TRINITY_DN1138_c1_g1_i4.p2|XP_004341460.1;TRINITY_DN2647_c0_g1_i14.p4|XP_004341460.1;TRINITY_DN2647_c0_g1_i5.p1|XP_004341460.1	TRINITY_DN1138_c1_g1_i4.p2|XP_004341460.1;TRINITY_DN2647_c0_g1_i14.p4|XP_004341460.1	10;5;3	1;0;0	1;0;0	>TRINITY_DN1138_c1_g1_i4.p2|XP_004341460.1;>TRINITY_DN2647_c0_g1_i14.p4|XP_004341460.1	3	10	1	1	55.4	8.6	8.6	0.00089721	0	0	0	0	0	0	0	0	0	0	0	0	0	0	0	13327000	9331500	0	0	0	0	0	0	0	0	0	0	0	0	0	0	0	0	0	0
	TRINITY_DN11382_c0_g1_i6.p1|XP_004340133.1;TRINITY_DN621_c0_g7_i1.p1|XP_004340133.1;TRINITY_DN621_c0_g7_i2.p2|XP_004340133.1;TRINITY_DN11382_c0_g1_i1.p1|XP_004340133.1	TRINITY_DN11382_c0_g1_i6.p1|XP_004340133.1;TRINITY_DN621_c0_g7_i1.p1|XP_004340133.1;TRINITY_DN621_c0_g7_i2.p2|XP_004340133.1;TRINITY_DN11382_c0_g1_i1.p1|XP_004340133.1	2;2;2;2	2;2;2;2	2;2;2;2	>TRINITY_DN11382_c0_g1_i6.p1|XP_004340133.1;>TRINITY_DN621_c0_g7_i1.p1|XP_004340133.1;>TRINITY_DN621_c0_g7_i2.p2|XP_004340133.1;>TRINITY_DN11382_c0_g1_i1.p1|XP_004340133.1	4	2	2	2	8.8	8.8	8.8	0	0	0	0	0	0	0	0	0	0	0	0	0	0	0	0	0	0	0	0	0	0	0	0	0	0	0	0	0	0	0	0	0	0	0	0
	TRINITY_DN756_c0_g1_i11.p26	TRINITY_DN756_c0_g1_i11.p26	12	12	12	>TRINITY_DN756_c0_g1_i11.p26	1	12	12	12	100	100	100	0	587460000	485050000	472540000	830480000	701240000	674790000	635770000	923930000	557720000	897500000	960700000	659780000	562410000	476250000	454680000	580880000	429170000	690870000	610480000	447300000	365220000	526300000	448910000	582920000	691720000	486060000	640870000	613530000	620660000	622750000	685420000	741560000	600800000	476940000	424090000
	TRINITY_DN285_c1_g3_i1.p4|XP_013707566.1;TRINITY_DN285_c1_g1_i2.p3|XP_013707566.1	TRINITY_DN285_c1_g3_i1.p4|XP_013707566.1;TRINITY_DN285_c1_g1_i2.p3|XP_013707566.1	4;4	4;4	4;4	>TRINITY_DN285_c1_g3_i1.p4|XP_013707566.1;>TRINITY_DN285_c1_g1_i2.p3|XP_013707566.1	2	4	4	4	43.3	43.3	43.3	0	240270000	270750000	237000000	609930000	522970000	493560000	315430000	532280000	275410000	436700000	627230000	363930000	310920000	307220000	261290000	154950000	270660000	133400000	495890000	293960000	280840000	185580000	251710000	371730000	510570000	482040000	453720000	249310000	335770000	308590000	310850000	484790000	300230000	201520000	258970000
	TRINITY_DN2628_c0_g1_i10.p7|RMX46796.1;TRINITY_DN1142_c0_g1_i10.p6|RMX46796.1;tr|L8H3S1|L8H3S1_ACACA	TRINITY_DN2628_c0_g1_i10.p7|RMX46796.1;TRINITY_DN1142_c0_g1_i10.p6|RMX46796.1	4;4;1	4;4;1	4;4;1	>TRINITY_DN2628_c0_g1_i10.p7|RMX46796.1;>TRINITY_DN1142_c0_g1_i10.p6|RMX46796.1	3	4	4	4	56.6	56.6	56.6	0	16519000	19546000	12158000	14654000	11408000	16464000	11220000	20004000	14468000	26220000	22876000	25415000	13892000	16826000	11729000	18703000	40663000	44033000	19499000	3576000	3464500	22186000	22408000	20136000	0	0	0	15055000	18359000	21278000	27123000	24032000	30397000	15582000	21786000
	TRINITY_DN14058_c0_g1_i4.p1|XP_004336788.1;TRINITY_DN14058_c0_g1_i3.p1|XP_004336788.1;TRINITY_DN14058_c0_g1_i6.p1|XP_004336788.1;TRINITY_DN14058_c0_g1_i7.p1|XP_004336788.1;TRINITY_DN85_c2_g1_i7.p1|XP_004336788.1;TRINITY_DN85_c2_g1_i5.p1|XP_004336788.1;TRINITY_DN14058_c0_g1_i8.p1|XP_004336788.1;TRINITY_DN85_c2_g1_i6.p1|XP_004336788.1;TRINITY_DN14058_c0_g1_i2.p1|XP_004336788.1;TRINITY_DN14058_c0_g1…	TRINITY_DN14058_c0_g1_i4.p1|XP_004336788.1;TRINITY_DN14058_c0_g1_i3.p1|XP_004336788.1;TRINITY_DN14058_c0_g1_i6.p1|XP_004336788.1;TRINITY_DN14058_c0_g1_i7.p1|XP_004336788.1;TRINITY_DN85_c2_g1_i7.p1|XP_004336788.1;TRINITY_DN85_c2_g1_i5.p1|XP_004336788.1;TRINITY_DN14058_c0_g1_i8.p1|XP_004336788.1	16;16;14;14;13;13;12;7;6;6;4;3;3;2;2	16;16;14;14;13;13;12;7;6;6;4;3;3;2;2	1;1;1;1;1;0;1;0;0;1;0;0;0;0;0	>TRINITY_DN14058_c0_g1_i4.p1|XP_004336788.1;>TRINITY_DN14058_c0_g1_i3.p1|XP_004336788.1;>TRINITY_DN14058_c0_g1_i6.p1|XP_004336788.1;>TRINITY_DN14058_c0_g1_i7.p1|XP_004336788.1;>TRINITY_DN85_c2_g1_i7.p1|XP_004336788.1;>TRINITY_DN85_c2_g1_i5.p1|XP_004336788.	15	16	16	1	21.2	21.2	1.9	0	74094000	58838000	26779000	103180000	108160000	96134000	52893000	72768000	39777000	196810000	204730000	91986000	52773000	81531000	40695000	135090000	122190000	101030000	58584000	53891000	17441000	83774000	73616000	62638000	106960000	72355000	105010000	73604000	75836000	66735000	98674000	115500000	91872000	75804000	72079000
	TRINITY_DN1145_c1_g2_i8.p1|EFJ23751.1;TRINITY_DN1145_c1_g2_i5.p1|EFJ23751.1;TRINITY_DN1145_c1_g3_i3.p1|EFJ23751.1;TRINITY_DN1145_c1_g2_i13.p2;TRINITY_DN338_c2_g2_i1.p1;TRINITY_DN338_c2_g2_i2.p1;TRINITY_DN338_c2_g2_i3.p1;TRINITY_DN1145_c1_g3_i1.p1|XP_009055787.1;TRINITY_DN338_c2_g2_i5.p1	TRINITY_DN1145_c1_g2_i8.p1|EFJ23751.1;TRINITY_DN1145_c1_g2_i5.p1|EFJ23751.1;TRINITY_DN1145_c1_g3_i3.p1|EFJ23751.1	9;8;5;4;4;3;3;2;1	9;8;5;4;4;3;3;2;1	9;8;5;4;4;3;3;2;1	>TRINITY_DN1145_c1_g2_i8.p1|EFJ23751.1;>TRINITY_DN1145_c1_g2_i5.p1|EFJ23751.1;>TRINITY_DN1145_c1_g3_i3.p1|EFJ23751.1	9	9	9	9	14.7	14.7	14.7	0	9646700	15379000	6417800	9755600	17261000	5804300	3725700	3881200	4663100	2261200	1201000	0	10968000	27419000	5063500	0	1856000	0	22141000	11514000	3793300	0	13671000	0	0	0	0	0	0	0	0	0	0	0	0
	TRINITY_DN6162_c0_g1_i4.p1|XP_027382398.1;TRINITY_DN6162_c0_g1_i5.p1|XP_015974608.1;TRINITY_DN6162_c0_g1_i6.p2|PRP77927.1	TRINITY_DN6162_c0_g1_i4.p1|XP_027382398.1;TRINITY_DN6162_c0_g1_i5.p1|XP_015974608.1	6;3;1	6;3;1	1;1;1	>TRINITY_DN6162_c0_g1_i4.p1|XP_027382398.1;>TRINITY_DN6162_c0_g1_i5.p1|XP_015974608.1	3	6	6	1	5.4	5.4	1.2	0	85775000	1435100000	12383000	15322000	19833000	28517000	80456000	109230000	20644000	110590000	109340000	131960000	21220000	22073000	16795000	21578000	10118000	30333000	39684000	21622000	19402000	106410000	118730000	106760000	71133000	84007000	145520000	124540000	69974000	163620000	141920000	95768000	129460000	99402000	91684000
	TRINITY_DN277_c0_g2_i2.p1;TRINITY_DN115_c0_g1_i15.p2;TRINITY_DN115_c0_g1_i4.p1;TRINITY_DN115_c0_g1_i14.p2;TRINITY_DN115_c0_g1_i3.p1;TRINITY_DN115_c0_g1_i13.p1;TRINITY_DN115_c0_g1_i11.p1;TRINITY_DN115_c0_g1_i7.p1	TRINITY_DN277_c0_g2_i2.p1;TRINITY_DN115_c0_g1_i15.p2;TRINITY_DN115_c0_g1_i4.p1;TRINITY_DN115_c0_g1_i14.p2;TRINITY_DN115_c0_g1_i3.p1;TRINITY_DN115_c0_g1_i13.p1;TRINITY_DN115_c0_g1_i11.p1;TRINITY_DN115_c0_g1_i7.p1	1;1;1;1;1;1;1;1	1;1;1;1;1;1;1;1	1;1;1;1;1;1;1;1	>TRINITY_DN277_c0_g2_i2.p1;>TRINITY_DN115_c0_g1_i15.p2;>TRINITY_DN115_c0_g1_i4.p1;>TRINITY_DN115_c0_g1_i14.p2;>TRINITY_DN115_c0_g1_i3.p1;>TRINITY_DN115_c0_g1_i13.p1;>TRINITY_DN115_c0_g1_i11.p1;>TRINITY_DN115_c0_g1_i7.p1	8	1	1	1	9	9	9	0	0	0	0	0	0	0	0	0	0	0	0	0	0	0	0	0	0	0	0	0	0	0	0	0	0	0	0	0	0	0	0	0	0	0	0
	TRINITY_DN4731_c0_g1_i18.p1|XP_004344842.1;TRINITY_DN2028_c0_g1_i3.p1|XP_004344842.1;TRINITY_DN4731_c0_g1_i7.p1|XP_004344842.1;TRINITY_DN2028_c0_g1_i14.p2|XP_004344842.1;TRINITY_DN2028_c0_g1_i10.p2|XP_003290535.1;TRINITY_DN4731_c0_g1_i16.p3|XP_004344842.1;TRINITY_DN2028_c0_g1_i13.p3|XP_004344842.1;TRINITY_DN2028_c0_g1_i1.p7|XP_004344842.1;TRINITY_DN2028_c0_g1_i1.p3|XP_021288956.1	TRINITY_DN4731_c0_g1_i18.p1|XP_004344842.1;TRINITY_DN2028_c0_g1_i3.p1|XP_004344842.1;TRINITY_DN4731_c0_g1_i7.p1|XP_004344842.1;TRINITY_DN2028_c0_g1_i14.p2|XP_004344842.1;TRINITY_DN2028_c0_g1_i10.p2|XP_003290535.1	22;22;18;17;11;7;6;6;2	15;15;11;10;11;7;6;6;2	6;6;2;1;6;2;1;1;2	>TRINITY_DN4731_c0_g1_i18.p1|XP_004344842.1;>TRINITY_DN2028_c0_g1_i3.p1|XP_004344842.1;>TRINITY_DN4731_c0_g1_i7.p1|XP_004344842.1;>TRINITY_DN2028_c0_g1_i14.p2|XP_004344842.1;>TRINITY_DN2028_c0_g1_i10.p2|XP_003290535.1	9	22	15	6	51.3	36.3	16.7	0	336160000	332550000	234360000	284710000	351530000	201180000	336840000	481870000	238640000	238490000	262760000	186370000	380890000	378620000	138430000	193480000	125730000	132800000	389480000	191580000	138230000	263770000	285650000	322240000	260610000	302330000	297330000	300390000	289540000	300850000	269190000	329290000	233950000	304800000	307140000
	TRINITY_DN1908_c1_g1_i11.p1|XP_004353258.1;TRINITY_DN1908_c1_g1_i9.p1|XP_004353258.1;TRINITY_DN1908_c1_g1_i8.p1|XP_004353258.1;TRINITY_DN1908_c1_g1_i1.p1|XP_004353258.1;TRINITY_DN1908_c1_g1_i7.p1|XP_004353258.1;TRINITY_DN1908_c1_g1_i5.p1|XP_004353258.1;TRINITY_DN64_c0_g2_i10.p1|XP_004338446.1;TRINITY_DN64_c0_g2_i5.p1|XP_004353258.1;TRINITY_DN64_c0_g2_i4.p1|XP_004338446.1;TRINITY_DN1908_c1_g1_i6.p…	TRINITY_DN1908_c1_g1_i11.p1|XP_004353258.1;TRINITY_DN1908_c1_g1_i9.p1|XP_004353258.1;TRINITY_DN1908_c1_g1_i8.p1|XP_004353258.1;TRINITY_DN1908_c1_g1_i1.p1|XP_004353258.1;TRINITY_DN1908_c1_g1_i7.p1|XP_004353258.1;TRINITY_DN1908_c1_g1_i5.p1|XP_004353258.1;TRINITY_DN64_c0_g2_i10.p1|XP_004338446.1;TRINITY_DN64_c0_g2_i5.p1|XP_004353258.1;TRINITY_DN64_c0_g2_i4.p1|XP_004338446.1;TRINITY_DN1908_c1_g1_i6.p…	26;25;25;25;23;22;20;20;20;20;18;18;7;7;5;5;5;3;3	26;25;25;25;23;22;20;20;20;20;18;18;7;7;5;5;5;3;3	26;25;25;25;23;22;20;20;20;20;18;18;7;7;5;5;5;3;3	>TRINITY_DN1908_c1_g1_i11.p1|XP_004353258.1;>TRINITY_DN1908_c1_g1_i9.p1|XP_004353258.1;>TRINITY_DN1908_c1_g1_i8.p1|XP_004353258.1;>TRINITY_DN1908_c1_g1_i1.p1|XP_004353258.1;>TRINITY_DN1908_c1_g1_i7.p1|XP_004353258.1;>TRINITY_DN1908_c1_g1_i5.p1|XP_004353258	19	26	26	26	55.3	55.3	55.3	0	159350000	158420000	79922000	157840000	149660000	88684000	139370000	204040000	83963000	142570000	136670000	153120000	92956000	78050000	61509000	84541000	129070000	82993000	0	12092000	14886000	111110000	102280000	97797000	125950000	114460000	107580000	93330000	113680000	111210000	109130000	105190000	166430000	109760000	92332000
	TRINITY_DN5359_c0_g1_i3.p1|XP_020428988.1;TRINITY_DN5359_c0_g2_i1.p1|XP_020428988.1;TRINITY_DN5359_c0_g2_i10.p1|XP_020428988.1;TRINITY_DN5359_c0_g2_i26.p1|XP_020428988.1;TRINITY_DN5359_c0_g2_i28.p1|XP_020428988.1;TRINITY_DN5359_c0_g1_i4.p2|XP_017488914.1;TRINITY_DN5359_c0_g2_i14.p1|KFM70637.1;TRINITY_DN5359_c0_g1_i5.p1|GAQ91582.1;TRINITY_DN5359_c0_g2_i12.p1|KFM70637.1;TRINITY_DN5359_c0_g1_i11.p1|…	TRINITY_DN5359_c0_g1_i3.p1|XP_020428988.1;TRINITY_DN5359_c0_g2_i1.p1|XP_020428988.1;TRINITY_DN5359_c0_g2_i10.p1|XP_020428988.1;TRINITY_DN5359_c0_g2_i26.p1|XP_020428988.1;TRINITY_DN5359_c0_g2_i28.p1|XP_020428988.1;TRINITY_DN5359_c0_g1_i4.p2|XP_017488914.1;TRINITY_DN5359_c0_g2_i14.p1|KFM70637.1;TRINITY_DN5359_c0_g1_i5.p1|GAQ91582.1;TRINITY_DN5359_c0_g2_i12.p1|KFM70637.1	17;16;16;15;14;12;12;11;11;7;5;5;4;3;3;2;2	17;16;16;15;14;12;12;11;11;7;5;5;4;3;3;2;2	17;16;16;15;14;12;12;11;11;7;5;5;4;3;3;2;2	>TRINITY_DN5359_c0_g1_i3.p1|XP_020428988.1;>TRINITY_DN5359_c0_g2_i1.p1|XP_020428988.1;>TRINITY_DN5359_c0_g2_i10.p1|XP_020428988.1;>TRINITY_DN5359_c0_g2_i26.p1|XP_020428988.1;>TRINITY_DN5359_c0_g2_i28.p1|XP_020428988.1;>TRINITY_DN5359_c0_g1_i4.p2|XP_0174889	17	17	17	17	25.9	25.9	25.9	0	23929000	57675000	65824000	44935000	111180000	106720000	106960000	102880000	145200000	19309000	20466000	29396000	178440000	164220000	112210000	0	0	0	178440000	148070000	92167000	56224000	79983000	133730000	62250000	78038000	106660000	105250000	88284000	173700000	30493000	31600000	42778000	127750000	143620000
	TRINITY_DN2831_c0_g2_i1.p1;TRINITY_DN1885_c3_g1_i4.p1;TRINITY_DN1885_c3_g1_i1.p1;TRINITY_DN1885_c3_g1_i2.p1;TRINITY_DN2831_c0_g2_i2.p3;TRINITY_DN1885_c3_g1_i3.p1	TRINITY_DN2831_c0_g2_i1.p1;TRINITY_DN1885_c3_g1_i4.p1;TRINITY_DN1885_c3_g1_i1.p1;TRINITY_DN1885_c3_g1_i2.p1	4;3;3;3;1;1	4;3;3;3;1;1	4;3;3;3;1;1	>TRINITY_DN2831_c0_g2_i1.p1;>TRINITY_DN1885_c3_g1_i4.p1;>TRINITY_DN1885_c3_g1_i1.p1;>TRINITY_DN1885_c3_g1_i2.p1	6	4	4	4	7.5	7.5	7.5	0	23109000	23443000	4650700	27340000	26691000	14085000	0	37793000	17178000	15238000	18137000	20290000	0	0	0	13591000	10650000	10783000	0	0	0	0	0	0	0	0	0	0	51807000	0	0	0	0	0	0
	TRINITY_DN4994_c0_g1_i1.p1|XP_004365221.1;TRINITY_DN49_c0_g1_i10.p2|PRP84393.1;TRINITY_DN4994_c0_g1_i10.p2|XP_006421649.1;TRINITY_DN4994_c0_g1_i7.p1|PRP84393.1;tr|L8GPJ0|L8GPJ0_ACACA;TRINITY_DN4994_c0_g1_i4.p1|RHY30543.1;TRINITY_DN4994_c0_g1_i10.p1|PVD22636.1;TRINITY_DN4994_c0_g1_i7.p3|XP_638528.1	TRINITY_DN4994_c0_g1_i1.p1|XP_004365221.1;TRINITY_DN49_c0_g1_i10.p2|PRP84393.1;TRINITY_DN4994_c0_g1_i10.p2|XP_006421649.1;TRINITY_DN4994_c0_g1_i7.p1|PRP84393.1	10;10;6;6;4;4;4;2	10;10;6;6;4;4;4;2	10;10;6;6;4;4;4;2	>TRINITY_DN4994_c0_g1_i1.p1|XP_004365221.1;>TRINITY_DN49_c0_g1_i10.p2|PRP84393.1;>TRINITY_DN4994_c0_g1_i10.p2|XP_006421649.1;>TRINITY_DN4994_c0_g1_i7.p1|PRP84393.1	8	10	10	10	13.4	13.4	13.4	0	73175000	56164000	62604000	1375400000	70247000	20040000	43167000	81414000	60240000	1138700000	148340000	0	32259000	30374000	22867000	0	0	0	73016000	31452000	4929100	144600000	117500000	178230000	315930000	0	143380000	0	125820000	135390000	0	0	0	141690000	147730000
	TRINITY_DN1596_c0_g1_i16.p1|AGX13814.1;TRINITY_DN1596_c0_g1_i34.p1|AGX13814.1;TRINITY_DN1596_c0_g1_i19.p1|AGX13814.1;TRINITY_DN6062_c0_g1_i4.p3|AGX13814.1;TRINITY_DN1596_c0_g1_i39.p1|AGX13814.1;TRINITY_DN1596_c0_g1_i30.p4|AGX13814.1;TRINITY_DN1596_c0_g1_i27.p1|AGX13814.1;TRINITY_DN6062_c0_g1_i4.p4|AGX13814.1;TRINITY_DN1596_c0_g1_i39.p3|AGX13814.1	TRINITY_DN1596_c0_g1_i16.p1|AGX13814.1;TRINITY_DN1596_c0_g1_i34.p1|AGX13814.1;TRINITY_DN1596_c0_g1_i19.p1|AGX13814.1;TRINITY_DN6062_c0_g1_i4.p3|AGX13814.1	19;15;14;12;9;8;7;7;4	19;15;14;12;9;8;7;7;4	19;15;14;12;9;8;7;7;4	>TRINITY_DN1596_c0_g1_i16.p1|AGX13814.1;>TRINITY_DN1596_c0_g1_i34.p1|AGX13814.1;>TRINITY_DN1596_c0_g1_i19.p1|AGX13814.1;>TRINITY_DN6062_c0_g1_i4.p3|AGX13814.1	9	19	19	19	65.9	65.9	65.9	0	828950000	1063200000	579330000	830360000	1143700000	643880000	751520000	1360300000	601770000	874850000	867580000	770210000	1024200000	947570000	520220000	480860000	536180000	500230000	852780000	570970000	503500000	801270000	912650000	780950000	781480000	896300000	676130000	822840000	971800000	816620000	684220000	701510000	765550000	938450000	984070000
	TRINITY_DN116_c0_g2_i4.p1|XP_004368244.1;TRINITY_DN116_c0_g2_i5.p1|XP_004368244.1	TRINITY_DN116_c0_g2_i4.p1|XP_004368244.1;TRINITY_DN116_c0_g2_i5.p1|XP_004368244.1	8;4	5;1	1;1	>TRINITY_DN116_c0_g2_i4.p1|XP_004368244.1;>TRINITY_DN116_c0_g2_i5.p1|XP_004368244.1	2	8	5	1	10.2	5	0.5	0	0	0	0	0	0	0	0	0	0	10995000	7744100	7140100	0	0	0	0	0	0	0	0	0	0	0	0	0	0	0	0	0	0	0	0	7268800	0	0
	TRINITY_DN5680_c0_g1_i19.p1|GBG78109.1;TRINITY_DN94_c0_g1_i11.p1|GBG78109.1;TRINITY_DN5680_c0_g1_i11.p1|GBG63774.1;TRINITY_DN5680_c0_g1_i12.p1|GBG63774.1;TRINITY_DN5680_c0_g1_i17.p1|ORX81264.1;TRINITY_DN94_c0_g1_i9.p1|GBG63774.1;TRINITY_DN5680_c0_g1_i6.p1|ORX81264.1;TRINITY_DN5680_c0_g1_i1.p4|GBG63774.1;TRINITY_DN94_c0_g1_i1.p1|EFJ37282.1;TRINITY_DN5680_c0_g1_i1.p1|EFJ37282.1;TRINITY_DN5680_c0_g1…	TRINITY_DN5680_c0_g1_i19.p1|GBG78109.1;TRINITY_DN94_c0_g1_i11.p1|GBG78109.1;TRINITY_DN5680_c0_g1_i11.p1|GBG63774.1;TRINITY_DN5680_c0_g1_i12.p1|GBG63774.1;TRINITY_DN5680_c0_g1_i17.p1|ORX81264.1;TRINITY_DN94_c0_g1_i9.p1|GBG63774.1;TRINITY_DN5680_c0_g1_i6.p1|ORX81264.1	26;25;20;19;19;19;13;12;10;8;7	26;25;20;19;19;19;13;12;10;8;7	26;25;20;19;19;19;13;12;10;8;7	>TRINITY_DN5680_c0_g1_i19.p1|GBG78109.1;>TRINITY_DN94_c0_g1_i11.p1|GBG78109.1;>TRINITY_DN5680_c0_g1_i11.p1|GBG63774.1;>TRINITY_DN5680_c0_g1_i12.p1|GBG63774.1;>TRINITY_DN5680_c0_g1_i17.p1|ORX81264.1;>TRINITY_DN94_c0_g1_i9.p1|GBG63774.1;>TRINITY_DN5680_c0_g1	11	26	26	26	40	40	40	0	435350000	461800000	243200000	377190000	528850000	217590000	360640000	446110000	224190000	337290000	387960000	322780000	391750000	294860000	126190000	481100000	316480000	335610000	233570000	142580000	101190000	338770000	330750000	338430000	328080000	322550000	317210000	395810000	310160000	271130000	336140000	363310000	295410000	346220000	315680000
	TRINITY_DN52_c0_g1_i2.p1|XP_004346563.1;TRINITY_DN52_c0_g4_i1.p1|XP_004346563.1;TRINITY_DN52_c0_g1_i3.p2|XP_004346563.1	TRINITY_DN52_c0_g1_i2.p1|XP_004346563.1;TRINITY_DN52_c0_g4_i1.p1|XP_004346563.1	7;7;2	7;7;2	3;3;0	>TRINITY_DN52_c0_g1_i2.p1|XP_004346563.1;>TRINITY_DN52_c0_g4_i1.p1|XP_004346563.1	3	7	7	3	50.2	50.2	36.5	0	309740000	457690000	233650000	249030000	399420000	359640000	246630000	325010000	244680000	371890000	274960000	299230000	272570000	359250000	270360000	157720000	163740000	142650000	376250000	204100000	320210000	246890000	282210000	294580000	288000000	260130000	308900000	251540000	219000000	318720000	223820000	184560000	185800000	205880000	272250000
	TRINITY_DN576_c3_g1_i2.p2;TRINITY_DN1160_c1_g2_i1.p1|XP_004338098.1	TRINITY_DN576_c3_g1_i2.p2;TRINITY_DN1160_c1_g2_i1.p1|XP_004338098.1	2;2	2;2	2;2	>TRINITY_DN576_c3_g1_i2.p2;>TRINITY_DN1160_c1_g2_i1.p1|XP_004338098.1	2	2	2	2	39.2	39.2	39.2	0	0	0	0	0	0	0	0	0	0	0	0	0	0	0	0	0	0	0	0	0	0	0	0	0	0	0	0	0	0	0	0	0	0	0	0
	TRINITY_DN1164_c1_g1_i1.p1|PRP78127.1;TRINITY_DN755_c1_g1_i11.p1|PRP78127.1;TRINITY_DN755_c1_g1_i12.p1|PRP78127.1;TRINITY_DN755_c1_g1_i20.p1|PRP78127.1;TRINITY_DN1164_c1_g1_i4.p1|PRP78127.1;TRINITY_DN1164_c1_g1_i5.p1|CEQ40347.1;TRINITY_DN755_c1_g1_i23.p1|PRP78127.1;TRINITY_DN755_c1_g1_i13.p3|PRP78127.1;TRINITY_DN755_c1_g1_i1.p3|PRP78127.1;TRINITY_DN755_c1_g1_i4.p2|PRP78127.1;TRINITY_DN755_c1_g1_i…	TRINITY_DN1164_c1_g1_i1.p1|PRP78127.1;TRINITY_DN755_c1_g1_i11.p1|PRP78127.1;TRINITY_DN755_c1_g1_i12.p1|PRP78127.1;TRINITY_DN755_c1_g1_i20.p1|PRP78127.1;TRINITY_DN1164_c1_g1_i4.p1|PRP78127.1;TRINITY_DN1164_c1_g1_i5.p1|CEQ40347.1;TRINITY_DN755_c1_g1_i23.p1|PRP78127.1	7;7;7;6;4;4;4;3;3;3;3;2;1;1;1	7;7;7;6;4;4;4;3;3;3;3;2;1;1;1	7;7;7;6;4;4;4;3;3;3;3;2;1;1;1	>TRINITY_DN1164_c1_g1_i1.p1|PRP78127.1;>TRINITY_DN755_c1_g1_i11.p1|PRP78127.1;>TRINITY_DN755_c1_g1_i12.p1|PRP78127.1;>TRINITY_DN755_c1_g1_i20.p1|PRP78127.1;>TRINITY_DN1164_c1_g1_i4.p1|PRP78127.1;>TRINITY_DN1164_c1_g1_i5.p1|CEQ40347.1;>TRINITY_DN755_c1_g1_i	15	7	7	7	14	14	14	0	14606000	15595000	6086100	0	0	0	17972000	22357000	11445000	0	0	0	0	0	0	0	0	0	11808000	0	5322500	0	0	0	0	0	0	19778000	19522000	0	0	0	0	0	0
	TRINITY_DN3095_c1_g1_i1.p1|XP_004336657.1;TRINITY_DN3095_c1_g1_i2.p1|XP_004336657.1;TRINITY_DN3095_c1_g1_i3.p1|XP_004336657.1	TRINITY_DN3095_c1_g1_i1.p1|XP_004336657.1;TRINITY_DN3095_c1_g1_i2.p1|XP_004336657.1;TRINITY_DN3095_c1_g1_i3.p1|XP_004336657.1	13;10;9	13;10;9	2;2;2	>TRINITY_DN3095_c1_g1_i1.p1|XP_004336657.1;>TRINITY_DN3095_c1_g1_i2.p1|XP_004336657.1;>TRINITY_DN3095_c1_g1_i3.p1|XP_004336657.1	3	13	13	2	27.5	27.5	3	0	59053000	61880000	34636000	132940000	119540000	125360000	80601000	52828000	76252000	71387000	54766000	69079000	136570000	163240000	84453000	0	0	0	142270000	115330000	82818000	86501000	76614000	110960000	81078000	82213000	126890000	95355000	45542000	123640000	90774000	70883000	114300000	124510000	126930000
	TRINITY_DN2046_c1_g1_i1.p3;TRINITY_DN5569_c0_g1_i1.p5	TRINITY_DN2046_c1_g1_i1.p3;TRINITY_DN5569_c0_g1_i1.p5	13;12	13;12	2;2	>TRINITY_DN2046_c1_g1_i1.p3;>TRINITY_DN5569_c0_g1_i1.p5	2	13	13	2	65.3	65.3	11.6	0	127860000	113910000	123220000	31679000	136550000	150150000	136260000	181630000	130660000	134840000	119750000	178190000	142460000	123250000	100810000	75981000	61458000	140700000	188130000	129860000	102340000	128260000	124630000	170690000	99226000	124200000	183210000	132970000	129380000	164240000	126720000	103500000	174930000	122610000	112690000
	TRINITY_DN3897_c3_g1_i1.p3|XP_004338246.1;TRINITY_DN4595_c0_g1_i4.p2|SIS37397.1;TRINITY_DN4595_c0_g1_i29.p5|SIS37397.1;TRINITY_DN4595_c0_g1_i29.p14|WP_121217391.1	TRINITY_DN3897_c3_g1_i1.p3|XP_004338246.1	9;4;4;2	9;4;4;2	9;4;4;2	>TRINITY_DN3897_c3_g1_i1.p3|XP_004338246.1	4	9	9	9	34.2	34.2	34.2	0	26592000	85584000	39600000	107980000	99398000	120260000	123050000	129040000	68026000	102090000	103590000	125760000	152310000	154260000	94703000	83929000	84916000	114920000	106720000	94523000	77757000	101680000	103030000	119870000	123490000	88657000	120480000	111210000	88989000	89401000	121570000	144140000	138220000	96980000	114190000
	TRINITY_DN2856_c0_g1_i5.p4|XP_004333599.1;TRINITY_DN2856_c0_g1_i1.p3|XP_004333599.1	TRINITY_DN2856_c0_g1_i5.p4|XP_004333599.1;TRINITY_DN2856_c0_g1_i1.p3|XP_004333599.1	1;1	1;1	1;1	>TRINITY_DN2856_c0_g1_i5.p4|XP_004333599.1;>TRINITY_DN2856_c0_g1_i1.p3|XP_004333599.1	2	1	1	1	15.3	15.3	15.3	0	0	21347000	11120000	17104000	12247000	0	14961000	15499000	12156000	23458000	22303000	11873000	17045000	14831000	11913000	6861300	9129600	0	12267000	13047000	0	0	0	0	0	0	0	0	0	0	0	0	0	0	0
	TRINITY_DN2865_c0_g1_i14.p1;TRINITY_DN2865_c0_g1_i11.p1	TRINITY_DN2865_c0_g1_i14.p1;TRINITY_DN2865_c0_g1_i11.p1	2;2	2;2	2;2	>TRINITY_DN2865_c0_g1_i14.p1;>TRINITY_DN2865_c0_g1_i11.p1	2	2	2	2	10.7	10.7	10.7	0.00013885	0	0	0	0	0	0	0	0	0	0	0	0	0	0	0	0	0	0	0	0	0	0	0	0	0	0	0	0	0	0	0	0	0	0	0
	TRINITY_DN789_c0_g2_i1.p4|XP_006851283.1;TRINITY_DN789_c0_g2_i10.p3|XP_006851283.1;TRINITY_DN434_c0_g1_i14.p2|XP_006851283.1;TRINITY_DN434_c0_g1_i16.p1|XP_006851283.1;TRINITY_DN789_c0_g2_i4.p10;TRINITY_DN434_c0_g1_i15.p3;TRINITY_DN434_c0_g1_i4.p12;TRINITY_DN789_c0_g2_i11.p10;TRINITY_DN789_c0_g2_i6.p4;TRINITY_DN434_c0_g1_i11.p2	TRINITY_DN789_c0_g2_i1.p4|XP_006851283.1;TRINITY_DN789_c0_g2_i10.p3|XP_006851283.1;TRINITY_DN434_c0_g1_i14.p2|XP_006851283.1;TRINITY_DN434_c0_g1_i16.p1|XP_006851283.1;TRINITY_DN789_c0_g2_i4.p10;TRINITY_DN434_c0_g1_i15.p3;TRINITY_DN434_c0_g1_i4.p12	4;4;4;4;3;3;2;1;1;1	4;4;4;4;3;3;2;1;1;1	4;4;4;4;3;3;2;1;1;1	>TRINITY_DN789_c0_g2_i1.p4|XP_006851283.1;>TRINITY_DN789_c0_g2_i10.p3|XP_006851283.1;>TRINITY_DN434_c0_g1_i14.p2|XP_006851283.1;>TRINITY_DN434_c0_g1_i16.p1|XP_006851283.1;>TRINITY_DN789_c0_g2_i4.p10;>TRINITY_DN434_c0_g1_i15.p3;>TRINITY_DN434_c0_g1_i4.p12	10	4	4	4	16	16	16	0	5998900	5582600	7716200	0	10930000	17489000	0	8576500	8107000	22928000	6890200	34481000	2663500	2777500	5103200	24296000	7904600	43034000	5852200	3774200	6989500	0	0	0	0	15231000	32003000	0	0	0	19103000	0	35076000	0	0
	TRINITY_DN1097_c0_g1_i9.p4|XP_008334577.1;TRINITY_DN1097_c0_g1_i11.p4|XP_008334577.1;TRINITY_DN1097_c0_g1_i1.p10;TRINITY_DN1097_c0_g2_i3.p5	TRINITY_DN1097_c0_g1_i9.p4|XP_008334577.1;TRINITY_DN1097_c0_g1_i11.p4|XP_008334577.1;TRINITY_DN1097_c0_g1_i1.p10;TRINITY_DN1097_c0_g2_i3.p5	6;6;3;3	6;6;3;3	6;6;3;3	>TRINITY_DN1097_c0_g1_i9.p4|XP_008334577.1;>TRINITY_DN1097_c0_g1_i11.p4|XP_008334577.1;>TRINITY_DN1097_c0_g1_i1.p10;>TRINITY_DN1097_c0_g2_i3.p5	4	6	6	6	58.2	58.2	58.2	0	96240000	116990000	51919000	63648000	62985000	39888000	88899000	94680000	49068000	158960000	179920000	116800000	106760000	64077000	48243000	109720000	87990000	163610000	61163000	21015000	25959000	70900000	81081000	64832000	79444000	66408000	0	80315000	99266000	68672000	97337000	102490000	86808000	87914000	72642000
	TRINITY_DN3225_c0_g1_i10.p2|XP_004344004.1	TRINITY_DN3225_c0_g1_i10.p2|XP_004344004.1	25	25	1	>TRINITY_DN3225_c0_g1_i10.p2|XP_004344004.1	1	25	25	1	74.9	74.9	3	0	5971200000	7071200000	4506700000	5806300000	6752800000	5265400000	5252100000	7650700000	5355300000	4937200000	5027700000	3600000000	6421200000	4637600000	3608500000	2767600000	3965200000	2070000000	4266900000	3482300000	2758300000	6777600000	7873600000	9461500000	6971700000	7276900000	7796900000	7028400000	7300000000	8813100000	6061200000	5702500000	5390000000	7192400000	6732700000
	TRINITY_DN124_c1_g1_i14.p1|XP_004368019.1;TRINITY_DN124_c1_g1_i19.p1|XP_004368019.1;TRINITY_DN124_c1_g1_i17.p1|XP_004368019.1;TRINITY_DN124_c1_g1_i11.p1|XP_004368019.1;TRINITY_DN1931_c3_g1_i10.p1|XP_004368019.1;TRINITY_DN124_c1_g1_i16.p2|XP_004368019.1;TRINITY_DN1931_c3_g1_i3.p1|XP_004368019.1;TRINITY_DN124_c1_g1_i4.p1|XP_004368019.1;TRINITY_DN124_c1_g1_i12.p1|XP_004368019.1;TRINITY_DN124_c1_g1_i…	TRINITY_DN124_c1_g1_i14.p1|XP_004368019.1;TRINITY_DN124_c1_g1_i19.p1|XP_004368019.1;TRINITY_DN124_c1_g1_i17.p1|XP_004368019.1;TRINITY_DN124_c1_g1_i11.p1|XP_004368019.1;TRINITY_DN1931_c3_g1_i10.p1|XP_004368019.1;TRINITY_DN124_c1_g1_i16.p2|XP_004368019.1;TRINITY_DN1931_c3_g1_i3.p1|XP_004368019.1;TRINITY_DN124_c1_g1_i4.p1|XP_004368019.1;TRINITY_DN124_c1_g1_i12.p1|XP_004368019.1;TRINITY_DN124_c1_g1_i…	8;7;7;6;6;5;5;5;5;5;4;3;3;3;2;1;1;1;1;1	8;7;7;6;6;5;5;5;5;5;4;3;3;3;2;1;1;1;1;1	1;1;1;1;1;1;1;1;1;1;1;0;0;0;1;0;0;0;0;0	>TRINITY_DN124_c1_g1_i14.p1|XP_004368019.1;>TRINITY_DN124_c1_g1_i19.p1|XP_004368019.1;>TRINITY_DN124_c1_g1_i17.p1|XP_004368019.1;>TRINITY_DN124_c1_g1_i11.p1|XP_004368019.1;>TRINITY_DN1931_c3_g1_i10.p1|XP_004368019.1;>TRINITY_DN124_c1_g1_i16.p2|XP_004368019	20	8	8	1	10.7	10.7	1.5	0	16699000	11504000	11060000	9581700	19121000	21878000	9167400	2774100	13677000	15049000	15335000	21230000	22850000	21133000	10843000	11618000	0	9195300	34296000	40099000	40133000	15697000	18742000	26221000	17785000	17728000	27745000	17428000	0	29486000	13311000	13720000	17424000	24517000	22657000
	TRINITY_DN3718_c0_g1_i5.p3|XP_015769713.1;TRINITY_DN3718_c0_g2_i3.p1|XP_020430045.1	TRINITY_DN3718_c0_g1_i5.p3|XP_015769713.1;TRINITY_DN3718_c0_g2_i3.p1|XP_020430045.1	13;9	13;9	13;9	>TRINITY_DN3718_c0_g1_i5.p3|XP_015769713.1;>TRINITY_DN3718_c0_g2_i3.p1|XP_020430045.1	2	13	13	13	79.4	79.4	79.4	0	1165100000	1418500000	406060000	1312800000	2052100000	566650000	497700000	1038900000	233710000	2443100000	2297200000	844850000	1181200000	586710000	160820000	3260200000	2398100000	1128500000	529830000	258380000	146730000	1355600000	1555500000	689550000	586930000	1631600000	696320000	435090000	573110000	410890000	1918700000	2804100000	775300000	1248900000	844360000
	TRINITY_DN945_c0_g1_i10.p2|XP_629756.1;TRINITY_DN945_c0_g1_i12.p2|XP_629756.1;TRINITY_DN945_c0_g1_i25.p1|XP_629756.1;TRINITY_DN945_c0_g1_i18.p2|XP_004352119.1;TRINITY_DN945_c0_g1_i4.p1|XP_629756.1;TRINITY_DN945_c0_g1_i20.p1|XP_629756.1;TRINITY_DN945_c0_g2_i7.p4|PRP87076.1;TRINITY_DN945_c0_g2_i2.p3|PRP87076.1;TRINITY_DN945_c0_g1_i31.p5|XP_004352119.1;TRINITY_DN945_c0_g1_i18.p6|XP_020435784.1;TRINI…	TRINITY_DN945_c0_g1_i10.p2|XP_629756.1;TRINITY_DN945_c0_g1_i12.p2|XP_629756.1;TRINITY_DN945_c0_g1_i25.p1|XP_629756.1;TRINITY_DN945_c0_g1_i18.p2|XP_004352119.1;TRINITY_DN945_c0_g1_i4.p1|XP_629756.1;TRINITY_DN945_c0_g1_i20.p1|XP_629756.1	38;35;28;27;25;23;17;12;9;5;3	38;35;28;27;25;23;17;12;9;5;3	38;35;28;27;25;23;17;12;9;5;3	>TRINITY_DN945_c0_g1_i10.p2|XP_629756.1;>TRINITY_DN945_c0_g1_i12.p2|XP_629756.1;>TRINITY_DN945_c0_g1_i25.p1|XP_629756.1;>TRINITY_DN945_c0_g1_i18.p2|XP_004352119.1;>TRINITY_DN945_c0_g1_i4.p1|XP_629756.1;>TRINITY_DN945_c0_g1_i20.p1|XP_629756.1	11	38	38	38	49.9	49.9	49.9	0	830130000	934420000	454960000	1002400000	1047400000	706780000	835960000	1295900000	497670000	1146200000	944910000	1022900000	1033500000	706200000	258350000	978790000	794320000	748080000	636480000	322800000	133630000	638060000	783350000	421010000	1067900000	885160000	719240000	915800000	1031600000	660220000	934140000	934720000	1050500000	837800000	811890000
	TRINITY_DN26_c5_g1_i1.p1|XP_004353360.1;TRINITY_DN83_c1_g1_i2.p1|XP_004353360.1;TRINITY_DN26_c5_g1_i5.p1|XP_004353360.1;TRINITY_DN83_c1_g1_i1.p1|XP_004353360.1;tr|L8HF09|L8HF09_ACACA;TRINITY_DN26_c5_g1_i2.p1|XP_004353360.1	TRINITY_DN26_c5_g1_i1.p1|XP_004353360.1;TRINITY_DN83_c1_g1_i2.p1|XP_004353360.1;TRINITY_DN26_c5_g1_i5.p1|XP_004353360.1;TRINITY_DN83_c1_g1_i1.p1|XP_004353360.1	28;27;18;17;9;7	28;27;18;17;9;7	28;27;18;17;9;7	>TRINITY_DN26_c5_g1_i1.p1|XP_004353360.1;>TRINITY_DN83_c1_g1_i2.p1|XP_004353360.1;>TRINITY_DN26_c5_g1_i5.p1|XP_004353360.1;>TRINITY_DN83_c1_g1_i1.p1|XP_004353360.1	6	28	28	28	52.1	52.1	52.1	0	501080000	482400000	326280000	377820000	496400000	344640000	456760000	698990000	418710000	335570000	305980000	301700000	478350000	438720000	219300000	111220000	93117000	80308000	394150000	317730000	159060000	287110000	276290000	284200000	225290000	259700000	288870000	328820000	399910000	373930000	181460000	176060000	198480000	420500000	394620000
	TRINITY_DN1179_c1_g1_i3.p5|XP_004334473.1;TRINITY_DN1179_c1_g1_i4.p5|XP_004334473.1;TRINITY_DN1179_c1_g1_i10.p2|XP_004334473.1;TRINITY_DN1179_c1_g1_i5.p1	TRINITY_DN1179_c1_g1_i3.p5|XP_004334473.1;TRINITY_DN1179_c1_g1_i4.p5|XP_004334473.1	7;6;3;1	1;1;0;0	1;1;0;0	>TRINITY_DN1179_c1_g1_i3.p5|XP_004334473.1;>TRINITY_DN1179_c1_g1_i4.p5|XP_004334473.1	4	7	1	1	24.1	4.5	4.5	0.00015099	0	0	0	0	0	0	0	0	0	0	0	0	0	0	0	0	0	0	0	0	0	0	0	0	0	0	0	0	0	0	0	0	0	0	0
	TRINITY_DN2776_c2_g1_i4.p1|XP_004333046.1;TRINITY_DN2776_c2_g1_i10.p1|XP_004333046.1;TRINITY_DN1179_c2_g2_i1.p1|XP_004333046.1;TRINITY_DN2776_c2_g1_i1.p1|XP_004333046.1;TRINITY_DN2776_c2_g1_i2.p1|XP_004333046.1;TRINITY_DN1179_c2_g2_i3.p1|XP_004333046.1	TRINITY_DN2776_c2_g1_i4.p1|XP_004333046.1;TRINITY_DN2776_c2_g1_i10.p1|XP_004333046.1;TRINITY_DN1179_c2_g2_i1.p1|XP_004333046.1;TRINITY_DN2776_c2_g1_i1.p1|XP_004333046.1;TRINITY_DN2776_c2_g1_i2.p1|XP_004333046.1;TRINITY_DN1179_c2_g2_i3.p1|XP_004333046.1	1;1;1;1;1;1	1;1;1;1;1;1	1;1;1;1;1;1	>TRINITY_DN2776_c2_g1_i4.p1|XP_004333046.1;>TRINITY_DN2776_c2_g1_i10.p1|XP_004333046.1;>TRINITY_DN1179_c2_g2_i1.p1|XP_004333046.1;>TRINITY_DN2776_c2_g1_i1.p1|XP_004333046.1;>TRINITY_DN2776_c2_g1_i2.p1|XP_004333046.1;>TRINITY_DN1179_c2_g2_i3.p1|XP_004333046	6	1	1	1	6.2	6.2	6.2	0.00014723	0	0	0	0	0	0	0	0	0	0	0	0	0	0	0	0	0	0	0	0	0	0	0	0	0	0	0	0	0	0	0	0	0	0	0
	TRINITY_DN3815_c0_g1_i10.p2|XP_016604726.1;TRINITY_DN7121_c0_g1_i13.p1|XP_016604726.1;TRINITY_DN7121_c0_g1_i1.p1|XP_016604726.1;TRINITY_DN7121_c0_g1_i6.p1|XP_016604726.1;TRINITY_DN7121_c0_g1_i9.p1|XP_016604726.1;TRINITY_DN3815_c0_g1_i13.p2|XP_016604726.1;TRINITY_DN7121_c0_g1_i3.p1|CEG71680.1;TRINITY_DN7121_c0_g1_i4.p1|XP_004345261.2;TRINITY_DN3815_c0_g1_i11.p2|CEG71680.1;TRINITY_DN3815_c0_g1_i39.…	TRINITY_DN3815_c0_g1_i10.p2|XP_016604726.1;TRINITY_DN7121_c0_g1_i13.p1|XP_016604726.1;TRINITY_DN7121_c0_g1_i1.p1|XP_016604726.1;TRINITY_DN7121_c0_g1_i6.p1|XP_016604726.1;TRINITY_DN7121_c0_g1_i9.p1|XP_016604726.1;TRINITY_DN3815_c0_g1_i13.p2|XP_016604726.1;TRINITY_DN7121_c0_g1_i3.p1|CEG71680.1;TRINITY_DN7121_c0_g1_i4.p1|XP_004345261.2;TRINITY_DN3815_c0_g1_i11.p2|CEG71680.1;TRINITY_DN3815_c0_g1_i39.…	14;13;12;11;10;9;9;8;8;7;6;6;5;5;5;1;1;1	14;13;12;11;10;9;9;8;8;7;6;6;5;5;5;1;1;1	14;13;12;11;10;9;9;8;8;7;6;6;5;5;5;1;1;1	>TRINITY_DN3815_c0_g1_i10.p2|XP_016604726.1;>TRINITY_DN7121_c0_g1_i13.p1|XP_016604726.1;>TRINITY_DN7121_c0_g1_i1.p1|XP_016604726.1;>TRINITY_DN7121_c0_g1_i6.p1|XP_016604726.1;>TRINITY_DN7121_c0_g1_i9.p1|XP_016604726.1;>TRINITY_DN3815_c0_g1_i13.p2|XP_0166047	18	14	14	14	22.9	22.9	22.9	0	109850000	86286000	73990000	85040000	75158000	83999000	63249000	94632000	91410000	44505000	45942000	43965000	154870000	97913000	59551000	15095000	17667000	9812100	89517000	73793000	92170000	75057000	61424000	78611000	66426000	77859000	86109000	98976000	79035000	109610000	60412000	70106000	103810000	124440000	82799000
	TRINITY_DN2111_c1_g2_i4.p2|XP_004340285.1;TRINITY_DN5124_c1_g1_i2.p1|XP_004340285.1;TRINITY_DN2111_c1_g2_i3.p1|XP_004340285.1;TRINITY_DN5124_c1_g1_i5.p1|XP_004340285.1	TRINITY_DN2111_c1_g2_i4.p2|XP_004340285.1;TRINITY_DN5124_c1_g1_i2.p1|XP_004340285.1;TRINITY_DN2111_c1_g2_i3.p1|XP_004340285.1;TRINITY_DN5124_c1_g1_i5.p1|XP_004340285.1	3;3;2;2	3;3;2;2	2;2;2;2	>TRINITY_DN2111_c1_g2_i4.p2|XP_004340285.1;>TRINITY_DN5124_c1_g1_i2.p1|XP_004340285.1;>TRINITY_DN2111_c1_g2_i3.p1|XP_004340285.1;>TRINITY_DN5124_c1_g1_i5.p1|XP_004340285.1	4	3	3	2	32.5	32.5	23.7	0	545050000	569150000	357290000	441460000	554780000	378490000	408220000	557490000	365560000	387310000	372060000	319180000	475820000	432040000	177430000	273870000	255980000	268760000	357270000	202860000	270930000	513830000	498250000	515400000	359480000	452400000	413050000	445430000	456110000	493060000	358590000	405400000	385990000	460710000	472850000
	TRINITY_DN3402_c0_g1_i19.p1|XP_004337788.1;TRINITY_DN3402_c0_g1_i2.p1|XP_004337788.1;TRINITY_DN3402_c0_g1_i12.p2|XP_011190232.1;TRINITY_DN3402_c0_g1_i1.p2|XP_011190232.1;TRINITY_DN3402_c0_g1_i15.p2|XP_004337788.1;TRINITY_DN3402_c0_g1_i13.p2|XP_004337788.1;TRINITY_DN3402_c0_g1_i4.p2|XP_004337788.1;TRINITY_DN3402_c0_g1_i10.p2|XP_004337788.1;TRINITY_DN3402_c0_g2_i22.p1|XP_004337788.1;TRINITY_DN3402_…	TRINITY_DN3402_c0_g1_i19.p1|XP_004337788.1;TRINITY_DN3402_c0_g1_i2.p1|XP_004337788.1;TRINITY_DN3402_c0_g1_i12.p2|XP_011190232.1;TRINITY_DN3402_c0_g1_i1.p2|XP_011190232.1;TRINITY_DN3402_c0_g1_i15.p2|XP_004337788.1;TRINITY_DN3402_c0_g1_i13.p2|XP_004337788.1;TRINITY_DN3402_c0_g1_i4.p2|XP_004337788.1;TRINITY_DN3402_c0_g1_i10.p2|XP_004337788.1;TRINITY_DN3402_c0_g2_i22.p1|XP_004337788.1;TRINITY_DN3402_…	4;4;3;3;3;3;3;3;3;3;3;2;2;2;1;1;1;1;1;1;1	4;4;3;3;3;3;3;3;3;3;3;2;2;2;1;1;1;1;1;1;1	4;4;3;3;3;3;3;3;3;3;3;2;2;2;1;1;1;1;1;1;1	>TRINITY_DN3402_c0_g1_i19.p1|XP_004337788.1;>TRINITY_DN3402_c0_g1_i2.p1|XP_004337788.1;>TRINITY_DN3402_c0_g1_i12.p2|XP_011190232.1;>TRINITY_DN3402_c0_g1_i1.p2|XP_011190232.1;>TRINITY_DN3402_c0_g1_i15.p2|XP_004337788.1;>TRINITY_DN3402_c0_g1_i13.p2|XP_004337	21	4	4	4	8.3	8.3	8.3	0	7385800	12000000	19717000	5751900	6880400	9114100	14054000	4695300	17278000	4442300	0	7707300	17504000	23776000	23470000	0	0	0	26917000	24627000	17223000	0	13318000	30886000	0	0	0	13906000	0	26296000	0	0	0	25874000	21911000
	TRINITY_DN1180_c0_g1_i3.p2|XP_004342074.1;TRINITY_DN378_c1_g1_i1.p1|XP_004342074.1;TRINITY_DN1180_c0_g1_i2.p1|XP_004342074.1;TRINITY_DN378_c1_g1_i6.p1|XP_004342074.1;TRINITY_DN1180_c0_g1_i4.p1|XP_004342074.1	TRINITY_DN1180_c0_g1_i3.p2|XP_004342074.1;TRINITY_DN378_c1_g1_i1.p1|XP_004342074.1;TRINITY_DN1180_c0_g1_i2.p1|XP_004342074.1;TRINITY_DN378_c1_g1_i6.p1|XP_004342074.1;TRINITY_DN1180_c0_g1_i4.p1|XP_004342074.1	1;1;1;1;1	1;1;1;1;1	1;1;1;1;1	>TRINITY_DN1180_c0_g1_i3.p2|XP_004342074.1;>TRINITY_DN378_c1_g1_i1.p1|XP_004342074.1;>TRINITY_DN1180_c0_g1_i2.p1|XP_004342074.1;>TRINITY_DN378_c1_g1_i6.p1|XP_004342074.1;>TRINITY_DN1180_c0_g1_i4.p1|XP_004342074.1	5	1	1	1	8.5	8.5	8.5	0.0035487	15341000	16969000	11544000	0	0	0	0	0	0	17867000	25884000	0	0	0	0	11989000	10377000	7538900	0	0	0	0	0	0	0	0	0	0	0	0	16100000	22287000	0	0	0
	TRINITY_DN6066_c0_g2_i3.p1|AAM12859.1;TRINITY_DN6066_c0_g2_i4.p1|AAM12859.1;TRINITY_DN6066_c0_g2_i2.p1|PRP86833.1;TRINITY_DN6066_c0_g2_i1.p2|PRP86833.1;TRINITY_DN6066_c0_g2_i2.p2|AAM12859.1	TRINITY_DN6066_c0_g2_i3.p1|AAM12859.1;TRINITY_DN6066_c0_g2_i4.p1|AAM12859.1;TRINITY_DN6066_c0_g2_i2.p1|PRP86833.1	25;15;14;11;9	25;15;14;11;9	25;15;14;11;9	>TRINITY_DN6066_c0_g2_i3.p1|AAM12859.1;>TRINITY_DN6066_c0_g2_i4.p1|AAM12859.1;>TRINITY_DN6066_c0_g2_i2.p1|PRP86833.1	5	25	25	25	72.5	72.5	72.5	0	1730800000	1860000000	1010000000	1080000000	1890300000	1118300000	1465200000	2196800000	900030000	1217200000	1291100000	816460000	2053600000	1450000000	872820000	414600000	642810000	298130000	1091900000	794520000	501980000	1704600000	1770900000	1221100000	947610000	1440000000	1213100000	1657800000	1830900000	1071800000	993960000	1209100000	832610000	1503600000	1040600000
	TRINITY_DN2904_c0_g2_i2.p1|XP_004349644.1;TRINITY_DN2904_c0_g2_i1.p4|XP_004349644.1;tr|L8HDU6|L8HDU6_ACACA;TRINITY_DN301_c0_g2_i1.p3|XP_004349644.1;TRINITY_DN2904_c0_g2_i1.p2|XP_004349644.1	TRINITY_DN2904_c0_g2_i2.p1|XP_004349644.1;TRINITY_DN2904_c0_g2_i1.p4|XP_004349644.1	6;5;2;1;1	6;5;2;1;1	6;5;2;1;1	>TRINITY_DN2904_c0_g2_i2.p1|XP_004349644.1;>TRINITY_DN2904_c0_g2_i1.p4|XP_004349644.1	5	6	6	6	13.9	13.9	13.9	0	0	0	2661900	10950000	0	0	0	0	0	20195000	17901000	14200000	7628800	0	7810900	38110000	43835000	51943000	0	0	0	0	0	0	0	0	0	0	0	0	0	0	0	0	0
	TRINITY_DN1183_c1_g1_i15.p1|XP_004337933.1;TRINITY_DN1183_c1_g1_i1.p5|XP_004337933.1;TRINITY_DN6463_c0_g1_i22.p4|XP_004337933.1;TRINITY_DN6463_c0_g1_i11.p2|XP_004337933.1;TRINITY_DN1183_c1_g1_i10.p2|XP_004337933.1	TRINITY_DN1183_c1_g1_i15.p1|XP_004337933.1;TRINITY_DN1183_c1_g1_i1.p5|XP_004337933.1;TRINITY_DN6463_c0_g1_i22.p4|XP_004337933.1;TRINITY_DN6463_c0_g1_i11.p2|XP_004337933.1;TRINITY_DN1183_c1_g1_i10.p2|XP_004337933.1	1;1;1;1;1	1;1;1;1;1	1;1;1;1;1	>TRINITY_DN1183_c1_g1_i15.p1|XP_004337933.1;>TRINITY_DN1183_c1_g1_i1.p5|XP_004337933.1;>TRINITY_DN6463_c0_g1_i22.p4|XP_004337933.1;>TRINITY_DN6463_c0_g1_i11.p2|XP_004337933.1;>TRINITY_DN1183_c1_g1_i10.p2|XP_004337933.1	5	1	1	1	6.1	6.1	6.1	0.00064633	0	0	0	0	5027100	12971000	0	0	0	0	0	0	0	0	0	0	0	0	0	0	0	0	0	0	0	0	0	0	0	0	0	0	0	0	0
	TRINITY_DN1183_c1_g2_i4.p6|NP_001008709.1	TRINITY_DN1183_c1_g2_i4.p6|NP_001008709.1	4	1	1	>TRINITY_DN1183_c1_g2_i4.p6|NP_001008709.1	1	4	1	1	47	27	27	0.00014535	0	0	0	0	0	0	0	0	0	0	0	0	0	0	0	0	0	0	0	0	0	0	0	0	0	0	0	0	0	0	0	0	0	0	0
	TRINITY_DN5006_c0_g1_i2.p2|RIB04387.1;TRINITY_DN175_c0_g1_i1.p1|RIB04387.1	TRINITY_DN5006_c0_g1_i2.p2|RIB04387.1;TRINITY_DN175_c0_g1_i1.p1|RIB04387.1	31;31	31;31	3;3	>TRINITY_DN5006_c0_g1_i2.p2|RIB04387.1;>TRINITY_DN175_c0_g1_i1.p1|RIB04387.1	2	31	31	3	69.2	69.2	11.5	0	7966200000	7735800000	6508600000	7324500000	8300000000	6946100000	6930100000	9991400000	6870200000	6921900000	6003100000	5809700000	10200000000	8763300000	6233600000	4259800000	3057400000	4530000000	9631100000	7475200000	5755900000	8391300000	8075400000	8657100000	6787400000	7063600000	7042900000	7235800000	7989800000	7855300000	5758800000	5960400000	5585600000	9823900000	8405800000
	TRINITY_DN362_c0_g1_i4.p2|XP_004358247.1	TRINITY_DN362_c0_g1_i4.p2|XP_004358247.1	32	3	2	>TRINITY_DN362_c0_g1_i4.p2|XP_004358247.1	1	32	3	2	76.4	11.5	6.2	0	205220000	189210000	177300000	128800000	210190000	119640000	220660000	331340000	159980000	88015000	95217000	46188000	128530000	128060000	141150000	15660000	21648000	8768000	184170000	130330000	189690000	174610000	140510000	207840000	0	238070000	177800000	236200000	262960000	170770000	0	0	0	0	144670000
	TRINITY_DN7683_c0_g1_i10.p3|XP_004348511.1;TRINITY_DN7683_c0_g1_i12.p3;TRINITY_DN214_c4_g1_i1.p3;TRINITY_DN214_c4_g1_i2.p3;TRINITY_DN3986_c0_g1_i1.p4;TRINITY_DN3986_c0_g1_i10.p3|XP_004348511.1;TRINITY_DN3986_c0_g1_i15.p9|XP_004348511.1	TRINITY_DN7683_c0_g1_i10.p3|XP_004348511.1;TRINITY_DN7683_c0_g1_i12.p3;TRINITY_DN214_c4_g1_i1.p3;TRINITY_DN214_c4_g1_i2.p3	7;7;5;4;2;2;2	7;7;5;4;2;2;2	3;3;3;2;0;0;0	>TRINITY_DN7683_c0_g1_i10.p3|XP_004348511.1;>TRINITY_DN7683_c0_g1_i12.p3;>TRINITY_DN214_c4_g1_i1.p3;>TRINITY_DN214_c4_g1_i2.p3	7	7	7	3	40.6	40.6	15.7	0	83522000	72715000	35927000	98460000	45971000	35849000	53819000	89892000	30702000	100870000	104740000	73339000	67026000	43833000	36689000	99478000	71517000	74641000	43963000	28774000	37390000	91909000	74613000	40774000	158010000	79455000	70359000	83713000	120180000	33359000	206860000	194640000	143730000	112010000	63264000
	TRINITY_DN1186_c0_g1_i1.p1|XP_004332970.1;TRINITY_DN1186_c0_g1_i16.p1|XP_004332970.1;TRINITY_DN1186_c0_g1_i17.p1|XP_004332970.1;TRINITY_DN2465_c2_g1_i3.p1;TRINITY_DN2465_c2_g1_i2.p1;TRINITY_DN2465_c2_g1_i6.p1|XP_004332970.1;TRINITY_DN2465_c2_g1_i1.p1|XP_004332970.1;TRINITY_DN2465_c2_g1_i7.p1|XP_004332970.1;TRINITY_DN2465_c2_g1_i4.p1;TRINITY_DN1186_c0_g1_i27.p1|XP_004332970.1	TRINITY_DN1186_c0_g1_i1.p1|XP_004332970.1;TRINITY_DN1186_c0_g1_i16.p1|XP_004332970.1;TRINITY_DN1186_c0_g1_i17.p1|XP_004332970.1;TRINITY_DN2465_c2_g1_i3.p1;TRINITY_DN2465_c2_g1_i2.p1;TRINITY_DN2465_c2_g1_i6.p1|XP_004332970.1;TRINITY_DN2465_c2_g1_i1.p1|XP_004332970.1;TRINITY_DN2465_c2_g1_i7.p1|XP_004332970.1;TRINITY_DN2465_c2_g1_i4.p1	9;9;9;7;7;7;7;7;6;1	9;9;9;7;7;7;7;7;6;1	9;9;9;7;7;7;7;7;6;1	>TRINITY_DN1186_c0_g1_i1.p1|XP_004332970.1;>TRINITY_DN1186_c0_g1_i16.p1|XP_004332970.1;>TRINITY_DN1186_c0_g1_i17.p1|XP_004332970.1;>TRINITY_DN2465_c2_g1_i3.p1;>TRINITY_DN2465_c2_g1_i2.p1;>TRINITY_DN2465_c2_g1_i6.p1|XP_004332970.1;>TRINITY_DN2465_c2_g1_i1.p	10	9	9	9	14	14	14	0	0	0	0	2716300	8026300	5179400	4780600	5798000	0	34227000	32056000	7003900	5108500	0	0	0	1529700	3185300	0	0	3806700	0	0	0	0	0	0	0	0	0	31274000	26513000	0	0	0
	TRINITY_DN1063_c0_g1_i23.p2|GBG88559.1	TRINITY_DN1063_c0_g1_i23.p2|GBG88559.1	11	10	1	>TRINITY_DN1063_c0_g1_i23.p2|GBG88559.1	1	11	10	1	38.9	36.9	5.2	0	68078000	64900000	47957000	98659000	109360000	109030000	58429000	76239000	61139000	127610000	112410000	110610000	110820000	96380000	45620000	97222000	63094000	94358000	93608000	75605000	52596000	76187000	64412000	84054000	75856000	76759000	114990000	67800000	71528000	88869000	86607000	89494000	86576000	95359000	86324000
	TRINITY_DN2637_c0_g1_i22.p1|PRP79080.1;TRINITY_DN2637_c0_g1_i33.p1|PRP79080.1;TRINITY_DN2637_c0_g1_i34.p1|PRP79080.1;TRINITY_DN2637_c0_g1_i11.p1|PRP79080.1;TRINITY_DN2637_c0_g1_i16.p1|PRP79080.1;TRINITY_DN2637_c0_g1_i28.p1|PRP79080.1;TRINITY_DN2503_c0_g1_i2.p1|PRP79080.1;TRINITY_DN2503_c0_g1_i21.p1|PRP79080.1;TRINITY_DN2637_c0_g1_i29.p1|PRP79080.1;TRINITY_DN2503_c0_g1_i8.p1|XP_004333995.1;TRINITY…	TRINITY_DN2637_c0_g1_i22.p1|PRP79080.1;TRINITY_DN2637_c0_g1_i33.p1|PRP79080.1;TRINITY_DN2637_c0_g1_i34.p1|PRP79080.1;TRINITY_DN2637_c0_g1_i11.p1|PRP79080.1;TRINITY_DN2637_c0_g1_i16.p1|PRP79080.1;TRINITY_DN2637_c0_g1_i28.p1|PRP79080.1;TRINITY_DN2503_c0_g1_i2.p1|PRP79080.1;TRINITY_DN2503_c0_g1_i21.p1|PRP79080.1;TRINITY_DN2637_c0_g1_i29.p1|PRP79080.1;TRINITY_DN2503_c0_g1_i8.p1|XP_004333995.1;TRINITY…	51;51;48;47;47;46;44;43;43;40;37;37;35;35;34;33;32;31;31;29;28;22;20;18;17;16;16;15;14;14;12;12;12;11;11;10;8;8;7;6;4;4;4;4;3;3;3;2;2	51;51;48;47;47;46;44;43;43;40;37;37;35;35;34;33;32;31;31;29;28;22;20;18;17;16;16;15;14;14;12;12;12;11;11;10;8;8;7;6;4;4;4;4;3;3;3;2;2	2;2;2;2;2;2;0;2;2;2;0;0;0;0;2;0;0;2;2;0;0;0;2;0;2;2;2;0;0;0;0;0;0;0;0;0;0;0;0;0;0;0;0;0;0;0;0;0;0	>TRINITY_DN2637_c0_g1_i22.p1|PRP79080.1;>TRINITY_DN2637_c0_g1_i33.p1|PRP79080.1;>TRINITY_DN2637_c0_g1_i34.p1|PRP79080.1;>TRINITY_DN2637_c0_g1_i11.p1|PRP79080.1;>TRINITY_DN2637_c0_g1_i16.p1|PRP79080.1;>TRINITY_DN2637_c0_g1_i28.p1|PRP79080.1;>TRINITY_DN2503_	49	51	51	2	38.6	38.6	1.9	0	282090000	369040000	304750000	281390000	459850000	544590000	249330000	292540000	424620000	566570000	429210000	599300000	709830000	666300000	263550000	591900000	178130000	475310000	445980000	333350000	255420000	264800000	269360000	356520000	220090000	310650000	528540000	234410000	183050000	485440000	366010000	301320000	519240000	487470000	397640000
	TRINITY_DN1012_c1_g1_i1.p3|XP_011270884.1;TRINITY_DN10208_c0_g1_i3.p3|XP_002765461.1	TRINITY_DN1012_c1_g1_i1.p3|XP_011270884.1;TRINITY_DN10208_c0_g1_i3.p3|XP_002765461.1	9;8	9;8	9;8	>TRINITY_DN1012_c1_g1_i1.p3|XP_011270884.1;>TRINITY_DN10208_c0_g1_i3.p3|XP_002765461.1	2	9	9	9	34.3	34.3	34.3	0	91164000	69600000	38451000	86675000	79654000	69895000	65149000	69932000	36610000	72568000	89455000	86689000	99393000	83564000	41523000	55666000	28894000	56516000	42823000	38639000	25378000	65220000	51012000	68599000	63338000	50225000	65981000	78709000	63846000	72823000	66585000	73509000	71649000	63143000	60121000
	TRINITY_DN613_c1_g1_i14.p2;TRINITY_DN2974_c0_g1_i13.p2;TRINITY_DN613_c1_g1_i12.p2;TRINITY_DN2974_c0_g1_i11.p2;TRINITY_DN2974_c0_g1_i5.p1;TRINITY_DN2974_c0_g1_i7.p4;TRINITY_DN2974_c0_g1_i14.p2;TRINITY_DN2974_c0_g1_i14.p4;TRINITY_DN2974_c0_g1_i8.p4;TRINITY_DN2974_c0_g1_i7.p3	TRINITY_DN613_c1_g1_i14.p2;TRINITY_DN2974_c0_g1_i13.p2;TRINITY_DN613_c1_g1_i12.p2;TRINITY_DN2974_c0_g1_i11.p2;TRINITY_DN2974_c0_g1_i5.p1;TRINITY_DN2974_c0_g1_i7.p4;TRINITY_DN2974_c0_g1_i14.p2	5;5;5;5;4;3;3;2;2;2	5;5;5;5;4;3;3;2;2;2	5;5;5;5;4;3;3;2;2;2	>TRINITY_DN613_c1_g1_i14.p2;>TRINITY_DN2974_c0_g1_i13.p2;>TRINITY_DN613_c1_g1_i12.p2;>TRINITY_DN2974_c0_g1_i11.p2;>TRINITY_DN2974_c0_g1_i5.p1;>TRINITY_DN2974_c0_g1_i7.p4;>TRINITY_DN2974_c0_g1_i14.p2	10	5	5	5	16.3	16.3	16.3	0	20194000	20333000	14483000	8330100	12906000	12833000	20469000	35979000	12647000	9826900	6536700	9258200	18969000	18035000	8422500	12493000	13701000	4586500	28162000	20682000	24522000	18299000	18142000	18910000	0	32120000	44353000	16481000	21640000	34593000	0	0	0	36219000	33585000
	TRINITY_DN2582_c2_g1_i6.p2|XP_004338172.1;TRINITY_DN2582_c2_g1_i3.p2|XP_004338172.1;TRINITY_DN2582_c2_g1_i2.p2|XP_004338172.1;TRINITY_DN3_c1_g2_i2.p2|XP_004338172.1;TRINITY_DN3_c1_g2_i1.p2|XP_004338172.1;TRINITY_DN2582_c2_g1_i1.p2;TRINITY_DN2582_c2_g1_i5.p2;tr|L8GE98|L8GE98_ACACA	TRINITY_DN2582_c2_g1_i6.p2|XP_004338172.1;TRINITY_DN2582_c2_g1_i3.p2|XP_004338172.1;TRINITY_DN2582_c2_g1_i2.p2|XP_004338172.1;TRINITY_DN3_c1_g2_i2.p2|XP_004338172.1;TRINITY_DN3_c1_g2_i1.p2|XP_004338172.1	7;6;6;6;4;2;2;1	6;5;5;5;3;2;1;1	6;5;5;5;3;2;1;1	>TRINITY_DN2582_c2_g1_i6.p2|XP_004338172.1;>TRINITY_DN2582_c2_g1_i3.p2|XP_004338172.1;>TRINITY_DN2582_c2_g1_i2.p2|XP_004338172.1;>TRINITY_DN3_c1_g2_i2.p2|XP_004338172.1;>TRINITY_DN3_c1_g2_i1.p2|XP_004338172.1	8	7	6	6	18.3	17.1	17.1	0	20097000	12873000	13208000	20713000	27304000	23558000	12643000	22570000	9907100	37132000	28382000	19746000	44417000	49893000	26108000	22918000	11438000	28279000	26916000	14375000	17617000	26587000	0	0	26125000	28663000	29896000	0	0	0	34385000	29295000	0	27601000	26439000
	TRINITY_DN119_c0_g2_i2.p2|XP_004353341.1;TRINITY_DN119_c0_g2_i1.p2|WP_080128432.1;TRINITY_DN119_c1_g1_i10.p1|XP_004353341.1;TRINITY_DN119_c1_g1_i2.p1|XP_004353341.1;TRINITY_DN119_c1_g1_i4.p3;TRINITY_DN254_c0_g2_i1.p2;TRINITY_DN119_c1_g1_i4.p1|XP_004353341.1	TRINITY_DN119_c0_g2_i2.p2|XP_004353341.1;TRINITY_DN119_c0_g2_i1.p2|WP_080128432.1;TRINITY_DN119_c1_g1_i10.p1|XP_004353341.1;TRINITY_DN119_c1_g1_i2.p1|XP_004353341.1	5;4;3;3;2;2;1	5;4;3;3;2;2;1	5;4;3;3;2;2;1	>TRINITY_DN119_c0_g2_i2.p2|XP_004353341.1;>TRINITY_DN119_c0_g2_i1.p2|WP_080128432.1;>TRINITY_DN119_c1_g1_i10.p1|XP_004353341.1;>TRINITY_DN119_c1_g1_i2.p1|XP_004353341.1	7	5	5	5	5.8	5.8	5.8	0	0	0	0	0	0	0	0	0	8231900	0	0	0	0	0	0	0	0	0	0	0	0	0	0	0	0	0	0	0	0	11160000	0	0	0	0	0
	TRINITY_DN2934_c0_g2_i2.p2|XP_004349632.1;TRINITY_DN2934_c0_g2_i1.p2|XP_004349632.1	TRINITY_DN2934_c0_g2_i2.p2|XP_004349632.1;TRINITY_DN2934_c0_g2_i1.p2|XP_004349632.1	8;8	1;1	1;1	>TRINITY_DN2934_c0_g2_i2.p2|XP_004349632.1;>TRINITY_DN2934_c0_g2_i1.p2|XP_004349632.1	2	8	1	1	61.3	14.1	14.1	0	0	0	0	11211000	9825900	9944300	0	0	0	19274000	12808000	14887000	0	0	0	0	0	0	11245000	0	0	0	0	0	0	0	0	0	0	0	0	0	0	0	0
	TRINITY_DN11953_c0_g1_i9.p2|OAE28337.1;TRINITY_DN11953_c0_g1_i10.p2|PTQ50260.1;TRINITY_DN4945_c1_g1_i1.p3|PTQ50260.1;TRINITY_DN11953_c0_g1_i1.p2|PTQ50260.1;TRINITY_DN4945_c1_g1_i13.p1|PTQ50260.1	TRINITY_DN11953_c0_g1_i9.p2|OAE28337.1;TRINITY_DN11953_c0_g1_i10.p2|PTQ50260.1;TRINITY_DN4945_c1_g1_i1.p3|PTQ50260.1;TRINITY_DN11953_c0_g1_i1.p2|PTQ50260.1;TRINITY_DN4945_c1_g1_i13.p1|PTQ50260.1	2;2;2;1;1	2;2;2;1;1	2;2;2;1;1	>TRINITY_DN11953_c0_g1_i9.p2|OAE28337.1;>TRINITY_DN11953_c0_g1_i10.p2|PTQ50260.1;>TRINITY_DN4945_c1_g1_i1.p3|PTQ50260.1;>TRINITY_DN11953_c0_g1_i1.p2|PTQ50260.1;>TRINITY_DN4945_c1_g1_i13.p1|PTQ50260.1	5	2	2	2	18.9	18.9	18.9	0	2003200	2480700	2348800	7205200	12482000	5702200	1366400	3291600	2344100	0	3099800	2152600	10093000	7297700	4646600	0	0	0	10011000	7754400	3589800	0	0	0	7505900	9764900	0	0	0	0	0	0	0	8122300	6021200
	TRINITY_DN5325_c0_g2_i3.p1|XP_024374283.1;TRINITY_DN6988_c0_g1_i11.p1|XP_024374283.1;TRINITY_DN6988_c0_g1_i13.p1|XP_024374282.1;TRINITY_DN6988_c0_g1_i1.p1|XP_024374282.1;TRINITY_DN6988_c0_g1_i5.p1|XP_024374283.1;TRINITY_DN6988_c0_g1_i2.p1|XP_024374283.1;TRINITY_DN6988_c0_g1_i6.p1|XP_024374283.1;TRINITY_DN6988_c0_g1_i1.p2|XP_024374283.1;TRINITY_DN6988_c0_g1_i4.p1|GAX81967.1;TRINITY_DN6988_c0_g1_i3…	TRINITY_DN5325_c0_g2_i3.p1|XP_024374283.1;TRINITY_DN6988_c0_g1_i11.p1|XP_024374283.1;TRINITY_DN6988_c0_g1_i13.p1|XP_024374282.1;TRINITY_DN6988_c0_g1_i1.p1|XP_024374282.1;TRINITY_DN6988_c0_g1_i5.p1|XP_024374283.1	52;46;34;30;27;25;25;21;14;9;7;6	52;46;34;30;27;25;25;21;14;9;7;6	28;28;10;6;26;25;25;21;0;9;0;6	>TRINITY_DN5325_c0_g2_i3.p1|XP_024374283.1;>TRINITY_DN6988_c0_g1_i11.p1|XP_024374283.1;>TRINITY_DN6988_c0_g1_i13.p1|XP_024374282.1;>TRINITY_DN6988_c0_g1_i1.p1|XP_024374282.1;>TRINITY_DN6988_c0_g1_i5.p1|XP_024374283.1	12	52	52	28	63.8	63.8	34.2	0	2979800000	2926600000	2205100000	2231800000	3119600000	2482800000	2682500000	3461400000	3035600000	2457200000	2566600000	2418200000	3232800000	3011600000	1909500000	1320000000	1135100000	1386900000	2573100000	2211200000	2134800000	3008900000	2689300000	3351900000	2410500000	2789600000	3150200000	2925700000	2505300000	3571600000	2420000000	2552100000	2589600000	3180000000	3152700000
	TRINITY_DN7858_c0_g1_i5.p1|WP_028459689.1;TRINITY_DN7858_c0_g2_i11.p6;TRINITY_DN7858_c0_g1_i10.p2|WP_066783200.1;TRINITY_DN7858_c0_g1_i1.p1|PYS45750.1;TRINITY_DN7858_c0_g1_i16.p3|KPV48757.1;TRINITY_DN7858_c0_g2_i11.p5|KPV48757.1	TRINITY_DN7858_c0_g1_i5.p1|WP_028459689.1;TRINITY_DN7858_c0_g2_i11.p6;TRINITY_DN7858_c0_g1_i10.p2|WP_066783200.1	7;5;5;3;2;2	7;5;5;3;2;2	7;5;5;3;2;2	>TRINITY_DN7858_c0_g1_i5.p1|WP_028459689.1;>TRINITY_DN7858_c0_g2_i11.p6;>TRINITY_DN7858_c0_g1_i10.p2|WP_066783200.1	6	7	7	7	27.3	27.3	27.3	0	114720000	72679000	105690000	60595000	84867000	72239000	130100000	104770000	65759000	70611000	85479000	44052000	69728000	92882000	56989000	34997000	52585000	5003900	104030000	76685000	83692000	102220000	83563000	0	53194000	76134000	81946000	107740000	88211000	90382000	61385000	85618000	57550000	73346000	96929000
	TRINITY_DN3100_c0_g2_i1.p2|XP_003287385.1;TRINITY_DN2365_c0_g2_i4.p1|XP_003287385.1	TRINITY_DN3100_c0_g2_i1.p2|XP_003287385.1;TRINITY_DN2365_c0_g2_i4.p1|XP_003287385.1	14;14	14;14	14;14	>TRINITY_DN3100_c0_g2_i1.p2|XP_003287385.1;>TRINITY_DN2365_c0_g2_i4.p1|XP_003287385.1	2	14	14	14	30.2	30.2	30.2	0	99941000	98140000	94968000	116600000	144590000	157280000	119690000	120880000	134500000	90696000	96983000	121430000	181860000	186140000	129670000	46620000	21169000	50049000	174710000	146100000	143140000	121280000	84112000	148730000	127890000	114130000	183140000	119400000	95726000	192110000	89856000	100320000	147410000	136660000	150340000
	TRINITY_DN4199_c0_g2_i1.p2;TRINITY_DN2946_c0_g1_i2.p1;TRINITY_DN4199_c0_g2_i8.p1;TRINITY_DN2946_c0_g1_i1.p1;TRINITY_DN4199_c0_g2_i3.p1;TRINITY_DN2946_c0_g1_i4.p1	TRINITY_DN4199_c0_g2_i1.p2;TRINITY_DN2946_c0_g1_i2.p1;TRINITY_DN4199_c0_g2_i8.p1;TRINITY_DN2946_c0_g1_i1.p1;TRINITY_DN4199_c0_g2_i3.p1;TRINITY_DN2946_c0_g1_i4.p1	1;1;1;1;1;1	1;1;1;1;1;1	1;1;1;1;1;1	>TRINITY_DN4199_c0_g2_i1.p2;>TRINITY_DN2946_c0_g1_i2.p1;>TRINITY_DN4199_c0_g2_i8.p1;>TRINITY_DN2946_c0_g1_i1.p1;>TRINITY_DN4199_c0_g2_i3.p1;>TRINITY_DN2946_c0_g1_i4.p1	6	1	1	1	3.9	3.9	3.9	0.0023602	0	0	1924400	0	0	0	2182600	0	2163700	0	2068500	4169800	2395500	2948900	2326300	0	0	5738500	2013700	2267500	2758500	0	0	0	0	0	0	0	0	0	0	0	0	0	0
	TRINITY_DN1203_c0_g2_i3.p1|XP_021174717.1;TRINITY_DN1203_c0_g2_i4.p1|XP_021174717.1;TRINITY_DN458_c2_g1_i1.p1|XP_021174717.1;TRINITY_DN458_c2_g1_i2.p1|XP_019733715.1	TRINITY_DN1203_c0_g2_i3.p1|XP_021174717.1;TRINITY_DN1203_c0_g2_i4.p1|XP_021174717.1	4;2;1;1	1;1;1;1	1;1;1;1	>TRINITY_DN1203_c0_g2_i3.p1|XP_021174717.1;>TRINITY_DN1203_c0_g2_i4.p1|XP_021174717.1	4	4	1	1	16.7	5.1	5.1	0.00039756	0	0	0	0	0	0	0	0	0	0	0	0	0	0	0	0	0	0	0	0	0	0	0	0	0	0	0	0	0	0	0	0	0	0	0
	TRINITY_DN2954_c0_g1_i1.p1|XP_013759796.1;TRINITY_DN2954_c0_g1_i3.p2|XP_013759796.1;TRINITY_DN2954_c0_g1_i11.p3;TRINITY_DN2594_c0_g1_i12.p3|XP_013759796.1;TRINITY_DN2594_c0_g1_i10.p9|XP_013759796.1	TRINITY_DN2954_c0_g1_i1.p1|XP_013759796.1;TRINITY_DN2954_c0_g1_i3.p2|XP_013759796.1;TRINITY_DN2954_c0_g1_i11.p3;TRINITY_DN2594_c0_g1_i12.p3|XP_013759796.1	9;7;5;5;3	4;4;0;4;3	4;4;0;4;3	>TRINITY_DN2954_c0_g1_i1.p1|XP_013759796.1;>TRINITY_DN2954_c0_g1_i3.p2|XP_013759796.1;>TRINITY_DN2954_c0_g1_i11.p3;>TRINITY_DN2594_c0_g1_i12.p3|XP_013759796.1	5	9	4	4	46.7	19.8	19.8	0	0	0	0	32734000	27822000	34179000	0	0	0	36454000	0	59225000	0	0	0	28318000	26757000	34391000	0	0	0	0	0	0	0	0	0	0	0	0	0	0	50636000	0	0
	TRINITY_DN3744_c0_g1_i10.p1|XP_004334052.1;TRINITY_DN3744_c0_g1_i3.p1|XP_004334052.1;TRINITY_DN3744_c0_g1_i5.p1|XP_004334052.1;TRINITY_DN3744_c0_g1_i9.p1|XP_004334052.1;TRINITY_DN3744_c0_g1_i12.p1|XP_004334052.1;TRINITY_DN3744_c0_g1_i7.p5|XP_004334052.1;TRINITY_DN3744_c0_g1_i2.p3|XP_004334052.1	TRINITY_DN3744_c0_g1_i10.p1|XP_004334052.1;TRINITY_DN3744_c0_g1_i3.p1|XP_004334052.1;TRINITY_DN3744_c0_g1_i5.p1|XP_004334052.1;TRINITY_DN3744_c0_g1_i9.p1|XP_004334052.1;TRINITY_DN3744_c0_g1_i12.p1|XP_004334052.1	16;14;14;14;9;6;5	16;14;14;14;9;6;5	1;1;1;1;1;1;1	>TRINITY_DN3744_c0_g1_i10.p1|XP_004334052.1;>TRINITY_DN3744_c0_g1_i3.p1|XP_004334052.1;>TRINITY_DN3744_c0_g1_i5.p1|XP_004334052.1;>TRINITY_DN3744_c0_g1_i9.p1|XP_004334052.1;>TRINITY_DN3744_c0_g1_i12.p1|XP_004334052.1	7	16	16	1	34.9	34.9	2.8	0	37239000	84328000	49376000	122590000	147940000	103650000	87466000	108020000	57462000	152700000	137500000	156020000	95119000	68329000	27961000	150060000	122500000	193130000	141320000	60944000	83939000	104090000	100040000	92426000	96782000	104610000	119870000	87206000	88153000	93144000	129190000	131410000	158450000	109710000	113740000
	TRINITY_DN3734_c0_g1_i10.p2|XP_004340944.1;TRINITY_DN3734_c0_g1_i1.p1|XP_004340944.1;TRINITY_DN3734_c0_g1_i4.p3|XP_004340944.1;TRINITY_DN3734_c0_g1_i20.p2|XP_004340944.1;TRINITY_DN3734_c0_g1_i20.p1|XP_004340944.1	TRINITY_DN3734_c0_g1_i10.p2|XP_004340944.1;TRINITY_DN3734_c0_g1_i1.p1|XP_004340944.1;TRINITY_DN3734_c0_g1_i4.p3|XP_004340944.1;TRINITY_DN3734_c0_g1_i20.p2|XP_004340944.1	17;15;12;12;5	17;15;12;12;5	4;4;2;2;2	>TRINITY_DN3734_c0_g1_i10.p2|XP_004340944.1;>TRINITY_DN3734_c0_g1_i1.p1|XP_004340944.1;>TRINITY_DN3734_c0_g1_i4.p3|XP_004340944.1;>TRINITY_DN3734_c0_g1_i20.p2|XP_004340944.1	5	17	17	4	53.5	53.5	15.1	0	514530000	395380000	269490000	468090000	450250000	297610000	289150000	422730000	248550000	475500000	496780000	437180000	317820000	267340000	144280000	315870000	394370000	219570000	251880000	175250000	197050000	429990000	317280000	288910000	348190000	282570000	365320000	335810000	332410000	362630000	255310000	368390000	291890000	312380000	295910000
	TRINITY_DN4307_c0_g1_i4.p1|XP_012751808.1;TRINITY_DN4307_c0_g2_i2.p1|XP_012751808.1;TRINITY_DN4307_c0_g1_i1.p1|XP_012751808.1;TRINITY_DN4307_c0_g1_i5.p1;TRINITY_DN4307_c0_g1_i3.p1|XP_012751808.1;TRINITY_DN4307_c0_g1_i7.p1|XP_012751808.1;TRINITY_DN4307_c0_g1_i6.p1|XP_012751808.1	TRINITY_DN4307_c0_g1_i4.p1|XP_012751808.1;TRINITY_DN4307_c0_g2_i2.p1|XP_012751808.1;TRINITY_DN4307_c0_g1_i1.p1|XP_012751808.1;TRINITY_DN4307_c0_g1_i5.p1	7;7;6;5;3;3;2	7;7;6;5;3;3;2	7;7;6;5;3;3;2	>TRINITY_DN4307_c0_g1_i4.p1|XP_012751808.1;>TRINITY_DN4307_c0_g2_i2.p1|XP_012751808.1;>TRINITY_DN4307_c0_g1_i1.p1|XP_012751808.1;>TRINITY_DN4307_c0_g1_i5.p1	7	7	7	7	29.7	29.7	29.7	0	65701000	85058000	42832000	52923000	77018000	53043000	72933000	112710000	52368000	67793000	52102000	58026000	71502000	32105000	37211000	40701000	30810000	36898000	53550000	31030000	28009000	44472000	87156000	86864000	32605000	58066000	39886000	75553000	70550000	84078000	48142000	29076000	36639000	81275000	59071000
	TRINITY_DN6504_c0_g1_i1.p2|XP_027058784.1;TRINITY_DN968_c0_g2_i1.p2|XP_027058784.1;TRINITY_DN6504_c0_g1_i11.p3|XP_004345384.1;TRINITY_DN968_c0_g2_i14.p2|XP_004345384.1;tr|L8H7P0|L8H7P0_ACACA	TRINITY_DN6504_c0_g1_i1.p2|XP_027058784.1;TRINITY_DN968_c0_g2_i1.p2|XP_027058784.1;TRINITY_DN6504_c0_g1_i11.p3|XP_004345384.1;TRINITY_DN968_c0_g2_i14.p2|XP_004345384.1	22;22;19;19;4	22;22;19;19;4	5;5;5;5;4	>TRINITY_DN6504_c0_g1_i1.p2|XP_027058784.1;>TRINITY_DN968_c0_g2_i1.p2|XP_027058784.1;>TRINITY_DN6504_c0_g1_i11.p3|XP_004345384.1;>TRINITY_DN968_c0_g2_i14.p2|XP_004345384.1	5	22	22	5	41.5	41.5	12.1	0	261550000	234390000	146830000	186470000	201760000	153600000	272090000	330400000	220370000	164790000	139590000	49913000	181960000	204440000	111410000	85379000	130520000	165320000	174240000	126860000	184240000	203580000	112680000	213270000	148960000	156770000	144180000	131660000	107860000	149020000	91941000	86486000	100370000	169340000	137720000
	TRINITY_DN4021_c0_g1_i28.p1|ORX63932.1;TRINITY_DN4021_c0_g1_i19.p1|ORX63932.1;TRINITY_DN4021_c0_g2_i1.p1|XP_021555929.1;TRINITY_DN4021_c0_g1_i30.p1|ORX63932.1;TRINITY_DN4021_c0_g1_i16.p2|XP_001640806.1;TRINITY_DN4021_c0_g2_i6.p1|PIA19186.1;TRINITY_DN4021_c0_g2_i10.p1|XP_001640806.1;TRINITY_DN4021_c0_g2_i8.p1|XP_001640806.1;TRINITY_DN4021_c0_g1_i12.p2|ORX63932.1	TRINITY_DN4021_c0_g1_i28.p1|ORX63932.1;TRINITY_DN4021_c0_g1_i19.p1|ORX63932.1;TRINITY_DN4021_c0_g2_i1.p1|XP_021555929.1;TRINITY_DN4021_c0_g1_i30.p1|ORX63932.1;TRINITY_DN4021_c0_g1_i16.p2|XP_001640806.1	20;19;17;10;10;9;9;9;1	20;19;17;10;10;9;9;9;1	20;19;17;10;10;9;9;9;1	>TRINITY_DN4021_c0_g1_i28.p1|ORX63932.1;>TRINITY_DN4021_c0_g1_i19.p1|ORX63932.1;>TRINITY_DN4021_c0_g2_i1.p1|XP_021555929.1;>TRINITY_DN4021_c0_g1_i30.p1|ORX63932.1;>TRINITY_DN4021_c0_g1_i16.p2|XP_001640806.1	9	20	20	20	25.5	25.5	25.5	0	103860000	137040000	88932000	91915000	126950000	95431000	108410000	120250000	129600000	41322000	29059000	33658000	233860000	161170000	111580000	7307800	7220400	4791100	165470000	110150000	76227000	115040000	127470000	143320000	69971000	94656000	110400000	99391000	89966000	170800000	54045000	49546000	65770000	193420000	147500000
	TRINITY_DN6449_c0_g2_i1.p1;TRINITY_DN6449_c0_g2_i2.p1;TRINITY_DN6449_c0_g1_i6.p1;TRINITY_DN6449_c0_g1_i1.p2;TRINITY_DN6449_c0_g2_i5.p3;TRINITY_DN6449_c0_g1_i3.p3;TRINITY_DN6449_c0_g2_i4.p6	TRINITY_DN6449_c0_g2_i1.p1;TRINITY_DN6449_c0_g2_i2.p1;TRINITY_DN6449_c0_g1_i6.p1;TRINITY_DN6449_c0_g1_i1.p2;TRINITY_DN6449_c0_g2_i5.p3	50;47;44;41;27;21;3	50;47;44;41;27;21;3	24;24;21;21;23;20;0	>TRINITY_DN6449_c0_g2_i1.p1;>TRINITY_DN6449_c0_g2_i2.p1;>TRINITY_DN6449_c0_g1_i6.p1;>TRINITY_DN6449_c0_g1_i1.p2;>TRINITY_DN6449_c0_g2_i5.p3	7	50	50	24	65.7	65.7	31.8	0	1647300000	2118100000	1230200000	1458300000	2339400000	1660000000	1459100000	2185900000	1621700000	1707500000	1518800000	1330200000	2404800000	2111100000	1194700000	847350000	564210000	754960000	1680400000	1410000000	1215800000	1620700000	1957100000	1729300000	1311900000	1756100000	1784200000	1632800000	1693200000	1888500000	1395600000	1297500000	1450000000	2013500000	2011900000
	TRINITY_DN1719_c0_g1_i1.p3|XP_004367451.1;TRINITY_DN1787_c0_g1_i33.p3|XP_004367451.1	TRINITY_DN1719_c0_g1_i1.p3|XP_004367451.1;TRINITY_DN1787_c0_g1_i33.p3|XP_004367451.1	19;11	19;11	1;0	>TRINITY_DN1719_c0_g1_i1.p3|XP_004367451.1;>TRINITY_DN1787_c0_g1_i33.p3|XP_004367451.1	2	19	19	1	82.9	82.9	11.4	0	272760000	277200000	149430000	352450000	385170000	217840000	224820000	371560000	172710000	518510000	505110000	385360000	256740000	239450000	159340000	433770000	452570000	270050000	203210000	164780000	160480000	247640000	220780000	107570000	288920000	206740000	209520000	205650000	295110000	155560000	377060000	358620000	308040000	179030000	173160000
	TRINITY_DN1220_c0_g1_i1.p2|ENN83050.1	TRINITY_DN1220_c0_g1_i1.p2|ENN83050.1	2	2	2	>TRINITY_DN1220_c0_g1_i1.p2|ENN83050.1	1	2	2	2	3.3	3.3	3.3	0.00039651	0	0	0	0	0	0	0	0	0	0	0	0	0	0	0	0	0	0	5322300	4891600	16529000	0	0	0	0	0	0	0	0	0	0	0	0	0	0
	TRINITY_DN693_c0_g1_i14.p1|PNR32992.1;TRINITY_DN693_c0_g1_i8.p1|PNR32992.1;TRINITY_DN693_c0_g1_i5.p1|PNR32992.1;TRINITY_DN693_c0_g1_i2.p1|PNR32992.1;TRINITY_DN1220_c0_g1_i1.p4|PNR32992.1;TRINITY_DN693_c0_g1_i4.p2;TRINITY_DN693_c0_g1_i7.p4|OVA20322.1;TRINITY_DN693_c0_g1_i3.p5|XP_010249672.1	TRINITY_DN693_c0_g1_i14.p1|PNR32992.1;TRINITY_DN693_c0_g1_i8.p1|PNR32992.1;TRINITY_DN693_c0_g1_i5.p1|PNR32992.1;TRINITY_DN693_c0_g1_i2.p1|PNR32992.1;TRINITY_DN1220_c0_g1_i1.p4|PNR32992.1	9;9;9;9;9;3;3;2	9;9;9;9;9;3;3;2	9;9;9;9;9;3;3;2	>TRINITY_DN693_c0_g1_i14.p1|PNR32992.1;>TRINITY_DN693_c0_g1_i8.p1|PNR32992.1;>TRINITY_DN693_c0_g1_i5.p1|PNR32992.1;>TRINITY_DN693_c0_g1_i2.p1|PNR32992.1;>TRINITY_DN1220_c0_g1_i1.p4|PNR32992.1	8	9	9	9	25.8	25.8	25.8	0	2110000	3652100	2353000	4591100	3266900	0	0	0	0	3052600	3594300	0	0	0	0	0	0	0	0	0	0	0	0	0	0	0	0	0	0	0	0	0	0	0	0
	TRINITY_DN9159_c0_g1_i6.p2|XP_004368197.1;TRINITY_DN9159_c0_g1_i7.p2|XP_004368197.1;TRINITY_DN9159_c0_g2_i5.p2|WP_067634452.1;TRINITY_DN9159_c0_g2_i2.p1|WP_067634452.1;TRINITY_DN9159_c0_g1_i1.p2|WP_067634452.1;TRINITY_DN9159_c0_g1_i5.p2|XP_004368197.1;TRINITY_DN9159_c0_g1_i8.p2|XP_004368197.1;TRINITY_DN9159_c0_g2_i3.p2|XP_004368197.1;TRINITY_DN9159_c0_g2_i6.p1|XP_004368197.1;TRINITY_DN2548_c1_g1_…	TRINITY_DN9159_c0_g1_i6.p2|XP_004368197.1;TRINITY_DN9159_c0_g1_i7.p2|XP_004368197.1;TRINITY_DN9159_c0_g2_i5.p2|WP_067634452.1;TRINITY_DN9159_c0_g2_i2.p1|WP_067634452.1;TRINITY_DN9159_c0_g1_i1.p2|WP_067634452.1;TRINITY_DN9159_c0_g1_i5.p2|XP_004368197.1;TRINITY_DN9159_c0_g1_i8.p2|XP_004368197.1	9;8;7;7;7;6;6;4;3;2;2	9;8;7;7;7;6;6;4;3;2;2	9;8;7;7;7;6;6;4;3;2;2	>TRINITY_DN9159_c0_g1_i6.p2|XP_004368197.1;>TRINITY_DN9159_c0_g1_i7.p2|XP_004368197.1;>TRINITY_DN9159_c0_g2_i5.p2|WP_067634452.1;>TRINITY_DN9159_c0_g2_i2.p1|WP_067634452.1;>TRINITY_DN9159_c0_g1_i1.p2|WP_067634452.1;>TRINITY_DN9159_c0_g1_i5.p2|XP_004368197.	11	9	9	9	44.5	44.5	44.5	0	37980000	35494000	22506000	58914000	76457000	40034000	24745000	37523000	17573000	28100000	45947000	17362000	44786000	40699000	34116000	43215000	49072000	26236000	11528000	13354000	18330000	49485000	42908000	37815000	42701000	52470000	36552000	39996000	57393000	0	35497000	43110000	13683000	39093000	29839000
	TRINITY_DN3271_c0_g1_i11.p2|XP_009494630.1;TRINITY_DN3271_c0_g1_i12.p2|XP_009494630.1;TRINITY_DN3271_c0_g1_i35.p4|XP_009494630.1;TRINITY_DN3271_c0_g1_i1.p2|XP_009494630.1;TRINITY_DN3271_c0_g2_i3.p1|XP_009494630.1;TRINITY_DN3271_c0_g1_i14.p6|XP_009494630.1;TRINITY_DN3271_c0_g1_i15.p9;TRINITY_DN3271_c0_g1_i2.p5	TRINITY_DN3271_c0_g1_i11.p2|XP_009494630.1;TRINITY_DN3271_c0_g1_i12.p2|XP_009494630.1;TRINITY_DN3271_c0_g1_i35.p4|XP_009494630.1;TRINITY_DN3271_c0_g1_i1.p2|XP_009494630.1;TRINITY_DN3271_c0_g2_i3.p1|XP_009494630.1;TRINITY_DN3271_c0_g1_i14.p6|XP_009494630.1	10;10;9;9;6;5;2;2	10;10;9;9;6;5;2;2	10;10;9;9;6;5;2;2	>TRINITY_DN3271_c0_g1_i11.p2|XP_009494630.1;>TRINITY_DN3271_c0_g1_i12.p2|XP_009494630.1;>TRINITY_DN3271_c0_g1_i35.p4|XP_009494630.1;>TRINITY_DN3271_c0_g1_i1.p2|XP_009494630.1;>TRINITY_DN3271_c0_g2_i3.p1|XP_009494630.1;>TRINITY_DN3271_c0_g1_i14.p6|XP_009494	8	10	10	10	48.2	48.2	48.2	0	89886000	58047000	50606000	102510000	106610000	82908000	47415000	62016000	97802000	51250000	45153000	38316000	75927000	49821000	39669000	42407000	43506000	60661000	83922000	94728000	113500000	104560000	68779000	87543000	76928000	68535000	75874000	71692000	57995000	156350000	56618000	53913000	55120000	67221000	60421000
	TRINITY_DN8962_c0_g1_i6.p2|XP_004332934.1;TRINITY_DN8962_c0_g1_i1.p1|XP_004332934.1;TRINITY_DN8962_c0_g1_i15.p1|XP_004332934.1;TRINITY_DN8962_c0_g1_i3.p1|XP_004332934.1	TRINITY_DN8962_c0_g1_i6.p2|XP_004332934.1;TRINITY_DN8962_c0_g1_i1.p1|XP_004332934.1;TRINITY_DN8962_c0_g1_i15.p1|XP_004332934.1	6;6;5;2	6;6;5;2	1;1;1;1	>TRINITY_DN8962_c0_g1_i6.p2|XP_004332934.1;>TRINITY_DN8962_c0_g1_i1.p1|XP_004332934.1;>TRINITY_DN8962_c0_g1_i15.p1|XP_004332934.1	4	6	6	1	20.4	20.4	5.4	0	0	0	19334000	35356000	10666000	78318000	0	0	23115000	65812000	74917000	73483000	0	0	43300000	49617000	59002000	39777000	16379000	18100000	113370000	0	0	33193000	31540000	16021000	80077000	0	0	0	39862000	54366000	85452000	0	0
	TRINITY_DN476_c0_g1_i18.p3|XP_004339741.1;TRINITY_DN8550_c0_g1_i18.p3|XP_004339741.1;TRINITY_DN8550_c0_g1_i10.p7|XP_004339741.1;TRINITY_DN8550_c0_g1_i10.p5|XP_004339741.1;TRINITY_DN476_c0_g1_i11.p11|XP_004339741.1;TRINITY_DN8550_c0_g1_i13.p7|XP_004339741.1;TRINITY_DN8550_c0_g1_i3.p4|XP_004339741.1;TRINITY_DN476_c0_g1_i7.p3|XP_004339741.1;TRINITY_DN8550_c0_g1_i18.p2|XP_004339741.1;TRINITY_DN8550_c…	TRINITY_DN476_c0_g1_i18.p3|XP_004339741.1;TRINITY_DN8550_c0_g1_i18.p3|XP_004339741.1	31;26;14;12;12;7;2;2;1;1	5;0;0;5;5;0;2;2;1;1	5;0;0;5;5;0;2;2;1;1	>TRINITY_DN476_c0_g1_i18.p3|XP_004339741.1;>TRINITY_DN8550_c0_g1_i18.p3|XP_004339741.1	10	31	5	5	71.8	16	16	0	300830000	331250000	244730000	291180000	406130000	292120000	241560000	389760000	229870000	401560000	372420000	196460000	359530000	272910000	158360000	219500000	214840000	64003000	249240000	146650000	159940000	269470000	287470000	368190000	259150000	314910000	321270000	265080000	345200000	318580000	294200000	302310000	180210000	361330000	334780000
	TRINITY_DN368_c0_g1_i1.p1|XP_004333276.1;TRINITY_DN368_c0_g1_i2.p1|XP_004333276.1;TRINITY_DN368_c0_g1_i10.p2|XP_004333276.1;TRINITY_DN368_c0_g1_i9.p1|XP_004333276.1;TRINITY_DN368_c0_g1_i3.p1|XP_004333276.1;TRINITY_DN368_c0_g1_i6.p3|XP_004333276.1;tr|L8GEV2|L8GEV2_ACACA;TRINITY_DN368_c0_g1_i10.p5|XP_004333276.1	TRINITY_DN368_c0_g1_i1.p1|XP_004333276.1;TRINITY_DN368_c0_g1_i2.p1|XP_004333276.1;TRINITY_DN368_c0_g1_i10.p2|XP_004333276.1;TRINITY_DN368_c0_g1_i9.p1|XP_004333276.1;TRINITY_DN368_c0_g1_i3.p1|XP_004333276.1;TRINITY_DN368_c0_g1_i6.p3|XP_004333276.1	9;8;7;7;6;5;3;1	9;8;7;7;6;5;3;1	9;8;7;7;6;5;3;1	>TRINITY_DN368_c0_g1_i1.p1|XP_004333276.1;>TRINITY_DN368_c0_g1_i2.p1|XP_004333276.1;>TRINITY_DN368_c0_g1_i10.p2|XP_004333276.1;>TRINITY_DN368_c0_g1_i9.p1|XP_004333276.1;>TRINITY_DN368_c0_g1_i3.p1|XP_004333276.1;>TRINITY_DN368_c0_g1_i6.p3|XP_004333276.1	8	9	9	9	29.7	29.7	29.7	0	170240000	156100000	86003000	90685000	70237000	101000000	111090000	159230000	116240000	107150000	81402000	68610000	107600000	89179000	75748000	38496000	35422000	28220000	106200000	69397000	87288000	63939000	61112000	76302000	77573000	63525000	94068000	77729000	70573000	107930000	77314000	75421000	75630000	55052000	76279000
	TRINITY_DN24_c0_g2_i1.p9	TRINITY_DN24_c0_g2_i1.p9	5	5	5	>TRINITY_DN24_c0_g2_i1.p9	1	5	5	5	70	70	70	0	142550000	109880000	43796000	48603000	102750000	68591000	86056000	171670000	22113000	118680000	126260000	59996000	106080000	44856000	31029000	96622000	169080000	25653000	0	0	0	96376000	73374000	65399000	96092000	79771000	81669000	83828000	104020000	0	92545000	105820000	65803000	117270000	0
	TRINITY_DN1230_c2_g3_i2.p1;TRINITY_DN2321_c0_g2_i1.p2	TRINITY_DN1230_c2_g3_i2.p1;TRINITY_DN2321_c0_g2_i1.p2	5;4	5;4	5;4	>TRINITY_DN1230_c2_g3_i2.p1;>TRINITY_DN2321_c0_g2_i1.p2	2	5	5	5	64.9	64.9	64.9	0	65777000	66984000	22292000	206390000	197210000	169790000	192060000	171250000	144330000	231390000	205470000	157190000	158760000	171270000	85131000	79774000	165080000	103320000	123820000	101600000	112870000	0	0	0	0	0	0	0	0	0	0	0	0	0	0
	TRINITY_DN4012_c0_g2_i5.p1|XP_016613014.1;TRINITY_DN4012_c0_g1_i2.p1|XP_016613014.1;TRINITY_DN4012_c0_g1_i5.p1|GBG83232.1;TRINITY_DN4012_c0_g2_i2.p1|XP_783742.2;TRINITY_DN4012_c0_g1_i7.p1|XP_783742.2;TRINITY_DN4012_c0_g1_i6.p2|XP_016613014.1	TRINITY_DN4012_c0_g2_i5.p1|XP_016613014.1;TRINITY_DN4012_c0_g1_i2.p1|XP_016613014.1;TRINITY_DN4012_c0_g1_i5.p1|GBG83232.1;TRINITY_DN4012_c0_g2_i2.p1|XP_783742.2;TRINITY_DN4012_c0_g1_i7.p1|XP_783742.2	12;12;11;7;7;5	12;12;11;7;7;5	12;12;11;7;7;5	>TRINITY_DN4012_c0_g2_i5.p1|XP_016613014.1;>TRINITY_DN4012_c0_g1_i2.p1|XP_016613014.1;>TRINITY_DN4012_c0_g1_i5.p1|GBG83232.1;>TRINITY_DN4012_c0_g2_i2.p1|XP_783742.2;>TRINITY_DN4012_c0_g1_i7.p1|XP_783742.2	6	12	12	12	43.6	43.6	43.6	0	466670000	496120000	266000000	537200000	679520000	385810000	472080000	504760000	311510000	919220000	908320000	608690000	339470000	392420000	190150000	359540000	454630000	318600000	197770000	239570000	196520000	277200000	273670000	241610000	417290000	333790000	376960000	344460000	294060000	299130000	458160000	484000000	386440000	312180000	316730000
	TRINITY_DN2999_c0_g3_i1.p1|XP_012748051.1;TRINITY_DN2999_c0_g3_i2.p1|XP_012748051.1	TRINITY_DN2999_c0_g3_i1.p1|XP_012748051.1;TRINITY_DN2999_c0_g3_i2.p1|XP_012748051.1	8;8	8;8	8;8	>TRINITY_DN2999_c0_g3_i1.p1|XP_012748051.1;>TRINITY_DN2999_c0_g3_i2.p1|XP_012748051.1	2	8	8	8	11.8	11.8	11.8	0	7858700	7987200	9076200	2973200	3787800	0	4040900	1246600	4362600	16329000	0	9235400	5250900	7818600	4392900	0	0	0	2601000	0	0	7561600	9048600	11864000	0	0	0	0	0	0	0	0	0	0	0
	TRINITY_DN4568_c1_g2_i1.p2|ABR17728.1;TRINITY_DN4568_c1_g3_i1.p1|ABR17728.1;TRINITY_DN9062_c0_g1_i2.p5	TRINITY_DN4568_c1_g2_i1.p2|ABR17728.1;TRINITY_DN4568_c1_g3_i1.p1|ABR17728.1	18;17;1	18;17;1	18;17;1	>TRINITY_DN4568_c1_g2_i1.p2|ABR17728.1;>TRINITY_DN4568_c1_g3_i1.p1|ABR17728.1	3	18	18	18	38.8	38.8	38.8	0	21219000	13181000	27144000	28499000	14498000	32270000	21251000	27942000	22845000	18223000	21338000	22260000	29927000	23702000	17905000	12144000	10234000	17515000	23278000	14081000	14942000	20826000	15618000	24329000	24338000	16091000	32143000	19872000	18284000	26631000	25790000	21781000	34403000	22744000	19939000
	TRINITY_DN4030_c0_g2_i1.p2|GBF87526.1;TRINITY_DN30_c0_g1_i11.p2|GBF87526.1;TRINITY_DN30_c0_g1_i15.p2|GBF87526.1;TRINITY_DN4030_c0_g2_i13.p2|GBF87526.1	TRINITY_DN4030_c0_g2_i1.p2|GBF87526.1;TRINITY_DN30_c0_g1_i11.p2|GBF87526.1;TRINITY_DN30_c0_g1_i15.p2|GBF87526.1;TRINITY_DN4030_c0_g2_i13.p2|GBF87526.1	2;2;2;2	2;2;2;2	2;2;2;2	>TRINITY_DN4030_c0_g2_i1.p2|GBF87526.1;>TRINITY_DN30_c0_g1_i11.p2|GBF87526.1;>TRINITY_DN30_c0_g1_i15.p2|GBF87526.1;>TRINITY_DN4030_c0_g2_i13.p2|GBF87526.1	4	2	2	2	9.6	9.6	9.6	0	0	0	0	0	0	39833000	0	0	0	0	0	0	0	0	0	0	0	0	0	0	0	0	0	0	0	0	0	0	0	0	0	0	0	0	0
	TRINITY_DN361_c2_g2_i1.p1|XP_004358250.1;TRINITY_DN294_c1_g1_i1.p2|XP_004358250.1	TRINITY_DN361_c2_g2_i1.p1|XP_004358250.1;TRINITY_DN294_c1_g1_i1.p2|XP_004358250.1	6;6	5;5	1;1	>TRINITY_DN361_c2_g2_i1.p1|XP_004358250.1;>TRINITY_DN294_c1_g1_i1.p2|XP_004358250.1	2	6	5	1	17.6	15.1	3.3	0	34610000	35103000	44332000	84018000	95368000	70335000	31986000	69862000	55398000	71959000	49451000	49570000	53065000	50893000	20560000	24604000	5415800	41989000	46037000	31570000	20763000	35215000	35741000	66585000	53308000	54902000	70919000	36993000	54596000	67109000	49572000	39898000	62990000	50509000	52997000
	TRINITY_DN6035_c0_g2_i5.p1|XP_012748398.1;TRINITY_DN6035_c0_g2_i2.p1|XP_012748398.1;TRINITY_DN6035_c0_g2_i7.p1|ELT95950.1;TRINITY_DN6035_c0_g2_i3.p1|XP_012748398.1;TRINITY_DN6035_c0_g2_i4.p1|ELT95950.1;TRINITY_DN6035_c0_g2_i8.p1|OAE20035.1;TRINITY_DN6035_c0_g1_i9.p1|OAE20035.1;TRINITY_DN6035_c0_g2_i2.p3|XP_021763359.1	TRINITY_DN6035_c0_g2_i5.p1|XP_012748398.1;TRINITY_DN6035_c0_g2_i2.p1|XP_012748398.1;TRINITY_DN6035_c0_g2_i7.p1|ELT95950.1;TRINITY_DN6035_c0_g2_i3.p1|XP_012748398.1;TRINITY_DN6035_c0_g2_i4.p1|ELT95950.1;TRINITY_DN6035_c0_g2_i8.p1|OAE20035.1	14;12;12;10;8;7;5;1	14;12;12;10;8;7;5;1	14;12;12;10;8;7;5;1	>TRINITY_DN6035_c0_g2_i5.p1|XP_012748398.1;>TRINITY_DN6035_c0_g2_i2.p1|XP_012748398.1;>TRINITY_DN6035_c0_g2_i7.p1|ELT95950.1;>TRINITY_DN6035_c0_g2_i3.p1|XP_012748398.1;>TRINITY_DN6035_c0_g2_i4.p1|ELT95950.1;>TRINITY_DN6035_c0_g2_i8.p1|OAE20035.1	8	14	14	14	30.2	30.2	30.2	0	71139000	74660000	83978000	84947000	81718000	58025000	81361000	132980000	69667000	59843000	58165000	63123000	83228000	93712000	45586000	35753000	34158000	21451000	95239000	72894000	52411000	64622000	55991000	69345000	79734000	66051000	83578000	69604000	82953000	84280000	59438000	60902000	76443000	64521000	78530000
	TRINITY_DN4425_c0_g1_i4.p1|PRP75618.1;TRINITY_DN1345_c0_g1_i1.p3|PRP75618.1;TRINITY_DN4425_c0_g1_i2.p1|PRP75618.1;TRINITY_DN4425_c0_g1_i3.p1|XP_004357424.1;TRINITY_DN4425_c0_g1_i5.p1|PRP75618.1	TRINITY_DN4425_c0_g1_i4.p1|PRP75618.1;TRINITY_DN1345_c0_g1_i1.p3|PRP75618.1	9;9;3;2;2	9;9;3;2;2	9;9;3;2;2	>TRINITY_DN4425_c0_g1_i4.p1|PRP75618.1;>TRINITY_DN1345_c0_g1_i1.p3|PRP75618.1	5	9	9	9	24.4	24.4	24.4	0	80211000	83824000	52517000	78604000	98452000	66350000	223110000	141940000	225230000	109190000	65881000	37495000	218900000	83170000	140960000	87654000	67148000	49786000	41246000	38456000	35213000	133070000	117780000	118850000	105400000	94553000	94377000	117390000	102470000	106260000	114990000	86641000	83516000	96768000	94845000
	TRINITY_DN356_c0_g1_i10.p2|XP_004357497.1;TRINITY_DN356_c0_g1_i11.p2|XP_004357497.1;TRINITY_DN356_c0_g1_i5.p2|XP_004357497.1	TRINITY_DN356_c0_g1_i10.p2|XP_004357497.1;TRINITY_DN356_c0_g1_i11.p2|XP_004357497.1;TRINITY_DN356_c0_g1_i5.p2|XP_004357497.1	9;7;7	9;7;7	9;7;7	>TRINITY_DN356_c0_g1_i10.p2|XP_004357497.1;>TRINITY_DN356_c0_g1_i11.p2|XP_004357497.1;>TRINITY_DN356_c0_g1_i5.p2|XP_004357497.1	3	9	9	9	24.7	24.7	24.7	0	107040000	35679000	79646000	5562800	32157000	107520000	19988000	100430000	93733000	43656000	55600000	49325000	94532000	65306000	55154000	18608000	19068000	54714000	73246000	37615000	51043000	74629000	64416000	96638000	0	41719000	95988000	53341000	74842000	83502000	48144000	49981000	64588000	66442000	59978000
	TRINITY_DN1676_c0_g1_i13.p1|XP_004333376.1;TRINITY_DN195_c7_g1_i16.p1|XP_004333376.1;TRINITY_DN1676_c0_g1_i30.p1|XP_004333376.1;TRINITY_DN1676_c0_g1_i14.p1;TRINITY_DN195_c7_g1_i12.p1|XP_004333376.1;TRINITY_DN195_c7_g1_i11.p1|XP_004333376.1;TRINITY_DN1676_c0_g1_i21.p1;TRINITY_DN195_c7_g1_i17.p1;TRINITY_DN1676_c0_g1_i17.p1|XP_004333376.1;TRINITY_DN195_c7_g1_i22.p1|XP_004333376.1;TRINITY_DN1676_c0_g…	TRINITY_DN1676_c0_g1_i13.p1|XP_004333376.1;TRINITY_DN195_c7_g1_i16.p1|XP_004333376.1;TRINITY_DN1676_c0_g1_i30.p1|XP_004333376.1;TRINITY_DN1676_c0_g1_i14.p1;TRINITY_DN195_c7_g1_i12.p1|XP_004333376.1;TRINITY_DN195_c7_g1_i11.p1|XP_004333376.1;TRINITY_DN1676_c0_g1_i21.p1;TRINITY_DN195_c7_g1_i17.p1;TRINITY_DN1676_c0_g1_i17.p1|XP_004333376.1;TRINITY_DN195_c7_g1_i22.p1|XP_004333376.1	25;25;22;20;20;18;15;13;13;13;12;12;11;11;8;5;4;1	25;25;22;20;20;18;15;13;13;13;12;12;11;11;8;5;4;1	3;3;0;3;0;3;0;3;0;0;0;0;2;2;0;0;2;0	>TRINITY_DN1676_c0_g1_i13.p1|XP_004333376.1;>TRINITY_DN195_c7_g1_i16.p1|XP_004333376.1;>TRINITY_DN1676_c0_g1_i30.p1|XP_004333376.1;>TRINITY_DN1676_c0_g1_i14.p1;>TRINITY_DN195_c7_g1_i12.p1|XP_004333376.1;>TRINITY_DN195_c7_g1_i11.p1|XP_004333376.1;>TRINITY_D	18	25	25	3	37	37	4.2	0	128220000	114890000	115630000	108880000	174990000	159900000	93565000	113750000	91983000	105500000	128640000	84072000	95068000	93774000	58953000	35157000	18223000	29882000	122710000	102090000	86693000	97336000	81649000	127900000	89561000	114450000	122430000	87287000	95966000	127000000	111830000	110850000	113550000	105320000	112190000
	TRINITY_DN4017_c0_g1_i16.p1|XP_004339850.1;TRINITY_DN4017_c0_g1_i5.p1|XP_004339850.1;TRINITY_DN4017_c0_g1_i10.p1|XP_004339850.1;TRINITY_DN4017_c0_g1_i14.p1|XP_004339850.1;TRINITY_DN2239_c0_g1_i2.p1|XP_004339850.1;TRINITY_DN2239_c0_g1_i13.p1|XP_004339850.1;TRINITY_DN4017_c0_g1_i20.p1|XP_004339850.1;TRINITY_DN4017_c0_g1_i6.p1|XP_004339850.1;TRINITY_DN2239_c0_g1_i24.p1|XP_004339850.1;TRINITY_DN2239_…	TRINITY_DN4017_c0_g1_i16.p1|XP_004339850.1;TRINITY_DN4017_c0_g1_i5.p1|XP_004339850.1;TRINITY_DN4017_c0_g1_i10.p1|XP_004339850.1;TRINITY_DN4017_c0_g1_i14.p1|XP_004339850.1;TRINITY_DN2239_c0_g1_i2.p1|XP_004339850.1;TRINITY_DN2239_c0_g1_i13.p1|XP_004339850.1;TRINITY_DN4017_c0_g1_i20.p1|XP_004339850.1;TRINITY_DN4017_c0_g1_i6.p1|XP_004339850.1	30;30;26;22;19;19;18;18;13;13;13;12;10;8;7;6;6;5;4;4;2;1	30;30;26;22;19;19;18;18;13;13;13;12;10;8;7;6;6;5;4;4;2;1	3;3;2;3;3;3;3;2;0;0;0;2;0;3;0;3;0;2;1;2;2;1	>TRINITY_DN4017_c0_g1_i16.p1|XP_004339850.1;>TRINITY_DN4017_c0_g1_i5.p1|XP_004339850.1;>TRINITY_DN4017_c0_g1_i10.p1|XP_004339850.1;>TRINITY_DN4017_c0_g1_i14.p1|XP_004339850.1;>TRINITY_DN2239_c0_g1_i2.p1|XP_004339850.1;>TRINITY_DN2239_c0_g1_i13.p1|XP_004339	22	30	30	3	18.5	18.5	2.4	0	25444000	23174000	15758000	80271000	65731000	35533000	37295000	46763000	25096000	356850000	293600000	256310000	29001000	21560000	15917000	290980000	262380000	248650000	28826000	14167000	13924000	65371000	66011000	54826000	119250000	77828000	38638000	64978000	70658000	52722000	482470000	269770000	244740000	33964000	26293000
	TRINITY_DN2190_c0_g1_i4.p1;TRINITY_DN6874_c0_g1_i8.p3;TRINITY_DN2190_c0_g1_i2.p1;TRINITY_DN2190_c0_g1_i1.p1;TRINITY_DN6874_c0_g1_i14.p1;TRINITY_DN2190_c0_g1_i3.p1;TRINITY_DN6874_c0_g1_i3.p1;TRINITY_DN6874_c0_g1_i17.p1;TRINITY_DN6874_c0_g1_i5.p1|XP_004353672.1;TRINITY_DN2190_c0_g1_i7.p1|XP_004353672.1;TRINITY_DN6874_c0_g1_i19.p1|XP_004353672.1;TRINITY_DN6874_c0_g1_i10.p1|XP_004353672.1	TRINITY_DN2190_c0_g1_i4.p1;TRINITY_DN6874_c0_g1_i8.p3;TRINITY_DN2190_c0_g1_i2.p1;TRINITY_DN2190_c0_g1_i1.p1;TRINITY_DN6874_c0_g1_i14.p1;TRINITY_DN2190_c0_g1_i3.p1;TRINITY_DN6874_c0_g1_i3.p1;TRINITY_DN6874_c0_g1_i17.p1;TRINITY_DN6874_c0_g1_i5.p1|XP_004353672.1;TRINITY_DN2190_c0_g1_i7.p1|XP_004353672.1;TRINITY_DN6874_c0_g1_i19.p1|XP_004353672.1;TRINITY_DN6874_c0_g1_i10.p1|XP_004353672.1	1;1;1;1;1;1;1;1;1;1;1;1	1;1;1;1;1;1;1;1;1;1;1;1	1;1;1;1;1;1;1;1;1;1;1;1	>TRINITY_DN2190_c0_g1_i4.p1;>TRINITY_DN6874_c0_g1_i8.p3;>TRINITY_DN2190_c0_g1_i2.p1;>TRINITY_DN2190_c0_g1_i1.p1;>TRINITY_DN6874_c0_g1_i14.p1;>TRINITY_DN2190_c0_g1_i3.p1;>TRINITY_DN6874_c0_g1_i3.p1;>TRINITY_DN6874_c0_g1_i17.p1;>TRINITY_DN6874_c0_g1_i5.p1|XP	12	1	1	1	5.6	5.6	5.6	0.00014079	0	0	0	0	0	0	0	0	0	0	0	0	0	0	0	0	0	0	0	0	0	0	0	0	0	0	0	0	0	0	0	0	0	0	0
	TRINITY_DN438_c1_g1_i4.p1|XP_004367985.1;TRINITY_DN2133_c1_g4_i1.p2|XP_004344058.1	TRINITY_DN438_c1_g1_i4.p1|XP_004367985.1	9;1	9;1	1;1	>TRINITY_DN438_c1_g1_i4.p1|XP_004367985.1	2	9	9	1	20.1	20.1	2	0	39192000	38861000	41430000	45294000	58721000	65047000	31689000	40272000	20349000	44202000	38418000	101560000	65864000	73223000	58871000	118600000	66561000	106960000	51590000	49034000	45972000	52474000	65243000	68708000	94646000	75836000	140450000	78386000	58073000	113880000	100510000	86620000	96628000	67551000	67924000
	TRINITY_DN3236_c0_g1_i3.p1|ORZ35012.1;TRINITY_DN3236_c0_g1_i1.p1|ORZ35012.1;TRINITY_DN3236_c0_g1_i4.p1;TRINITY_DN3236_c0_g2_i13.p1|ORZ35012.1;TRINITY_DN3236_c0_g2_i3.p2;TRINITY_DN3236_c0_g2_i3.p1;TRINITY_DN3236_c0_g2_i15.p1	TRINITY_DN3236_c0_g1_i3.p1|ORZ35012.1;TRINITY_DN3236_c0_g1_i1.p1|ORZ35012.1;TRINITY_DN3236_c0_g1_i4.p1;TRINITY_DN3236_c0_g2_i13.p1|ORZ35012.1	17;17;14;10;8;7;4	17;17;14;10;8;7;4	17;17;14;10;8;7;4	>TRINITY_DN3236_c0_g1_i3.p1|ORZ35012.1;>TRINITY_DN3236_c0_g1_i1.p1|ORZ35012.1;>TRINITY_DN3236_c0_g1_i4.p1;>TRINITY_DN3236_c0_g2_i13.p1|ORZ35012.1	7	17	17	17	40.1	40.1	40.1	0	173490000	200140000	90591000	221680000	237780000	146330000	169400000	240500000	81558000	86636000	71601000	91334000	165080000	144490000	60867000	63745000	54886000	65796000	0	25460000	28988000	143720000	155690000	138850000	159390000	151170000	144790000	158720000	179070000	135400000	118070000	104850000	141610000	135280000	139640000
	TRINITY_DN1249_c0_g1_i1.p1|XP_004348500.1;TRINITY_DN1377_c0_g1_i6.p1|XP_004348500.1;TRINITY_DN1377_c0_g1_i2.p1|XP_004348500.1;TRINITY_DN1249_c0_g1_i6.p1|XP_004348500.1;TRINITY_DN1249_c0_g1_i7.p1|XP_004348500.1;TRINITY_DN1377_c0_g1_i3.p1|XP_004348500.1;TRINITY_DN1249_c0_g1_i2.p1|XP_004348500.1;TRINITY_DN1377_c0_g1_i1.p1|XP_004348500.1;TRINITY_DN1249_c0_g1_i4.p3|XP_004348500.1;TRINITY_DN1377_c0_g1_…	TRINITY_DN1249_c0_g1_i1.p1|XP_004348500.1;TRINITY_DN1377_c0_g1_i6.p1|XP_004348500.1;TRINITY_DN1377_c0_g1_i2.p1|XP_004348500.1;TRINITY_DN1249_c0_g1_i6.p1|XP_004348500.1;TRINITY_DN1249_c0_g1_i7.p1|XP_004348500.1;TRINITY_DN1377_c0_g1_i3.p1|XP_004348500.1	5;5;4;3;3;3;2;2;1;1;1;1	5;5;4;3;3;3;2;2;1;1;1;1	2;2;2;2;0;0;0;0;0;0;0;0	>TRINITY_DN1249_c0_g1_i1.p1|XP_004348500.1;>TRINITY_DN1377_c0_g1_i6.p1|XP_004348500.1;>TRINITY_DN1377_c0_g1_i2.p1|XP_004348500.1;>TRINITY_DN1249_c0_g1_i6.p1|XP_004348500.1;>TRINITY_DN1249_c0_g1_i7.p1|XP_004348500.1;>TRINITY_DN1377_c0_g1_i3.p1|XP_004348500.	12	5	5	2	11.1	11.1	4.9	0	0	0	0	0	0	0	0	0	0	0	0	0	0	0	0	0	0	0	0	0	0	0	0	0	0	0	0	0	0	0	0	0	0	0	0
	TRINITY_DN589_c1_g3_i1.p1|XP_004351536.1;TRINITY_DN17531_c0_g1_i1.p1;tr|L8GWV7|L8GWV7_ACACA	TRINITY_DN589_c1_g3_i1.p1|XP_004351536.1	6;1;1	6;1;1	1;1;1	>TRINITY_DN589_c1_g3_i1.p1|XP_004351536.1	3	6	6	1	16.8	16.8	4.1	0	34312000	48558000	32207000	4073200	13658000	38877000	34858000	24475000	24463000	59080000	51225000	68837000	56885000	54989000	10122000	28340000	12785000	51747000	37470000	19188000	10170000	28383000	38175000	45283000	0	17615000	53411000	44180000	23787000	0	50267000	43588000	56982000	56199000	49428000
	TRINITY_DN125_c0_g2_i10.p1|XP_004337489.1;TRINITY_DN125_c0_g2_i1.p2|XP_004337489.1;TRINITY_DN2314_c0_g2_i6.p1|XP_004337489.1	TRINITY_DN125_c0_g2_i10.p1|XP_004337489.1;TRINITY_DN125_c0_g2_i1.p2|XP_004337489.1;TRINITY_DN2314_c0_g2_i6.p1|XP_004337489.1	7;6;4	1;0;0	1;0;0	>TRINITY_DN125_c0_g2_i10.p1|XP_004337489.1;>TRINITY_DN125_c0_g2_i1.p2|XP_004337489.1;>TRINITY_DN2314_c0_g2_i6.p1|XP_004337489.1	3	7	1	1	25.4	8.6	8.6	0.0012671	0	0	0	0	0	0	0	0	0	0	0	0	0	0	0	0	0	0	0	0	0	0	0	0	0	0	0	0	0	0	0	0	0	0	0
	TRINITY_DN1250_c0_g1_i1.p6	TRINITY_DN1250_c0_g1_i1.p6	1	1	1	>TRINITY_DN1250_c0_g1_i1.p6	1	1	1	1	12.4	12.4	12.4	0.0028325	0	0	0	0	0	0	0	0	0	0	0	0	0	0	0	0	0	0	0	0	0	0	0	0	0	0	0	0	0	0	0	0	0	0	0
	TRINITY_DN998_c0_g1_i3.p1|XP_004336164.1;TRINITY_DN998_c0_g1_i2.p1|XP_004336164.1;TRINITY_DN998_c0_g2_i5.p1|XP_004336164.1;TRINITY_DN998_c0_g2_i2.p1|XP_004336164.1;TRINITY_DN998_c0_g1_i1.p2|XP_004336164.1;TRINITY_DN998_c0_g2_i1.p1|XP_004336164.1;TRINITY_DN998_c0_g2_i4.p1|XP_004336164.1	TRINITY_DN998_c0_g1_i3.p1|XP_004336164.1;TRINITY_DN998_c0_g1_i2.p1|XP_004336164.1;TRINITY_DN998_c0_g2_i5.p1|XP_004336164.1;TRINITY_DN998_c0_g2_i2.p1|XP_004336164.1;TRINITY_DN998_c0_g1_i1.p2|XP_004336164.1;TRINITY_DN998_c0_g2_i1.p1|XP_004336164.1	9;9;8;8;7;5;3	9;9;8;8;7;5;3	2;2;1;1;2;1;1	>TRINITY_DN998_c0_g1_i3.p1|XP_004336164.1;>TRINITY_DN998_c0_g1_i2.p1|XP_004336164.1;>TRINITY_DN998_c0_g2_i5.p1|XP_004336164.1;>TRINITY_DN998_c0_g2_i2.p1|XP_004336164.1;>TRINITY_DN998_c0_g1_i1.p2|XP_004336164.1;>TRINITY_DN998_c0_g2_i1.p1|XP_004336164.1	7	9	9	2	42.3	42.3	8.9	0	46410000	40705000	34292000	83000000	65884000	40923000	135830000	223870000	76381000	37620000	35466000	34145000	138410000	180830000	66850000	35153000	25467000	20826000	77063000	92990000	68160000	59049000	55733000	62595000	68322000	63957000	47656000	77461000	114880000	67404000	72518000	58719000	0	97862000	130700000
	TRINITY_DN1124_c0_g1_i15.p3|XP_020436639.1;TRINITY_DN391_c0_g1_i4.p3|XP_004333879.1;TRINITY_DN1124_c0_g1_i9.p3|XP_020436639.1;TRINITY_DN391_c0_g1_i6.p3|XP_004333879.1;TRINITY_DN391_c0_g1_i15.p3|XP_004333879.1;TRINITY_DN391_c0_g1_i21.p3|XP_004333879.1;TRINITY_DN1124_c0_g1_i19.p2|RKP18309.1;TRINITY_DN1124_c0_g1_i8.p1|XP_020436639.1;TRINITY_DN1124_c0_g1_i13.p1|XP_004333879.1;TRINITY_DN1124_c0_g1_i11…	TRINITY_DN1124_c0_g1_i15.p3|XP_020436639.1;TRINITY_DN391_c0_g1_i4.p3|XP_004333879.1;TRINITY_DN1124_c0_g1_i9.p3|XP_020436639.1;TRINITY_DN391_c0_g1_i6.p3|XP_004333879.1;TRINITY_DN391_c0_g1_i15.p3|XP_004333879.1;TRINITY_DN391_c0_g1_i21.p3|XP_004333879.1;TRINITY_DN1124_c0_g1_i19.p2|RKP18309.1;TRINITY_DN1124_c0_g1_i8.p1|XP_020436639.1;TRINITY_DN1124_c0_g1_i13.p1|XP_004333879.1;TRINITY_DN1124_c0_g1_i11…	17;16;16;15;15;14;13;12;11;10;9;6;5;2;2;2	17;16;16;15;15;14;13;12;11;10;9;6;5;2;2;2	16;15;15;14;14;13;13;11;10;10;9;6;5;2;2;2	>TRINITY_DN1124_c0_g1_i15.p3|XP_020436639.1;>TRINITY_DN391_c0_g1_i4.p3|XP_004333879.1;>TRINITY_DN1124_c0_g1_i9.p3|XP_020436639.1;>TRINITY_DN391_c0_g1_i6.p3|XP_004333879.1;>TRINITY_DN391_c0_g1_i15.p3|XP_004333879.1;>TRINITY_DN391_c0_g1_i21.p3|XP_004333879.1	16	17	17	16	39.4	39.4	38.4	0	177890000	106220000	111040000	166940000	194810000	142400000	223150000	265790000	160880000	77687000	60476000	62641000	253660000	208650000	138120000	34473000	18270000	32074000	167180000	83990000	113710000	132370000	115630000	154220000	143160000	141440000	157890000	163330000	143230000	163030000	115400000	110120000	109980000	193450000	154570000
	TRINITY_DN3233_c0_g1_i10.p3|BAN20527.1;TRINITY_DN3560_c0_g1_i6.p2|AWM72027.1;TRINITY_DN3560_c0_g1_i5.p1|XP_018427329.1;TRINITY_DN801_c0_g1_i4.p4|BAN20527.1;TRINITY_DN3560_c0_g1_i7.p1|XP_004346514.1;tr|L8H7T8|L8H7T8_ACACA	TRINITY_DN3233_c0_g1_i10.p3|BAN20527.1;TRINITY_DN3560_c0_g1_i6.p2|AWM72027.1;TRINITY_DN3560_c0_g1_i5.p1|XP_018427329.1	23;17;12;9;7;7	23;17;12;9;7;7	8;2;0;8;0;0	>TRINITY_DN3233_c0_g1_i10.p3|BAN20527.1;>TRINITY_DN3560_c0_g1_i6.p2|AWM72027.1;>TRINITY_DN3560_c0_g1_i5.p1|XP_018427329.1	6	23	23	8	54.1	54.1	19.8	0	1731800000	1690100000	1059600000	2439800000	2610900000	1659800000	1680000000	2126500000	1245700000	2756500000	2233200000	2144100000	1658400000	1530000000	900080000	1872600000	1701900000	1550000000	1415200000	995440000	844210000	1978100000	2146800000	1649900000	2112900000	2271900000	2044600000	2059600000	2237700000	1785600000	2503500000	2184300000	2374600000	1116800000	1067600000
	TRINITY_DN6303_c0_g1_i3.p1|XP_004353136.1;tr|L8HFW9|L8HFW9_ACACA	TRINITY_DN6303_c0_g1_i3.p1|XP_004353136.1	17;7	17;7	17;7	>TRINITY_DN6303_c0_g1_i3.p1|XP_004353136.1	2	17	17	17	52.7	52.7	52.7	0	217500000	218030000	145010000	321250000	299440000	196930000	222100000	249710000	113010000	309570000	310210000	198240000	201240000	219430000	100260000	232190000	178620000	137270000	181950000	115640000	108540000	220210000	190650000	244170000	255260000	201830000	206260000	248100000	233640000	244080000	229960000	223230000	198660000	191830000	234420000
	TRINITY_DN3587_c0_g1_i1.p1|XP_027046626.1;TRINITY_DN8663_c0_g1_i4.p1|XP_019642033.1;TRINITY_DN8663_c0_g1_i7.p1|XP_027046626.1;TRINITY_DN3587_c0_g1_i2.p1|XP_027046626.1;TRINITY_DN3587_c0_g1_i6.p2|ORX94019.1;TRINITY_DN8663_c0_g1_i8.p1|XP_007557449.1;TRINITY_DN8663_c0_g1_i3.p6	TRINITY_DN3587_c0_g1_i1.p1|XP_027046626.1;TRINITY_DN8663_c0_g1_i4.p1|XP_019642033.1;TRINITY_DN8663_c0_g1_i7.p1|XP_027046626.1;TRINITY_DN3587_c0_g1_i2.p1|XP_027046626.1;TRINITY_DN3587_c0_g1_i6.p2|ORX94019.1	15;14;13;13;9;6;2	15;14;13;13;9;6;2	2;1;1;1;1;1;1	>TRINITY_DN3587_c0_g1_i1.p1|XP_027046626.1;>TRINITY_DN8663_c0_g1_i4.p1|XP_019642033.1;>TRINITY_DN8663_c0_g1_i7.p1|XP_027046626.1;>TRINITY_DN3587_c0_g1_i2.p1|XP_027046626.1;>TRINITY_DN3587_c0_g1_i6.p2|ORX94019.1	7	15	15	2	26.2	26.2	5.7	0	130950000	93137000	103170000	47393000	70353000	45953000	147550000	195780000	147490000	34168000	28630000	24467000	88682000	52989000	24237000	3857800	4256700	0	84876000	78735000	59679000	93191000	80801000	109980000	81263000	82930000	98211000	121380000	97391000	134570000	0	0	0	106120000	93387000
	TRINITY_DN12585_c0_g1_i7.p1|XP_004338044.1	TRINITY_DN12585_c0_g1_i7.p1|XP_004338044.1	1	1	1	>TRINITY_DN12585_c0_g1_i7.p1|XP_004338044.1	1	1	1	1	10.3	10.3	10.3	0.007125	0	0	0	0	0	0	0	0	0	0	0	0	0	0	0	0	0	0	0	0	0	0	0	0	0	0	0	0	0	0	0	0	0	0	0
	TRINITY_DN92_c0_g1_i5.p1|ORY05948.1;TRINITY_DN92_c0_g1_i9.p1|ORY05948.1;TRINITY_DN92_c0_g1_i11.p1|ORY05948.1;TRINITY_DN92_c0_g1_i4.p1|ORY05948.1;TRINITY_DN92_c0_g1_i8.p1|ORY05948.1;TRINITY_DN92_c0_g1_i13.p1|ORY05948.1;TRINITY_DN92_c0_g1_i6.p1|XP_015679610.1;TRINITY_DN6526_c0_g1_i2.p3|KJE96846.1	TRINITY_DN92_c0_g1_i5.p1|ORY05948.1;TRINITY_DN92_c0_g1_i9.p1|ORY05948.1;TRINITY_DN92_c0_g1_i11.p1|ORY05948.1;TRINITY_DN92_c0_g1_i4.p1|ORY05948.1;TRINITY_DN92_c0_g1_i8.p1|ORY05948.1	10;10;8;5;5;3;3;1	10;10;8;5;5;3;3;1	1;1;1;1;1;1;1;1	>TRINITY_DN92_c0_g1_i5.p1|ORY05948.1;>TRINITY_DN92_c0_g1_i9.p1|ORY05948.1;>TRINITY_DN92_c0_g1_i11.p1|ORY05948.1;>TRINITY_DN92_c0_g1_i4.p1|ORY05948.1;>TRINITY_DN92_c0_g1_i8.p1|ORY05948.1	8	10	10	1	9.2	9.2	1.2	0	2854800	1504900	0	4569000	6981800	9181000	0	0	4908100	2042900	0	2836000	6325600	5269000	0	0	0	8729100	0	0	0	0	0	0	0	0	0	0	0	0	0	0	0	0	0
	TRINITY_DN2561_c0_g2_i4.p1|KOX69904.1;TRINITY_DN2561_c0_g1_i3.p1|KOX69904.1;TRINITY_DN2561_c0_g2_i2.p1|KOX69904.1;TRINITY_DN2561_c0_g1_i8.p1|KOX69904.1;TRINITY_DN2561_c0_g2_i7.p1|KOX69904.1;TRINITY_DN2561_c0_g1_i9.p1;TRINITY_DN2561_c0_g2_i1.p1|KOX69904.1;TRINITY_DN2561_c0_g1_i4.p1;TRINITY_DN2561_c0_g1_i1.p3|ROT73520.1;TRINITY_DN2561_c0_g1_i9.p2|XP_019855872.1;TRINITY_DN2561_c0_g1_i1.p2|XP_0043422…	TRINITY_DN2561_c0_g2_i4.p1|KOX69904.1;TRINITY_DN2561_c0_g1_i3.p1|KOX69904.1;TRINITY_DN2561_c0_g2_i2.p1|KOX69904.1;TRINITY_DN2561_c0_g1_i8.p1|KOX69904.1;TRINITY_DN2561_c0_g2_i7.p1|KOX69904.1;TRINITY_DN2561_c0_g1_i9.p1;TRINITY_DN2561_c0_g2_i1.p1|KOX69904.1	6;6;5;4;4;3;3;2;2;2;2;1	6;6;5;4;4;3;3;2;2;2;2;1	3;3;2;1;1;3;0;0;0;0;1;1	>TRINITY_DN2561_c0_g2_i4.p1|KOX69904.1;>TRINITY_DN2561_c0_g1_i3.p1|KOX69904.1;>TRINITY_DN2561_c0_g2_i2.p1|KOX69904.1;>TRINITY_DN2561_c0_g1_i8.p1|KOX69904.1;>TRINITY_DN2561_c0_g2_i7.p1|KOX69904.1;>TRINITY_DN2561_c0_g1_i9.p1;>TRINITY_DN2561_c0_g2_i1.p1|KOX69	12	6	6	3	12.8	12.8	6.6	0	7222200	11477000	18459000	5215000	5005200	3529000	35974000	27028000	39016000	3825500	4681400	5666600	61515000	58346000	30604000	3354000	0	7169300	12436000	9477800	7802000	0	0	0	0	0	0	29271000	23916000	44932000	0	0	0	37518000	44417000
	TRINITY_DN2285_c1_g1_i10.p1|CDS12250.1;TRINITY_DN2285_c1_g1_i3.p1|OAQ23736.1;TRINITY_DN2285_c1_g1_i7.p2|KYR00943.1;TRINITY_DN2285_c1_g1_i11.p2|CDS12250.1;TRINITY_DN2285_c1_g1_i13.p3|XP_001418159.1	TRINITY_DN2285_c1_g1_i10.p1|CDS12250.1;TRINITY_DN2285_c1_g1_i3.p1|OAQ23736.1;TRINITY_DN2285_c1_g1_i7.p2|KYR00943.1	14;13;8;3;2	14;13;8;3;2	14;13;8;3;2	>TRINITY_DN2285_c1_g1_i10.p1|CDS12250.1;>TRINITY_DN2285_c1_g1_i3.p1|OAQ23736.1;>TRINITY_DN2285_c1_g1_i7.p2|KYR00943.1	5	14	14	14	30.5	30.5	30.5	0	122690000	91248000	34728000	44316000	49623000	19786000	131560000	126240000	41473000	31546000	28435000	10153000	63813000	43616000	14519000	32958000	25965000	20809000	47101000	24107000	14883000	495650000	312650000	131970000	384600000	358180000	198110000	390280000	426280000	133300000	0	0	0	441040000	232230000
	TRINITY_DN7531_c0_g2_i2.p1;TRINITY_DN7531_c0_g1_i1.p2;TRINITY_DN7531_c0_g1_i12.p2;TRINITY_DN7531_c0_g1_i10.p2;TRINITY_DN7531_c0_g1_i11.p2;TRINITY_DN7531_c0_g2_i1.p1;TRINITY_DN7531_c0_g1_i12.p4	TRINITY_DN7531_c0_g2_i2.p1;TRINITY_DN7531_c0_g1_i1.p2;TRINITY_DN7531_c0_g1_i12.p2;TRINITY_DN7531_c0_g1_i10.p2;TRINITY_DN7531_c0_g1_i11.p2	5;5;4;4;4;1;1	5;5;4;4;4;1;1	5;5;4;4;4;1;1	>TRINITY_DN7531_c0_g2_i2.p1;>TRINITY_DN7531_c0_g1_i1.p2;>TRINITY_DN7531_c0_g1_i12.p2;>TRINITY_DN7531_c0_g1_i10.p2;>TRINITY_DN7531_c0_g1_i11.p2	7	5	5	5	16.8	16.8	16.8	0	29330000	12153000	15880000	25471000	29751000	33340000	42154000	49839000	30165000	21935000	34694000	21358000	56225000	53398000	42063000	22004000	18821000	19314000	60586000	53970000	44634000	45702000	0	36951000	39034000	29422000	43805000	44675000	39287000	40786000	33919000	42361000	40424000	40922000	36822000
	TRINITY_DN3321_c0_g1_i1.p2|XP_019026002.1;TRINITY_DN4153_c0_g1_i2.p4|XP_006476982.1;TRINITY_DN3321_c0_g1_i10.p2|XP_006476982.1;TRINITY_DN3321_c0_g1_i10.p4|WP_111445812.1	TRINITY_DN3321_c0_g1_i1.p2|XP_019026002.1;TRINITY_DN4153_c0_g1_i2.p4|XP_006476982.1;TRINITY_DN3321_c0_g1_i10.p2|XP_006476982.1	24;13;13;11	24;13;13;11	24;13;13;11	>TRINITY_DN3321_c0_g1_i1.p2|XP_019026002.1;>TRINITY_DN4153_c0_g1_i2.p4|XP_006476982.1;>TRINITY_DN3321_c0_g1_i10.p2|XP_006476982.1	4	24	24	24	69.6	69.6	69.6	0	23100000000	29500000000	15300000000	25200000000	34400000000	18600000000	25200000000	38600000000	16900000000	27400000000	25800000000	18900000000	24500000000	19100000000	8550000000	11600000000	16500000000	6242800000	15100000000	8512400000	8133200000	19100000000	24200000000	16500000000	24500000000	31000000000	23900000000	23800000000	27800000000	18200000000	22800000000	19900000000	18200000000	22300000000	17300000000
	TRINITY_DN1833_c0_g1_i1.p2|XP_020437573.1;TRINITY_DN1265_c0_g1_i3.p2|XP_020437573.1;TRINITY_DN1833_c0_g1_i10.p1;TRINITY_DN1833_c0_g1_i12.p1|XP_635435.1;TRINITY_DN1265_c0_g1_i10.p2|XP_635435.1;TRINITY_DN1265_c0_g1_i11.p2|XP_635435.1;TRINITY_DN1265_c0_g1_i10.p7|XP_020437573.1	TRINITY_DN1833_c0_g1_i1.p2|XP_020437573.1;TRINITY_DN1265_c0_g1_i3.p2|XP_020437573.1;TRINITY_DN1833_c0_g1_i10.p1;TRINITY_DN1833_c0_g1_i12.p1|XP_635435.1;TRINITY_DN1265_c0_g1_i10.p2|XP_635435.1;TRINITY_DN1265_c0_g1_i11.p2|XP_635435.1	3;3;2;2;2;2;1	3;3;2;2;2;2;1	3;3;2;2;2;2;1	>TRINITY_DN1833_c0_g1_i1.p2|XP_020437573.1;>TRINITY_DN1265_c0_g1_i3.p2|XP_020437573.1;>TRINITY_DN1833_c0_g1_i10.p1;>TRINITY_DN1833_c0_g1_i12.p1|XP_635435.1;>TRINITY_DN1265_c0_g1_i10.p2|XP_635435.1;>TRINITY_DN1265_c0_g1_i11.p2|XP_635435.1	7	3	3	3	5.4	5.4	5.4	0.00039788	0	0	0	0	0	0	0	0	0	0	0	0	0	0	144700000	10827000	11090000	0	163980000	215370000	207970000	0	0	0	0	0	0	0	0	0	0	0	0	0	0
	TRINITY_DN761_c1_g1_i1.p3;TRINITY_DN761_c1_g2_i10.p4;TRINITY_DN761_c1_g2_i1.p5	TRINITY_DN761_c1_g1_i1.p3;TRINITY_DN761_c1_g2_i10.p4;TRINITY_DN761_c1_g2_i1.p5	5;5;3	5;5;3	5;5;3	>TRINITY_DN761_c1_g1_i1.p3;>TRINITY_DN761_c1_g2_i10.p4;>TRINITY_DN761_c1_g2_i1.p5	3	5	5	5	35.3	35.3	35.3	0	93960000	93901000	47946000	96308000	114160000	93818000	49873000	84145000	38561000	167370000	187410000	122180000	70377000	80639000	25428000	157740000	107810000	98137000	13277000	9090200	4237700	93779000	87540000	77272000	98018000	92241000	104330000	0	0	0	117840000	129170000	127490000	96538000	105520000
	TRINITY_DN306_c4_g1_i1.p2;TRINITY_DN306_c4_g1_i15.p2;TRINITY_DN306_c4_g1_i30.p1;TRINITY_DN4436_c0_g3_i1.p1;TRINITY_DN3170_c0_g2_i2.p1;TRINITY_DN3170_c0_g2_i1.p1	TRINITY_DN306_c4_g1_i1.p2;TRINITY_DN306_c4_g1_i15.p2;TRINITY_DN306_c4_g1_i30.p1;TRINITY_DN4436_c0_g3_i1.p1;TRINITY_DN3170_c0_g2_i2.p1;TRINITY_DN3170_c0_g2_i1.p1	6;6;6;3;3;3	6;6;6;3;3;3	6;6;6;3;3;3	>TRINITY_DN306_c4_g1_i1.p2;>TRINITY_DN306_c4_g1_i15.p2;>TRINITY_DN306_c4_g1_i30.p1;>TRINITY_DN4436_c0_g3_i1.p1;>TRINITY_DN3170_c0_g2_i2.p1;>TRINITY_DN3170_c0_g2_i1.p1	6	6	6	6	14.5	14.5	14.5	0	1904400	1486000	2479100	0	0	0	2188300	4882000	2252800	14213000	7433900	20751000	0	0	0	0	0	0	0	0	0	0	0	0	0	0	0	0	0	3054100	0	0	0	0	0
	TRINITY_DN3054_c0_g2_i1.p1|XP_004337886.1;TRINITY_DN3054_c0_g2_i6.p1|XP_004337886.1;TRINITY_DN3726_c0_g1_i3.p2|XP_004337886.1;TRINITY_DN3054_c0_g2_i10.p1|XP_004337886.1;TRINITY_DN3054_c0_g2_i2.p1|XP_020428658.1;TRINITY_DN3726_c0_g1_i4.p2|XP_004337886.1;TRINITY_DN3726_c0_g1_i5.p2|XP_004337886.1;TRINITY_DN3054_c0_g2_i8.p1|XP_004337886.1;tr|L8GTD5|L8GTD5_ACACA;TRINITY_DN1960_c14_g1_i1.p4;TRINITY_DN3…	TRINITY_DN3054_c0_g2_i1.p1|XP_004337886.1;TRINITY_DN3054_c0_g2_i6.p1|XP_004337886.1;TRINITY_DN3726_c0_g1_i3.p2|XP_004337886.1;TRINITY_DN3054_c0_g2_i10.p1|XP_004337886.1	11;10;9;7;5;5;3;3;3;2;2;1	11;10;9;7;5;5;3;3;3;2;2;1	11;10;9;7;5;5;3;3;3;2;2;1	>TRINITY_DN3054_c0_g2_i1.p1|XP_004337886.1;>TRINITY_DN3054_c0_g2_i6.p1|XP_004337886.1;>TRINITY_DN3726_c0_g1_i3.p2|XP_004337886.1;>TRINITY_DN3054_c0_g2_i10.p1|XP_004337886.1	12	11	11	11	26.5	26.5	26.5	0	47373000	35838000	38315000	11859000	48667000	50064000	41744000	44056000	46608000	0	1920900	0	52336000	55382000	35490000	25842000	0	39469000	39801000	59093000	49211000	46176000	0	68422000	0	43512000	59365000	48306000	41002000	61244000	0	0	0	46627000	55974000
	TRINITY_DN12727_c0_g1_i1.p4|XP_004352083.1	TRINITY_DN12727_c0_g1_i1.p4|XP_004352083.1	9	1	1	>TRINITY_DN12727_c0_g1_i1.p4|XP_004352083.1	1	9	1	1	75.9	7.6	7.6	0.0039105	5671500	5387100	2713700	8983300	4824600	0	4039900	5040500	4426800	6398500	0	0	3084600	4432700	3602500	0	0	0	0	0	0	0	0	0	0	0	0	0	0	0	0	0	0	0	0
	TRINITY_DN1273_c0_g2_i4.p1|XP_004334710.1;TRINITY_DN1273_c0_g2_i1.p1|XP_004334710.1;TRINITY_DN1273_c0_g2_i9.p1|XP_004334710.1;TRINITY_DN2373_c0_g1_i15.p1|XP_004334710.1;TRINITY_DN2373_c0_g1_i6.p1|XP_004334710.1	TRINITY_DN1273_c0_g2_i4.p1|XP_004334710.1;TRINITY_DN1273_c0_g2_i1.p1|XP_004334710.1;TRINITY_DN1273_c0_g2_i9.p1|XP_004334710.1;TRINITY_DN2373_c0_g1_i15.p1|XP_004334710.1;TRINITY_DN2373_c0_g1_i6.p1|XP_004334710.1	1;1;1;1;1	1;1;1;1;1	1;1;1;1;1	>TRINITY_DN1273_c0_g2_i4.p1|XP_004334710.1;>TRINITY_DN1273_c0_g2_i1.p1|XP_004334710.1;>TRINITY_DN1273_c0_g2_i9.p1|XP_004334710.1;>TRINITY_DN2373_c0_g1_i15.p1|XP_004334710.1;>TRINITY_DN2373_c0_g1_i6.p1|XP_004334710.1	5	1	1	1	3.8	3.8	3.8	0.00064809	0	0	0	0	0	0	0	0	0	0	0	0	0	0	0	0	0	0	0	0	0	0	0	0	0	0	0	0	0	0	0	0	0	0	0
	TRINITY_DN200_c0_g1_i3.p3|XP_012207727.1;TRINITY_DN200_c0_g1_i10.p3|XP_008617791.1;TRINITY_DN201_c2_g1_i12.p2|XP_012207727.1;TRINITY_DN200_c0_g1_i5.p1|XP_009517283.1;TRINITY_DN200_c0_g1_i7.p3|GBG24918.1;TRINITY_DN201_c2_g1_i19.p3|ORY74858.1	TRINITY_DN200_c0_g1_i3.p3|XP_012207727.1;TRINITY_DN200_c0_g1_i10.p3|XP_008617791.1;TRINITY_DN201_c2_g1_i12.p2|XP_012207727.1;TRINITY_DN200_c0_g1_i5.p1|XP_009517283.1	8;6;5;4;2;2	8;6;5;4;2;2	8;6;5;4;2;2	>TRINITY_DN200_c0_g1_i3.p3|XP_012207727.1;>TRINITY_DN200_c0_g1_i10.p3|XP_008617791.1;>TRINITY_DN201_c2_g1_i12.p2|XP_012207727.1;>TRINITY_DN200_c0_g1_i5.p1|XP_009517283.1	6	8	8	8	23.7	23.7	23.7	0	45633000	42870000	40466000	35283000	27685000	27955000	48879000	38491000	36355000	16294000	12865000	39756000	35620000	45074000	23257000	41564000	18488000	55542000	34644000	36744000	24529000	66946000	100990000	90240000	68416000	45787000	62258000	80855000	89104000	78514000	80365000	55902000	77294000	71053000	94520000
	TRINITY_DN261_c1_g1_i4.p3|XP_001749846.1;TRINITY_DN804_c0_g1_i15.p3|XP_001749846.1;TRINITY_DN261_c1_g1_i27.p5|XP_001749846.1	TRINITY_DN261_c1_g1_i4.p3|XP_001749846.1;TRINITY_DN804_c0_g1_i15.p3|XP_001749846.1;TRINITY_DN261_c1_g1_i27.p5|XP_001749846.1	6;4;4	6;4;4	6;4;4	>TRINITY_DN261_c1_g1_i4.p3|XP_001749846.1;>TRINITY_DN804_c0_g1_i15.p3|XP_001749846.1;>TRINITY_DN261_c1_g1_i27.p5|XP_001749846.1	3	6	6	6	28.1	28.1	28.1	0	17244000	14676000	17341000	30851000	28871000	29517000	16017000	22627000	19519000	27800000	30629000	32495000	17200000	19685000	15428000	27077000	17254000	22532000	16080000	18207000	15365000	17343000	14029000	25062000	29736000	24154000	32954000	18419000	19041000	26832000	23301000	27704000	33201000	16881000	20698000
	TRINITY_DN246_c0_g1_i4.p1|XP_004346594.1;TRINITY_DN6_c1_g1_i14.p3;TRINITY_DN246_c0_g1_i5.p3	TRINITY_DN246_c0_g1_i4.p1|XP_004346594.1	21;3;3	21;3;3	1;0;0	>TRINITY_DN246_c0_g1_i4.p1|XP_004346594.1	3	21	21	1	40.4	40.4	2.3	0	82951000	66321000	81395000	68195000	71033000	61043000	114030000	108010000	37274000	180320000	157840000	170930000	111320000	71652000	85743000	86021000	57708000	128550000	90276000	61191000	74703000	174650000	148140000	188780000	180250000	141580000	202850000	146910000	160880000	185590000	102850000	151790000	94155000	160760000	170530000
	TRINITY_DN5073_c2_g1_i1.p3|XP_004346497.1	TRINITY_DN5073_c2_g1_i1.p3|XP_004346497.1	3	3	1	>TRINITY_DN5073_c2_g1_i1.p3|XP_004346497.1	1	3	3	1	58.4	58.4	14.9	0	217980000	241020000	214220000	240770000	251950000	196170000	229710000	320330000	192190000	163050000	154380000	184920000	246270000	206340000	153750000	59761000	72450000	43368000	244530000	186590000	185640000	196060000	208060000	269410000	201040000	182200000	203710000	217550000	210300000	267390000	126850000	132250000	197190000	207650000	196840000
	TRINITY_DN311_c0_g1_i1.p1|XP_004358299.1;TRINITY_DN311_c0_g1_i21.p3|XP_004358299.1;TRINITY_DN311_c0_g1_i14.p5|XP_004358299.1	TRINITY_DN311_c0_g1_i1.p1|XP_004358299.1;TRINITY_DN311_c0_g1_i21.p3|XP_004358299.1	17;10;2	17;10;2	1;1;1	>TRINITY_DN311_c0_g1_i1.p1|XP_004358299.1;>TRINITY_DN311_c0_g1_i21.p3|XP_004358299.1	3	17	17	1	40	40	4.1	0	263350000	222890000	214750000	251720000	251450000	249040000	296210000	518150000	251940000	297150000	239620000	281610000	289040000	363530000	266660000	123370000	72508000	134960000	334080000	313540000	244340000	264430000	228840000	340020000	243010000	236010000	272280000	275050000	293720000	317930000	214830000	183400000	228500000	288060000	320880000
	TRINITY_DN3656_c1_g2_i10.p1;TRINITY_DN3656_c1_g2_i1.p1;TRINITY_DN3656_c1_g3_i3.p2;TRINITY_DN3656_c1_g3_i1.p1;TRINITY_DN8914_c0_g1_i1.p4;TRINITY_DN3656_c1_g3_i4.p1	TRINITY_DN3656_c1_g2_i10.p1;TRINITY_DN3656_c1_g2_i1.p1;TRINITY_DN3656_c1_g3_i3.p2;TRINITY_DN3656_c1_g3_i1.p1	28;27;17;16;9;7	28;27;17;16;9;7	13;12;13;12;0;7	>TRINITY_DN3656_c1_g2_i10.p1;>TRINITY_DN3656_c1_g2_i1.p1;>TRINITY_DN3656_c1_g3_i3.p2;>TRINITY_DN3656_c1_g3_i1.p1	6	28	28	13	64.6	64.6	29.3	0	238540000	263340000	234310000	426480000	385580000	359450000	194790000	237260000	117090000	612220000	591030000	460760000	135940000	142620000	107140000	668020000	506240000	784480000	182570000	172160000	202240000	174410000	134160000	187430000	357940000	259420000	295160000	184730000	188060000	322110000	399450000	371100000	314040000	246690000	289350000
	TRINITY_DN13_c3_g1_i4.p6|PLY92405.1;TRINITY_DN555_c1_g2_i4.p8|KNE57691.1	TRINITY_DN13_c3_g1_i4.p6|PLY92405.1;TRINITY_DN555_c1_g2_i4.p8|KNE57691.1	9;7	9;7	9;7	>TRINITY_DN13_c3_g1_i4.p6|PLY92405.1;>TRINITY_DN555_c1_g2_i4.p8|KNE57691.1	2	9	9	9	46.3	46.3	46.3	0	1748200000	1920000000	877790000	1642100000	1616200000	1410500000	1536900000	2530000000	1084900000	1501100000	1534600000	1763900000	1720600000	1415100000	928300000	1241500000	1116700000	1490000000	1581600000	1107400000	1180100000	1420600000	1457400000	1191800000	1441500000	1630400000	1123700000	1690200000	2566200000	1202600000	1415400000	1530200000	1491400000	1681400000	1142400000
	TRINITY_DN1281_c1_g1_i12.p1;TRINITY_DN1281_c1_g1_i13.p1;TRINITY_DN1281_c1_g1_i11.p1;TRINITY_DN4372_c2_g1_i3.p1;TRINITY_DN4372_c2_g1_i1.p1;TRINITY_DN2889_c1_g1_i32.p3;TRINITY_DN1281_c1_g1_i13.p4;TRINITY_DN2889_c1_g1_i18.p2;TRINITY_DN4372_c2_g1_i5.p1;TRINITY_DN4372_c2_g1_i2.p1	TRINITY_DN1281_c1_g1_i12.p1;TRINITY_DN1281_c1_g1_i13.p1;TRINITY_DN1281_c1_g1_i11.p1	6;5;5;2;2;1;1;1;1;1	6;5;5;2;2;1;1;1;1;1	3;2;2;2;2;1;1;1;1;1	>TRINITY_DN1281_c1_g1_i12.p1;>TRINITY_DN1281_c1_g1_i13.p1;>TRINITY_DN1281_c1_g1_i11.p1	10	6	6	3	10.5	10.5	4.7	0	0	9405300	0	0	2235900	2247500	0	0	0	6181700	6488000	10672000	7933800	8269700	2129400	0	0	0	21092000	0	25082000	0	0	0	0	0	0	0	0	0	0	0	0	0	0
	TRINITY_DN1281_c1_g2_i10.p9|RKO88967.1	TRINITY_DN1281_c1_g2_i10.p9|RKO88967.1	4	4	4	>TRINITY_DN1281_c1_g2_i10.p9|RKO88967.1	1	4	4	4	34.9	34.9	34.9	0	76805000	85306000	83469000	104500000	70653000	121140000	99158000	106400000	97045000	91400000	75138000	94158000	109140000	74446000	56296000	32064000	39631000	60465000	77342000	73786000	113030000	73439000	71526000	63368000	0	0	0	110110000	99065000	67366000	75905000	70760000	97739000	108840000	75833000
	TRINITY_DN8484_c0_g1_i1.p1|KPP60287.1;TRINITY_DN8484_c0_g2_i3.p1|XP_006828325.2	TRINITY_DN8484_c0_g1_i1.p1|KPP60287.1;TRINITY_DN8484_c0_g2_i3.p1|XP_006828325.2	4;2	4;2	4;2	>TRINITY_DN8484_c0_g1_i1.p1|KPP60287.1;>TRINITY_DN8484_c0_g2_i3.p1|XP_006828325.2	2	4	4	4	30.4	30.4	30.4	0	205900000	184630000	170400000	176940000	180290000	157060000	167230000	225870000	187170000	161220000	158820000	172650000	189270000	194670000	207030000	101740000	73895000	105070000	235020000	187150000	189200000	184090000	164110000	210580000	180200000	161820000	155360000	172220000	178470000	235090000	132620000	146640000	173230000	182040000	204580000
	TRINITY_DN1847_c0_g1_i5.p1|OMO79801.1;TRINITY_DN1847_c0_g1_i2.p1|XP_013413453.1;TRINITY_DN1847_c0_g1_i6.p1|XP_020428596.1;tr|L8HGJ6|L8HGJ6_ACACA	TRINITY_DN1847_c0_g1_i5.p1|OMO79801.1;TRINITY_DN1847_c0_g1_i2.p1|XP_013413453.1;TRINITY_DN1847_c0_g1_i6.p1|XP_020428596.1	16;15;9;5	16;15;9;5	16;15;9;5	>TRINITY_DN1847_c0_g1_i5.p1|OMO79801.1;>TRINITY_DN1847_c0_g1_i2.p1|XP_013413453.1;>TRINITY_DN1847_c0_g1_i6.p1|XP_020428596.1	4	16	16	16	34.7	34.7	34.7	0	226930000	297860000	207110000	191350000	271020000	266060000	176390000	302250000	148710000	260920000	279890000	126740000	250080000	134080000	81194000	50375000	29097000	41466000	220620000	130680000	171860000	208900000	235950000	265580000	186590000	202890000	273320000	184440000	205110000	216060000	205480000	192820000	136620000	216100000	191130000
	TRINITY_DN22018_c0_g1_i1.p1|XP_004352566.1;TRINITY_DN22018_c0_g1_i10.p2|XP_004352566.1	TRINITY_DN22018_c0_g1_i1.p1|XP_004352566.1;TRINITY_DN22018_c0_g1_i10.p2|XP_004352566.1	8;5	8;5	1;1	>TRINITY_DN22018_c0_g1_i1.p1|XP_004352566.1;>TRINITY_DN22018_c0_g1_i10.p2|XP_004352566.1	2	8	8	1	41.4	41.4	9.2	0	150240000	148180000	57466000	166360000	211000000	58750000	183190000	281260000	69088000	143500000	129080000	58340000	244080000	138960000	40922000	22752000	29256000	11690000	201560000	73265000	56069000	153860000	131860000	103170000	144600000	148440000	82157000	214610000	194400000	92837000	83424000	90397000	56511000	196280000	136100000
	TRINITY_DN2650_c0_g2_i3.p1|XP_004353529.1;TRINITY_DN2650_c0_g2_i5.p1|XP_004353529.1;TRINITY_DN2650_c0_g1_i3.p1|XP_004353529.1;TRINITY_DN2650_c0_g1_i4.p1|XP_004353529.1;TRINITY_DN2650_c0_g2_i4.p2;TRINITY_DN2650_c0_g1_i2.p2;TRINITY_DN2650_c0_g1_i1.p1;TRINITY_DN2650_c0_g2_i2.p1;TRINITY_DN2650_c0_g1_i2.p1|XP_004353529.1	TRINITY_DN2650_c0_g2_i3.p1|XP_004353529.1;TRINITY_DN2650_c0_g2_i5.p1|XP_004353529.1;TRINITY_DN2650_c0_g1_i3.p1|XP_004353529.1;TRINITY_DN2650_c0_g1_i4.p1|XP_004353529.1;TRINITY_DN2650_c0_g2_i4.p2	6;6;5;5;3;2;2;2;1	6;6;5;5;3;2;2;2;1	6;6;5;5;3;2;2;2;1	>TRINITY_DN2650_c0_g2_i3.p1|XP_004353529.1;>TRINITY_DN2650_c0_g2_i5.p1|XP_004353529.1;>TRINITY_DN2650_c0_g1_i3.p1|XP_004353529.1;>TRINITY_DN2650_c0_g1_i4.p1|XP_004353529.1;>TRINITY_DN2650_c0_g2_i4.p2	9	6	6	6	24.1	24.1	24.1	0	68027000	113420000	60040000	48990000	107950000	40285000	74095000	115170000	66873000	61519000	52063000	39621000	111690000	84190000	59617000	12408000	34448000	10146000	66610000	33655000	19305000	58079000	76421000	67033000	68188000	77953000	51473000	66263000	75260000	71470000	66928000	53860000	63607000	87106000	80701000
	TRINITY_DN1285_c0_g1_i1.p1|XP_004341415.1;TRINITY_DN1285_c0_g1_i5.p1|XP_004341415.1;TRINITY_DN1285_c0_g1_i3.p1|XP_004341415.1;TRINITY_DN4656_c0_g1_i13.p1|XP_004341415.1;TRINITY_DN4656_c0_g1_i5.p1|XP_004341415.1;TRINITY_DN1285_c0_g1_i2.p1|XP_004341415.1;TRINITY_DN4656_c0_g1_i7.p1|XP_004341415.1;TRINITY_DN4656_c0_g1_i15.p1|XP_004341415.1	TRINITY_DN1285_c0_g1_i1.p1|XP_004341415.1;TRINITY_DN1285_c0_g1_i5.p1|XP_004341415.1;TRINITY_DN1285_c0_g1_i3.p1|XP_004341415.1;TRINITY_DN4656_c0_g1_i13.p1|XP_004341415.1;TRINITY_DN4656_c0_g1_i5.p1|XP_004341415.1;TRINITY_DN1285_c0_g1_i2.p1|XP_004341415.1	13;12;12;8;8;7;5;5	13;12;12;8;8;7;5;5	1;1;1;0;0;1;0;0	>TRINITY_DN1285_c0_g1_i1.p1|XP_004341415.1;>TRINITY_DN1285_c0_g1_i5.p1|XP_004341415.1;>TRINITY_DN1285_c0_g1_i3.p1|XP_004341415.1;>TRINITY_DN4656_c0_g1_i13.p1|XP_004341415.1;>TRINITY_DN4656_c0_g1_i5.p1|XP_004341415.1;>TRINITY_DN1285_c0_g1_i2.p1|XP_004341415	8	13	13	1	10.7	10.7	0.5	0	0	0	0	0	0	0	0	0	0	0	0	0	0	0	0	0	0	0	0	0	0	0	0	0	0	0	0	0	0	0	0	0	0	0	0
	TRINITY_DN1289_c1_g1_i12.p1|XP_004335972.1;TRINITY_DN1289_c1_g1_i4.p1|XP_004335972.1;TRINITY_DN1289_c1_g1_i5.p1|XP_004335972.1;TRINITY_DN1289_c1_g1_i11.p1|XP_004335972.1;TRINITY_DN1289_c1_g1_i20.p1|XP_004335972.1;TRINITY_DN1289_c1_g1_i2.p1|XP_004335972.1;TRINITY_DN3295_c2_g1_i6.p1|XP_004335972.1;TRINITY_DN1289_c1_g1_i8.p1|XP_004335972.1;TRINITY_DN3295_c2_g1_i5.p1|XP_004335972.1;TRINITY_DN3295_c2_…	TRINITY_DN1289_c1_g1_i12.p1|XP_004335972.1;TRINITY_DN1289_c1_g1_i4.p1|XP_004335972.1;TRINITY_DN1289_c1_g1_i5.p1|XP_004335972.1;TRINITY_DN1289_c1_g1_i11.p1|XP_004335972.1;TRINITY_DN1289_c1_g1_i20.p1|XP_004335972.1;TRINITY_DN1289_c1_g1_i2.p1|XP_004335972.1;TRINITY_DN3295_c2_g1_i6.p1|XP_004335972.1;TRINITY_DN1289_c1_g1_i8.p1|XP_004335972.1;TRINITY_DN3295_c2_g1_i5.p1|XP_004335972.1;TRINITY_DN3295_c2_…	11;11;11;11;11;10;9;9;9;9;9;8;8;6;5;3;2;2;2;2;1;1;1	2;2;2;2;2;1;1;1;1;1;1;1;1;1;1;1;0;1;1;1;0;1;1	2;2;2;2;2;1;1;1;1;1;1;1;1;1;1;1;0;1;1;1;0;1;1	>TRINITY_DN1289_c1_g1_i12.p1|XP_004335972.1;>TRINITY_DN1289_c1_g1_i4.p1|XP_004335972.1;>TRINITY_DN1289_c1_g1_i5.p1|XP_004335972.1;>TRINITY_DN1289_c1_g1_i11.p1|XP_004335972.1;>TRINITY_DN1289_c1_g1_i20.p1|XP_004335972.1;>TRINITY_DN1289_c1_g1_i2.p1|XP_0043359	23	11	2	2	8.1	0.8	0.8	0.00039883	0	0	0	0	0	0	0	0	0	0	0	0	0	0	0	0	0	0	0	0	0	0	0	0	0	0	0	0	0	0	0	0	0	0	0
	TRINITY_DN2172_c1_g1_i10.p7|XP_004339482.1;TRINITY_DN2172_c1_g1_i15.p6|OHB81719.1	TRINITY_DN2172_c1_g1_i10.p7|XP_004339482.1	7;3	7;3	3;2	>TRINITY_DN2172_c1_g1_i10.p7|XP_004339482.1	2	7	7	3	76.6	76.6	29.1	0	442480000	372170000	319610000	444900000	540160000	407530000	339690000	468420000	305200000	486750000	327680000	421540000	451060000	362690000	317600000	487480000	605100000	391920000	340420000	273540000	273950000	421080000	339780000	464130000	454090000	452260000	468380000	350950000	380240000	427310000	413700000	445210000	475090000	422200000	389860000
	TRINITY_DN129_c0_g2_i2.p2	TRINITY_DN129_c0_g2_i2.p2	12	1	1	>TRINITY_DN129_c0_g2_i2.p2	1	12	1	1	92.4	15.2	15.2	0.0018892	13132000	13688000	17204000	0	0	0	0	0	0	15603000	16653000	12315000	17821000	14197000	12952000	11351000	8171800	18699000	21754000	12708000	12439000	0	0	0	0	0	0	0	0	0	0	0	0	0	0
	TRINITY_DN15658_c0_g1_i12.p1|XP_012748423.1;TRINITY_DN15658_c0_g1_i10.p1|XP_020433757.1;TRINITY_DN500_c1_g1_i14.p1|XP_012748423.1;TRINITY_DN500_c1_g1_i13.p1|XP_012748423.1;TRINITY_DN15658_c0_g1_i1.p1|XP_012748423.1;TRINITY_DN15658_c0_g1_i9.p1|XP_012748423.1;TRINITY_DN15658_c0_g1_i5.p1|XP_012748423.1;TRINITY_DN500_c1_g1_i4.p1|XP_012748423.1;TRINITY_DN500_c1_g1_i18.p1|XP_012748423.1;TRINITY_DN15658…	TRINITY_DN15658_c0_g1_i12.p1|XP_012748423.1;TRINITY_DN15658_c0_g1_i10.p1|XP_020433757.1;TRINITY_DN500_c1_g1_i14.p1|XP_012748423.1;TRINITY_DN500_c1_g1_i13.p1|XP_012748423.1;TRINITY_DN15658_c0_g1_i1.p1|XP_012748423.1;TRINITY_DN15658_c0_g1_i9.p1|XP_012748423.1;TRINITY_DN15658_c0_g1_i5.p1|XP_012748423.1;TRINITY_DN500_c1_g1_i4.p1|XP_012748423.1;TRINITY_DN500_c1_g1_i18.p1|XP_012748423.1;TRINITY_DN15658…	22;22;18;18;18;17;14;14;13;13;12;8;8;8;8;5;3;1	22;22;18;18;18;17;14;14;13;13;12;8;8;8;8;5;3;1	18;18;18;18;18;13;14;14;13;9;8;4;8;8;8;5;3;1	>TRINITY_DN15658_c0_g1_i12.p1|XP_012748423.1;>TRINITY_DN15658_c0_g1_i10.p1|XP_020433757.1;>TRINITY_DN500_c1_g1_i14.p1|XP_012748423.1;>TRINITY_DN500_c1_g1_i13.p1|XP_012748423.1;>TRINITY_DN15658_c0_g1_i1.p1|XP_012748423.1;>TRINITY_DN15658_c0_g1_i9.p1|XP_0127	18	22	22	18	29.4	29.4	22.8	0	42804000	64576000	99620000	17334000	20324000	18596000	59693000	111910000	63511000	70134000	59419000	63301000	75423000	77441000	21409000	41198000	38231000	34406000	63182000	35775000	27378000	75588000	64288000	74539000	149450000	0	170760000	139940000	102130000	84255000	151400000	103070000	85439000	155300000	176890000
	TRINITY_DN2741_c0_g1_i10.p5;TRINITY_DN1290_c0_g1_i1.p8	TRINITY_DN2741_c0_g1_i10.p5;TRINITY_DN1290_c0_g1_i1.p8	2;2	2;2	2;2	>TRINITY_DN2741_c0_g1_i10.p5;>TRINITY_DN1290_c0_g1_i1.p8	2	2	2	2	14.7	14.7	14.7	0	0	0	0	0	0	0	0	0	0	0	0	0	0	0	0	0	0	0	0	0	0	0	0	0	0	0	0	0	0	0	0	0	0	0	0
	TRINITY_DN2630_c0_g1_i5.p2;TRINITY_DN2630_c0_g1_i2.p2;TRINITY_DN2630_c0_g1_i4.p6;TRINITY_DN2630_c0_g1_i4.p2;TRINITY_DN2630_c0_g1_i1.p8	TRINITY_DN2630_c0_g1_i5.p2;TRINITY_DN2630_c0_g1_i2.p2;TRINITY_DN2630_c0_g1_i4.p6	24;24;17;5;3	24;24;17;5;3	3;3;3;0;0	>TRINITY_DN2630_c0_g1_i5.p2;>TRINITY_DN2630_c0_g1_i2.p2;>TRINITY_DN2630_c0_g1_i4.p6	5	24	24	3	37.5	37.5	2.8	0	301990000	231220000	268610000	367490000	284740000	372360000	324450000	348180000	240500000	263730000	224940000	225540000	326920000	303330000	230430000	149680000	161500000	166880000	204900000	197670000	248700000	282670000	214480000	266700000	241070000	240070000	361730000	281400000	270090000	296180000	248430000	257290000	254650000	278650000	306450000
	TRINITY_DN9551_c0_g1_i14.p5;TRINITY_DN9551_c0_g2_i1.p1;TRINITY_DN9551_c0_g1_i1.p1	TRINITY_DN9551_c0_g1_i14.p5;TRINITY_DN9551_c0_g2_i1.p1;TRINITY_DN9551_c0_g1_i1.p1	5;5;5	5;5;5	5;5;5	>TRINITY_DN9551_c0_g1_i14.p5;>TRINITY_DN9551_c0_g2_i1.p1;>TRINITY_DN9551_c0_g1_i1.p1	3	5	5	5	21.3	21.3	21.3	0	152840000	162640000	294740000	196450000	248270000	324960000	256130000	323490000	226230000	216750000	141650000	199000000	237230000	273490000	131690000	52865000	7402600	116770000	232840000	216750000	150050000	112980000	126640000	365900000	186370000	176700000	336030000	254270000	258440000	344850000	184010000	115670000	230190000	308190000	416460000
	TRINITY_DN2750_c0_g1_i2.p2|XP_004333390.1;TRINITY_DN430_c0_g1_i3.p5|XP_004333390.1;TRINITY_DN2750_c0_g1_i1.p4|XP_004333390.1;TRINITY_DN430_c0_g1_i3.p4|XP_004333390.1	TRINITY_DN2750_c0_g1_i2.p2|XP_004333390.1;TRINITY_DN430_c0_g1_i3.p5|XP_004333390.1;TRINITY_DN2750_c0_g1_i1.p4|XP_004333390.1	19;13;11;4	19;13;11;4	2;0;0;1	>TRINITY_DN2750_c0_g1_i2.p2|XP_004333390.1;>TRINITY_DN430_c0_g1_i3.p5|XP_004333390.1;>TRINITY_DN2750_c0_g1_i1.p4|XP_004333390.1	4	19	19	2	37.8	37.8	3.2	0	88957000	99439000	75297000	144510000	130940000	66886000	67326000	77706000	59535000	212380000	169570000	214410000	53502000	80876000	27361000	200530000	133870000	173420000	25058000	26334000	21158000	70403000	67115000	86076000	129390000	102070000	117860000	72551000	74145000	82963000	148340000	165380000	255700000	66337000	75826000
	TRINITY_DN1298_c1_g1_i16.p1|XP_015776362.1;TRINITY_DN1298_c1_g1_i10.p1|XP_015776362.1;TRINITY_DN6713_c0_g1_i5.p1|XP_022089287.1;TRINITY_DN1298_c1_g1_i15.p2;TRINITY_DN1298_c1_g1_i13.p1;TRINITY_DN1298_c1_g1_i11.p1;TRINITY_DN1298_c1_g1_i14.p1;TRINITY_DN1298_c1_g1_i7.p1;TRINITY_DN1298_c1_g1_i17.p1;TRINITY_DN1298_c1_g1_i9.p1;TRINITY_DN6713_c0_g1_i4.p1;TRINITY_DN6713_c0_g1_i2.p2;TRINITY_DN6713_c0_g1_i1…	TRINITY_DN1298_c1_g1_i16.p1|XP_015776362.1;TRINITY_DN1298_c1_g1_i10.p1|XP_015776362.1;TRINITY_DN6713_c0_g1_i5.p1|XP_022089287.1;TRINITY_DN1298_c1_g1_i15.p2;TRINITY_DN1298_c1_g1_i13.p1;TRINITY_DN1298_c1_g1_i11.p1;TRINITY_DN1298_c1_g1_i14.p1;TRINITY_DN1298_c1_g1_i7.p1;TRINITY_DN1298_c1_g1_i17.p1;TRINITY_DN1298_c1_g1_i9.p1;TRINITY_DN6713_c0_g1_i4.p1;TRINITY_DN6713_c0_g1_i2.p2;TRINITY_DN6713_c0_g1_i1…	10;9;8;6;6;6;6;6;6;6;5;5;5;4;3;3;3;1;1	10;9;8;6;6;6;6;6;6;6;5;5;5;4;3;3;3;1;1	10;9;8;6;6;6;6;6;6;6;5;5;5;4;3;3;3;1;1	>TRINITY_DN1298_c1_g1_i16.p1|XP_015776362.1;>TRINITY_DN1298_c1_g1_i10.p1|XP_015776362.1;>TRINITY_DN6713_c0_g1_i5.p1|XP_022089287.1;>TRINITY_DN1298_c1_g1_i15.p2;>TRINITY_DN1298_c1_g1_i13.p1;>TRINITY_DN1298_c1_g1_i11.p1;>TRINITY_DN1298_c1_g1_i14.p1;>TRINITY_	19	10	10	10	13.7	13.7	13.7	0	8799100	6780700	8035700	6811400	5697100	7761300	5214400	4730400	7930300	5281600	7109300	7029000	10790000	15670000	6875300	51854000	30457000	76466000	11662000	10899000	8033700	0	0	0	0	0	0	0	0	0	0	0	0	0	0
	TRINITY_DN54_c0_g2_i1.p2|XP_004368274.1;tr|L8HIT4|L8HIT4_ACACA;TRINITY_DN28141_c0_g1_i1.p4;REV__TRINITY_DN722_c0_g1_i2.p2|XP_004333667.1;REV__tr|L8GFN7|L8GFN7_ACACA;REV__TRINITY_DN722_c0_g1_i16.p2|XP_004333667.1	TRINITY_DN54_c0_g2_i1.p2|XP_004368274.1	62;9;1;1;1;1	62;9;1;1;1;1	61;9;0;0;0;0	>TRINITY_DN54_c0_g2_i1.p2|XP_004368274.1	6	62	62	61	80.4	80.4	80.4	0	5042800000	5171900000	5676100000	6096400000	4956600000	5756600000	4540300000	5461300000	4996400000	4760700000	4971400000	5702500000	3932100000	3474900000	5352500000	3961500000	2990000000	3657700000	3122200000	3168100000	6159500000	4876200000	4571100000	7322900000	5153800000	3955500000	5940100000	4960000000	4826500000	6961900000	4157900000	3670000000	5807300000	3650700000	3871600000
	TRINITY_DN13011_c0_g1_i3.p1|XP_004334021.1;TRINITY_DN13011_c0_g1_i2.p1|XP_004334021.1;TRINITY_DN438_c0_g1_i2.p5|XP_004334021.1;TRINITY_DN13011_c0_g1_i4.p1|XP_004334021.1;TRINITY_DN13011_c0_g1_i4.p2|XP_004334021.1;TRINITY_DN1301_c0_g2_i1.p6|XP_004358084.1;TRINITY_DN13011_c0_g1_i1.p1|XP_004334021.1	TRINITY_DN13011_c0_g1_i3.p1|XP_004334021.1;TRINITY_DN13011_c0_g1_i2.p1|XP_004334021.1;TRINITY_DN438_c0_g1_i2.p5|XP_004334021.1;TRINITY_DN13011_c0_g1_i4.p1|XP_004334021.1	9;9;7;5;4;3;3	1;1;0;0;1;1;0	1;1;0;0;1;1;0	>TRINITY_DN13011_c0_g1_i3.p1|XP_004334021.1;>TRINITY_DN13011_c0_g1_i2.p1|XP_004334021.1;>TRINITY_DN438_c0_g1_i2.p5|XP_004334021.1;>TRINITY_DN13011_c0_g1_i4.p1|XP_004334021.1	7	9	1	1	42.5	7	7	0.00014229	0	17247000	7319400	0	0	0	11610000	23118000	9294500	0	0	0	0	0	0	0	0	0	0	0	0	0	0	0	0	0	0	0	0	12600000	0	0	0	0	0
	TRINITY_DN1302_c2_g1_i4.p1|XP_004340738.1;TRINITY_DN1000_c0_g2_i16.p3;TRINITY_DN1302_c2_g1_i1.p1|XP_004340738.1;TRINITY_DN1000_c0_g2_i9.p1|XP_004340738.1	TRINITY_DN1302_c2_g1_i4.p1|XP_004340738.1;TRINITY_DN1000_c0_g2_i16.p3;TRINITY_DN1302_c2_g1_i1.p1|XP_004340738.1;TRINITY_DN1000_c0_g2_i9.p1|XP_004340738.1	4;3;3;3	3;3;3;3	3;3;3;3	>TRINITY_DN1302_c2_g1_i4.p1|XP_004340738.1;>TRINITY_DN1000_c0_g2_i16.p3;>TRINITY_DN1302_c2_g1_i1.p1|XP_004340738.1;>TRINITY_DN1000_c0_g2_i9.p1|XP_004340738.1	4	4	3	3	10.4	8.1	8.1	0	0	0	0	0	0	0	0	0	0	0	0	0	2748600	0	3355900	0	0	0	4638500	5194100	4402200	0	0	0	0	0	0	0	0	0	0	0	0	0	0
	TRINITY_DN4604_c0_g1_i6.p4|XP_004339255.1;TRINITY_DN4604_c0_g1_i10.p6|XP_004339255.1;TRINITY_DN4604_c0_g1_i1.p6|XP_004339255.1	TRINITY_DN4604_c0_g1_i6.p4|XP_004339255.1;TRINITY_DN4604_c0_g1_i10.p6|XP_004339255.1;TRINITY_DN4604_c0_g1_i1.p6|XP_004339255.1	2;2;2	2;2;2	2;2;2	>TRINITY_DN4604_c0_g1_i6.p4|XP_004339255.1;>TRINITY_DN4604_c0_g1_i10.p6|XP_004339255.1;>TRINITY_DN4604_c0_g1_i1.p6|XP_004339255.1	3	2	2	2	32.4	32.4	32.4	0	144220000	118510000	54858000	120100000	136140000	68945000	58006000	99880000	32540000	163310000	112900000	112030000	54802000	32549000	9064700	73607000	113380000	15575000	35141000	3031000	8181800	115510000	114550000	58927000	97549000	109540000	60927000	92208000	124480000	66928000	133010000	80408000	95287000	72689000	50868000
	TRINITY_DN3149_c1_g1_i17.p2|XP_004353384.1;TRINITY_DN3149_c0_g1_i31.p2|XP_004353384.1;TRINITY_DN3149_c1_g1_i10.p1|XP_004353384.1;TRINITY_DN3149_c0_g1_i26.p2|XP_004353384.1;TRINITY_DN3149_c1_g1_i13.p1|XP_004353384.1;TRINITY_DN3149_c0_g1_i4.p2|XP_004353384.1;TRINITY_DN3149_c0_g1_i12.p2|PWA87528.1;TRINITY_DN3149_c0_g1_i4.p4|PWA87528.1	TRINITY_DN3149_c1_g1_i17.p2|XP_004353384.1;TRINITY_DN3149_c0_g1_i31.p2|XP_004353384.1;TRINITY_DN3149_c1_g1_i10.p1|XP_004353384.1;TRINITY_DN3149_c0_g1_i26.p2|XP_004353384.1;TRINITY_DN3149_c1_g1_i13.p1|XP_004353384.1;TRINITY_DN3149_c0_g1_i4.p2|XP_004353384.1	9;9;8;7;7;7;4;1	9;9;8;7;7;7;4;1	9;9;8;7;7;7;4;1	>TRINITY_DN3149_c1_g1_i17.p2|XP_004353384.1;>TRINITY_DN3149_c0_g1_i31.p2|XP_004353384.1;>TRINITY_DN3149_c1_g1_i10.p1|XP_004353384.1;>TRINITY_DN3149_c0_g1_i26.p2|XP_004353384.1;>TRINITY_DN3149_c1_g1_i13.p1|XP_004353384.1;>TRINITY_DN3149_c0_g1_i4.p2|XP_00435	8	9	9	9	27.2	27.2	27.2	0	9359200	7779600	9696900	9787900	10720000	9622400	8522000	16783000	3538800	9240200	11169000	11351000	11022000	11058000	3683200	2996300	0	6881400	9581600	8994100	9043000	8776400	7286800	14188000	9530600	8862300	10378000	9710200	13721000	0	8396300	10189000	12066000	10174000	11842000
	TRINITY_DN1303_c0_g1_i7.p5	TRINITY_DN1303_c0_g1_i7.p5	3	2	2	>TRINITY_DN1303_c0_g1_i7.p5	1	3	2	2	36.4	25.3	25.3	0	7848200	12940000	8987900	0	0	0	2597000	13912000	3745100	3396300	0	5381400	21354000	13652000	2238800	9150300	8328400	7244700	6463700	2900800	1648900	0	0	13870000	0	0	0	0	12189000	0	0	0	0	19042000	14909000
	TRINITY_DN1960_c14_g1_i1.p7;TRINITY_DN7823_c0_g1_i4.p1	TRINITY_DN1960_c14_g1_i1.p7;TRINITY_DN7823_c0_g1_i4.p1	11;10	11;10	11;10	>TRINITY_DN1960_c14_g1_i1.p7;>TRINITY_DN7823_c0_g1_i4.p1	2	11	11	11	86.4	86.4	86.4	0	408790000	506290000	312410000	505940000	578950000	290850000	416500000	551670000	300460000	511430000	518170000	382450000	286500000	255560000	87372000	282380000	291680000	335270000	380880000	218350000	216650000	593400000	405810000	314380000	416940000	427410000	298760000	442990000	454740000	254330000	501370000	510090000	476410000	393020000	376520000
	TRINITY_DN5772_c1_g1_i10.p1|XP_019634302.1;TRINITY_DN5772_c1_g2_i2.p1|XP_019634302.1;TRINITY_DN5772_c1_g1_i1.p3|XP_020375719.1;TRINITY_DN5772_c1_g1_i1.p1|XP_019634302.1;TRINITY_DN5772_c1_g1_i6.p1|XP_020375719.1;TRINITY_DN5772_c1_g2_i4.p3|XP_020375719.1	TRINITY_DN5772_c1_g1_i10.p1|XP_019634302.1;TRINITY_DN5772_c1_g2_i2.p1|XP_019634302.1	20;18;7;7;6;5	20;18;7;7;6;5	20;18;7;7;6;5	>TRINITY_DN5772_c1_g1_i10.p1|XP_019634302.1;>TRINITY_DN5772_c1_g2_i2.p1|XP_019634302.1	6	20	20	20	46.3	46.3	46.3	0	388790000	594700000	349240000	328420000	333140000	291450000	312770000	428850000	237210000	434040000	425120000	430790000	364970000	310390000	197290000	269960000	187920000	268690000	278600000	227390000	489340000	315960000	399730000	271770000	304760000	287980000	335280000	348200000	338670000	313220000	310310000	332600000	240470000	319550000	302250000
	TRINITY_DN1307_c0_g1_i6.p1|XP_004334883.1;TRINITY_DN1307_c0_g1_i4.p1|XP_004334883.1;TRINITY_DN1307_c0_g1_i2.p2|XP_004334883.1;TRINITY_DN1307_c0_g1_i5.p2|XP_004334883.1;TRINITY_DN497_c0_g1_i40.p5|XP_004334883.1;TRINITY_DN1307_c0_g1_i1.p5|XP_004334883.1	TRINITY_DN1307_c0_g1_i6.p1|XP_004334883.1;TRINITY_DN1307_c0_g1_i4.p1|XP_004334883.1;TRINITY_DN1307_c0_g1_i2.p2|XP_004334883.1;TRINITY_DN1307_c0_g1_i5.p2|XP_004334883.1;TRINITY_DN497_c0_g1_i40.p5|XP_004334883.1	21;21;17;17;16;2	1;1;0;0;0;0	1;1;0;0;0;0	>TRINITY_DN1307_c0_g1_i6.p1|XP_004334883.1;>TRINITY_DN1307_c0_g1_i4.p1|XP_004334883.1;>TRINITY_DN1307_c0_g1_i2.p2|XP_004334883.1;>TRINITY_DN1307_c0_g1_i5.p2|XP_004334883.1;>TRINITY_DN497_c0_g1_i40.p5|XP_004334883.1	6	21	1	1	44	3.1	3.1	0.00039557	0	0	30156000	34136000	0	0	0	0	30714000	0	0	0	31795000	32251000	37427000	0	0	0	74832000	42274000	48264000	0	0	0	0	0	0	0	0	0	0	0	0	0	0
	TRINITY_DN23_c1_g1_i1.p1|XP_004341488.1	TRINITY_DN23_c1_g1_i1.p1|XP_004341488.1	4	2	1	>TRINITY_DN23_c1_g1_i1.p1|XP_004341488.1	1	4	2	1	11.2	4.7	2	0.00014457	0	0	0	16489000	2260600	0	0	0	0	0	0	0	0	0	0	0	0	0	0	0	0	0	0	0	0	1882800	0	0	0	0	0	0	0	0	0
	TRINITY_DN6166_c0_g2_i5.p2|XP_004357154.1;TRINITY_DN6166_c0_g2_i1.p1|XP_004357154.1;TRINITY_DN6166_c0_g2_i4.p2|XP_004357154.1;TRINITY_DN6166_c0_g1_i4.p2|XP_004357154.1;TRINITY_DN6166_c0_g1_i1.p1|XP_004357154.1;TRINITY_DN6166_c0_g1_i5.p1|XP_004357154.1	TRINITY_DN6166_c0_g2_i5.p2|XP_004357154.1;TRINITY_DN6166_c0_g2_i1.p1|XP_004357154.1;TRINITY_DN6166_c0_g2_i4.p2|XP_004357154.1;TRINITY_DN6166_c0_g1_i4.p2|XP_004357154.1;TRINITY_DN6166_c0_g1_i1.p1|XP_004357154.1;TRINITY_DN6166_c0_g1_i5.p1|XP_004357154.1	15;15;14;10;10;9	15;15;14;10;10;9	2;2;2;0;0;0	>TRINITY_DN6166_c0_g2_i5.p2|XP_004357154.1;>TRINITY_DN6166_c0_g2_i1.p1|XP_004357154.1;>TRINITY_DN6166_c0_g2_i4.p2|XP_004357154.1;>TRINITY_DN6166_c0_g1_i4.p2|XP_004357154.1;>TRINITY_DN6166_c0_g1_i1.p1|XP_004357154.1;>TRINITY_DN6166_c0_g1_i5.p1|XP_004357154.	6	15	15	2	47.7	47.7	4.4	0	165880000	133050000	74233000	203180000	226760000	163280000	169060000	246730000	107480000	182420000	159610000	152480000	274680000	240880000	119230000	66630000	63018000	38188000	224760000	126120000	86041000	195550000	150680000	179610000	171320000	158940000	157090000	187270000	192690000	213300000	123190000	120560000	140770000	218550000	199720000
	TRINITY_DN1258_c0_g1_i21.p1;TRINITY_DN1258_c0_g1_i12.p2;TRINITY_DN1258_c0_g1_i15.p1;TRINITY_DN1509_c0_g2_i2.p5;TRINITY_DN1509_c0_g2_i12.p5	TRINITY_DN1258_c0_g1_i21.p1;TRINITY_DN1258_c0_g1_i12.p2;TRINITY_DN1258_c0_g1_i15.p1;TRINITY_DN1509_c0_g2_i2.p5;TRINITY_DN1509_c0_g2_i12.p5	5;5;5;4;4	5;5;5;4;4	1;1;1;0;0	>TRINITY_DN1258_c0_g1_i21.p1;>TRINITY_DN1258_c0_g1_i12.p2;>TRINITY_DN1258_c0_g1_i15.p1;>TRINITY_DN1509_c0_g2_i2.p5;>TRINITY_DN1509_c0_g2_i12.p5	5	5	5	1	38.1	38.1	16.7	0	29816000	25992000	23077000	71725000	79700000	67881000	23633000	34203000	95431000	13592000	63203000	59369000	50203000	36611000	19453000	12501000	9373000	18585000	37128000	47164000	83965000	55201000	41275000	57937000	59115000	48864000	64622000	49526000	46609000	61120000	0	48748000	54552000	62986000	53276000
	TRINITY_DN13077_c0_g1_i12.p1|EJK49755.1;TRINITY_DN13077_c0_g1_i11.p1|EJK49755.1;TRINITY_DN13077_c0_g1_i9.p1|KNE57734.1;TRINITY_DN1779_c0_g2_i12.p1|XP_002179642.1;TRINITY_DN13077_c0_g1_i16.p1|XP_002179642.1;TRINITY_DN1779_c0_g2_i11.p4|GAX16751.1;TRINITY_DN1779_c0_g2_i11.p2|XP_025350041.1;TRINITY_DN13077_c0_g1_i6.p3|XP_025350041.1;TRINITY_DN13077_c0_g1_i10.p2;TRINITY_DN13077_c0_g1_i15.p2|RXK35428.1	TRINITY_DN13077_c0_g1_i12.p1|EJK49755.1;TRINITY_DN13077_c0_g1_i11.p1|EJK49755.1;TRINITY_DN13077_c0_g1_i9.p1|KNE57734.1;TRINITY_DN1779_c0_g2_i12.p1|XP_002179642.1;TRINITY_DN13077_c0_g1_i16.p1|XP_002179642.1	3;3;2;2;2;1;1;1;1;1	3;3;2;2;2;1;1;1;1;1	3;3;2;2;2;1;1;1;1;1	>TRINITY_DN13077_c0_g1_i12.p1|EJK49755.1;>TRINITY_DN13077_c0_g1_i11.p1|EJK49755.1;>TRINITY_DN13077_c0_g1_i9.p1|KNE57734.1;>TRINITY_DN1779_c0_g2_i12.p1|XP_002179642.1;>TRINITY_DN13077_c0_g1_i16.p1|XP_002179642.1	10	3	3	3	6	6	6	0.00014767	0	18249000	15461000	5568900	12813000	2399200	3385400	0	10582000	0	0	0	0	0	9920800	0	0	0	0	9221000	6035400	0	0	0	0	10672000	0	0	0	0	0	0	0	0	0
	TRINITY_DN6828_c0_g1_i2.p2|XP_002669353.1	TRINITY_DN6828_c0_g1_i2.p2|XP_002669353.1	12	12	12	>TRINITY_DN6828_c0_g1_i2.p2|XP_002669353.1	1	12	12	12	27.4	27.4	27.4	0	259860000	282250000	263870000	181170000	252700000	392980000	186310000	250730000	386570000	150810000	141790000	213230000	230040000	223590000	266970000	99660000	83047000	159260000	244190000	183940000	371880000	246520000	270930000	374770000	200290000	239280000	426160000	205300000	212910000	412300000	176490000	186330000	302050000	241620000	260840000
	TRINITY_DN2586_c0_g1_i1.p1|XP_004333139.1;TRINITY_DN572_c0_g1_i15.p1|XP_004333139.1;TRINITY_DN2586_c0_g1_i2.p1|XP_004333139.1;TRINITY_DN2586_c0_g1_i4.p1|XP_004333139.1;TRINITY_DN2586_c0_g1_i2.p3|XP_004333139.1;TRINITY_DN572_c0_g1_i5.p4|XP_004333139.1	TRINITY_DN2586_c0_g1_i1.p1|XP_004333139.1;TRINITY_DN572_c0_g1_i15.p1|XP_004333139.1;TRINITY_DN2586_c0_g1_i2.p1|XP_004333139.1	21;21;15;8;6;6	21;21;15;8;6;6	3;3;2;3;1;1	>TRINITY_DN2586_c0_g1_i1.p1|XP_004333139.1;>TRINITY_DN572_c0_g1_i15.p1|XP_004333139.1;>TRINITY_DN2586_c0_g1_i2.p1|XP_004333139.1	6	21	21	3	32.1	32.1	4.6	0	145980000	171130000	145900000	369250000	396000000	318470000	101370000	208190000	130120000	240520000	206820000	203920000	203610000	278520000	124030000	163820000	228140000	138720000	197650000	174330000	138670000	185240000	188930000	233570000	270910000	257350000	245870000	101970000	153940000	173490000	241010000	198470000	289420000	219260000	207330000
	TRINITY_DN1307_c4_g1_i15.p2|XP_004344859.1;TRINITY_DN1307_c4_g1_i1.p2|XP_004344859.1;TRINITY_DN4993_c0_g2_i3.p1|XP_004344859.1;TRINITY_DN1307_c4_g1_i13.p2|XP_004344859.1;TRINITY_DN4993_c0_g2_i2.p1|XP_004344859.1;TRINITY_DN4993_c0_g2_i7.p1|XP_004344859.1;TRINITY_DN4993_c0_g2_i1.p1|XP_004344859.1;TRINITY_DN4993_c0_g2_i9.p3|XP_004344859.1	TRINITY_DN1307_c4_g1_i15.p2|XP_004344859.1;TRINITY_DN1307_c4_g1_i1.p2|XP_004344859.1;TRINITY_DN4993_c0_g2_i3.p1|XP_004344859.1;TRINITY_DN1307_c4_g1_i13.p2|XP_004344859.1	10;10;8;7;4;4;4;3	10;10;8;7;4;4;4;3	1;1;0;1;0;0;0;0	>TRINITY_DN1307_c4_g1_i15.p2|XP_004344859.1;>TRINITY_DN1307_c4_g1_i1.p2|XP_004344859.1;>TRINITY_DN4993_c0_g2_i3.p1|XP_004344859.1;>TRINITY_DN1307_c4_g1_i13.p2|XP_004344859.1	8	10	10	1	20.9	20.9	1.4	0	98572000	96612000	78990000	83661000	90098000	87683000	45688000	73350000	59165000	43017000	34998000	15953000	69304000	70536000	25607000	19737000	18904000	8966800	66021000	47862000	39315000	55595000	52457000	65403000	59329000	47986000	65780000	51970000	60955000	75317000	65918000	84121000	45597000	66995000	69286000
	TRINITY_DN720_c0_g1_i13.p1|XP_013864969.1;TRINITY_DN720_c0_g3_i1.p1|XP_020619315.1;TRINITY_DN720_c0_g3_i2.p1;TRINITY_DN720_c0_g2_i1.p5|XP_008278117.1;TRINITY_DN720_c0_g2_i10.p4|XP_023112447.1	TRINITY_DN720_c0_g1_i13.p1|XP_013864969.1;TRINITY_DN720_c0_g3_i1.p1|XP_020619315.1;TRINITY_DN720_c0_g3_i2.p1	6;4;3;2;2	6;4;3;2;2	6;4;3;2;2	>TRINITY_DN720_c0_g1_i13.p1|XP_013864969.1;>TRINITY_DN720_c0_g3_i1.p1|XP_020619315.1;>TRINITY_DN720_c0_g3_i2.p1	5	6	6	6	23.2	23.2	23.2	0	55988000	64329000	74022000	34453000	64703000	55191000	84710000	85230000	94096000	38077000	26111000	51635000	85339000	86210000	39878000	22883000	26087000	32788000	22224000	3618900	2536900	49886000	53592000	70424000	22543000	50379000	113940000	31370000	34863000	66724000	53555000	58052000	125330000	51589000	42830000
	TRINITY_DN1314_c1_g1_i1.p6	TRINITY_DN1314_c1_g1_i1.p6	1	1	1	>TRINITY_DN1314_c1_g1_i1.p6	1	1	1	1	11	11	11	0	0	0	0	0	0	0	0	0	0	0	0	0	0	0	0	0	0	0	0	0	0	0	0	0	0	0	0	0	0	0	0	0	0	0	0
	TRINITY_DN1183_c2_g1_i1.p2|XP_004358920.1;TRINITY_DN6330_c1_g1_i12.p2|XP_004358920.1;TRINITY_DN1183_c2_g1_i12.p2|XP_004358920.1;TRINITY_DN6330_c1_g1_i35.p2|XP_004358920.1;TRINITY_DN6330_c1_g1_i22.p2|XP_004358920.1;TRINITY_DN1183_c2_g1_i11.p2|XP_003293061.1;TRINITY_DN6330_c1_g1_i19.p2|XP_004358920.1;TRINITY_DN6330_c1_g1_i27.p5|XP_020436718.1;TRINITY_DN6330_c1_g1_i5.p2	TRINITY_DN1183_c2_g1_i1.p2|XP_004358920.1;TRINITY_DN6330_c1_g1_i12.p2|XP_004358920.1;TRINITY_DN1183_c2_g1_i12.p2|XP_004358920.1;TRINITY_DN6330_c1_g1_i35.p2|XP_004358920.1;TRINITY_DN6330_c1_g1_i22.p2|XP_004358920.1;TRINITY_DN1183_c2_g1_i11.p2|XP_003293061.1;TRINITY_DN6330_c1_g1_i19.p2|XP_004358920.1	16;14;13;11;10;9;8;6;1	16;14;13;11;10;9;8;6;1	16;14;13;11;10;9;8;6;1	>TRINITY_DN1183_c2_g1_i1.p2|XP_004358920.1;>TRINITY_DN6330_c1_g1_i12.p2|XP_004358920.1;>TRINITY_DN1183_c2_g1_i12.p2|XP_004358920.1;>TRINITY_DN6330_c1_g1_i35.p2|XP_004358920.1;>TRINITY_DN6330_c1_g1_i22.p2|XP_004358920.1;>TRINITY_DN1183_c2_g1_i11.p2|XP_00329	9	16	16	16	58.6	58.6	58.6	0	775150000	834410000	576210000	693560000	788410000	520300000	758890000	1055400000	511050000	714060000	791060000	616000000	686810000	593490000	419770000	377740000	478100000	281750000	595640000	426450000	328110000	741040000	749870000	898910000	643400000	646110000	560850000	858840000	757560000	674740000	539370000	603790000	476250000	705170000	675060000
	TRINITY_DN1969_c1_g1_i3.p1|XP_004335175.1;TRINITY_DN1969_c1_g1_i7.p1|XP_004335175.1;TRINITY_DN3522_c0_g1_i6.p1|XP_004335175.1;TRINITY_DN3522_c0_g1_i11.p1|XP_004335175.1;TRINITY_DN3522_c0_g1_i18.p1|XP_004335175.1;TRINITY_DN1969_c1_g1_i1.p1|XP_004335175.1;TRINITY_DN3522_c0_g1_i7.p1|XP_004335175.1;TRINITY_DN1969_c1_g1_i4.p1|XP_004335176.1;TRINITY_DN1969_c1_g1_i4.p2|XP_004335175.1;tr|L8GJH9|L8GJH9_AC…	TRINITY_DN1969_c1_g1_i3.p1|XP_004335175.1;TRINITY_DN1969_c1_g1_i7.p1|XP_004335175.1;TRINITY_DN3522_c0_g1_i6.p1|XP_004335175.1;TRINITY_DN3522_c0_g1_i11.p1|XP_004335175.1;TRINITY_DN3522_c0_g1_i18.p1|XP_004335175.1;TRINITY_DN1969_c1_g1_i1.p1|XP_004335175.1;TRINITY_DN3522_c0_g1_i7.p1|XP_004335175.1;TRINITY_DN1969_c1_g1_i4.p1|XP_004335176.1	15;15;14;14;13;13;13;8;6;4;3;3;3	14;14;14;14;13;13;13;7;6;4;3;3;3	12;12;12;12;12;12;12;5;6;4;3;3;2	>TRINITY_DN1969_c1_g1_i3.p1|XP_004335175.1;>TRINITY_DN1969_c1_g1_i7.p1|XP_004335175.1;>TRINITY_DN3522_c0_g1_i6.p1|XP_004335175.1;>TRINITY_DN3522_c0_g1_i11.p1|XP_004335175.1;>TRINITY_DN3522_c0_g1_i18.p1|XP_004335175.1;>TRINITY_DN1969_c1_g1_i1.p1|XP_00433517	13	15	14	12	15.4	13.9	11.6	0	144640000	102850000	61849000	146450000	130030000	120430000	96745000	93425000	96449000	232420000	190540000	206210000	49508000	49895000	34302000	382800000	235380000	276150000	117560000	62745000	45324000	142670000	122260000	142880000	118660000	158530000	173590000	136210000	87262000	185170000	202300000	163220000	237290000	140740000	175030000
	TRINITY_DN1383_c0_g1_i2.p1|XP_004333996.1;TRINITY_DN1383_c0_g2_i4.p1|XP_004333996.1;TRINITY_DN1383_c0_g1_i4.p1|XP_004333996.1;TRINITY_DN1383_c0_g1_i5.p1|XP_004333996.1;TRINITY_DN1383_c0_g1_i7.p1|XP_004333996.1;TRINITY_DN1383_c0_g2_i2.p1|XP_004346468.1;TRINITY_DN1383_c0_g2_i1.p1|XP_004346468.1;TRINITY_DN1383_c0_g1_i3.p1|XP_004333996.1;tr|L8GGW2|L8GGW2_ACACA;TRINITY_DN1383_c0_g1_i6.p1|XP_004333996.…	TRINITY_DN1383_c0_g1_i2.p1|XP_004333996.1;TRINITY_DN1383_c0_g2_i4.p1|XP_004333996.1;TRINITY_DN1383_c0_g1_i4.p1|XP_004333996.1;TRINITY_DN1383_c0_g1_i5.p1|XP_004333996.1;TRINITY_DN1383_c0_g1_i7.p1|XP_004333996.1;TRINITY_DN1383_c0_g2_i2.p1|XP_004346468.1;TRINITY_DN1383_c0_g2_i1.p1|XP_004346468.1	20;20;19;19;15;12;11;7;7;7;6;4;3;2	20;20;19;19;15;12;11;7;7;7;6;4;3;2	20;20;19;19;15;12;11;7;7;7;6;4;3;2	>TRINITY_DN1383_c0_g1_i2.p1|XP_004333996.1;>TRINITY_DN1383_c0_g2_i4.p1|XP_004333996.1;>TRINITY_DN1383_c0_g1_i4.p1|XP_004333996.1;>TRINITY_DN1383_c0_g1_i5.p1|XP_004333996.1;>TRINITY_DN1383_c0_g1_i7.p1|XP_004333996.1;>TRINITY_DN1383_c0_g2_i2.p1|XP_004346468.	14	20	20	20	35.5	35.5	35.5	0	162780000	224700000	138320000	96251000	193330000	150900000	141940000	154400000	188800000	233150000	185130000	215400000	304560000	225690000	226070000	119340000	95702000	78026000	194660000	142200000	114070000	156960000	174830000	196110000	142270000	166120000	241130000	129150000	122560000	260180000	178040000	150350000	220710000	221510000	197400000
	TRINITY_DN10014_c0_g1_i1.p1|ORX64151.1;TRINITY_DN10014_c0_g1_i4.p1|ORX64151.1;TRINITY_DN10014_c0_g1_i2.p1|ORX64151.1;TRINITY_DN10014_c0_g1_i2.p3;TRINITY_DN10014_c0_g1_i3.p1|ORX64151.1;TRINITY_DN10014_c0_g1_i5.p1|RPA85734.1	TRINITY_DN10014_c0_g1_i1.p1|ORX64151.1;TRINITY_DN10014_c0_g1_i4.p1|ORX64151.1	17;12;8;7;5;2	17;12;8;7;5;2	17;12;8;7;5;2	>TRINITY_DN10014_c0_g1_i1.p1|ORX64151.1;>TRINITY_DN10014_c0_g1_i4.p1|ORX64151.1	6	17	17	17	35.4	35.4	35.4	0	226730000	242480000	195590000	141260000	234540000	199720000	244630000	271820000	211850000	72938000	70799000	84683000	253910000	225170000	180980000	29679000	25187000	36380000	230410000	238210000	155260000	174320000	185030000	255300000	164710000	201480000	272700000	221070000	191610000	284170000	119170000	108850000	179390000	252200000	249070000
	TRINITY_DN1318_c0_g1_i7.p6|XP_004353366.1;TRINITY_DN1318_c0_g1_i1.p5|XP_004353366.1	TRINITY_DN1318_c0_g1_i7.p6|XP_004353366.1;TRINITY_DN1318_c0_g1_i1.p5|XP_004353366.1	17;13	1;1	1;1	>TRINITY_DN1318_c0_g1_i7.p6|XP_004353366.1;>TRINITY_DN1318_c0_g1_i1.p5|XP_004353366.1	2	17	1	1	52.9	5	5	0	0	0	0	0	0	0	0	0	0	0	0	0	76516000	6847600	34145000	9101500	8226900	17190000	4915300	13315000	39405000	0	0	0	0	0	0	0	0	0	0	0	0	0	0
	TRINITY_DN413_c0_g1_i16.p1|GBG64632.1;TRINITY_DN132_c0_g2_i1.p2|GBG64632.1;TRINITY_DN413_c0_g1_i18.p1|GBG64632.1;TRINITY_DN413_c0_g1_i12.p1|GBG64632.1;TRINITY_DN132_c0_g2_i13.p2|GBG64632.1;TRINITY_DN132_c0_g2_i24.p12;TRINITY_DN132_c0_g2_i13.p10;TRINITY_DN413_c0_g1_i20.p1;tr|L8GUA9|L8GUA9_ACACA	TRINITY_DN413_c0_g1_i16.p1|GBG64632.1;TRINITY_DN132_c0_g2_i1.p2|GBG64632.1;TRINITY_DN413_c0_g1_i18.p1|GBG64632.1;TRINITY_DN413_c0_g1_i12.p1|GBG64632.1;TRINITY_DN132_c0_g2_i13.p2|GBG64632.1	22;22;14;13;13;6;6;3;3	21;21;13;12;12;6;6;3;3	21;21;13;12;12;6;6;3;3	>TRINITY_DN413_c0_g1_i16.p1|GBG64632.1;>TRINITY_DN132_c0_g2_i1.p2|GBG64632.1;>TRINITY_DN413_c0_g1_i18.p1|GBG64632.1;>TRINITY_DN413_c0_g1_i12.p1|GBG64632.1;>TRINITY_DN132_c0_g2_i13.p2|GBG64632.1	9	22	21	21	22.4	21.5	21.5	0	59312000	60805000	41673000	97272000	92374000	75172000	92697000	115760000	70338000	91401000	106450000	91202000	100650000	93896000	34564000	15456000	14476000	18263000	87434000	70114000	59176000	0	0	0	0	0	0	0	0	0	0	0	0	0	0
	TRINITY_DN17_c0_g1_i1.p1|XP_004334901.1;TRINITY_DN179_c0_g2_i11.p4|XP_004334901.1;TRINITY_DN17_c0_g1_i3.p2|XP_004334901.1;TRINITY_DN17_c0_g1_i3.p4|XP_004334901.1;TRINITY_DN217_c3_g1_i11.p2|XP_004344154.1;TRINITY_DN217_c3_g1_i26.p2|XP_004344154.1;TRINITY_DN217_c3_g1_i25.p2|XP_004344154.1;TRINITY_DN217_c3_g1_i14.p2|XP_004344154.1;TRINITY_DN217_c3_g1_i4.p2|XP_004344154.1;TRINITY_DN217_c3_g1_i31.p2|X…	TRINITY_DN17_c0_g1_i1.p1|XP_004334901.1;TRINITY_DN179_c0_g2_i11.p4|XP_004334901.1	38;26;13;12;1;1;1;1;1;1;1;1;1;1;1;1;1;1	38;26;13;12;1;1;1;1;1;1;1;1;1;1;1;1;1;1	1;1;0;0;0;0;0;0;0;0;0;0;0;0;0;0;0;0	>TRINITY_DN17_c0_g1_i1.p1|XP_004334901.1;>TRINITY_DN179_c0_g2_i11.p4|XP_004334901.1	18	38	38	1	63.6	63.6	2.1	0	3275600000	3973300000	2799400000	4379600000	4951900000	4074300000	2453300000	3668800000	2521300000	6830000000	6462300000	6871200000	3493100000	3203500000	1820600000	6152600000	5022500000	6227500000	3475700000	2110200000	1645600000	3487500000	4234200000	3226700000	3816100000	3710000000	4370900000	3345500000	3693600000	3526900000	5689400000	5635700000	6130600000	3858300000	3815400000
	TRINITY_DN1643_c0_g1_i11.p1|WP_012853926.1;TRINITY_DN2541_c0_g1_i9.p2|WP_012853926.1;TRINITY_DN1643_c0_g1_i10.p1|ANM29114.1;TRINITY_DN1643_c0_g1_i23.p1|ANM29114.1;TRINITY_DN2541_c0_g1_i10.p3|RMF73911.1;TRINITY_DN2541_c0_g1_i10.p5|WP_044426010.1;TRINITY_DN1643_c0_g1_i12.p1|ANM29114.1;TRINITY_DN1643_c0_g1_i12.p4;TRINITY_DN1643_c0_g1_i21.p1|WP_120605319.1;TRINITY_DN1643_c0_g1_i21.p7|WP_111869630.1	TRINITY_DN1643_c0_g1_i11.p1|WP_012853926.1;TRINITY_DN2541_c0_g1_i9.p2|WP_012853926.1;TRINITY_DN1643_c0_g1_i10.p1|ANM29114.1;TRINITY_DN1643_c0_g1_i23.p1|ANM29114.1;TRINITY_DN2541_c0_g1_i10.p3|RMF73911.1	22;18;16;15;12;8;7;5;4;3	22;18;16;15;12;8;7;5;4;3	22;18;16;15;12;8;7;5;4;3	>TRINITY_DN1643_c0_g1_i11.p1|WP_012853926.1;>TRINITY_DN2541_c0_g1_i9.p2|WP_012853926.1;>TRINITY_DN1643_c0_g1_i10.p1|ANM29114.1;>TRINITY_DN1643_c0_g1_i23.p1|ANM29114.1;>TRINITY_DN2541_c0_g1_i10.p3|RMF73911.1	10	22	22	22	37.7	37.7	37.7	0	423740000	435110000	336040000	616120000	740750000	577470000	364850000	466070000	316130000	841160000	675890000	581430000	437730000	398930000	330740000	445370000	333390000	444920000	439590000	250660000	224440000	401180000	492160000	501910000	580570000	605810000	563110000	497380000	350600000	453360000	650780000	408540000	392100000	491360000	487920000
	TRINITY_DN3177_c0_g2_i15.p2|RLN93864.1;TRINITY_DN3177_c0_g2_i16.p2|RLN93864.1;TRINITY_DN3177_c0_g1_i13.p2|RLN93864.1;TRINITY_DN3177_c0_g1_i11.p2|XP_024574646.1	TRINITY_DN3177_c0_g2_i15.p2|RLN93864.1;TRINITY_DN3177_c0_g2_i16.p2|RLN93864.1;TRINITY_DN3177_c0_g1_i13.p2|RLN93864.1;TRINITY_DN3177_c0_g1_i11.p2|XP_024574646.1	3;3;3;2	3;3;3;2	3;3;3;2	>TRINITY_DN3177_c0_g2_i15.p2|RLN93864.1;>TRINITY_DN3177_c0_g2_i16.p2|RLN93864.1;>TRINITY_DN3177_c0_g1_i13.p2|RLN93864.1;>TRINITY_DN3177_c0_g1_i11.p2|XP_024574646.1	4	3	3	3	15.5	15.5	15.5	0	39603000	38302000	32878000	34174000	39688000	24511000	26714000	45511000	18567000	20307000	25986000	14308000	36500000	20066000	10675000	0	0	0	27438000	20901000	10792000	38487000	39095000	45651000	0	0	0	0	0	0	0	0	0	0	0
	TRINITY_DN8228_c0_g2_i16.p1|XP_004336674.1	TRINITY_DN8228_c0_g2_i16.p1|XP_004336674.1	15	1	1	>TRINITY_DN8228_c0_g2_i16.p1|XP_004336674.1	1	15	1	1	17	1.1	1.1	0.0049571	0	0	0	14401000	0	21141000	0	0	0	0	0	28257000	0	15864000	16082000	21521000	0	45437000	0	0	0	0	0	0	0	0	0	0	0	0	0	0	0	0	0
	TRINITY_DN413_c1_g2_i11.p6|XP_019632799.1;TRINITY_DN413_c1_g2_i1.p6|XP_019632799.1;TRINITY_DN436_c1_g1_i4.p2|XP_019632799.1;TRINITY_DN436_c1_g1_i1.p2|XP_019632799.1;TRINITY_DN436_c1_g1_i2.p2|XP_019632799.1;TRINITY_DN436_c1_g1_i3.p2|XP_019632799.1;TRINITY_DN413_c1_g2_i20.p2|XP_019632799.1;TRINITY_DN436_c1_g1_i5.p3|XP_019632799.1;TRINITY_DN436_c1_g1_i5.p4|PYQ30564.1;TRINITY_DN413_c1_g2_i23.p3|XP_00…	TRINITY_DN413_c1_g2_i11.p6|XP_019632799.1;TRINITY_DN413_c1_g2_i1.p6|XP_019632799.1;TRINITY_DN436_c1_g1_i4.p2|XP_019632799.1;TRINITY_DN436_c1_g1_i1.p2|XP_019632799.1;TRINITY_DN436_c1_g1_i2.p2|XP_019632799.1;TRINITY_DN436_c1_g1_i3.p2|XP_019632799.1;TRINITY_DN413_c1_g2_i20.p2|XP_019632799.1;TRINITY_DN436_c1_g1_i5.p3|XP_019632799.1	16;16;15;15;14;14;14;10;5;5;2;1	16;16;15;15;14;14;14;10;5;5;2;1	16;16;15;15;14;14;14;10;5;5;2;1	>TRINITY_DN413_c1_g2_i11.p6|XP_019632799.1;>TRINITY_DN413_c1_g2_i1.p6|XP_019632799.1;>TRINITY_DN436_c1_g1_i4.p2|XP_019632799.1;>TRINITY_DN436_c1_g1_i1.p2|XP_019632799.1;>TRINITY_DN436_c1_g1_i2.p2|XP_019632799.1;>TRINITY_DN436_c1_g1_i3.p2|XP_019632799.1;>TR	12	16	16	16	48.6	48.6	48.6	0	247010000	279650000	191370000	237840000	329050000	180920000	178990000	256660000	149140000	271350000	272240000	217080000	219850000	135790000	154800000	232580000	255730000	130820000	118760000	130700000	156410000	199930000	193280000	218850000	233140000	214670000	243690000	202800000	191750000	236150000	207370000	208160000	205090000	185840000	217220000
	TRINITY_DN13263_c0_g1_i4.p1|XP_004353556.1;TRINITY_DN1426_c1_g1_i9.p1|XP_004353556.1	TRINITY_DN13263_c0_g1_i4.p1|XP_004353556.1;TRINITY_DN1426_c1_g1_i9.p1|XP_004353556.1	1;1	1;1	1;1	>TRINITY_DN13263_c0_g1_i4.p1|XP_004353556.1;>TRINITY_DN1426_c1_g1_i9.p1|XP_004353556.1	2	1	1	1	6.5	6.5	6.5	0.00039968	0	0	0	0	0	0	0	0	0	0	0	0	0	0	0	0	0	0	0	0	0	0	0	0	0	0	0	0	0	0	0	0	0	0	0
	TRINITY_DN3213_c0_g1_i10.p5|XP_629349.1;TRINITY_DN3213_c0_g1_i17.p4|XP_629349.1;TRINITY_DN3213_c0_g1_i13.p7|XP_019647824.1;TRINITY_DN843_c4_g1_i1.p4|XP_012755701.1;TRINITY_DN3213_c0_g1_i34.p7|XP_019647824.1;TRINITY_DN3213_c0_g1_i13.p2|XP_007153686.1;TRINITY_DN3213_c0_g1_i34.p2|XP_007153686.1;REV__TRINITY_DN3213_c0_g1_i34.p7|XP_019647824.1;REV__TRINITY_DN3213_c0_g1_i13.p7|XP_019647824.1;REV__TRINI…	TRINITY_DN3213_c0_g1_i10.p5|XP_629349.1;TRINITY_DN3213_c0_g1_i17.p4|XP_629349.1;TRINITY_DN3213_c0_g1_i13.p7|XP_019647824.1	27;24;16;10;9;6;5;1;1;1	27;24;16;10;9;6;5;1;1;1	26;23;15;10;8;6;5;0;0;0	>TRINITY_DN3213_c0_g1_i10.p5|XP_629349.1;>TRINITY_DN3213_c0_g1_i17.p4|XP_629349.1;>TRINITY_DN3213_c0_g1_i13.p7|XP_019647824.1	10	27	27	26	73.3	73.3	71.6	0	2115100000	2117200000	1127800000	1757700000	2460800000	1370700000	1926300000	3000200000	1372200000	1440000000	1760100000	1156700000	2130000000	1433400000	888260000	721140000	671460000	562360000	1547600000	897850000	872260000	2200000000	2056600000	1392600000	1550800000	2228100000	1070000000	2250000000	2294500000	1810300000	1215200000	1854900000	1187700000	2076900000	1630500000
	TRINITY_DN133_c0_g1_i2.p4|XP_004337606.1	TRINITY_DN133_c0_g1_i2.p4|XP_004337606.1	4	1	1	>TRINITY_DN133_c0_g1_i2.p4|XP_004337606.1	1	4	1	1	21	5.2	5.2	0.00013988	20899000	24595000	17431000	0	0	0	15010000	24035000	46527000	28261000	17618000	30775000	28460000	19139000	11077000	19817000	11582000	18233000	29429000	14923000	0	0	0	0	0	0	0	0	0	0	0	0	0	0	0
	TRINITY_DN598_c0_g2_i7.p1;TRINITY_DN598_c0_g1_i11.p3;TRINITY_DN598_c0_g1_i5.p4;TRINITY_DN598_c0_g2_i3.p1;TRINITY_DN598_c0_g1_i6.p3;TRINITY_DN598_c0_g1_i7.p7	TRINITY_DN598_c0_g2_i7.p1;TRINITY_DN598_c0_g1_i11.p3;TRINITY_DN598_c0_g1_i5.p4;TRINITY_DN598_c0_g2_i3.p1;TRINITY_DN598_c0_g1_i6.p3;TRINITY_DN598_c0_g1_i7.p7	9;9;8;8;8;6	9;9;8;8;8;6	9;9;8;8;8;6	>TRINITY_DN598_c0_g2_i7.p1;>TRINITY_DN598_c0_g1_i11.p3;>TRINITY_DN598_c0_g1_i5.p4;>TRINITY_DN598_c0_g2_i3.p1;>TRINITY_DN598_c0_g1_i6.p3;>TRINITY_DN598_c0_g1_i7.p7	6	9	9	9	51.6	51.6	51.6	0	470740000	352570000	201050000	345330000	388620000	305990000	414890000	556110000	233220000	285750000	284730000	289490000	461880000	425920000	178040000	114150000	127430000	48667000	263710000	194110000	169380000	404850000	313160000	297310000	341390000	337800000	364850000	397720000	392010000	332740000	267700000	281410000	332890000	391790000	399810000
	TRINITY_DN997_c0_g1_i16.p1|XP_004333290.1;TRINITY_DN997_c0_g1_i12.p1|XP_004333290.1;TRINITY_DN997_c0_g1_i19.p1|XP_004333290.1;TRINITY_DN8056_c0_g1_i3.p1|XP_004333290.1;TRINITY_DN997_c0_g1_i2.p2|XP_004333290.1;TRINITY_DN8056_c0_g1_i2.p1|XP_004333290.1;TRINITY_DN8056_c0_g1_i1.p1|XP_004333290.1;TRINITY_DN338_c14_g1_i1.p1|XP_004333290.1	TRINITY_DN997_c0_g1_i16.p1|XP_004333290.1;TRINITY_DN997_c0_g1_i12.p1|XP_004333290.1;TRINITY_DN997_c0_g1_i19.p1|XP_004333290.1;TRINITY_DN8056_c0_g1_i3.p1|XP_004333290.1;TRINITY_DN997_c0_g1_i2.p2|XP_004333290.1	18;18;15;10;10;6;5;1	18;18;15;10;10;6;5;1	4;4;4;4;4;4;4;0	>TRINITY_DN997_c0_g1_i16.p1|XP_004333290.1;>TRINITY_DN997_c0_g1_i12.p1|XP_004333290.1;>TRINITY_DN997_c0_g1_i19.p1|XP_004333290.1;>TRINITY_DN8056_c0_g1_i3.p1|XP_004333290.1;>TRINITY_DN997_c0_g1_i2.p2|XP_004333290.1	8	18	18	4	24.1	24.1	5.9	0	133760000	165290000	117480000	118930000	131120000	122310000	158610000	232260000	143470000	72351000	61893000	53466000	137540000	146980000	76777000	45179000	35526000	82582000	84356000	155570000	120810000	69758000	135910000	135790000	88463000	85463000	106130000	110970000	143420000	113270000	75661000	69444000	92090000	86153000	101690000
	TRINITY_DN5084_c0_g1_i9.p1|RLN09418.1;TRINITY_DN5084_c0_g1_i16.p1|XP_024987508.1;TRINITY_DN1303_c1_g1_i10.p1|RHZ74202.1;TRINITY_DN1303_c1_g1_i5.p1|RHZ74202.1;TRINITY_DN5084_c0_g1_i4.p1|RLN09418.1;TRINITY_DN5084_c0_g1_i18.p1|EFJ33534.1;TRINITY_DN5084_c0_g1_i8.p1|RLN09418.1;TRINITY_DN1303_c1_g1_i1.p1|EFJ36885.1;TRINITY_DN1303_c1_g1_i7.p1|XP_011023901.1;TRINITY_DN5084_c0_g1_i13.p1|OMP06430.1;TRINITY…	TRINITY_DN5084_c0_g1_i9.p1|RLN09418.1;TRINITY_DN5084_c0_g1_i16.p1|XP_024987508.1;TRINITY_DN1303_c1_g1_i10.p1|RHZ74202.1;TRINITY_DN1303_c1_g1_i5.p1|RHZ74202.1;TRINITY_DN5084_c0_g1_i4.p1|RLN09418.1;TRINITY_DN5084_c0_g1_i18.p1|EFJ33534.1;TRINITY_DN5084_c0_g1_i8.p1|RLN09418.1;TRINITY_DN1303_c1_g1_i1.p1|EFJ36885.1;TRINITY_DN1303_c1_g1_i7.p1|XP_011023901.1;TRINITY_DN5084_c0_g1_i13.p1|OMP06430.1;TRINITY…	3;2;2;2;2;2;2;2;2;2;2;1;1;1;1	3;2;2;2;2;2;2;2;2;2;2;1;1;1;1	3;2;2;2;2;2;2;2;2;2;2;1;1;1;1	>TRINITY_DN5084_c0_g1_i9.p1|RLN09418.1;>TRINITY_DN5084_c0_g1_i16.p1|XP_024987508.1;>TRINITY_DN1303_c1_g1_i10.p1|RHZ74202.1;>TRINITY_DN1303_c1_g1_i5.p1|RHZ74202.1;>TRINITY_DN5084_c0_g1_i4.p1|RLN09418.1;>TRINITY_DN5084_c0_g1_i18.p1|EFJ33534.1;>TRINITY_DN5084	15	3	3	3	3.4	3.4	3.4	0.0077766	6682200	4979200	5885600	0	0	0	5445000	5391000	12271000	0	0	0	0	0	0	36486000	112270000	0	0	0	0	0	0	0	0	0	0	0	0	16635000	0	0	0	0	0
	TRINITY_DN1220_c0_g2_i1.p12;TRINITY_DN1220_c0_g1_i1.p18	TRINITY_DN1220_c0_g2_i1.p12;TRINITY_DN1220_c0_g1_i1.p18	5;4	4;4	4;4	>TRINITY_DN1220_c0_g2_i1.p12;>TRINITY_DN1220_c0_g1_i1.p18	2	5	4	4	24.3	21	21	0	248140000	255050000	121840000	230780000	324440000	242620000	167430000	221010000	131850000	346890000	260900000	377440000	223970000	207530000	54157000	299820000	159480000	357680000	42721000	12208000	3377400	243340000	237860000	180310000	195460000	255770000	228590000	226970000	208550000	170560000	289050000	259650000	404790000	196680000	231370000
	TRINITY_DN12424_c0_g1_i2.p1|RKP06253.1;TRINITY_DN2069_c1_g2_i1.p3|RKP06253.1;TRINITY_DN12424_c0_g1_i5.p1|XP_004338057.1;TRINITY_DN2069_c1_g2_i5.p1|XP_004338057.1;tr|L8GS87|L8GS87_ACACA;TRINITY_DN2069_c1_g2_i3.p3|RKP06253.1;TRINITY_DN12424_c0_g1_i1.p3|OJT12634.1;tr|L8GSY5|L8GSY5_ACACA	TRINITY_DN12424_c0_g1_i2.p1|RKP06253.1;TRINITY_DN2069_c1_g2_i1.p3|RKP06253.1;TRINITY_DN12424_c0_g1_i5.p1|XP_004338057.1	16;15;9;7;6;6;1;1	16;15;9;7;6;6;1;1	16;15;9;7;6;6;1;1	>TRINITY_DN12424_c0_g1_i2.p1|RKP06253.1;>TRINITY_DN2069_c1_g2_i1.p3|RKP06253.1;>TRINITY_DN12424_c0_g1_i5.p1|XP_004338057.1	8	16	16	16	55.2	55.2	55.2	0	1902100000	1702700000	1592900000	2202900000	1846700000	1750000000	1540000000	1817300000	1778700000	1708600000	2176300000	1859500000	2202400000	1820000000	1395900000	1310800000	913440000	1232300000	2448900000	1308700000	1243300000	2022700000	1873700000	2591600000	697780000	722210000	757160000	1914400000	1796100000	2533300000	716350000	666150000	747520000	2365400000	1497700000
	TRINITY_DN4088_c0_g1_i14.p3|XP_004345816.1;TRINITY_DN4088_c0_g1_i11.p3|XP_004345816.1;TRINITY_DN6712_c0_g1_i3.p1|XP_004345816.1;TRINITY_DN4088_c0_g1_i4.p3|XP_004345816.1;TRINITY_DN4088_c0_g1_i21.p3|XP_004345816.1	TRINITY_DN4088_c0_g1_i14.p3|XP_004345816.1;TRINITY_DN4088_c0_g1_i11.p3|XP_004345816.1;TRINITY_DN6712_c0_g1_i3.p1|XP_004345816.1;TRINITY_DN4088_c0_g1_i4.p3|XP_004345816.1;TRINITY_DN4088_c0_g1_i21.p3|XP_004345816.1	7;7;7;7;7	7;7;7;7;7	1;1;1;1;1	>TRINITY_DN4088_c0_g1_i14.p3|XP_004345816.1;>TRINITY_DN4088_c0_g1_i11.p3|XP_004345816.1;>TRINITY_DN6712_c0_g1_i3.p1|XP_004345816.1;>TRINITY_DN4088_c0_g1_i4.p3|XP_004345816.1;>TRINITY_DN4088_c0_g1_i21.p3|XP_004345816.1	5	7	7	1	47.6	47.6	5.9	0	182140000	172930000	155590000	286510000	340290000	206010000	224320000	404800000	220690000	233840000	250550000	187480000	248490000	244210000	150090000	142980000	93896000	137360000	212100000	179730000	147780000	250630000	188370000	270320000	214460000	214730000	225350000	174460000	218130000	229730000	158210000	196850000	183080000	194020000	207950000
	TRINITY_DN5087_c2_g1_i10.p2|XP_004336323.1	TRINITY_DN5087_c2_g1_i10.p2|XP_004336323.1	2	2	2	>TRINITY_DN5087_c2_g1_i10.p2|XP_004336323.1	1	2	2	2	17.8	17.8	17.8	0	4478400	3609900	0	0	3305400	3305100	0	0	0	0	0	0	0	0	0	4354100	8632100	13746000	0	0	0	0	0	0	0	0	0	0	0	0	0	0	0	0	0
	TRINITY_DN6550_c0_g1_i5.p1|XP_003284801.1;TRINITY_DN6550_c0_g1_i8.p1|XP_003284801.1;TRINITY_DN6550_c0_g2_i3.p1|XP_003284801.1;TRINITY_DN6550_c0_g2_i2.p1|XP_003284801.1;TRINITY_DN6550_c0_g1_i3.p1;TRINITY_DN1187_c2_g1_i1.p2;TRINITY_DN1187_c2_g1_i9.p1;TRINITY_DN1187_c2_g1_i3.p2;TRINITY_DN6550_c0_g1_i7.p1;TRINITY_DN1187_c2_g1_i6.p2;TRINITY_DN1187_c2_g1_i2.p3	TRINITY_DN6550_c0_g1_i5.p1|XP_003284801.1;TRINITY_DN6550_c0_g1_i8.p1|XP_003284801.1;TRINITY_DN6550_c0_g2_i3.p1|XP_003284801.1;TRINITY_DN6550_c0_g2_i2.p1|XP_003284801.1;TRINITY_DN6550_c0_g1_i3.p1	22;22;16;13;12;6;4;3;3;3;2	22;22;16;13;12;6;4;3;3;3;2	9;9;3;3;6;6;4;3;3;3;2	>TRINITY_DN6550_c0_g1_i5.p1|XP_003284801.1;>TRINITY_DN6550_c0_g1_i8.p1|XP_003284801.1;>TRINITY_DN6550_c0_g2_i3.p1|XP_003284801.1;>TRINITY_DN6550_c0_g2_i2.p1|XP_003284801.1;>TRINITY_DN6550_c0_g1_i3.p1	11	22	22	9	31.8	31.8	18.9	0	99205000	150160000	181530000	81511000	99747000	107780000	97719000	144540000	76814000	58069000	56885000	63566000	35853000	94144000	51645000	41161000	29583000	38073000	104060000	130380000	80004000	98136000	99852000	127200000	84801000	85215000	100270000	99839000	105660000	105760000	87206000	83756000	90128000	79320000	100050000
	TRINITY_DN5_c0_g1_i1.p1|XP_012753882.1;TRINITY_DN5_c0_g1_i11.p1|XP_012753882.1;TRINITY_DN5_c0_g1_i24.p1|XP_012753882.1;TRINITY_DN5_c0_g1_i17.p1|XP_012753882.1	TRINITY_DN5_c0_g1_i1.p1|XP_012753882.1;TRINITY_DN5_c0_g1_i11.p1|XP_012753882.1;TRINITY_DN5_c0_g1_i24.p1|XP_012753882.1;TRINITY_DN5_c0_g1_i17.p1|XP_012753882.1	14;14;13;13	14;14;13;13	3;3;3;3	>TRINITY_DN5_c0_g1_i1.p1|XP_012753882.1;>TRINITY_DN5_c0_g1_i11.p1|XP_012753882.1;>TRINITY_DN5_c0_g1_i24.p1|XP_012753882.1;>TRINITY_DN5_c0_g1_i17.p1|XP_012753882.1	4	14	14	3	45	45	16.5	0	251920000	256280000	115330000	214110000	243790000	178970000	89900000	214520000	98468000	218070000	202120000	157840000	188040000	137100000	50249000	183710000	236320000	132370000	150820000	75870000	63965000	143980000	157280000	129960000	127650000	138430000	134490000	162530000	168820000	153190000	189780000	185270000	173040000	180160000	136620000
	TRINITY_DN5403_c0_g1_i2.p3|XP_021341993.1	TRINITY_DN5403_c0_g1_i2.p3|XP_021341993.1	12	3	3	>TRINITY_DN5403_c0_g1_i2.p3|XP_021341993.1	1	12	3	3	89.4	22.1	22.1	0	458820000	413080000	121330000	431340000	408150000	197970000	321330000	458360000	107850000	519700000	438920000	390250000	334610000	249890000	28256000	447310000	454720000	404520000	184140000	64137000	26063000	300350000	456650000	161300000	0	0	0	436280000	479960000	162790000	0	0	0	301140000	221570000
	TRINITY_DN1291_c0_g1_i1.p1|CBN78186.1;TRINITY_DN1291_c0_g1_i5.p1|KOM39873.1;TRINITY_DN1291_c0_g1_i6.p1|XP_011396691.1;TRINITY_DN1291_c0_g1_i4.p1	TRINITY_DN1291_c0_g1_i1.p1|CBN78186.1;TRINITY_DN1291_c0_g1_i5.p1|KOM39873.1	16;11;6;3	16;11;6;3	16;11;6;3	>TRINITY_DN1291_c0_g1_i1.p1|CBN78186.1;>TRINITY_DN1291_c0_g1_i5.p1|KOM39873.1	4	16	16	16	51.6	51.6	51.6	0	5279400000	5909100000	3888600000	5850800000	7470000000	4801900000	5088300000	6821600000	4449800000	6517100000	6540300000	5928300000	5815800000	5385800000	2845900000	4691900000	3500000000	6135500000	5045600000	3944100000	3720600000	5810000000	6527800000	4346900000	7004300000	6929800000	6612700000	4552100000	5801600000	5178700000	3492800000	4402100000	5270000000	4680000000	4825800000
	TRINITY_DN4119_c0_g2_i11.p1|XP_004337919.1;TRINITY_DN2982_c0_g1_i4.p4	TRINITY_DN4119_c0_g2_i11.p1|XP_004337919.1;TRINITY_DN2982_c0_g1_i4.p4	9;5	2;2	2;2	>TRINITY_DN4119_c0_g2_i11.p1|XP_004337919.1;>TRINITY_DN2982_c0_g1_i4.p4	2	9	2	2	81.5	26.2	26.2	0	37029000	37787000	7476200	44456000	52394000	17646000	19619000	33184000	9401300	61561000	44691000	42453000	19870000	14506000	0	62593000	62570000	19008000	0	5935000	0	35233000	40136000	0	38251000	42530000	0	0	0	0	43939000	0	36411000	0	0
	TRINITY_DN2485_c0_g1_i13.p3|XP_004344896.1;TRINITY_DN2485_c0_g1_i10.p3|XP_004344896.1;TRINITY_DN2485_c0_g1_i12.p3|XP_004344896.1	TRINITY_DN2485_c0_g1_i13.p3|XP_004344896.1;TRINITY_DN2485_c0_g1_i10.p3|XP_004344896.1;TRINITY_DN2485_c0_g1_i12.p3|XP_004344896.1	9;7;7	9;7;7	2;0;0	>TRINITY_DN2485_c0_g1_i13.p3|XP_004344896.1;>TRINITY_DN2485_c0_g1_i10.p3|XP_004344896.1;>TRINITY_DN2485_c0_g1_i12.p3|XP_004344896.1	3	9	9	2	61	61	11	0	195900000	182680000	93583000	247770000	251680000	152330000	187110000	309760000	101830000	251670000	269610000	232260000	192320000	176380000	68699000	163370000	188250000	133350000	125560000	41733000	48071000	171770000	138510000	160480000	142750000	123160000	132590000	114790000	161650000	98957000	121000000	147240000	185710000	110380000	89986000
	TRINITY_DN1345_c1_g1_i4.p1|XP_004348362.1;TRINITY_DN1345_c1_g1_i2.p1|XP_004348362.1;TRINITY_DN1345_c1_g1_i10.p1|XP_004348362.1;TRINITY_DN1345_c1_g1_i13.p3|XP_004348362.1;TRINITY_DN1948_c0_g2_i6.p1|XP_004348362.1;TRINITY_DN1948_c0_g2_i4.p1|XP_004348362.1;TRINITY_DN1345_c1_g1_i14.p4|XP_004348362.1;TRINITY_DN1345_c1_g1_i3.p1|XP_004348362.1;TRINITY_DN1948_c0_g2_i2.p1|XP_004348362.1;TRINITY_DN1345_c1_…	TRINITY_DN1345_c1_g1_i4.p1|XP_004348362.1;TRINITY_DN1345_c1_g1_i2.p1|XP_004348362.1;TRINITY_DN1345_c1_g1_i10.p1|XP_004348362.1;TRINITY_DN1345_c1_g1_i13.p3|XP_004348362.1	10;10;10;7;4;4;2;2;2;2;1;1	10;10;10;7;4;4;2;2;2;2;1;1	1;1;1;0;0;0;0;0;0;1;0;1	>TRINITY_DN1345_c1_g1_i4.p1|XP_004348362.1;>TRINITY_DN1345_c1_g1_i2.p1|XP_004348362.1;>TRINITY_DN1345_c1_g1_i10.p1|XP_004348362.1;>TRINITY_DN1345_c1_g1_i13.p3|XP_004348362.1	12	10	10	1	15.7	15.7	2	0	0	0	0	0	0	0	0	0	5966100	0	0	0	0	5670100	4006200	10748000	51842000	76753000	4731200	2467000	3019200	0	0	0	0	0	0	0	0	0	0	0	0	0	0
	TRINITY_DN418_c0_g1_i5.p1|XP_004332831.1;tr|L8GDM1|L8GDM1_ACACA	TRINITY_DN418_c0_g1_i5.p1|XP_004332831.1	24;8	24;8	24;8	>TRINITY_DN418_c0_g1_i5.p1|XP_004332831.1	2	24	24	24	30.6	30.6	30.6	0	274180000	251090000	235880000	131100000	179760000	221570000	223500000	277360000	278010000	184310000	168950000	228630000	276660000	216160000	135350000	27988000	30843000	57341000	314990000	208410000	180650000	202160000	179530000	264600000	134490000	166910000	278020000	203320000	175820000	327710000	144340000	138040000	244940000	298920000	271020000
	TRINITY_DN3054_c0_g1_i19.p1|OWF35740.1;TRINITY_DN3054_c0_g1_i26.p1|OWF35740.1;TRINITY_DN3054_c0_g1_i52.p1|OWF35740.1;TRINITY_DN3054_c0_g1_i20.p1|OWF35740.1;TRINITY_DN3054_c0_g1_i21.p1|EFX86240.1;TRINITY_DN3054_c0_g1_i34.p1|OWF35740.1;TRINITY_DN3054_c0_g1_i37.p2|XP_012270877.1;TRINITY_DN3532_c0_g1_i11.p1|OWF35740.1;TRINITY_DN3054_c0_g1_i25.p1|XP_012266954.1;TRINITY_DN3054_c0_g1_i12.p2;TRINITY_DN35…	TRINITY_DN3054_c0_g1_i19.p1|OWF35740.1;TRINITY_DN3054_c0_g1_i26.p1|OWF35740.1;TRINITY_DN3054_c0_g1_i52.p1|OWF35740.1;TRINITY_DN3054_c0_g1_i20.p1|OWF35740.1;TRINITY_DN3054_c0_g1_i21.p1|EFX86240.1;TRINITY_DN3054_c0_g1_i34.p1|OWF35740.1;TRINITY_DN3054_c0_g1_i37.p2|XP_012270877.1;TRINITY_DN3532_c0_g1_i11.p1|OWF35740.1;TRINITY_DN3054_c0_g1_i25.p1|XP_012266954.1;TRINITY_DN3054_c0_g1_i12.p2;TRINITY_DN35…	20;18;18;16;16;14;13;13;12;11;11;9;8;8;8;7;6;6;4;3;1	20;18;18;16;16;14;13;13;12;11;11;9;8;8;8;7;6;6;4;3;1	17;17;15;13;15;11;13;10;12;11;10;9;8;8;5;7;6;6;4;3;1	>TRINITY_DN3054_c0_g1_i19.p1|OWF35740.1;>TRINITY_DN3054_c0_g1_i26.p1|OWF35740.1;>TRINITY_DN3054_c0_g1_i52.p1|OWF35740.1;>TRINITY_DN3054_c0_g1_i20.p1|OWF35740.1;>TRINITY_DN3054_c0_g1_i21.p1|EFX86240.1;>TRINITY_DN3054_c0_g1_i34.p1|OWF35740.1;>TRINITY_DN3054_	21	20	20	17	34.3	34.3	29.1	0	253170000	195680000	186810000	414070000	427620000	398430000	208060000	300900000	214500000	341670000	309410000	239540000	292900000	274570000	194300000	228010000	270770000	172700000	208240000	150110000	183100000	287210000	166920000	233870000	352670000	292050000	396420000	183720000	211120000	265710000	212510000	211030000	231840000	194400000	196090000
	TRINITY_DN3800_c2_g1_i1.p1|XP_004339861.1;TRINITY_DN3800_c2_g1_i2.p1|XP_004339861.1	TRINITY_DN3800_c2_g1_i1.p1|XP_004339861.1;TRINITY_DN3800_c2_g1_i2.p1|XP_004339861.1	20;12	20;12	1;1	>TRINITY_DN3800_c2_g1_i1.p1|XP_004339861.1;>TRINITY_DN3800_c2_g1_i2.p1|XP_004339861.1	2	20	20	1	53	53	4.2	0	462400000	443870000	258290000	653020000	689530000	492700000	417940000	575280000	338250000	756210000	664650000	472620000	411400000	362740000	182530000	669120000	658370000	682770000	408300000	284170000	133630000	407880000	377480000	456520000	474670000	402040000	493300000	435500000	427000000	439830000	699800000	643910000	575940000	382800000	426460000
	TRINITY_DN13628_c0_g1_i1.p3	TRINITY_DN13628_c0_g1_i1.p3	10	10	10	>TRINITY_DN13628_c0_g1_i1.p3	1	10	10	10	67.9	67.9	67.9	0	867940000	498460000	618710000	736620000	881690000	710140000	665800000	872340000	601050000	593710000	627510000	511460000	769510000	772350000	548760000	550050000	479360000	318260000	703930000	679540000	540400000	869480000	517900000	738820000	520120000	534660000	638650000	531120000	680750000	751350000	460880000	497030000	487350000	682780000	671870000
	TRINITY_DN325_c1_g1_i10.p1|XP_004352106.1;TRINITY_DN21_c0_g1_i7.p1|XP_004335242.1;TRINITY_DN3292_c7_g1_i1.p1|XP_004333103.1	TRINITY_DN325_c1_g1_i10.p1|XP_004352106.1;TRINITY_DN21_c0_g1_i7.p1|XP_004335242.1;TRINITY_DN3292_c7_g1_i1.p1|XP_004333103.1	6;5;4	4;4;4	4;4;4	>TRINITY_DN325_c1_g1_i10.p1|XP_004352106.1;>TRINITY_DN21_c0_g1_i7.p1|XP_004335242.1;>TRINITY_DN3292_c7_g1_i1.p1|XP_004333103.1	3	6	4	4	23.6	15.2	15.2	0.00040426	20321000	33107000	38281000	0	0	0	18750000	24963000	25959000	0	0	0	26832000	16997000	12808000	0	0	0	0	0	0	22607000	27012000	54934000	0	0	0	0	0	37354000	0	0	0	0	0
	TRINITY_DN2920_c0_g1_i11.p5|XP_004336914.1;TRINITY_DN2920_c0_g1_i10.p4|XP_004336914.1;TRINITY_DN5333_c0_g1_i1.p4|XP_004336914.1;TRINITY_DN5333_c0_g1_i3.p4|XP_004336914.1;TRINITY_DN2920_c0_g1_i1.p1|XP_004336914.1;TRINITY_DN2920_c0_g1_i15.p5|XP_004336914.1;TRINITY_DN5333_c0_g1_i5.p4|XP_004336914.1	TRINITY_DN2920_c0_g1_i11.p5|XP_004336914.1;TRINITY_DN2920_c0_g1_i10.p4|XP_004336914.1;TRINITY_DN5333_c0_g1_i1.p4|XP_004336914.1;TRINITY_DN5333_c0_g1_i3.p4|XP_004336914.1	6;6;3;3;2;2;2	6;6;3;3;2;2;2	1;1;1;1;0;0;0	>TRINITY_DN2920_c0_g1_i11.p5|XP_004336914.1;>TRINITY_DN2920_c0_g1_i10.p4|XP_004336914.1;>TRINITY_DN5333_c0_g1_i1.p4|XP_004336914.1;>TRINITY_DN5333_c0_g1_i3.p4|XP_004336914.1	7	6	6	1	38	38	7	0	67215000	56916000	18704000	17384000	19118000	26375000	8813800	40932000	11060000	12135000	46034000	50323000	5614200	30310000	47869000	9233200	0	11352000	69022000	49365000	42129000	43085000	35696000	51206000	0	0	57977000	34015000	30625000	50643000	0	0	37033000	0	43560000
	TRINITY_DN3465_c0_g1_i2.p1|XP_004339042.1;TRINITY_DN984_c1_g1_i1.p1	TRINITY_DN3465_c0_g1_i2.p1|XP_004339042.1;TRINITY_DN984_c1_g1_i1.p1	11;9	5;5	1;1	>TRINITY_DN3465_c0_g1_i2.p1|XP_004339042.1;>TRINITY_DN984_c1_g1_i1.p1	2	11	5	1	48.7	27.2	7.3	0	835290000	723830000	596820000	1201300000	1017300000	844240000	588810000	848960000	613850000	1815600000	1779700000	1560000000	646290000	601660000	485470000	1698800000	1252500000	1861500000	544280000	525300000	438780000	873670000	674820000	883090000	1150000000	940180000	854030000	688410000	656680000	830340000	1500000000	1723100000	1688400000	640480000	690650000
	TRINITY_DN13543_c0_g2_i2.p1|XP_004339656.1;TRINITY_DN13543_c0_g1_i1.p1|XP_004339656.1;TRINITY_DN13543_c0_g2_i3.p1|XP_004339656.1;TRINITY_DN13543_c0_g2_i1.p1|XP_004339656.1	TRINITY_DN13543_c0_g2_i2.p1|XP_004339656.1;TRINITY_DN13543_c0_g1_i1.p1|XP_004339656.1;TRINITY_DN13543_c0_g2_i3.p1|XP_004339656.1;TRINITY_DN13543_c0_g2_i1.p1|XP_004339656.1	5;5;5;3	1;1;1;1	1;1;1;1	>TRINITY_DN13543_c0_g2_i2.p1|XP_004339656.1;>TRINITY_DN13543_c0_g1_i1.p1|XP_004339656.1;>TRINITY_DN13543_c0_g2_i3.p1|XP_004339656.1;>TRINITY_DN13543_c0_g2_i1.p1|XP_004339656.1	4	5	1	1	44.6	18.2	18.2	0	53427000	42331000	18270000	0	55409000	38964000	23623000	0	0	43793000	67114000	31574000	0	43798000	14859000	33299000	39065000	40251000	69089000	16629000	19015000	0	0	0	0	0	0	0	0	0	0	0	0	0	0
	TRINITY_DN997_c2_g1_i22.p1|XP_004333059.1;TRINITY_DN997_c2_g1_i17.p1|XP_004333059.1;TRINITY_DN1357_c0_g2_i1.p1|XP_004333059.1;TRINITY_DN997_c2_g1_i3.p1|XP_004333059.1;TRINITY_DN997_c2_g1_i13.p1|XP_004333059.1;TRINITY_DN997_c2_g1_i20.p1|XP_004333059.1;TRINITY_DN997_c2_g1_i10.p1|XP_004333059.1;TRINITY_DN997_c2_g1_i1.p2|XP_004333059.1;TRINITY_DN1357_c0_g2_i2.p3|XP_004333059.1;TRINITY_DN997_c2_g1_i8.…	TRINITY_DN997_c2_g1_i22.p1|XP_004333059.1;TRINITY_DN997_c2_g1_i17.p1|XP_004333059.1;TRINITY_DN1357_c0_g2_i1.p1|XP_004333059.1;TRINITY_DN997_c2_g1_i3.p1|XP_004333059.1;TRINITY_DN997_c2_g1_i13.p1|XP_004333059.1;TRINITY_DN997_c2_g1_i20.p1|XP_004333059.1;TRINITY_DN997_c2_g1_i10.p1|XP_004333059.1;TRINITY_DN997_c2_g1_i1.p2|XP_004333059.1;TRINITY_DN1357_c0_g2_i2.p3|XP_004333059.1;TRINITY_DN997_c2_g1_i8.…	4;4;4;4;4;3;3;3;3;3;1;1;1	2;2;2;2;2;1;1;1;1;2;1;1;1	2;2;2;2;2;1;1;1;1;2;1;1;1	>TRINITY_DN997_c2_g1_i22.p1|XP_004333059.1;>TRINITY_DN997_c2_g1_i17.p1|XP_004333059.1;>TRINITY_DN1357_c0_g2_i1.p1|XP_004333059.1;>TRINITY_DN997_c2_g1_i3.p1|XP_004333059.1;>TRINITY_DN997_c2_g1_i13.p1|XP_004333059.1;>TRINITY_DN997_c2_g1_i20.p1|XP_004333059.1	13	4	2	2	6.7	4.5	4.5	0	5509800	4281000	6335200	0	0	0	4253900	5524000	9993300	0	0	0	6431500	4145600	4532100	0	0	3149600	0	0	0	0	0	0	0	0	0	0	0	0	0	0	0	0	0
	TRINITY_DN5429_c0_g1_i15.p1|RKX42190.1;TRINITY_DN5429_c0_g1_i11.p1|RKX42190.1;TRINITY_DN1357_c0_g3_i2.p1|RKX42190.1;TRINITY_DN5429_c0_g1_i14.p1|RKX42190.1;TRINITY_DN1357_c0_g3_i1.p1|RKX42190.1;TRINITY_DN5429_c0_g1_i5.p1|RKX42190.1;TRINITY_DN5429_c0_g1_i10.p1|RKX42190.1	TRINITY_DN5429_c0_g1_i15.p1|RKX42190.1;TRINITY_DN5429_c0_g1_i11.p1|RKX42190.1;TRINITY_DN1357_c0_g3_i2.p1|RKX42190.1;TRINITY_DN5429_c0_g1_i14.p1|RKX42190.1;TRINITY_DN1357_c0_g3_i1.p1|RKX42190.1;TRINITY_DN5429_c0_g1_i5.p1|RKX42190.1;TRINITY_DN5429_c0_g1_i10.p1|RKX42190.1	1;1;1;1;1;1;1	1;1;1;1;1;1;1	1;1;1;1;1;1;1	>TRINITY_DN5429_c0_g1_i15.p1|RKX42190.1;>TRINITY_DN5429_c0_g1_i11.p1|RKX42190.1;>TRINITY_DN1357_c0_g3_i2.p1|RKX42190.1;>TRINITY_DN5429_c0_g1_i14.p1|RKX42190.1;>TRINITY_DN1357_c0_g3_i1.p1|RKX42190.1;>TRINITY_DN5429_c0_g1_i5.p1|RKX42190.1;>TRINITY_DN5429_c0_	7	1	1	1	5.4	5.4	5.4	0.00013883	0	0	0	0	0	0	0	0	0	0	0	0	0	0	0	0	0	0	0	0	0	0	0	0	0	0	0	0	0	0	0	0	0	0	0
	TRINITY_DN1554_c0_g1_i1.p4|ORX68605.1;TRINITY_DN1554_c0_g1_i11.p3;TRINITY_DN6759_c0_g2_i2.p1|XP_004344943.1;tr|L8H7T7|L8H7T7_ACACA;TRINITY_DN993_c2_g1_i1.p1|XP_004344943.1;TRINITY_DN993_c1_g1_i9.p1|XP_004339008.1;TRINITY_DN993_c1_g1_i7.p1|XP_004344943.1;TRINITY_DN993_c1_g1_i1.p1|XP_004344943.1	TRINITY_DN1554_c0_g1_i1.p4|ORX68605.1	7;2;1;1;1;1;1;1	6;2;1;1;1;1;1;1	4;2;0;0;0;0;0;0	>TRINITY_DN1554_c0_g1_i1.p4|ORX68605.1	8	7	6	4	56.8	52.3	41.7	0	111970000	130150000	61811000	95311000	152010000	86892000	144150000	185030000	76595000	184570000	175540000	133040000	158900000	99464000	36852000	114380000	71583000	68679000	40007000	7597000	1142100	131900000	119460000	99847000	116680000	135190000	102910000	115910000	103660000	77047000	140190000	146260000	136640000	125700000	101120000
	TRINITY_DN3926_c0_g1_i1.p1|KYR01462.1;TRINITY_DN3832_c0_g2_i11.p2|KYR01462.1;TRINITY_DN3926_c0_g1_i9.p1|XP_004350309.1;TRINITY_DN3832_c0_g2_i10.p1|XP_004350309.1;TRINITY_DN3832_c0_g2_i3.p4|XP_025810670.1;TRINITY_DN3832_c0_g2_i3.p5|XP_020435461.1;TRINITY_DN3926_c0_g1_i8.p1|RLM56217.1;TRINITY_DN3926_c0_g1_i8.p2	TRINITY_DN3926_c0_g1_i1.p1|KYR01462.1;TRINITY_DN3832_c0_g2_i11.p2|KYR01462.1;TRINITY_DN3926_c0_g1_i9.p1|XP_004350309.1;TRINITY_DN3832_c0_g2_i10.p1|XP_004350309.1;TRINITY_DN3832_c0_g2_i3.p4|XP_025810670.1	14;14;13;13;9;5;4;1	14;14;13;13;9;5;4;1	14;14;13;13;9;5;4;1	>TRINITY_DN3926_c0_g1_i1.p1|KYR01462.1;>TRINITY_DN3832_c0_g2_i11.p2|KYR01462.1;>TRINITY_DN3926_c0_g1_i9.p1|XP_004350309.1;>TRINITY_DN3832_c0_g2_i10.p1|XP_004350309.1;>TRINITY_DN3832_c0_g2_i3.p4|XP_025810670.1	8	14	14	14	39.6	39.6	39.6	0	500430000	849490000	384020000	315230000	371670000	421610000	319010000	433090000	347300000	438670000	410210000	381320000	492900000	444590000	275960000	156430000	171450000	91152000	451210000	390740000	275060000	360790000	668570000	384780000	281540000	238400000	380290000	395620000	372620000	527850000	380200000	341420000	356320000	373430000	414530000
	TRINITY_DN13620_c0_g1_i3.p1|XP_002602455.1;TRINITY_DN13620_c0_g1_i4.p2|XP_021947575.1;TRINITY_DN13620_c0_g1_i2.p2;TRINITY_DN13620_c0_g2_i1.p2	TRINITY_DN13620_c0_g1_i3.p1|XP_002602455.1;TRINITY_DN13620_c0_g1_i4.p2|XP_021947575.1;TRINITY_DN13620_c0_g1_i2.p2;TRINITY_DN13620_c0_g2_i1.p2	10;9;8;7	10;9;8;7	9;9;7;7	>TRINITY_DN13620_c0_g1_i3.p1|XP_002602455.1;>TRINITY_DN13620_c0_g1_i4.p2|XP_021947575.1;>TRINITY_DN13620_c0_g1_i2.p2;>TRINITY_DN13620_c0_g2_i1.p2	4	10	10	9	20.8	20.8	18	0	25833000	22411000	25373000	5151100	5420100	5798100	4163000	6623600	4560000	0	3578300	6831300	5715400	5477500	2542100	23765000	19955000	42922000	0	0	0	34248000	27068000	22226000	0	0	0	0	0	0	0	0	0	0	0
	TRINITY_DN5602_c0_g2_i1.p2|XP_004353924.1;TRINITY_DN5602_c0_g1_i3.p2|XP_004353924.1;TRINITY_DN5602_c0_g1_i2.p4|XP_004353924.1;TRINITY_DN5602_c0_g1_i1.p3|XP_004353924.1	TRINITY_DN5602_c0_g2_i1.p2|XP_004353924.1;TRINITY_DN5602_c0_g1_i3.p2|XP_004353924.1	14;12;2;2	14;12;2;2	4;2;1;1	>TRINITY_DN5602_c0_g2_i1.p2|XP_004353924.1;>TRINITY_DN5602_c0_g1_i3.p2|XP_004353924.1	4	14	14	4	55.5	55.5	13.9	0	360940000	454100000	390760000	388220000	508400000	420540000	378810000	454240000	406920000	388810000	363240000	350860000	464000000	630790000	336850000	301350000	218810000	163250000	359480000	361660000	315120000	291710000	367720000	509210000	352360000	397440000	396170000	380980000	374830000	491160000	304060000	312370000	352160000	369950000	486810000
	TRINITY_DN1012_c1_g1_i1.p1|PRP81790.1;TRINITY_DN1012_c1_g1_i18.p1|PRP81790.1;TRINITY_DN10208_c0_g1_i2.p1|PRP81790.1;TRINITY_DN1012_c1_g1_i24.p1|PRP81790.1;tr|L8GRI1|L8GRI1_ACACA;TRINITY_DN1012_c1_g1_i7.p1|PRP81790.1;tr|L8HGN3|L8HGN3_ACACA;TRINITY_DN1012_c1_g1_i3.p2|PRP81790.1;TRINITY_DN10208_c0_g1_i2.p7|XP_004999057.1;TRINITY_DN1012_c1_g1_i18.p8	TRINITY_DN1012_c1_g1_i1.p1|PRP81790.1;TRINITY_DN1012_c1_g1_i18.p1|PRP81790.1;TRINITY_DN10208_c0_g1_i2.p1|PRP81790.1;TRINITY_DN1012_c1_g1_i24.p1|PRP81790.1	17;15;14;10;6;5;5;5;2;2	17;15;14;10;6;5;5;5;2;2	17;15;14;10;6;5;5;5;2;2	>TRINITY_DN1012_c1_g1_i1.p1|PRP81790.1;>TRINITY_DN1012_c1_g1_i18.p1|PRP81790.1;>TRINITY_DN10208_c0_g1_i2.p1|PRP81790.1;>TRINITY_DN1012_c1_g1_i24.p1|PRP81790.1	10	17	17	17	32.9	32.9	32.9	0	346310000	353330000	211760000	353140000	432170000	210120000	305210000	557320000	216340000	396180000	337820000	262930000	251860000	221310000	122860000	422670000	508000000	289260000	129390000	102280000	79112000	335750000	324630000	234880000	308890000	320990000	293990000	349150000	335330000	310530000	312750000	240860000	333770000	195030000	172480000
	TRINITY_DN3271_c0_g1_i4.p1|XP_020429156.1	TRINITY_DN3271_c0_g1_i4.p1|XP_020429156.1	27	1	1	>TRINITY_DN3271_c0_g1_i4.p1|XP_020429156.1	1	27	1	1	40.8	2.1	2.1	0.00039339	0	0	0	0	0	0	0	0	0	3335000	0	0	0	0	0	0	0	0	0	3095100	0	0	0	0	0	0	0	0	0	0	0	0	0	0	0
	TRINITY_DN905_c2_g1_i4.p1|OWF48859.1;TRINITY_DN905_c2_g1_i1.p1|OWF48859.1;TRINITY_DN7267_c0_g1_i7.p6|OWF48859.1;TRINITY_DN905_c2_g1_i2.p1|OWF48859.1;TRINITY_DN7267_c0_g1_i3.p1|XP_013761953.1;TRINITY_DN7267_c0_g1_i9.p1|XP_004353532.1;TRINITY_DN905_c2_g1_i3.p1|EKC34911.1;TRINITY_DN7267_c0_g1_i1.p1|XP_013761953.1;TRINITY_DN7267_c0_g1_i7.p1|XP_013761953.1	TRINITY_DN905_c2_g1_i4.p1|OWF48859.1;TRINITY_DN905_c2_g1_i1.p1|OWF48859.1;TRINITY_DN7267_c0_g1_i7.p6|OWF48859.1;TRINITY_DN905_c2_g1_i2.p1|OWF48859.1;TRINITY_DN7267_c0_g1_i3.p1|XP_013761953.1	10;10;7;7;6;3;3;3;3	4;4;3;3;4;1;1;1;1	3;3;2;2;3;1;1;1;1	>TRINITY_DN905_c2_g1_i4.p1|OWF48859.1;>TRINITY_DN905_c2_g1_i1.p1|OWF48859.1;>TRINITY_DN7267_c0_g1_i7.p6|OWF48859.1;>TRINITY_DN905_c2_g1_i2.p1|OWF48859.1;>TRINITY_DN7267_c0_g1_i3.p1|XP_013761953.1	9	10	4	3	10.7	5.1	2.8	0	30400000000	32300000000	27900000000	32900000000	31400000000	29000000000	27600000000	30500000000	28700000000	33300000000	32700000000	36300000000	27000000000	26400000000	26800000000	31500000000	25800000000	38100000000	28000000000	25000000000	22500000000	37100000000	34800000000	40800000000	31000000000	33700000000	41300000000	36400000000	27400000000	30300000000	42100000000	39300000000	53900000000	33500000000	30500000000
	TRINITY_DN36_c1_g1_i2.p1|XP_004341611.1;TRINITY_DN964_c2_g1_i5.p3|XP_004341611.1;TRINITY_DN36_c1_g1_i4.p1|XP_004341611.1;TRINITY_DN964_c2_g1_i9.p2|XP_004341611.1;TRINITY_DN964_c2_g1_i2.p2|XP_004341611.1;TRINITY_DN36_c1_g1_i7.p1|XP_004341611.1;tr|L8H2Q8|L8H2Q8_ACACA;TRINITY_DN36_c1_g1_i6.p1|XP_004341611.1;TRINITY_DN36_c1_g1_i4.p3|XP_004341611.1;TRINITY_DN36_c1_g1_i3.p2|XP_004341611.1	TRINITY_DN36_c1_g1_i2.p1|XP_004341611.1;TRINITY_DN964_c2_g1_i5.p3|XP_004341611.1;TRINITY_DN36_c1_g1_i4.p1|XP_004341611.1	10;5;5;4;4;3;3;3;2;2	10;5;5;4;4;3;3;3;2;2	1;1;0;1;1;0;0;0;0;0	>TRINITY_DN36_c1_g1_i2.p1|XP_004341611.1;>TRINITY_DN964_c2_g1_i5.p3|XP_004341611.1;>TRINITY_DN36_c1_g1_i4.p1|XP_004341611.1	10	10	10	1	32.7	32.7	4.7	0	75578000	120580000	52997000	74483000	63382000	41573000	39041000	49100000	43493000	64246000	67935000	62199000	29375000	26486000	46664000	45114000	23215000	10703000	16260000	11862000	14694000	53349000	52659000	48571000	61031000	44388000	61098000	49032000	45843000	57323000	58150000	57087000	59058000	46444000	53992000
	TRINITY_DN1692_c2_g1_i3.p2|KYQ88835.1	TRINITY_DN1692_c2_g1_i3.p2|KYQ88835.1	10	10	10	>TRINITY_DN1692_c2_g1_i3.p2|KYQ88835.1	1	10	10	10	47.1	47.1	47.1	0	178960000	178110000	113280000	154910000	139280000	86185000	162750000	218740000	129160000	161000000	162780000	105820000	162740000	149720000	72385000	177650000	170020000	103160000	86812000	67219000	54480000	143790000	133540000	115610000	184420000	141370000	132670000	139130000	137990000	143710000	176360000	193040000	145560000	134090000	154520000
	TRINITY_DN2592_c2_g1_i2.p1;TRINITY_DN5256_c0_g1_i3.p1;TRINITY_DN2592_c2_g1_i4.p2;TRINITY_DN2592_c2_g1_i1.p1	TRINITY_DN2592_c2_g1_i2.p1;TRINITY_DN5256_c0_g1_i3.p1;TRINITY_DN2592_c2_g1_i4.p2;TRINITY_DN2592_c2_g1_i1.p1	18;18;18;18	18;18;18;18	18;18;18;18	>TRINITY_DN2592_c2_g1_i2.p1;>TRINITY_DN5256_c0_g1_i3.p1;>TRINITY_DN2592_c2_g1_i4.p2;>TRINITY_DN2592_c2_g1_i1.p1	4	18	18	18	48.3	48.3	48.3	0	46702000	37910000	32595000	10745000	12177000	10479000	9865300	20870000	9373400	35867000	51191000	29040000	27776000	28155000	34506000	7529900	4194200	0	24175000	26425000	8911900	30622000	25401000	39314000	0	0	0	23798000	36145000	26781000	30115000	45684000	33660000	22378000	33441000
	TRINITY_DN230_c1_g1_i12.p1|XP_004339940.1;TRINITY_DN230_c1_g1_i6.p1|XP_004339940.1;TRINITY_DN230_c1_g1_i3.p1|XP_004339940.1;TRINITY_DN230_c1_g1_i9.p1|XP_004339940.1;TRINITY_DN230_c1_g1_i2.p2;TRINITY_DN230_c1_g1_i1.p1|XP_004339940.1;TRINITY_DN230_c1_g1_i5.p1|XP_004339940.1;TRINITY_DN230_c1_g1_i11.p3	TRINITY_DN230_c1_g1_i12.p1|XP_004339940.1;TRINITY_DN230_c1_g1_i6.p1|XP_004339940.1;TRINITY_DN230_c1_g1_i3.p1|XP_004339940.1;TRINITY_DN230_c1_g1_i9.p1|XP_004339940.1;TRINITY_DN230_c1_g1_i2.p2	11;10;10;9;6;5;4;1	11;10;10;9;6;5;4;1	1;1;1;1;0;1;0;0	>TRINITY_DN230_c1_g1_i12.p1|XP_004339940.1;>TRINITY_DN230_c1_g1_i6.p1|XP_004339940.1;>TRINITY_DN230_c1_g1_i3.p1|XP_004339940.1;>TRINITY_DN230_c1_g1_i9.p1|XP_004339940.1;>TRINITY_DN230_c1_g1_i2.p2	8	11	11	1	21.3	21.3	3.5	0	97592000	71190000	52339000	65031000	86518000	74143000	16903000	44697000	19503000	50673000	39147000	52286000	78893000	77332000	73407000	41441000	20453000	16837000	47789000	46778000	28413000	55366000	38049000	51820000	60835000	58060000	61453000	34438000	41013000	51022000	56865000	77797000	70744000	46295000	55336000
	TRINITY_DN1371_c0_g1_i25.p4|XP_004356976.1;TRINITY_DN1371_c0_g1_i19.p4|XP_004356976.1;TRINITY_DN1371_c0_g1_i7.p4|XP_004356976.1;TRINITY_DN1686_c0_g1_i5.p1|XP_004356976.1;TRINITY_DN1371_c0_g1_i2.p4|XP_004356976.1	TRINITY_DN1371_c0_g1_i25.p4|XP_004356976.1;TRINITY_DN1371_c0_g1_i19.p4|XP_004356976.1;TRINITY_DN1371_c0_g1_i7.p4|XP_004356976.1;TRINITY_DN1686_c0_g1_i5.p1|XP_004356976.1;TRINITY_DN1371_c0_g1_i2.p4|XP_004356976.1	1;1;1;1;1	1;1;1;1;1	1;1;1;1;1	>TRINITY_DN1371_c0_g1_i25.p4|XP_004356976.1;>TRINITY_DN1371_c0_g1_i19.p4|XP_004356976.1;>TRINITY_DN1371_c0_g1_i7.p4|XP_004356976.1;>TRINITY_DN1686_c0_g1_i5.p1|XP_004356976.1;>TRINITY_DN1371_c0_g1_i2.p4|XP_004356976.1	5	1	1	1	9	9	9	0.00013778	0	0	0	0	0	0	0	0	0	0	0	0	0	0	0	0	0	0	0	0	0	0	0	0	0	0	0	0	0	0	0	0	0	0	0
	TRINITY_DN5993_c0_g2_i3.p1|XP_022801834.1;TRINITY_DN5993_c0_g1_i7.p1|XP_022801834.1;TRINITY_DN5993_c0_g1_i15.p1|XP_006034274.1;TRINITY_DN5993_c0_g1_i2.p1|XP_027049540.1;TRINITY_DN5993_c0_g1_i10.p1|XP_006034274.1;TRINITY_DN5993_c0_g2_i2.p2|XP_006034274.1;TRINITY_DN5993_c0_g2_i5.p2|XP_023677666.1;TRINITY_DN5993_c0_g1_i11.p2|XP_006034274.1;TRINITY_DN5993_c0_g1_i10.p3;TRINITY_DN5993_c0_g1_i12.p2|XP_0…	TRINITY_DN5993_c0_g2_i3.p1|XP_022801834.1;TRINITY_DN5993_c0_g1_i7.p1|XP_022801834.1;TRINITY_DN5993_c0_g1_i15.p1|XP_006034274.1;TRINITY_DN5993_c0_g1_i2.p1|XP_027049540.1;TRINITY_DN5993_c0_g1_i10.p1|XP_006034274.1	18;18;18;17;10;8;6;6;5;5;5;4;2;2;1;1	18;18;18;17;10;8;6;6;5;5;5;4;2;2;1;1	18;18;18;17;10;8;6;6;5;5;5;4;2;2;1;1	>TRINITY_DN5993_c0_g2_i3.p1|XP_022801834.1;>TRINITY_DN5993_c0_g1_i7.p1|XP_022801834.1;>TRINITY_DN5993_c0_g1_i15.p1|XP_006034274.1;>TRINITY_DN5993_c0_g1_i2.p1|XP_027049540.1;>TRINITY_DN5993_c0_g1_i10.p1|XP_006034274.1	16	18	18	18	27.4	27.4	27.4	0	141490000	195740000	197200000	130530000	217260000	228840000	136210000	115550000	135730000	213490000	172480000	246940000	258940000	243630000	127880000	159020000	38133000	162280000	202090000	196360000	178620000	135370000	177420000	215820000	131090000	144730000	229770000	181090000	126890000	245060000	182270000	150260000	280460000	203940000	209950000
	TRINITY_DN4855_c0_g1_i14.p2|XP_004336144.1;TRINITY_DN4855_c0_g2_i14.p1|XP_004336144.1;TRINITY_DN4855_c0_g1_i13.p1|XP_004336144.1;TRINITY_DN4855_c0_g2_i19.p1|XP_004336144.1;TRINITY_DN4855_c0_g1_i16.p1|XP_004336144.1;TRINITY_DN4855_c0_g1_i15.p1|XP_004336144.1;TRINITY_DN4855_c0_g2_i2.p2|XP_004336144.1;TRINITY_DN4855_c0_g2_i6.p1|XP_004336144.1;TRINITY_DN4855_c0_g1_i10.p2|XP_004339976.1;TRINITY_DN4855…	TRINITY_DN4855_c0_g1_i14.p2|XP_004336144.1;TRINITY_DN4855_c0_g2_i14.p1|XP_004336144.1;TRINITY_DN4855_c0_g1_i13.p1|XP_004336144.1;TRINITY_DN4855_c0_g2_i19.p1|XP_004336144.1;TRINITY_DN4855_c0_g1_i16.p1|XP_004336144.1;TRINITY_DN4855_c0_g1_i15.p1|XP_004336144.1;TRINITY_DN4855_c0_g2_i2.p2|XP_004336144.1;TRINITY_DN4855_c0_g2_i6.p1|XP_004336144.1;TRINITY_DN4855_c0_g1_i10.p2|XP_004339976.1;TRINITY_DN4855…	20;20;19;17;17;16;16;16;14;13;10;9;4;1;1;1;1;1;1;1;1;1;1;1;1;1;1	20;20;19;17;17;16;16;16;14;13;10;9;4;1;1;1;1;1;1;1;1;1;1;1;1;1;1	19;19;19;16;16;15;16;15;13;13;9;9;4;0;0;0;0;0;0;0;0;0;0;0;0;0;0	>TRINITY_DN4855_c0_g1_i14.p2|XP_004336144.1;>TRINITY_DN4855_c0_g2_i14.p1|XP_004336144.1;>TRINITY_DN4855_c0_g1_i13.p1|XP_004336144.1;>TRINITY_DN4855_c0_g2_i19.p1|XP_004336144.1;>TRINITY_DN4855_c0_g1_i16.p1|XP_004336144.1;>TRINITY_DN4855_c0_g1_i15.p1|XP_0043	27	20	20	19	52	52	50.4	0	789910000	782270000	559610000	524170000	638980000	392300000	583790000	742620000	432860000	695060000	606190000	712450000	574170000	555710000	357860000	583810000	507030000	561000000	495130000	384880000	353690000	609370000	616750000	631460000	637470000	553340000	560090000	609010000	593700000	649970000	547330000	528700000	689650000	656130000	693520000
	TRINITY_DN12643_c1_g1_i1.p1;TRINITY_DN12643_c1_g1_i3.p1;TRINITY_DN12643_c1_g1_i8.p1;TRINITY_DN12643_c1_g1_i4.p2;TRINITY_DN4435_c0_g1_i6.p1;TRINITY_DN4435_c0_g1_i4.p1;TRINITY_DN4435_c0_g1_i5.p1;TRINITY_DN12643_c1_g1_i2.p1;TRINITY_DN12643_c1_g1_i6.p3;TRINITY_DN812_c0_g1_i1.p1;TRINITY_DN4435_c0_g1_i1.p2;TRINITY_DN12643_c1_g1_i5.p2;TRINITY_DN12643_c1_g1_i6.p4;TRINITY_DN4435_c0_g1_i2.p2;TRINITY_DN1264…	TRINITY_DN12643_c1_g1_i1.p1;TRINITY_DN12643_c1_g1_i3.p1;TRINITY_DN12643_c1_g1_i8.p1;TRINITY_DN12643_c1_g1_i4.p2;TRINITY_DN4435_c0_g1_i6.p1;TRINITY_DN4435_c0_g1_i4.p1;TRINITY_DN4435_c0_g1_i5.p1;TRINITY_DN12643_c1_g1_i2.p1	17;15;14;13;12;12;10;9;6;6;4;4;3;2;2	17;15;14;13;12;12;10;9;6;6;4;4;3;2;2	15;13;14;13;12;12;10;7;6;4;4;4;3;2;2	>TRINITY_DN12643_c1_g1_i1.p1;>TRINITY_DN12643_c1_g1_i3.p1;>TRINITY_DN12643_c1_g1_i8.p1;>TRINITY_DN12643_c1_g1_i4.p2;>TRINITY_DN4435_c0_g1_i6.p1;>TRINITY_DN4435_c0_g1_i4.p1;>TRINITY_DN4435_c0_g1_i5.p1;>TRINITY_DN12643_c1_g1_i2.p1	15	17	17	15	24.9	24.9	22.2	0	77887000	83079000	39345000	93332000	73070000	60108000	59616000	81690000	56909000	86868000	71470000	87121000	81350000	62110000	32139000	109440000	46030000	79658000	33260000	50824000	18064000	61730000	62010000	60822000	77719000	51437000	53218000	65507000	69930000	74649000	75693000	72283000	90168000	80426000	72636000
	TRINITY_DN438_c1_g1_i3.p1|XP_013761416.1;TRINITY_DN438_c1_g2_i10.p1|XP_013761416.1;TRINITY_DN438_c1_g1_i9.p1|XP_013761416.1;TRINITY_DN438_c1_g2_i8.p1|XP_013761416.1;TRINITY_DN438_c1_g1_i1.p1|PFX18306.1;TRINITY_DN438_c1_g1_i5.p1|PFX18306.1;TRINITY_DN438_c1_g1_i6.p1|XP_014644900.1;TRINITY_DN438_c1_g1_i8.p1|XP_014644900.1;TRINITY_DN438_c1_g2_i4.p1|XP_002677863.1;TRINITY_DN438_c1_g2_i2.p2|XP_01376141…	TRINITY_DN438_c1_g1_i3.p1|XP_013761416.1;TRINITY_DN438_c1_g2_i10.p1|XP_013761416.1;TRINITY_DN438_c1_g1_i9.p1|XP_013761416.1;TRINITY_DN438_c1_g2_i8.p1|XP_013761416.1;TRINITY_DN438_c1_g1_i1.p1|PFX18306.1;TRINITY_DN438_c1_g1_i5.p1|PFX18306.1;TRINITY_DN438_c1_g1_i6.p1|XP_014644900.1;TRINITY_DN438_c1_g1_i8.p1|XP_014644900.1;TRINITY_DN438_c1_g2_i4.p1|XP_002677863.1	33;33;32;32;26;25;21;20;19;13;11;11;8;8;2;2	33;33;32;32;26;25;21;20;19;13;11;11;8;8;2;2	33;33;32;32;26;25;21;20;19;13;11;11;8;8;2;2	>TRINITY_DN438_c1_g1_i3.p1|XP_013761416.1;>TRINITY_DN438_c1_g2_i10.p1|XP_013761416.1;>TRINITY_DN438_c1_g1_i9.p1|XP_013761416.1;>TRINITY_DN438_c1_g2_i8.p1|XP_013761416.1;>TRINITY_DN438_c1_g1_i1.p1|PFX18306.1;>TRINITY_DN438_c1_g1_i5.p1|PFX18306.1;>TRINITY_DN	16	33	33	33	13.4	13.4	13.4	0	36500000	61259000	66709000	64947000	92673000	139920000	53170000	61928000	106730000	166710000	142560000	213640000	87671000	123010000	46915000	25935000	10239000	49275000	120310000	76710000	106760000	67613000	66429000	101810000	64497000	63207000	114890000	49305000	48660000	111280000	105780000	100770000	147520000	90501000	124050000
	TRINITY_DN135_c1_g1_i1.p13	TRINITY_DN135_c1_g1_i1.p13	2	2	2	>TRINITY_DN135_c1_g1_i1.p13	1	2	2	2	18.1	18.1	18.1	0	31491000	61831000	22802000	43501000	91205000	67042000	39416000	101200000	59743000	86152000	57574000	57075000	25159000	85343000	18086000	24966000	14384000	35053000	46081000	33079000	13257000	28779000	56030000	28811000	38586000	71928000	79668000	39122000	86389000	76800000	77128000	53246000	62786000	21814000	88996000
	TRINITY_DN660_c0_g1_i1.p4|XP_004337212.1;TRINITY_DN6355_c1_g1_i2.p1|XP_004337212.1;TRINITY_DN660_c0_g1_i13.p2|XP_004337212.1	TRINITY_DN660_c0_g1_i1.p4|XP_004337212.1;TRINITY_DN6355_c1_g1_i2.p1|XP_004337212.1;TRINITY_DN660_c0_g1_i13.p2|XP_004337212.1	6;6;6	6;6;6	1;1;1	>TRINITY_DN660_c0_g1_i1.p4|XP_004337212.1;>TRINITY_DN6355_c1_g1_i2.p1|XP_004337212.1;>TRINITY_DN660_c0_g1_i13.p2|XP_004337212.1	3	6	6	1	35.5	35.5	4.4	0	34487000	43298000	19662000	66675000	93438000	47893000	69531000	130560000	31764000	32968000	25745000	27446000	29393000	32058000	33148000	26934000	24433000	18645000	70042000	42342000	38479000	56484000	53824000	53840000	55852000	55183000	46315000	40168000	59786000	33884000	45562000	47866000	56946000	41361000	45623000
	TRINITY_DN291_c1_g2_i3.p1|XP_004348475.1;TRINITY_DN291_c1_g2_i1.p1|XP_004348475.1;TRINITY_DN3310_c0_g1_i6.p2|XP_004335930.1;TRINITY_DN3310_c0_g1_i6.p1|XP_004348475.1;TRINITY_DN3310_c0_g1_i2.p1|XP_004348475.1;TRINITY_DN291_c1_g2_i5.p1|XP_004339009.1;tr|L8H9V2|L8H9V2_ACACA;tr|L8GY31|L8GY31_ACACA;TRINITY_DN291_c1_g2_i2.p1|XP_004339009.1;TRINITY_DN3310_c0_g1_i5.p1|XP_004339009.1;tr|L8HEQ2|L8HEQ2_ACAC…	TRINITY_DN291_c1_g2_i3.p1|XP_004348475.1;TRINITY_DN291_c1_g2_i1.p1|XP_004348475.1	10;10;3;3;3;2;2;2;2;2;1;1;1;1	10;10;3;3;3;2;2;2;2;2;1;1;1;1	1;1;0;0;0;0;0;0;0;0;0;0;0;0	>TRINITY_DN291_c1_g2_i3.p1|XP_004348475.1;>TRINITY_DN291_c1_g2_i1.p1|XP_004348475.1	14	10	10	1	53.6	53.6	8.1	0	416910000	471720000	262190000	182480000	280470000	96668000	321330000	514210000	152850000	77645000	176120000	31932000	264200000	236790000	98625000	154610000	189300000	198400000	121540000	127950000	159590000	268110000	348660000	261720000	251500000	360420000	172740000	348230000	418360000	223470000	178750000	206180000	121650000	310040000	308130000
	TRINITY_DN6056_c0_g1_i7.p1|XP_004351533.1;TRINITY_DN6056_c0_g1_i26.p1|XP_004351533.1	TRINITY_DN6056_c0_g1_i7.p1|XP_004351533.1;TRINITY_DN6056_c0_g1_i26.p1|XP_004351533.1	20;20	20;20	1;1	>TRINITY_DN6056_c0_g1_i7.p1|XP_004351533.1;>TRINITY_DN6056_c0_g1_i26.p1|XP_004351533.1	2	20	20	1	26.4	26.4	0.8	0	228330000	256920000	180690000	238290000	232530000	140080000	123870000	162250000	114940000	462750000	484520000	409880000	159760000	129820000	67210000	421220000	270540000	240140000	142890000	91533000	73358000	162880000	180060000	208300000	222510000	226620000	247660000	180000000	208140000	210860000	305000000	307090000	349230000	197880000	225080000
	TRINITY_DN5745_c0_g1_i11.p5|KYR01299.1;TRINITY_DN5745_c0_g1_i1.p5|KYR01299.1;TRINITY_DN5745_c0_g1_i10.p2|KYR01299.1;TRINITY_DN5745_c0_g1_i12.p7;TRINITY_DN5745_c0_g1_i12.p13|KYR01299.1	TRINITY_DN5745_c0_g1_i11.p5|KYR01299.1;TRINITY_DN5745_c0_g1_i1.p5|KYR01299.1	13;12;6;6;5	11;10;6;4;5	9;8;6;2;5	>TRINITY_DN5745_c0_g1_i11.p5|KYR01299.1;>TRINITY_DN5745_c0_g1_i1.p5|KYR01299.1	5	13	11	9	43.8	40.9	37.6	0	128400000	205370000	148050000	205030000	266270000	212890000	178500000	235090000	135980000	246560000	243300000	227620000	184720000	215190000	102090000	233870000	161800000	198070000	182910000	131840000	101510000	167130000	199060000	197150000	172950000	175170000	230530000	168160000	154280000	161670000	213650000	201530000	211210000	174310000	209210000
	TRINITY_DN1392_c1_g1_i11.p1;TRINITY_DN1392_c1_g1_i13.p1;TRINITY_DN889_c0_g1_i1.p1;TRINITY_DN1392_c1_g1_i10.p1;TRINITY_DN889_c0_g1_i6.p1;TRINITY_DN889_c0_g1_i9.p1|RDD40061.1	TRINITY_DN1392_c1_g1_i11.p1;TRINITY_DN1392_c1_g1_i13.p1;TRINITY_DN889_c0_g1_i1.p1;TRINITY_DN1392_c1_g1_i10.p1;TRINITY_DN889_c0_g1_i6.p1;TRINITY_DN889_c0_g1_i9.p1|RDD40061.1	2;2;2;2;2;2	2;2;2;2;2;2	2;2;2;2;2;2	>TRINITY_DN1392_c1_g1_i11.p1;>TRINITY_DN1392_c1_g1_i13.p1;>TRINITY_DN889_c0_g1_i1.p1;>TRINITY_DN1392_c1_g1_i10.p1;>TRINITY_DN889_c0_g1_i6.p1;>TRINITY_DN889_c0_g1_i9.p1|RDD40061.1	6	2	2	2	11.7	11.7	11.7	0.0018899	0	0	0	0	0	0	0	0	0	0	0	0	3683300	3106000	0	0	0	0	0	0	0	0	0	0	0	0	0	0	0	0	0	0	0	0	3316300
	TRINITY_DN2895_c0_g1_i28.p1|PSC73636.1;TRINITY_DN2895_c0_g1_i13.p2|XP_004335461.1;TRINITY_DN4411_c0_g1_i14.p3|WP_013065781.1;TRINITY_DN2895_c0_g1_i39.p1|WP_013065781.1;TRINITY_DN2895_c0_g1_i11.p1|WP_013065781.1;tr|L8GL50|L8GL50_ACACA;TRINITY_DN2895_c0_g1_i11.p3|XP_004335461.1;TRINITY_DN2895_c0_g1_i39.p3|XP_004335461.1	TRINITY_DN2895_c0_g1_i28.p1|PSC73636.1;TRINITY_DN2895_c0_g1_i13.p2|XP_004335461.1;TRINITY_DN4411_c0_g1_i14.p3|WP_013065781.1;TRINITY_DN2895_c0_g1_i39.p1|WP_013065781.1;TRINITY_DN2895_c0_g1_i11.p1|WP_013065781.1	21;15;11;11;11;9;9;9	21;15;11;11;11;9;9;9	21;15;11;11;11;9;9;9	>TRINITY_DN2895_c0_g1_i28.p1|PSC73636.1;>TRINITY_DN2895_c0_g1_i13.p2|XP_004335461.1;>TRINITY_DN4411_c0_g1_i14.p3|WP_013065781.1;>TRINITY_DN2895_c0_g1_i39.p1|WP_013065781.1;>TRINITY_DN2895_c0_g1_i11.p1|WP_013065781.1	8	21	21	21	49	49	49	0	617550000	522910000	340840000	517580000	771020000	640890000	472760000	603620000	475820000	509830000	457130000	535240000	513620000	537050000	388920000	261260000	264550000	238410000	535120000	370450000	448560000	317880000	300250000	317020000	262310000	298050000	365970000	323620000	380600000	447560000	252340000	255010000	284840000	306060000	409740000
	TRINITY_DN949_c0_g1_i15.p3|XP_004367929.1;TRINITY_DN1728_c1_g1_i13.p3|XP_004367929.1;TRINITY_DN1728_c1_g1_i9.p1|XP_004367929.1;TRINITY_DN949_c0_g1_i10.p3|XP_004367929.1;TRINITY_DN1728_c1_g1_i1.p3|XP_004367929.1;TRINITY_DN949_c0_g1_i12.p2|XP_004367929.1;TRINITY_DN949_c0_g1_i1.p1|XP_004367929.1;TRINITY_DN949_c0_g1_i22.p3|XP_004367929.1;TRINITY_DN949_c0_g1_i22.p6|XP_004367929.1	TRINITY_DN949_c0_g1_i15.p3|XP_004367929.1;TRINITY_DN1728_c1_g1_i13.p3|XP_004367929.1;TRINITY_DN1728_c1_g1_i9.p1|XP_004367929.1;TRINITY_DN949_c0_g1_i10.p3|XP_004367929.1;TRINITY_DN1728_c1_g1_i1.p3|XP_004367929.1;TRINITY_DN949_c0_g1_i12.p2|XP_004367929.1;TRINITY_DN949_c0_g1_i1.p1|XP_004367929.1;TRINITY_DN949_c0_g1_i22.p3|XP_004367929.1	18;18;17;17;17;15;12;12;4	18;18;17;17;17;15;12;12;4	2;2;2;2;2;2;1;1;1	>TRINITY_DN949_c0_g1_i15.p3|XP_004367929.1;>TRINITY_DN1728_c1_g1_i13.p3|XP_004367929.1;>TRINITY_DN1728_c1_g1_i9.p1|XP_004367929.1;>TRINITY_DN949_c0_g1_i10.p3|XP_004367929.1;>TRINITY_DN1728_c1_g1_i1.p3|XP_004367929.1;>TRINITY_DN949_c0_g1_i12.p2|XP_004367929	9	18	18	2	62.5	62.5	9	0	743870000	964730000	464010000	936280000	1110500000	636640000	1053600000	1560800000	647160000	1040000000	950570000	748960000	951770000	883610000	379580000	408130000	332450000	218480000	693590000	479070000	258520000	842580000	848730000	605010000	820420000	1076700000	630690000	1041500000	1384800000	536440000	677950000	662580000	614280000	985890000	1001700000
	TRINITY_DN555_c1_g2_i1.p4|NP_001187496.1;TRINITY_DN555_c1_g2_i2.p3|XP_001641545.1;TRINITY_DN13_c3_g1_i11.p4|XP_003752788.1;TRINITY_DN13_c3_g1_i4.p5|KTG44859.1;TRINITY_DN13_c3_g3_i1.p2|XP_004360406.1;TRINITY_DN13_c3_g3_i4.p2|XP_001641545.1	TRINITY_DN555_c1_g2_i1.p4|NP_001187496.1;TRINITY_DN555_c1_g2_i2.p3|XP_001641545.1;TRINITY_DN13_c3_g1_i11.p4|XP_003752788.1;TRINITY_DN13_c3_g1_i4.p5|KTG44859.1	4;4;3;3;1;1	2;2;1;1;1;1	2;2;1;1;1;1	>TRINITY_DN555_c1_g2_i1.p4|NP_001187496.1;>TRINITY_DN555_c1_g2_i2.p3|XP_001641545.1;>TRINITY_DN13_c3_g1_i11.p4|XP_003752788.1;>TRINITY_DN13_c3_g1_i4.p5|KTG44859.1	6	4	2	2	30.3	19.2	19.2	0	0	0	18101000	0	0	0	0	0	0	0	0	0	0	0	0	0	0	0	0	0	0	0	0	0	0	0	0	0	0	0	0	0	0	0	0
	TRINITY_DN8556_c0_g1_i3.p2;TRINITY_DN8556_c0_g2_i1.p1;TRINITY_DN8556_c0_g1_i1.p1	TRINITY_DN8556_c0_g1_i3.p2;TRINITY_DN8556_c0_g2_i1.p1;TRINITY_DN8556_c0_g1_i1.p1	8;8;8	8;8;8	3;3;3	>TRINITY_DN8556_c0_g1_i3.p2;>TRINITY_DN8556_c0_g2_i1.p1;>TRINITY_DN8556_c0_g1_i1.p1	3	8	8	3	47.9	47.9	28.4	0	251390000	226920000	126100000	305260000	267220000	254660000	214150000	294210000	246260000	214510000	210520000	323620000	179700000	216870000	198610000	177680000	141150000	77164000	241060000	185310000	215750000	178050000	150450000	191340000	282710000	209120000	278380000	202970000	224920000	288200000	195740000	205680000	345630000	170460000	225720000
	TRINITY_DN1401_c0_g1_i17.p1|XP_004337923.1;TRINITY_DN1401_c0_g1_i1.p1|XP_004337923.1	TRINITY_DN1401_c0_g1_i17.p1|XP_004337923.1;TRINITY_DN1401_c0_g1_i1.p1|XP_004337923.1	1;1	1;1	1;1	>TRINITY_DN1401_c0_g1_i17.p1|XP_004337923.1;>TRINITY_DN1401_c0_g1_i1.p1|XP_004337923.1	2	1	1	1	7.6	7.6	7.6	0	0	0	0	0	0	0	0	0	0	0	0	0	0	0	0	0	0	0	0	0	0	0	0	0	0	0	0	0	0	0	0	0	0	0	0
	TRINITY_DN1402_c0_g1_i1.p1|XP_004344863.1	TRINITY_DN1402_c0_g1_i1.p1|XP_004344863.1	7	2	2	>TRINITY_DN1402_c0_g1_i1.p1|XP_004344863.1	1	7	2	2	32.3	7.1	7.1	0	0	0	0	0	0	0	0	0	0	0	0	0	0	0	0	0	0	0	0	0	0	0	0	0	0	0	0	0	0	0	0	0	0	0	0
	TRINITY_DN3055_c0_g4_i1.p1|XP_004333943.1;TRINITY_DN4836_c0_g1_i4.p1|XP_004333943.1;TRINITY_DN4836_c0_g1_i1.p1|XP_004333943.1	TRINITY_DN3055_c0_g4_i1.p1|XP_004333943.1;TRINITY_DN4836_c0_g1_i4.p1|XP_004333943.1	11;8;5	11;8;5	1;1;1	>TRINITY_DN3055_c0_g4_i1.p1|XP_004333943.1;>TRINITY_DN4836_c0_g1_i4.p1|XP_004333943.1	3	11	11	1	24.5	24.5	1.9	0	160980000	156410000	120190000	77344000	111430000	75762000	97957000	141860000	101220000	45288000	58343000	46588000	109420000	137530000	83210000	25808000	18466000	22309000	96486000	101350000	112950000	95391000	94874000	131790000	97977000	82095000	84309000	83336000	95037000	122050000	103680000	101590000	0	97772000	120560000
	TRINITY_DN4519_c0_g1_i1.p1|XP_005530809.1;TRINITY_DN4519_c0_g1_i2.p1|XP_005530809.1;TRINITY_DN4519_c0_g1_i17.p1|RVE56501.1;TRINITY_DN918_c0_g1_i41.p2;TRINITY_DN4519_c0_g1_i28.p3;TRINITY_DN4519_c0_g1_i28.p1|RMC11821.1;TRINITY_DN4519_c0_g1_i29.p1|XP_011448279.1	TRINITY_DN4519_c0_g1_i1.p1|XP_005530809.1;TRINITY_DN4519_c0_g1_i2.p1|XP_005530809.1;TRINITY_DN4519_c0_g1_i17.p1|RVE56501.1	15;15;12;7;6;6;6	15;15;12;7;6;6;6	15;15;12;7;6;6;6	>TRINITY_DN4519_c0_g1_i1.p1|XP_005530809.1;>TRINITY_DN4519_c0_g1_i2.p1|XP_005530809.1;>TRINITY_DN4519_c0_g1_i17.p1|RVE56501.1	7	15	15	15	48.9	48.9	48.9	0	173560000	259960000	142890000	124190000	159360000	144900000	233310000	147240000	110620000	197400000	195600000	212090000	90218000	90835000	104750000	100620000	84265000	0	161690000	79194000	101520000	152030000	205630000	181660000	122490000	119060000	193760000	132990000	134060000	164490000	120260000	144610000	183060000	134290000	163560000
	TRINITY_DN29_c0_g3_i1.p1|WP_109429664.1	TRINITY_DN29_c0_g3_i1.p1|WP_109429664.1	25	25	25	>TRINITY_DN29_c0_g3_i1.p1|WP_109429664.1	1	25	25	25	69.8	69.8	69.8	0	1688500000	1864900000	1338500000	2038500000	2436400000	2114900000	1477600000	2404400000	1811200000	1720900000	1742100000	1862900000	1921900000	1662500000	1440000000	1188500000	966660000	999410000	1688100000	1320000000	1090000000	1458800000	1495200000	1936500000	1703100000	1741700000	2066300000	1531600000	1823100000	2329800000	1245100000	1369500000	1690000000	1650000000	1609600000
	TRINITY_DN8778_c0_g1_i2.p1|XP_009629073.1;TRINITY_DN8778_c0_g2_i3.p1|XP_020244808.1;TRINITY_DN8778_c0_g2_i2.p1|GBG75733.1	TRINITY_DN8778_c0_g1_i2.p1|XP_009629073.1;TRINITY_DN8778_c0_g2_i3.p1|XP_020244808.1	10;8;3	10;8;3	10;8;3	>TRINITY_DN8778_c0_g1_i2.p1|XP_009629073.1;>TRINITY_DN8778_c0_g2_i3.p1|XP_020244808.1	3	10	10	10	70.7	70.7	70.7	0	81620000	67476000	87255000	107890000	143140000	83155000	51690000	51197000	39432000	32910000	32491000	24199000	96631000	81630000	25977000	30940000	36895000	16029000	68693000	41189000	23335000	76426000	75768000	92871000	55663000	58713000	69976000	66805000	57099000	72613000	63368000	62341000	49955000	90155000	71624000
	TRINITY_DN1405_c1_g1_i8.p1;TRINITY_DN540_c0_g1_i11.p1;TRINITY_DN540_c0_g1_i6.p1;TRINITY_DN1405_c1_g1_i7.p1;TRINITY_DN1405_c1_g1_i2.p1;TRINITY_DN540_c0_g1_i7.p3;TRINITY_DN1405_c1_g1_i1.p2;TRINITY_DN1405_c1_g1_i9.p1;TRINITY_DN1405_c1_g1_i3.p1;TRINITY_DN1405_c1_g1_i5.p1;TRINITY_DN540_c0_g1_i13.p1;TRINITY_DN1405_c1_g1_i1.p1;TRINITY_DN540_c0_g1_i1.p2	TRINITY_DN1405_c1_g1_i8.p1;TRINITY_DN540_c0_g1_i11.p1;TRINITY_DN540_c0_g1_i6.p1;TRINITY_DN1405_c1_g1_i7.p1;TRINITY_DN1405_c1_g1_i2.p1;TRINITY_DN540_c0_g1_i7.p3;TRINITY_DN1405_c1_g1_i1.p2;TRINITY_DN1405_c1_g1_i9.p1;TRINITY_DN1405_c1_g1_i3.p1	3;3;3;3;2;2;2;2;2;1;1;1;1	3;3;3;3;2;2;2;2;2;1;1;1;1	3;3;3;3;2;2;2;2;2;1;1;1;1	>TRINITY_DN1405_c1_g1_i8.p1;>TRINITY_DN540_c0_g1_i11.p1;>TRINITY_DN540_c0_g1_i6.p1;>TRINITY_DN1405_c1_g1_i7.p1;>TRINITY_DN1405_c1_g1_i2.p1;>TRINITY_DN540_c0_g1_i7.p3;>TRINITY_DN1405_c1_g1_i1.p2;>TRINITY_DN1405_c1_g1_i9.p1;>TRINITY_DN1405_c1_g1_i3.p1	13	3	3	3	12.8	12.8	12.8	0	0	0	0	0	0	0	0	0	0	0	0	0	0	0	0	0	0	0	0	0	0	0	0	0	0	0	0	0	0	0	0	0	0	0	0
	TRINITY_DN4164_c1_g2_i10.p11|XP_004340136.1;TRINITY_DN4164_c1_g1_i1.p3|XP_004340136.1	TRINITY_DN4164_c1_g2_i10.p11|XP_004340136.1;TRINITY_DN4164_c1_g1_i1.p3|XP_004340136.1	11;9	11;9	2;2	>TRINITY_DN4164_c1_g2_i10.p11|XP_004340136.1;>TRINITY_DN4164_c1_g1_i1.p3|XP_004340136.1	2	11	11	2	81.8	81.8	15.9	0	2651200000	2537900000	1607600000	2970200000	2920800000	2249500000	2091100000	3602600000	1645900000	2963500000	3044100000	2576600000	2258900000	2169800000	853520000	2045200000	2115600000	1577200000	1910500000	1454500000	1460000000	2847500000	2074500000	1976100000	2580000000	2281800000	1754500000	4039100000	2640000000	3056300000	1765600000	2974600000	1968800000	1909500000	2669600000
	TRINITY_DN1408_c0_g4_i1.p2|XP_004349632.1;TRINITY_DN28277_c0_g1_i3.p3|XP_004349632.1	TRINITY_DN1408_c0_g4_i1.p2|XP_004349632.1;TRINITY_DN28277_c0_g1_i3.p3|XP_004349632.1	12;7	1;1	1;1	>TRINITY_DN1408_c0_g4_i1.p2|XP_004349632.1;>TRINITY_DN28277_c0_g1_i3.p3|XP_004349632.1	2	12	1	1	57	3.6	3.6	0.0048373	143370000	107000000	0	198160000	138390000	49335000	55401000	0	16554000	292390000	242830000	200330000	64085000	44738000	0	437910000	378020000	243270000	31407000	0	0	0	0	0	0	0	0	0	0	0	0	0	0	0	0
	TRINITY_DN3440_c0_g2_i1.p1|RMD86471.1;TRINITY_DN3440_c0_g1_i7.p1|WP_074306353.1;TRINITY_DN3440_c0_g2_i5.p1|RMD86471.1;TRINITY_DN3440_c0_g1_i12.p3|WP_074306353.1;TRINITY_DN3440_c0_g2_i6.p1|WP_074306353.1;TRINITY_DN3440_c0_g1_i3.p1|SFV17240.1;TRINITY_DN3440_c0_g1_i8.p3|PYR78747.1;TRINITY_DN3440_c0_g2_i8.p3|PYQ10554.1;TRINITY_DN3440_c0_g1_i12.p2|WP_074306353.1;TRINITY_DN3440_c0_g2_i2.p2|WP_074306353…	TRINITY_DN3440_c0_g2_i1.p1|RMD86471.1;TRINITY_DN3440_c0_g1_i7.p1|WP_074306353.1;TRINITY_DN3440_c0_g2_i5.p1|RMD86471.1;TRINITY_DN3440_c0_g1_i12.p3|WP_074306353.1	12;10;10;8;3;3;2;2;2;2;1	12;10;10;8;3;3;2;2;2;2;1	12;10;10;8;3;3;2;2;2;2;1	>TRINITY_DN3440_c0_g2_i1.p1|RMD86471.1;>TRINITY_DN3440_c0_g1_i7.p1|WP_074306353.1;>TRINITY_DN3440_c0_g2_i5.p1|RMD86471.1;>TRINITY_DN3440_c0_g1_i12.p3|WP_074306353.1	11	12	12	12	14.3	14.3	14.3	0	56275000	52562000	26131000	0	0	0	59421000	98158000	30138000	37500000	47151000	32708000	38632000	48547000	6569600	52028000	56351000	45379000	33868000	25240000	19850000	48236000	48861000	49120000	0	0	0	53466000	45905000	37251000	49534000	63252000	55005000	54470000	76033000
	TRINITY_DN6547_c1_g1_i1.p1|XP_004358250.1;TRINITY_DN2274_c1_g1_i2.p1|XP_004358250.1;TRINITY_DN2274_c1_g1_i1.p1|XP_004358250.1	TRINITY_DN6547_c1_g1_i1.p1|XP_004358250.1;TRINITY_DN2274_c1_g1_i2.p1|XP_004358250.1	11;11;5	11;11;5	1;1;0	>TRINITY_DN6547_c1_g1_i1.p1|XP_004358250.1;>TRINITY_DN2274_c1_g1_i2.p1|XP_004358250.1	3	11	11	1	19.2	19.2	1.7	0	174310000	171330000	157700000	101970000	120300000	98158000	138090000	158930000	184900000	162750000	152540000	218700000	138410000	176510000	193510000	60906000	26011000	133230000	198700000	197900000	190790000	131290000	117720000	232170000	154280000	146710000	188350000	141320000	128850000	229630000	128120000	141540000	176530000	124200000	172170000
	TRINITY_DN2476_c0_g1_i1.p1;TRINITY_DN2476_c0_g2_i3.p1	TRINITY_DN2476_c0_g1_i1.p1;TRINITY_DN2476_c0_g2_i3.p1	4;3	3;3	3;3	>TRINITY_DN2476_c0_g1_i1.p1;>TRINITY_DN2476_c0_g2_i3.p1	2	4	3	3	30.6	20.4	20.4	0	0	0	0	3896300	4672300	0	0	3272600	2351600	9552900	8789200	0	3461200	3481700	0	10646000	2035700	2959100	3128200	3998600	0	0	0	0	0	0	0	0	0	0	8029700	7957200	0	0	0
	TRINITY_DN962_c1_g2_i1.p4|XP_004337140.1;TRINITY_DN6862_c0_g2_i3.p2|XP_004337140.1;TRINITY_DN6504_c1_g1_i1.p3|XP_004337140.1;TRINITY_DN6862_c0_g2_i2.p2|XP_004337140.1;tr|L8GZE2|L8GZE2_ACACA	TRINITY_DN962_c1_g2_i1.p4|XP_004337140.1;TRINITY_DN6862_c0_g2_i3.p2|XP_004337140.1;TRINITY_DN6504_c1_g1_i1.p3|XP_004337140.1	9;5;5;3;1	9;5;5;3;1	9;5;5;3;1	>TRINITY_DN962_c1_g2_i1.p4|XP_004337140.1;>TRINITY_DN6862_c0_g2_i3.p2|XP_004337140.1;>TRINITY_DN6504_c1_g1_i1.p3|XP_004337140.1	5	9	9	9	34	34	34	0	94549000	130490000	71272000	227240000	148280000	87209000	134630000	170280000	85969000	162980000	146990000	73514000	141400000	231730000	91361000	46476000	38645000	15379000	37372000	123880000	159430000	78395000	96459000	115240000	180990000	71581000	76302000	107590000	140090000	110420000	120500000	142380000	66138000	106000000	179080000
	TRINITY_DN5497_c1_g1_i3.p1|XP_004354033.1;TRINITY_DN273_c0_g3_i1.p1|XP_004354033.1;TRINITY_DN5497_c1_g1_i2.p1|XP_004354033.1;TRINITY_DN5497_c1_g1_i5.p2|XP_004354033.1;TRINITY_DN5497_c1_g1_i5.p1|XP_004354033.1;TRINITY_DN5497_c1_g1_i4.p1|XP_004354033.1;TRINITY_DN5497_c1_g1_i1.p1|XP_004354033.1	TRINITY_DN5497_c1_g1_i3.p1|XP_004354033.1;TRINITY_DN273_c0_g3_i1.p1|XP_004354033.1;TRINITY_DN5497_c1_g1_i2.p1|XP_004354033.1	18;17;14;8;7;7;3	18;17;14;8;7;7;3	3;3;3;0;0;0;0	>TRINITY_DN5497_c1_g1_i3.p1|XP_004354033.1;>TRINITY_DN273_c0_g3_i1.p1|XP_004354033.1;>TRINITY_DN5497_c1_g1_i2.p1|XP_004354033.1	7	18	18	3	28.8	28.8	5.5	0	33048000	35515000	44794000	50702000	35431000	33597000	20355000	35876000	35250000	10214000	21892000	27187000	49035000	43644000	55166000	13225000	0	6360700	61497000	54143000	58699000	52553000	57981000	62565000	50733000	37186000	49968000	27199000	34791000	49150000	0	45197000	51338000	37334000	32850000
	TRINITY_DN34130_c0_g1_i2.p2;TRINITY_DN34130_c0_g1_i1.p2	TRINITY_DN34130_c0_g1_i2.p2;TRINITY_DN34130_c0_g1_i1.p2	9;9	7;7	2;2	>TRINITY_DN34130_c0_g1_i2.p2;>TRINITY_DN34130_c0_g1_i1.p2	2	9	7	2	59.1	50.3	18.8	0	276250000	288650000	229430000	302930000	444320000	342910000	238470000	288670000	292020000	353010000	291130000	305690000	324960000	280970000	245950000	247090000	151640000	312950000	406210000	326200000	322900000	260640000	247690000	282320000	285010000	345810000	398910000	196820000	208580000	359430000	328710000	265700000	347290000	294910000	288570000
	TRINITY_DN9192_c0_g1_i10.p1|XP_004340224.1;TRINITY_DN2955_c1_g2_i1.p1|XP_004340224.1;TRINITY_DN9192_c0_g1_i1.p1|XP_004340224.1;TRINITY_DN2955_c1_g2_i10.p1|XP_004340224.1;TRINITY_DN9192_c0_g1_i17.p1|XP_004340224.1;TRINITY_DN2955_c1_g2_i3.p1|XP_004340224.1;TRINITY_DN9192_c0_g1_i6.p1|XP_004340224.1;TRINITY_DN2955_c1_g2_i18.p1|XP_004340224.1;TRINITY_DN9192_c0_g1_i11.p1|XP_004340224.1;TRINITY_DN9192_c…	TRINITY_DN9192_c0_g1_i10.p1|XP_004340224.1;TRINITY_DN2955_c1_g2_i1.p1|XP_004340224.1;TRINITY_DN9192_c0_g1_i1.p1|XP_004340224.1;TRINITY_DN2955_c1_g2_i10.p1|XP_004340224.1;TRINITY_DN9192_c0_g1_i17.p1|XP_004340224.1;TRINITY_DN2955_c1_g2_i3.p1|XP_004340224.1;TRINITY_DN9192_c0_g1_i6.p1|XP_004340224.1;TRINITY_DN2955_c1_g2_i18.p1|XP_004340224.1;TRINITY_DN9192_c0_g1_i11.p1|XP_004340224.1;TRINITY_DN9192_c…	13;13;13;13;12;11;11;11;10;7;5;3	13;13;13;13;12;11;11;11;10;7;5;3	13;13;13;13;12;11;11;11;10;7;5;3	>TRINITY_DN9192_c0_g1_i10.p1|XP_004340224.1;>TRINITY_DN2955_c1_g2_i1.p1|XP_004340224.1;>TRINITY_DN9192_c0_g1_i1.p1|XP_004340224.1;>TRINITY_DN2955_c1_g2_i10.p1|XP_004340224.1;>TRINITY_DN9192_c0_g1_i17.p1|XP_004340224.1;>TRINITY_DN2955_c1_g2_i3.p1|XP_0043402	12	13	13	13	31.4	31.4	31.4	0	177590000	202920000	115980000	206730000	290000000	150900000	128180000	237980000	100680000	255980000	194880000	319430000	132260000	138110000	51695000	276290000	183020000	297190000	63810000	65641000	58303000	75840000	87196000	104870000	91544000	95057000	141240000	63301000	121080000	86831000	139400000	115440000	204250000	106080000	135020000
	TRINITY_DN12256_c0_g2_i1.p2|XP_004337758.1;TRINITY_DN12256_c0_g2_i2.p2|XP_004337758.1;TRINITY_DN12256_c0_g2_i3.p2|XP_004337758.1;TRINITY_DN12256_c0_g1_i5.p1|XP_004337758.1;TRINITY_DN12256_c0_g1_i9.p3|XP_004337758.1;TRINITY_DN12256_c0_g2_i4.p1|XP_004337758.1;TRINITY_DN12256_c0_g2_i5.p2|XP_004337758.1;TRINITY_DN12256_c0_g1_i3.p3|XP_004337758.1;TRINITY_DN12256_c0_g1_i6.p5|XP_004337758.1	TRINITY_DN12256_c0_g2_i1.p2|XP_004337758.1;TRINITY_DN12256_c0_g2_i2.p2|XP_004337758.1;TRINITY_DN12256_c0_g2_i3.p2|XP_004337758.1	40;32;32;15;9;9;7;6;4	2;2;2;0;0;2;0;0;0	2;2;2;0;0;2;0;0;0	>TRINITY_DN12256_c0_g2_i1.p2|XP_004337758.1;>TRINITY_DN12256_c0_g2_i2.p2|XP_004337758.1;>TRINITY_DN12256_c0_g2_i3.p2|XP_004337758.1	9	40	2	2	53.2	3	3	0	0	30939000	17686000	26819000	45837000	58520000	1651000	1002500	3168300	30801000	24556000	37507000	33354000	39040000	38526000	11545000	3538000	37165000	21010000	38080000	28523000	0	29355000	0	18098000	39489000	66870000	0	0	0	46750000	41743000	72051000	45552000	36199000
	TRINITY_DN3367_c0_g2_i5.p1|XP_004338721.1;TRINITY_DN3367_c0_g1_i1.p1|XP_004338721.1;TRINITY_DN3367_c0_g2_i9.p1|XP_004338721.1;TRINITY_DN3367_c0_g2_i1.p1|XP_004338721.1;TRINITY_DN3367_c0_g1_i12.p1|XP_004338721.1;TRINITY_DN3367_c0_g1_i16.p3|XP_004338721.1;TRINITY_DN3367_c0_g2_i12.p1|XP_004338721.1;TRINITY_DN3367_c0_g1_i18.p2|XP_004338721.1;tr|L8GVT4|L8GVT4_ACACA;TRINITY_DN3367_c0_g1_i8.p2|XP_004338…	TRINITY_DN3367_c0_g2_i5.p1|XP_004338721.1;TRINITY_DN3367_c0_g1_i1.p1|XP_004338721.1;TRINITY_DN3367_c0_g2_i9.p1|XP_004338721.1;TRINITY_DN3367_c0_g2_i1.p1|XP_004338721.1;TRINITY_DN3367_c0_g1_i12.p1|XP_004338721.1;TRINITY_DN3367_c0_g1_i16.p3|XP_004338721.1;TRINITY_DN3367_c0_g2_i12.p1|XP_004338721.1	8;8;7;7;7;6;6;2;2;2;1;1;1;1;1;1;1;1	8;8;7;7;7;6;6;2;2;2;1;1;1;1;1;1;1;1	8;8;7;7;7;6;6;2;2;2;1;1;1;1;1;1;1;1	>TRINITY_DN3367_c0_g2_i5.p1|XP_004338721.1;>TRINITY_DN3367_c0_g1_i1.p1|XP_004338721.1;>TRINITY_DN3367_c0_g2_i9.p1|XP_004338721.1;>TRINITY_DN3367_c0_g2_i1.p1|XP_004338721.1;>TRINITY_DN3367_c0_g1_i12.p1|XP_004338721.1;>TRINITY_DN3367_c0_g1_i16.p3|XP_00433872	18	8	8	8	20.5	20.5	20.5	0	6000600	8924300	24181000	0	5738400	11619000	0	0	0	30682000	34021000	15899000	0	0	0	12850000	4056200	0	6965700	0	2663300	0	0	0	0	0	0	0	0	0	25983000	30567000	0	0	0
	TRINITY_DN4032_c0_g2_i1.p1|XP_004341710.1;TRINITY_DN1416_c0_g1_i13.p1|XP_004341710.1;TRINITY_DN4032_c0_g2_i2.p1|XP_004341710.1;TRINITY_DN1416_c0_g1_i8.p1|XP_004341710.1	TRINITY_DN4032_c0_g2_i1.p1|XP_004341710.1;TRINITY_DN1416_c0_g1_i13.p1|XP_004341710.1;TRINITY_DN4032_c0_g2_i2.p1|XP_004341710.1;TRINITY_DN1416_c0_g1_i8.p1|XP_004341710.1	12;12;9;9	5;5;2;2	5;5;2;2	>TRINITY_DN4032_c0_g2_i1.p1|XP_004341710.1;>TRINITY_DN1416_c0_g1_i13.p1|XP_004341710.1;>TRINITY_DN4032_c0_g2_i2.p1|XP_004341710.1;>TRINITY_DN1416_c0_g1_i8.p1|XP_004341710.1	4	12	5	5	13.8	6.2	6.2	0	0	0	2669800	0	0	0	0	2383900	0	0	0	0	0	0	2336500	0	0	0	0	2547400	2408000	0	0	0	0	0	0	0	0	0	0	0	0	0	0
	TRINITY_DN146_c0_g3_i1.p4;TRINITY_DN740_c0_g2_i1.p1;TRINITY_DN2462_c2_g1_i10.p1	TRINITY_DN146_c0_g3_i1.p4;TRINITY_DN740_c0_g2_i1.p1;TRINITY_DN2462_c2_g1_i10.p1	3;2;2	2;1;2	2;1;2	>TRINITY_DN146_c0_g3_i1.p4;>TRINITY_DN740_c0_g2_i1.p1;>TRINITY_DN2462_c2_g1_i10.p1	3	3	2	2	20.7	11	11	0	18373000	16014000	12026000	9671700	6503300	5808100	14694000	17139000	16399000	8696800	14562000	7494100	19467000	19148000	11900000	5791100	5286800	3621600	22226000	19674000	13917000	12067000	38165000	42038000	0	0	0	42728000	35267000	51898000	0	33855000	0	48219000	48989000
	TRINITY_DN635_c0_g3_i1.p2|XP_004347183.1;TRINITY_DN634_c1_g1_i2.p3|XP_004347183.1;TRINITY_DN634_c1_g1_i1.p1|XP_004347182.1;TRINITY_DN8131_c0_g1_i1.p1|AFD36239.1;TRINITY_DN8131_c0_g1_i2.p3|XP_004347183.1	TRINITY_DN635_c0_g3_i1.p2|XP_004347183.1;TRINITY_DN634_c1_g1_i2.p3|XP_004347183.1;TRINITY_DN634_c1_g1_i1.p1|XP_004347182.1	14;9;9;4;3	9;8;8;2;2	9;8;8;2;2	>TRINITY_DN635_c0_g3_i1.p2|XP_004347183.1;>TRINITY_DN634_c1_g1_i2.p3|XP_004347183.1;>TRINITY_DN634_c1_g1_i1.p1|XP_004347182.1	5	14	9	9	31.9	22.6	22.6	0	48422000	49354000	42842000	40209000	67052000	49244000	76677000	122240000	67179000	85441000	100110000	71297000	72402000	74818000	62265000	112700000	52418000	125370000	33980000	29951000	37493000	114980000	116410000	133780000	54062000	74858000	88196000	87702000	69417000	120760000	118970000	111240000	122090000	62322000	83412000
	TRINITY_DN338_c14_g1_i2.p1|XP_004333290.1	TRINITY_DN338_c14_g1_i2.p1|XP_004333290.1	4	1	1	>TRINITY_DN338_c14_g1_i2.p1|XP_004333290.1	1	4	1	1	50	8.8	8.8	0	0	0	0	0	0	0	0	0	0	0	0	0	0	0	0	0	0	0	0	0	0	0	0	0	0	0	0	0	0	0	0	0	0	0	0
	TRINITY_DN175_c1_g1_i10.p4|XP_013757029.1	TRINITY_DN175_c1_g1_i10.p4|XP_013757029.1	1	1	1	>TRINITY_DN175_c1_g1_i10.p4|XP_013757029.1	1	1	1	1	10.5	10.5	10.5	0	83942000	69732000	73560000	37080000	84147000	77275000	61176000	75411000	84735000	48387000	34953000	52475000	92857000	88652000	81766000	20857000	11060000	11627000	74502000	58888000	55843000	92737000	68501000	104790000	31818000	70599000	84429000	65567000	58755000	103320000	44929000	33416000	58899000	87050000	88971000
	TRINITY_DN3382_c0_g2_i14.p1|XP_004335501.1;TRINITY_DN3382_c0_g2_i10.p1|XP_004335501.1;TRINITY_DN3382_c0_g2_i7.p1|XP_004335501.1;TRINITY_DN3382_c0_g2_i12.p1|XP_004335501.1;TRINITY_DN3382_c0_g2_i9.p1|XP_004335501.1	TRINITY_DN3382_c0_g2_i14.p1|XP_004335501.1;TRINITY_DN3382_c0_g2_i10.p1|XP_004335501.1;TRINITY_DN3382_c0_g2_i7.p1|XP_004335501.1;TRINITY_DN3382_c0_g2_i12.p1|XP_004335501.1;TRINITY_DN3382_c0_g2_i9.p1|XP_004335501.1	11;11;10;10;10	1;1;1;1;1	1;1;1;1;1	>TRINITY_DN3382_c0_g2_i14.p1|XP_004335501.1;>TRINITY_DN3382_c0_g2_i10.p1|XP_004335501.1;>TRINITY_DN3382_c0_g2_i7.p1|XP_004335501.1;>TRINITY_DN3382_c0_g2_i12.p1|XP_004335501.1;>TRINITY_DN3382_c0_g2_i9.p1|XP_004335501.1	5	11	1	1	33.6	7.1	7.1	0.0028336	0	0	0	0	0	0	0	0	0	0	0	0	0	0	0	0	0	0	0	0	0	0	0	0	0	0	0	0	0	0	0	0	0	0	0
	TRINITY_DN1502_c0_g1_i2.p1|XP_012757539.1;TRINITY_DN870_c2_g1_i1.p1|XP_004333048.1;TRINITY_DN870_c2_g1_i6.p1|XP_004333048.1;TRINITY_DN1502_c0_g1_i3.p1|XP_012757539.1;TRINITY_DN870_c2_g1_i5.p1|XP_004333048.1;TRINITY_DN870_c2_g1_i10.p1|XP_012757539.1;TRINITY_DN870_c2_g1_i9.p1;TRINITY_DN870_c2_g1_i4.p1;TRINITY_DN1502_c0_g1_i1.p1|XP_012757539.1;TRINITY_DN870_c2_g1_i8.p2;TRINITY_DN870_c2_g1_i3.p2|XP_0…	TRINITY_DN1502_c0_g1_i2.p1|XP_012757539.1;TRINITY_DN870_c2_g1_i1.p1|XP_004333048.1;TRINITY_DN870_c2_g1_i6.p1|XP_004333048.1;TRINITY_DN1502_c0_g1_i3.p1|XP_012757539.1;TRINITY_DN870_c2_g1_i5.p1|XP_004333048.1;TRINITY_DN870_c2_g1_i10.p1|XP_012757539.1;TRINITY_DN870_c2_g1_i9.p1;TRINITY_DN870_c2_g1_i4.p1;TRINITY_DN1502_c0_g1_i1.p1|XP_012757539.1	11;11;11;11;11;10;9;8;7;2;1	11;11;11;11;11;10;9;8;7;2;1	11;11;11;11;11;10;9;8;7;2;1	>TRINITY_DN1502_c0_g1_i2.p1|XP_012757539.1;>TRINITY_DN870_c2_g1_i1.p1|XP_004333048.1;>TRINITY_DN870_c2_g1_i6.p1|XP_004333048.1;>TRINITY_DN1502_c0_g1_i3.p1|XP_012757539.1;>TRINITY_DN870_c2_g1_i5.p1|XP_004333048.1;>TRINITY_DN870_c2_g1_i10.p1|XP_012757539.1;>	11	11	11	11	25.3	25.3	25.3	0	5199600	4426400	5911100	4559900	8871800	9361500	7213800	6215800	9892300	21963000	8602500	5118800	8469000	4972300	9475800	26551000	17717000	23548000	11604000	10760000	9114200	0	0	0	0	0	0	9395800	0	14737000	12867000	8611900	0	9220400	0
	TRINITY_DN14343_c0_g1_i1.p1|XP_004339882.1;TRINITY_DN3406_c0_g3_i1.p1|XP_004339882.1;TRINITY_DN3090_c0_g3_i1.p2|XP_004339882.1	TRINITY_DN14343_c0_g1_i1.p1|XP_004339882.1;TRINITY_DN3406_c0_g3_i1.p1|XP_004339882.1;TRINITY_DN3090_c0_g3_i1.p2|XP_004339882.1	28;17;14	28;17;14	4;4;3	>TRINITY_DN14343_c0_g1_i1.p1|XP_004339882.1;>TRINITY_DN3406_c0_g3_i1.p1|XP_004339882.1;>TRINITY_DN3090_c0_g3_i1.p2|XP_004339882.1	3	28	28	4	78.9	78.9	8	0	714770000	837730000	428240000	436860000	633550000	637400000	719100000	853730000	434350000	877750000	628850000	514960000	574630000	569410000	414800000	375580000	273900000	287370000	498230000	1079900000	488710000	751260000	741440000	847890000	660790000	640480000	689650000	797820000	770620000	708750000	652820000	664900000	648960000	663110000	735050000
	TRINITY_DN3390_c2_g1_i11.p4|XP_004337183.1;TRINITY_DN3390_c2_g1_i10.p5|XP_004337183.1;TRINITY_DN3390_c2_g1_i8.p3|XP_004337183.1	TRINITY_DN3390_c2_g1_i11.p4|XP_004337183.1;TRINITY_DN3390_c2_g1_i10.p5|XP_004337183.1;TRINITY_DN3390_c2_g1_i8.p3|XP_004337183.1	5;5;5	5;5;5	1;1;1	>TRINITY_DN3390_c2_g1_i11.p4|XP_004337183.1;>TRINITY_DN3390_c2_g1_i10.p5|XP_004337183.1;>TRINITY_DN3390_c2_g1_i8.p3|XP_004337183.1	3	5	5	1	28.5	28.5	5.6	0	0	0	0	0	0	0	0	0	0	0	0	0	0	0	0	0	0	0	0	0	0	0	0	0	0	0	0	0	0	0	0	0	0	0	0
	TRINITY_DN1425_c0_g2_i1.p1	TRINITY_DN1425_c0_g2_i1.p1	2	2	2	>TRINITY_DN1425_c0_g2_i1.p1	1	2	2	2	19.6	19.6	19.6	0	0	0	0	0	0	0	0	0	0	0	0	0	0	0	0	0	0	0	0	0	0	0	0	0	0	0	0	0	0	0	0	0	0	0	0
	TRINITY_DN1459_c1_g1_i14.p5|XP_004341003.1;TRINITY_DN1459_c1_g1_i24.p2|XP_004341003.1;TRINITY_DN1459_c1_g1_i19.p6|XP_004341003.1;TRINITY_DN1459_c1_g1_i12.p3|XP_004341003.1;TRINITY_DN3190_c0_g1_i25.p14;tr|L8H091|L8H091_ACACA;TRINITY_DN3190_c0_g1_i25.p10|XP_004341003.1	TRINITY_DN1459_c1_g1_i14.p5|XP_004341003.1;TRINITY_DN1459_c1_g1_i24.p2|XP_004341003.1;TRINITY_DN1459_c1_g1_i19.p6|XP_004341003.1;TRINITY_DN1459_c1_g1_i12.p3|XP_004341003.1;TRINITY_DN3190_c0_g1_i25.p14	8;7;6;5;4;3;1	8;7;6;5;4;3;1	8;7;6;5;4;3;1	>TRINITY_DN1459_c1_g1_i14.p5|XP_004341003.1;>TRINITY_DN1459_c1_g1_i24.p2|XP_004341003.1;>TRINITY_DN1459_c1_g1_i19.p6|XP_004341003.1;>TRINITY_DN1459_c1_g1_i12.p3|XP_004341003.1;>TRINITY_DN3190_c0_g1_i25.p14	7	8	8	8	24.6	24.6	24.6	0	30193000	24858000	120270000	14074000	0	18067000	55150000	70764000	49709000	83895000	61095000	66700000	45721000	55212000	53578000	42465000	37290000	23322000	41624000	59972000	68835000	64518000	50178000	109860000	0	0	0	48579000	49811000	57601000	65076000	53807000	71329000	45399000	60918000
	TRINITY_DN1946_c0_g1_i3.p2|XP_004342350.1;TRINITY_DN3104_c0_g1_i6.p1|XP_004342350.1;TRINITY_DN3104_c0_g1_i4.p1|XP_004342350.1	TRINITY_DN1946_c0_g1_i3.p2|XP_004342350.1;TRINITY_DN3104_c0_g1_i6.p1|XP_004342350.1;TRINITY_DN3104_c0_g1_i4.p1|XP_004342350.1	15;12;12	15;12;12	2;2;2	>TRINITY_DN1946_c0_g1_i3.p2|XP_004342350.1;>TRINITY_DN3104_c0_g1_i6.p1|XP_004342350.1;>TRINITY_DN3104_c0_g1_i4.p1|XP_004342350.1	3	15	15	2	49.1	49.1	13.4	0	85191000	120790000	62414000	37355000	20664000	28065000	76877000	129980000	66392000	35667000	46682000	34367000	65844000	63523000	24338000	0	5884500	0	81035000	51466000	37900000	147860000	218960000	170500000	156290000	208870000	0	152340000	138250000	114450000	121700000	153210000	160100000	160760000	144480000
	TRINITY_DN143_c0_g1_i10.p1|XP_004340467.1;TRINITY_DN143_c0_g1_i12.p1|XP_004340467.1;TRINITY_DN143_c0_g1_i13.p1|XP_004340467.1;TRINITY_DN2889_c0_g2_i12.p1|XP_004340467.1;TRINITY_DN2889_c0_g2_i1.p1|XP_004340467.1;TRINITY_DN143_c0_g1_i3.p2|XP_004340467.1;TRINITY_DN143_c0_g1_i14.p2|XP_004340467.1;tr|L8GGY1|L8GGY1_ACACA;TRINITY_DN143_c0_g1_i1.p2|XP_004340467.1	TRINITY_DN143_c0_g1_i10.p1|XP_004340467.1;TRINITY_DN143_c0_g1_i12.p1|XP_004340467.1;TRINITY_DN143_c0_g1_i13.p1|XP_004340467.1;TRINITY_DN2889_c0_g2_i12.p1|XP_004340467.1;TRINITY_DN2889_c0_g2_i1.p1|XP_004340467.1	13;13;11;11;9;4;4;2;2	10;10;8;8;6;3;3;2;1	7;7;7;5;5;0;0;0;0	>TRINITY_DN143_c0_g1_i10.p1|XP_004340467.1;>TRINITY_DN143_c0_g1_i12.p1|XP_004340467.1;>TRINITY_DN143_c0_g1_i13.p1|XP_004340467.1;>TRINITY_DN2889_c0_g2_i12.p1|XP_004340467.1;>TRINITY_DN2889_c0_g2_i1.p1|XP_004340467.1	9	13	10	7	17.9	10	6.7	0	86926000	85290000	66175000	4319000	0	5088800	62428000	103860000	0	0	0	0	105660000	110930000	15412000	0	0	0	0	0	0	0	0	0	0	0	0	0	0	0	0	0	0	0	0
	TRINITY_DN844_c0_g1_i11.p1|XP_004352496.1;TRINITY_DN844_c0_g1_i1.p1|XP_004352496.1;TRINITY_DN5027_c0_g1_i9.p2|XP_004352496.1;TRINITY_DN5027_c0_g1_i14.p2|XP_004352496.1;TRINITY_DN5027_c0_g1_i8.p1|XP_004352496.1;TRINITY_DN5027_c0_g1_i4.p3|XP_004352496.1;TRINITY_DN2753_c1_g1_i1.p1|XP_004338804.1;tr|L8GXH8|L8GXH8_ACACA;TRINITY_DN2753_c1_g1_i4.p1|XP_004338804.1;TRINITY_DN2753_c1_g1_i5.p1|XP_004338804.1	TRINITY_DN844_c0_g1_i11.p1|XP_004352496.1;TRINITY_DN844_c0_g1_i1.p1|XP_004352496.1;TRINITY_DN5027_c0_g1_i9.p2|XP_004352496.1;TRINITY_DN5027_c0_g1_i14.p2|XP_004352496.1	4;4;2;2;1;1;1;1;1;1	4;4;2;2;1;1;1;1;1;1	1;1;0;0;0;0;1;1;1;1	>TRINITY_DN844_c0_g1_i11.p1|XP_004352496.1;>TRINITY_DN844_c0_g1_i1.p1|XP_004352496.1;>TRINITY_DN5027_c0_g1_i9.p2|XP_004352496.1;>TRINITY_DN5027_c0_g1_i14.p2|XP_004352496.1	10	4	4	1	3.7	3.7	1.5	0	0	0	0	0	0	0	0	0	0	0	0	0	68423000	70479000	20322000	177700000	138100000	233280000	60297000	26159000	19129000	0	0	0	0	0	0	0	0	0	0	0	0	0	0
	TRINITY_DN2951_c0_g1_i10.p2|WP_007194925.1;TRINITY_DN2951_c0_g1_i5.p1|PZO93740.1;TRINITY_DN2951_c0_g1_i5.p3	TRINITY_DN2951_c0_g1_i10.p2|WP_007194925.1;TRINITY_DN2951_c0_g1_i5.p1|PZO93740.1	4;2;1	4;2;1	4;2;1	>TRINITY_DN2951_c0_g1_i10.p2|WP_007194925.1;>TRINITY_DN2951_c0_g1_i5.p1|PZO93740.1	3	4	4	4	29.3	29.3	29.3	0	278560000	264330000	126750000	269740000	371870000	225130000	282140000	392570000	147130000	135830000	172660000	106660000	287350000	243340000	192920000	63558000	61235000	0	195470000	161040000	157330000	247820000	215940000	138000000	199720000	224010000	200100000	263490000	266790000	186700000	151710000	202960000	139340000	239010000	212760000
	TRINITY_DN10834_c0_g1_i3.p1|RKP27383.1;TRINITY_DN10834_c0_g2_i2.p1|RKP27383.1;TRINITY_DN10834_c0_g1_i4.p1|XP_004991058.1;TRINITY_DN10834_c0_g1_i1.p2|RKP12651.1;TRINITY_DN10834_c0_g1_i5.p1|XP_004367772.1;TRINITY_DN10834_c0_g1_i1.p4|XP_004367772.1;TRINITY_DN10834_c0_g2_i1.p4|XP_004367779.1;tr|L8HD63|L8HD63_ACACA	TRINITY_DN10834_c0_g1_i3.p1|RKP27383.1;TRINITY_DN10834_c0_g2_i2.p1|RKP27383.1;TRINITY_DN10834_c0_g1_i4.p1|XP_004991058.1	23;21;14;11;11;5;3;1	23;21;14;11;11;5;3;1	15;15;14;11;3;0;3;1	>TRINITY_DN10834_c0_g1_i3.p1|RKP27383.1;>TRINITY_DN10834_c0_g2_i2.p1|RKP27383.1;>TRINITY_DN10834_c0_g1_i4.p1|XP_004991058.1	8	23	23	15	60.6	60.6	38.3	0	340480000	337350000	169600000	434680000	420850000	228600000	367110000	549370000	205840000	337760000	276840000	218520000	314440000	235180000	181380000	164850000	142290000	111610000	282910000	238850000	207420000	195780000	166590000	157040000	275060000	204880000	173320000	208740000	256070000	154180000	232260000	286050000	189990000	189910000	167620000
	TRINITY_DN143_c2_g1_i15.p1|XP_012749227.1;TRINITY_DN143_c2_g1_i19.p1;TRINITY_DN143_c2_g1_i5.p2	TRINITY_DN143_c2_g1_i15.p1|XP_012749227.1;TRINITY_DN143_c2_g1_i19.p1;TRINITY_DN143_c2_g1_i5.p2	17;14;10	1;1;1	1;1;1	>TRINITY_DN143_c2_g1_i15.p1|XP_012749227.1;>TRINITY_DN143_c2_g1_i19.p1;>TRINITY_DN143_c2_g1_i5.p2	3	17	1	1	24.2	3	3	0	0	0	0	0	0	0	0	0	0	0	0	0	0	0	0	0	0	0	0	0	0	0	0	0	0	0	0	0	0	0	0	0	0	0	0
	TRINITY_DN1431_c0_g1_i10.p1;TRINITY_DN1431_c0_g1_i9.p1|XP_004345992.1;TRINITY_DN1431_c0_g1_i4.p1|XP_004345992.1;TRINITY_DN8167_c0_g1_i5.p1;TRINITY_DN1431_c0_g1_i8.p1;TRINITY_DN1431_c0_g1_i1.p1|XP_004345992.1;TRINITY_DN8167_c0_g1_i2.p2;TRINITY_DN8167_c0_g1_i4.p1	TRINITY_DN1431_c0_g1_i10.p1;TRINITY_DN1431_c0_g1_i9.p1|XP_004345992.1;TRINITY_DN1431_c0_g1_i4.p1|XP_004345992.1;TRINITY_DN8167_c0_g1_i5.p1;TRINITY_DN1431_c0_g1_i8.p1;TRINITY_DN1431_c0_g1_i1.p1|XP_004345992.1	10;10;10;8;8;8;2;2	10;10;10;8;8;8;2;2	10;10;10;8;8;8;2;2	>TRINITY_DN1431_c0_g1_i10.p1;>TRINITY_DN1431_c0_g1_i9.p1|XP_004345992.1;>TRINITY_DN1431_c0_g1_i4.p1|XP_004345992.1;>TRINITY_DN8167_c0_g1_i5.p1;>TRINITY_DN1431_c0_g1_i8.p1;>TRINITY_DN1431_c0_g1_i1.p1|XP_004345992.1	8	10	10	10	21.5	21.5	21.5	0	0	0	0	0	0	0	0	5905700	5308900	0	0	0	0	6758100	4758500	11022000	10259000	11298000	0	0	0	0	0	0	0	0	0	0	0	0	0	0	0	0	0
	TRINITY_DN1932_c0_g2_i1.p1|XP_004367557.1	TRINITY_DN1932_c0_g2_i1.p1|XP_004367557.1	20	20	1	>TRINITY_DN1932_c0_g2_i1.p1|XP_004367557.1	1	20	20	1	59.8	59.8	5.8	0	1016400000	799940000	473060000	867310000	1149200000	566030000	927760000	1307700000	583860000	714190000	620400000	509630000	699880000	708960000	404350000	298480000	349400000	268170000	528470000	425250000	393820000	756290000	680590000	532530000	696280000	814540000	509640000	946380000	779360000	569420000	1020000000	972440000	1003600000	467740000	531100000
	TRINITY_DN1071_c0_g1_i23.p1|XP_004341141.1;TRINITY_DN1071_c0_g1_i18.p2|XP_004341141.1	TRINITY_DN1071_c0_g1_i23.p1|XP_004341141.1;TRINITY_DN1071_c0_g1_i18.p2|XP_004341141.1	14;11	14;11	1;1	>TRINITY_DN1071_c0_g1_i23.p1|XP_004341141.1;>TRINITY_DN1071_c0_g1_i18.p2|XP_004341141.1	2	14	14	1	28	28	3.3	0	295280000	298170000	214180000	150500000	156860000	139890000	208310000	262090000	233120000	191240000	147060000	117670000	176270000	176160000	109540000	77722000	47931000	53646000	167800000	120050000	79756000	191480000	173640000	212450000	170030000	148400000	193680000	175410000	173140000	202070000	162630000	158690000	179160000	163260000	169950000
	TRINITY_DN2753_c1_g2_i1.p1;TRINITY_DN144_c0_g2_i1.p2	TRINITY_DN2753_c1_g2_i1.p1;TRINITY_DN144_c0_g2_i1.p2	1;1	1;1	1;1	>TRINITY_DN2753_c1_g2_i1.p1;>TRINITY_DN144_c0_g2_i1.p2	2	1	1	1	5.6	5.6	5.6	0	0	0	0	0	0	0	0	0	0	0	0	0	0	0	0	0	0	0	0	0	0	0	0	0	0	0	0	0	0	0	0	0	0	0	0
	TRINITY_DN5354_c0_g2_i2.p2|XP_004342189.1;TRINITY_DN5354_c0_g2_i1.p2|XP_004342189.1	TRINITY_DN5354_c0_g2_i2.p2|XP_004342189.1;TRINITY_DN5354_c0_g2_i1.p2|XP_004342189.1	39;38	39;38	1;1	>TRINITY_DN5354_c0_g2_i2.p2|XP_004342189.1;>TRINITY_DN5354_c0_g2_i1.p2|XP_004342189.1	2	39	39	1	66	66	9.1	0	7373100000	9159100000	7411800000	9360000000	12400000000	8600000000	8210000000	11200000000	6590000000	11600000000	13000000000	9854600000	9406900000	8680000000	5056400000	7818600000	5305100000	6555500000	8761500000	6369200000	5009500000	7395300000	8033500000	8940000000	7267900000	8161200000	7477100000	8102500000	8159900000	7506100000	6490600000	7988600000	8154300000	7661400000	7900600000
	TRINITY_DN1440_c0_g1_i3.p2|XP_004334150.1;TRINITY_DN1440_c0_g1_i2.p1|XP_004334150.1;TRINITY_DN1440_c0_g2_i8.p3|XP_004334150.1;TRINITY_DN1440_c0_g1_i9.p1|XP_004334150.1;TRINITY_DN1440_c0_g1_i1.p3|XP_004334150.1	TRINITY_DN1440_c0_g1_i3.p2|XP_004334150.1;TRINITY_DN1440_c0_g1_i2.p1|XP_004334150.1;TRINITY_DN1440_c0_g2_i8.p3|XP_004334150.1;TRINITY_DN1440_c0_g1_i9.p1|XP_004334150.1;TRINITY_DN1440_c0_g1_i1.p3|XP_004334150.1	2;2;2;2;1	2;2;2;2;1	2;2;2;2;1	>TRINITY_DN1440_c0_g1_i3.p2|XP_004334150.1;>TRINITY_DN1440_c0_g1_i2.p1|XP_004334150.1;>TRINITY_DN1440_c0_g2_i8.p3|XP_004334150.1;>TRINITY_DN1440_c0_g1_i9.p1|XP_004334150.1;>TRINITY_DN1440_c0_g1_i1.p3|XP_004334150.1	5	2	2	2	30.4	30.4	30.4	0.00013768	0	2491200	1952300	0	0	0	0	0	0	0	0	0	0	0	0	0	0	0	0	0	0	0	0	0	0	0	0	0	0	0	0	0	0	0	0
	TRINITY_DN3429_c0_g1_i26.p6|XP_004337403.1	TRINITY_DN3429_c0_g1_i26.p6|XP_004337403.1	1	1	1	>TRINITY_DN3429_c0_g1_i26.p6|XP_004337403.1	1	1	1	1	5.2	5.2	5.2	0.0022455	0	0	0	42521000	23850000	28427000	30251000	39700000	33372000	48806000	60590000	50840000	22010000	23049000	31513000	27907000	0	44564000	28200000	22225000	27900000	0	0	0	0	0	0	0	0	0	0	0	0	0	0
	TRINITY_DN1445_c0_g1_i10.p1|XP_004349678.1;TRINITY_DN1445_c0_g1_i12.p1|XP_004349678.1	TRINITY_DN1445_c0_g1_i10.p1|XP_004349678.1;TRINITY_DN1445_c0_g1_i12.p1|XP_004349678.1	1;1	1;1	1;1	>TRINITY_DN1445_c0_g1_i10.p1|XP_004349678.1;>TRINITY_DN1445_c0_g1_i12.p1|XP_004349678.1	2	1	1	1	8.2	8.2	8.2	0	0	0	0	0	0	0	0	0	0	0	0	0	0	0	0	0	0	0	0	0	0	0	0	0	0	0	0	0	0	0	0	0	0	0	0
	TRINITY_DN631_c0_g1_i24.p2|KYQ89684.1;TRINITY_DN631_c0_g1_i12.p1|XP_012755221.1;TRINITY_DN631_c0_g1_i17.p1|XP_012755221.1;TRINITY_DN631_c0_g1_i16.p2|PRP81589.1;TRINITY_DN736_c0_g1_i1.p2|XP_012755221.1;TRINITY_DN631_c0_g1_i10.p2|XP_012755221.1;TRINITY_DN631_c0_g1_i10.p9|EXX76297.1;TRINITY_DN631_c0_g1_i2.p10|PRP81589.1	TRINITY_DN631_c0_g1_i24.p2|KYQ89684.1;TRINITY_DN631_c0_g1_i12.p1|XP_012755221.1;TRINITY_DN631_c0_g1_i17.p1|XP_012755221.1;TRINITY_DN631_c0_g1_i16.p2|PRP81589.1;TRINITY_DN736_c0_g1_i1.p2|XP_012755221.1;TRINITY_DN631_c0_g1_i10.p2|XP_012755221.1	14;11;10;9;7;7;4;2	13;10;9;8;7;7;4;2	13;10;9;8;7;7;4;2	>TRINITY_DN631_c0_g1_i24.p2|KYQ89684.1;>TRINITY_DN631_c0_g1_i12.p1|XP_012755221.1;>TRINITY_DN631_c0_g1_i17.p1|XP_012755221.1;>TRINITY_DN631_c0_g1_i16.p2|PRP81589.1;>TRINITY_DN736_c0_g1_i1.p2|XP_012755221.1;>TRINITY_DN631_c0_g1_i10.p2|XP_012755221.1	8	14	13	13	49.7	46.9	46.9	0	224510000	345400000	146970000	311920000	304000000	297930000	205980000	276900000	261210000	537500000	487990000	428760000	264640000	259670000	171500000	452580000	382930000	559310000	276610000	197520000	147730000	258550000	315230000	282570000	307210000	276340000	351920000	248130000	243480000	432830000	384550000	387610000	409320000	272990000	283470000
	TRINITY_DN5141_c0_g2_i6.p2|XP_004336329.1;TRINITY_DN5141_c0_g2_i1.p2|XP_004336329.1;TRINITY_DN5141_c0_g2_i4.p2|XP_004336329.1;TRINITY_DN5141_c0_g2_i16.p2|XP_004336329.1;TRINITY_DN5141_c0_g2_i11.p2|XP_004336329.1;TRINITY_DN5141_c0_g2_i2.p1|XP_004336329.1	TRINITY_DN5141_c0_g2_i6.p2|XP_004336329.1;TRINITY_DN5141_c0_g2_i1.p2|XP_004336329.1;TRINITY_DN5141_c0_g2_i4.p2|XP_004336329.1;TRINITY_DN5141_c0_g2_i16.p2|XP_004336329.1;TRINITY_DN5141_c0_g2_i11.p2|XP_004336329.1;TRINITY_DN5141_c0_g2_i2.p1|XP_004336329.1	17;17;16;16;14;13	17;17;16;16;14;13	1;1;1;1;1;1	>TRINITY_DN5141_c0_g2_i6.p2|XP_004336329.1;>TRINITY_DN5141_c0_g2_i1.p2|XP_004336329.1;>TRINITY_DN5141_c0_g2_i4.p2|XP_004336329.1;>TRINITY_DN5141_c0_g2_i16.p2|XP_004336329.1;>TRINITY_DN5141_c0_g2_i11.p2|XP_004336329.1;>TRINITY_DN5141_c0_g2_i2.p1|XP_00433632	6	17	17	1	28.7	28.7	4.5	0	191840000	197370000	137980000	176680000	228110000	176350000	150670000	173130000	127130000	164560000	161400000	168280000	159740000	181830000	130110000	84783000	37185000	106810000	132830000	96216000	88673000	158200000	129630000	170090000	170500000	140350000	212770000	118000000	138030000	204730000	140640000	146330000	180440000	111100000	134770000
	TRINITY_DN1302_c0_g2_i1.p1|XP_004334108.1;TRINITY_DN4218_c0_g1_i9.p3|XP_004334108.1	TRINITY_DN1302_c0_g2_i1.p1|XP_004334108.1;TRINITY_DN4218_c0_g1_i9.p3|XP_004334108.1	29;18	29;18	1;1	>TRINITY_DN1302_c0_g2_i1.p1|XP_004334108.1;>TRINITY_DN4218_c0_g1_i9.p3|XP_004334108.1	2	29	29	1	65.4	65.4	2.3	0	1828700000	1747600000	963720000	1512900000	1672200000	912110000	1290000000	1761100000	776810000	2450000000	2411800000	1536100000	1095100000	958020000	413520000	1418700000	1573800000	1322600000	920330000	668220000	559460000	1377600000	1370200000	1120000000	1239300000	1240500000	835240000	1238600000	1281400000	882890000	1726200000	1865300000	996610000	1111100000	1060400000
	TRINITY_DN1454_c0_g2_i5.p1|XP_004335871.1;TRINITY_DN1454_c0_g2_i4.p1|XP_004335871.1;TRINITY_DN1454_c0_g2_i11.p1|XP_004335871.1;TRINITY_DN634_c2_g1_i14.p1|XP_004335871.1;TRINITY_DN1454_c0_g2_i1.p1|XP_004335871.1;TRINITY_DN634_c2_g1_i1.p2|XP_004335871.1;TRINITY_DN634_c2_g1_i9.p1|XP_004335871.1	TRINITY_DN1454_c0_g2_i5.p1|XP_004335871.1;TRINITY_DN1454_c0_g2_i4.p1|XP_004335871.1;TRINITY_DN1454_c0_g2_i11.p1|XP_004335871.1;TRINITY_DN634_c2_g1_i14.p1|XP_004335871.1;TRINITY_DN1454_c0_g2_i1.p1|XP_004335871.1;TRINITY_DN634_c2_g1_i1.p2|XP_004335871.1;TRINITY_DN634_c2_g1_i9.p1|XP_004335871.1	9;9;9;9;8;8;8	1;1;1;1;1;1;1	1;1;1;1;1;1;1	>TRINITY_DN1454_c0_g2_i5.p1|XP_004335871.1;>TRINITY_DN1454_c0_g2_i4.p1|XP_004335871.1;>TRINITY_DN1454_c0_g2_i11.p1|XP_004335871.1;>TRINITY_DN634_c2_g1_i14.p1|XP_004335871.1;>TRINITY_DN1454_c0_g2_i1.p1|XP_004335871.1;>TRINITY_DN634_c2_g1_i1.p2|XP_004335871.	7	9	1	1	11.9	1.7	1.7	0.0004022	0	0	0	0	0	0	0	0	0	0	0	0	0	0	0	0	0	0	0	0	0	0	0	0	0	0	0	0	0	0	0	0	0	0	0
	TRINITY_DN5838_c1_g1_i1.p2|XP_004352992.1;TRINITY_DN1274_c1_g1_i1.p1|XP_004352992.1	TRINITY_DN5838_c1_g1_i1.p2|XP_004352992.1;TRINITY_DN1274_c1_g1_i1.p1|XP_004352992.1	36;36	34;34	2;2	>TRINITY_DN5838_c1_g1_i1.p2|XP_004352992.1;>TRINITY_DN1274_c1_g1_i1.p1|XP_004352992.1	2	36	34	2	65.3	61.5	3.7	0	887020000	997860000	666980000	962710000	1093500000	895670000	774940000	989640000	708770000	1321200000	1169500000	1311100000	1102800000	1049200000	596310000	856210000	638520000	639980000	1125100000	671910000	523770000	965500000	1048100000	1209900000	985070000	967380000	790300000	808540000	818670000	841820000	810030000	798350000	1290200000	1190100000	1230000000
	TRINITY_DN475_c0_g2_i1.p1|XP_004335001.1	TRINITY_DN475_c0_g2_i1.p1|XP_004335001.1	17	17	2	>TRINITY_DN475_c0_g2_i1.p1|XP_004335001.1	1	17	17	2	44.7	44.7	5.3	0	179150000	225160000	107590000	104830000	89595000	64209000	148270000	239740000	174400000	75478000	157880000	54636000	98389000	113830000	83526000	33455000	37280000	0	69038000	58119000	71860000	158220000	166620000	129230000	106280000	109550000	90753000	126400000	117880000	139470000	80772000	131110000	59748000	91658000	94550000
	TRINITY_DN8657_c0_g1_i2.p1;TRINITY_DN3462_c0_g1_i2.p4	TRINITY_DN8657_c0_g1_i2.p1;TRINITY_DN3462_c0_g1_i2.p4	2;2	2;2	2;2	>TRINITY_DN8657_c0_g1_i2.p1;>TRINITY_DN3462_c0_g1_i2.p4	2	2	2	2	27.1	27.1	27.1	0.00014808	0	19075000	0	18876000	17088000	14678000	7883600	8732900	16865000	30939000	0	32735000	0	0	0	0	0	0	16878000	19050000	19090000	0	0	0	0	0	0	0	0	0	26279000	0	33244000	0	0
	TRINITY_DN268_c1_g3_i7.p1|AAC18417.1;TRINITY_DN268_c1_g3_i3.p1|AAC18417.1;TRINITY_DN268_c1_g5_i1.p1|AAC18417.1;TRINITY_DN268_c1_g5_i3.p1|AAC18417.1;TRINITY_DN268_c1_g3_i1.p1|AAC18417.1;TRINITY_DN268_c1_g5_i2.p1|AAC18417.1;TRINITY_DN268_c1_g3_i11.p1|AAC18417.1;TRINITY_DN268_c1_g3_i2.p1|AAC18417.1;TRINITY_DN268_c1_g3_i11.p2|AAC18417.1;TRINITY_DN268_c1_g5_i4.p1|AAC18417.1;TRINITY_DN268_c1_g3_i1.p3|A…	TRINITY_DN268_c1_g3_i7.p1|AAC18417.1;TRINITY_DN268_c1_g3_i3.p1|AAC18417.1;TRINITY_DN268_c1_g5_i1.p1|AAC18417.1;TRINITY_DN268_c1_g5_i3.p1|AAC18417.1;TRINITY_DN268_c1_g3_i1.p1|AAC18417.1;TRINITY_DN268_c1_g5_i2.p1|AAC18417.1;TRINITY_DN268_c1_g3_i11.p1|AAC18417.1;TRINITY_DN268_c1_g3_i2.p1|AAC18417.1	42;42;38;29;29;27;24;24;18;14;13;11;11;9;5;1	42;42;38;29;29;27;24;24;18;14;13;11;11;9;5;1	42;42;38;29;29;27;24;24;18;14;13;11;11;9;5;1	>TRINITY_DN268_c1_g3_i7.p1|AAC18417.1;>TRINITY_DN268_c1_g3_i3.p1|AAC18417.1;>TRINITY_DN268_c1_g5_i1.p1|AAC18417.1;>TRINITY_DN268_c1_g5_i3.p1|AAC18417.1;>TRINITY_DN268_c1_g3_i1.p1|AAC18417.1;>TRINITY_DN268_c1_g5_i2.p1|AAC18417.1;>TRINITY_DN268_c1_g3_i11.p1|	16	42	42	42	32.3	32.3	32.3	0	168450000	225290000	160310000	233700000	285650000	309790000	258420000	295750000	238200000	261670000	253240000	269600000	332710000	271440000	189250000	116420000	82957000	271420000	258000000	211510000	191890000	291930000	434060000	512400000	402760000	402830000	511230000	376200000	284680000	465980000	412360000	396120000	457310000	494860000	449740000
	TRINITY_DN146_c0_g1_i1.p1|XP_004343065.1;TRINITY_DN2572_c4_g1_i3.p1	TRINITY_DN146_c0_g1_i1.p1|XP_004343065.1	11;3	3;3	3;3	>TRINITY_DN146_c0_g1_i1.p1|XP_004343065.1	2	11	3	3	27.9	7.3	7.3	0	20984000	20279000	16044000	25409000	25253000	20964000	14693000	19037000	18134000	27668000	24097000	27304000	0	0	0	0	0	0	0	0	0	0	0	0	0	0	0	0	0	0	0	0	27796000	0	0
	TRINITY_DN7182_c0_g2_i2.p2|XP_004333787.1;TRINITY_DN7182_c0_g3_i4.p1|XP_004333787.1	TRINITY_DN7182_c0_g2_i2.p2|XP_004333787.1;TRINITY_DN7182_c0_g3_i4.p1|XP_004333787.1	11;10	2;1	2;1	>TRINITY_DN7182_c0_g2_i2.p2|XP_004333787.1;>TRINITY_DN7182_c0_g3_i4.p1|XP_004333787.1	2	11	2	2	77.1	24.3	24.3	0	78238000	63204000	38043000	112940000	78831000	88814000	45550000	46384000	35902000	203650000	215420000	206140000	46376000	43453000	27550000	117730000	128660000	141840000	41362000	32740000	21003000	70274000	57911000	48508000	61958000	60484000	115450000	0	0	0	122840000	133970000	240690000	0	0
	TRINITY_DN146_c0_g3_i10.p3;TRINITY_DN146_c0_g3_i3.p3;TRINITY_DN146_c0_g3_i1.p3;TRINITY_DN2462_c2_g1_i17.p3;TRINITY_DN2462_c2_g1_i11.p2	TRINITY_DN146_c0_g3_i10.p3;TRINITY_DN146_c0_g3_i3.p3;TRINITY_DN146_c0_g3_i1.p3;TRINITY_DN2462_c2_g1_i17.p3;TRINITY_DN2462_c2_g1_i11.p2	14;14;14;13;7	14;14;14;13;7	14;14;14;13;7	>TRINITY_DN146_c0_g3_i10.p3;>TRINITY_DN146_c0_g3_i3.p3;>TRINITY_DN146_c0_g3_i1.p3;>TRINITY_DN2462_c2_g1_i17.p3;>TRINITY_DN2462_c2_g1_i11.p2	5	14	14	14	62.7	62.7	62.7	0	31760000	35289000	24122000	9254400	15331000	9006700	32676000	39062000	23145000	8595300	11784000	6866500	6638900	15043000	12123000	16964000	15927000	18099000	8197800	7846000	8363700	25340000	24893000	60794000	0	26345000	0	33135000	23419000	38439000	0	0	0	0	35032000
	TRINITY_DN1173_c0_g1_i7.p1|XP_004335108.1;TRINITY_DN1173_c0_g1_i8.p1|XP_004335108.1;TRINITY_DN1173_c0_g1_i3.p1|XP_004335108.1;tr|L8HH40|L8HH40_ACACA	TRINITY_DN1173_c0_g1_i7.p1|XP_004335108.1;TRINITY_DN1173_c0_g1_i8.p1|XP_004335108.1	18;13;8;1	2;2;2;0	1;1;1;0	>TRINITY_DN1173_c0_g1_i7.p1|XP_004335108.1;>TRINITY_DN1173_c0_g1_i8.p1|XP_004335108.1	4	18	2	1	63.8	9.3	5.7	0	237530000	338220000	230280000	249160000	192970000	285380000	205150000	418310000	263270000	216010000	251410000	234270000	279790000	221110000	195160000	185080000	172580000	179920000	362080000	262080000	79544000	226090000	316720000	316220000	236000000	158950000	313420000	232060000	311290000	353130000	177380000	223480000	226790000	260820000	231820000
	TRINITY_DN2970_c0_g1_i6.p1|XP_003284221.1;TRINITY_DN2772_c0_g1_i6.p1|XP_004336262.1;TRINITY_DN2970_c0_g1_i15.p1|XP_003284221.1;TRINITY_DN2772_c0_g1_i2.p1|RPB07051.1;TRINITY_DN2772_c0_g1_i14.p1|RPB07051.1;TRINITY_DN2970_c0_g1_i1.p3|XP_020433653.1;TRINITY_DN2772_c0_g1_i11.p1|XP_020433653.1;TRINITY_DN2970_c0_g1_i10.p2|XP_020433653.1;TRINITY_DN2970_c0_g1_i7.p3|XP_020433653.1;TRINITY_DN2970_c0_g1_i13.…	TRINITY_DN2970_c0_g1_i6.p1|XP_003284221.1;TRINITY_DN2772_c0_g1_i6.p1|XP_004336262.1;TRINITY_DN2970_c0_g1_i15.p1|XP_003284221.1;TRINITY_DN2772_c0_g1_i2.p1|RPB07051.1;TRINITY_DN2772_c0_g1_i14.p1|RPB07051.1;TRINITY_DN2970_c0_g1_i1.p3|XP_020433653.1;TRINITY_DN2772_c0_g1_i11.p1|XP_020433653.1;TRINITY_DN2970_c0_g1_i10.p2|XP_020433653.1;TRINITY_DN2970_c0_g1_i7.p3|XP_020433653.1;TRINITY_DN2970_c0_g1_i13.…	15;14;14;14;13;9;9;9;8;8;8;6;5;5;5;4;2;1;1	15;14;14;14;13;9;9;9;8;8;8;6;5;5;5;4;2;1;1	12;11;11;11;12;9;9;9;8;8;8;3;5;2;2;3;2;1;1	>TRINITY_DN2970_c0_g1_i6.p1|XP_003284221.1;>TRINITY_DN2772_c0_g1_i6.p1|XP_004336262.1;>TRINITY_DN2970_c0_g1_i15.p1|XP_003284221.1;>TRINITY_DN2772_c0_g1_i2.p1|RPB07051.1;>TRINITY_DN2772_c0_g1_i14.p1|RPB07051.1;>TRINITY_DN2970_c0_g1_i1.p3|XP_020433653.1;>TRI	19	15	15	12	22.7	22.7	18.3	0	24374000	15312000	15651000	29875000	64743000	64381000	11026000	15298000	11388000	78017000	42170000	88351000	25886000	23440000	7664000	52211000	24592000	55343000	8470100	7033900	7767600	35376000	32483000	46926000	18166000	33822000	48981000	30869000	31155000	0	38362000	39611000	51185000	47475000	56768000
	TRINITY_DN5895_c0_g3_i2.p3	TRINITY_DN5895_c0_g3_i2.p3	7	7	7	>TRINITY_DN5895_c0_g3_i2.p3	1	7	7	7	55.1	55.1	55.1	0	168310000	215440000	105870000	200950000	173830000	120540000	94363000	115890000	43077000	195480000	175580000	187230000	64913000	140070000	67389000	151930000	231150000	77822000	21654000	13641000	11628000	166880000	144320000	159420000	114110000	101610000	126690000	138480000	104330000	100310000	129930000	120440000	170800000	128840000	139440000
	TRINITY_DN2154_c2_g1_i10.p1|XP_004341575.1;TRINITY_DN2154_c2_g1_i1.p1|XP_004341575.1;tr|L8H1W4|L8H1W4_ACACA;TRINITY_DN9047_c0_g1_i3.p1|XP_004341575.1;TRINITY_DN9047_c0_g1_i6.p1|XP_004341575.1;TRINITY_DN2154_c2_g1_i11.p2|XP_004341575.1;TRINITY_DN9047_c0_g1_i1.p3|XP_004341575.1;TRINITY_DN9047_c0_g1_i2.p2|XP_004341575.1	TRINITY_DN2154_c2_g1_i10.p1|XP_004341575.1;TRINITY_DN2154_c2_g1_i1.p1|XP_004341575.1	9;6;4;3;3;2;1;1	9;6;4;3;3;2;1;1	3;3;3;3;3;2;1;1	>TRINITY_DN2154_c2_g1_i10.p1|XP_004341575.1;>TRINITY_DN2154_c2_g1_i1.p1|XP_004341575.1	8	9	9	3	11.6	11.6	4	0	31417000	34308000	57223000	1866400	3237600	4504000	17592000	15511000	38520000	13331000	14070000	20774000	38153000	51602000	37355000	0	0	0	28577000	22990000	28421000	23851000	21680000	57359000	0	0	0	17691000	17706000	66582000	0	0	0	29424000	40992000
	TRINITY_DN3874_c0_g1_i10.p2|PRP81319.1;TRINITY_DN2444_c0_g1_i1.p1|PRP81319.1;TRINITY_DN3874_c0_g1_i7.p1|PRP81319.1;TRINITY_DN2444_c0_g1_i12.p1|KYQ93639.1;TRINITY_DN3874_c0_g1_i9.p1|KYQ93639.1;TRINITY_DN2444_c0_g1_i12.p3|PRP81319.1	TRINITY_DN3874_c0_g1_i10.p2|PRP81319.1;TRINITY_DN2444_c0_g1_i1.p1|PRP81319.1;TRINITY_DN3874_c0_g1_i7.p1|PRP81319.1;TRINITY_DN2444_c0_g1_i12.p1|KYQ93639.1	13;13;9;8;2;1	13;13;9;8;2;1	13;13;9;8;2;1	>TRINITY_DN3874_c0_g1_i10.p2|PRP81319.1;>TRINITY_DN2444_c0_g1_i1.p1|PRP81319.1;>TRINITY_DN3874_c0_g1_i7.p1|PRP81319.1;>TRINITY_DN2444_c0_g1_i12.p1|KYQ93639.1	6	13	13	13	23.4	23.4	23.4	0	27020000	16578000	17750000	44051000	58988000	46961000	51105000	64203000	46616000	60214000	33407000	22374000	60793000	60868000	53824000	16028000	23767000	21681000	61028000	34319000	38707000	58382000	54027000	81373000	60035000	45999000	56871000	25085000	53008000	25570000	18696000	73871000	0	21473000	16720000
	TRINITY_DN2189_c0_g1_i10.p1|XP_004344827.1;TRINITY_DN1468_c0_g1_i19.p2|XP_004344827.1;TRINITY_DN1468_c0_g1_i10.p3|XP_004344827.1	TRINITY_DN2189_c0_g1_i10.p1|XP_004344827.1;TRINITY_DN1468_c0_g1_i19.p2|XP_004344827.1;TRINITY_DN1468_c0_g1_i10.p3|XP_004344827.1	2;2;2	2;2;2	1;1;1	>TRINITY_DN2189_c0_g1_i10.p1|XP_004344827.1;>TRINITY_DN1468_c0_g1_i19.p2|XP_004344827.1;>TRINITY_DN1468_c0_g1_i10.p3|XP_004344827.1	3	2	2	1	6.5	6.5	3	0	0	0	0	0	0	0	0	0	0	0	0	0	0	0	0	0	0	0	0	0	0	0	0	0	0	0	0	0	0	0	0	0	0	0	0
	TRINITY_DN3824_c0_g1_i1.p2|XP_004338909.1;TRINITY_DN1019_c2_g1_i15.p2|XP_004338909.1;TRINITY_DN1019_c2_g1_i25.p2|XP_004338909.1;TRINITY_DN3824_c0_g1_i7.p1|XP_004338909.1;TRINITY_DN1019_c2_g1_i14.p1|XP_004338909.1;TRINITY_DN3824_c0_g1_i7.p3;TRINITY_DN1019_c2_g1_i9.p5|XP_004338909.1	TRINITY_DN3824_c0_g1_i1.p2|XP_004338909.1;TRINITY_DN1019_c2_g1_i15.p2|XP_004338909.1;TRINITY_DN1019_c2_g1_i25.p2|XP_004338909.1;TRINITY_DN3824_c0_g1_i7.p1|XP_004338909.1;TRINITY_DN1019_c2_g1_i14.p1|XP_004338909.1	8;8;8;4;4;3;3	7;7;7;3;4;3;3	7;7;7;3;4;3;3	>TRINITY_DN3824_c0_g1_i1.p2|XP_004338909.1;>TRINITY_DN1019_c2_g1_i15.p2|XP_004338909.1;>TRINITY_DN1019_c2_g1_i25.p2|XP_004338909.1;>TRINITY_DN3824_c0_g1_i7.p1|XP_004338909.1;>TRINITY_DN1019_c2_g1_i14.p1|XP_004338909.1	7	8	7	7	24.3	23.2	23.2	0	44936000	9619600	85151000	22775000	32366000	54520000	13402000	21720000	73027000	66824000	44066000	60210000	35087000	11811000	20167000	37457000	45202000	42317000	24850000	17390000	0	0	0	0	36231000	43232000	51044000	0	43010000	0	35776000	29582000	46217000	0	0
	TRINITY_DN340_c0_g1_i11.p2|XP_022106633.1;TRINITY_DN340_c0_g1_i15.p2|XP_022106633.1	TRINITY_DN340_c0_g1_i11.p2|XP_022106633.1;TRINITY_DN340_c0_g1_i15.p2|XP_022106633.1	11;8	11;8	11;8	>TRINITY_DN340_c0_g1_i11.p2|XP_022106633.1;>TRINITY_DN340_c0_g1_i15.p2|XP_022106633.1	2	11	11	11	20.9	20.9	20.9	0	45391000	48305000	24208000	8307000	8549800	10058000	67553000	91412000	47808000	38348000	32528000	24788000	44541000	33084000	50100000	28905000	27020000	45619000	42889000	30349000	29253000	41330000	41272000	34201000	0	0	0	135960000	131780000	125890000	119590000	111510000	0	138830000	108760000
	TRINITY_DN555_c1_g3_i1.p1|XP_004339871.1;TRINITY_DN13_c3_g2_i2.p1|XP_004339871.1;TRINITY_DN13_c3_g2_i1.p1|XP_004339871.1;TRINITY_DN11565_c0_g1_i3.p1;TRINITY_DN11565_c0_g1_i1.p1	TRINITY_DN555_c1_g3_i1.p1|XP_004339871.1;TRINITY_DN13_c3_g2_i2.p1|XP_004339871.1;TRINITY_DN13_c3_g2_i1.p1|XP_004339871.1	17;17;16;4;4	17;17;16;4;4	2;2;2;0;0	>TRINITY_DN555_c1_g3_i1.p1|XP_004339871.1;>TRINITY_DN13_c3_g2_i2.p1|XP_004339871.1;>TRINITY_DN13_c3_g2_i1.p1|XP_004339871.1	5	17	17	2	76.1	76.1	11.9	0	1748300000	1312100000	700810000	2091100000	2232400000	1580000000	1370600000	1695100000	887260000	3254100000	4010000000	2494400000	1230000000	1463100000	630300000	2470000000	2350300000	2543800000	754420000	751930000	869280000	1337500000	1448400000	1673100000	1900000000	1611700000	1567500000	1646700000	1656400000	2162100000	2350000000	2608600000	3192600000	1081900000	1356900000
	TRINITY_DN3748_c0_g1_i10.p2|XP_004336832.1;TRINITY_DN3748_c0_g1_i18.p4|XP_004336832.1;TRINITY_DN6289_c1_g1_i8.p2|XP_004336832.1;tr|L8GNW8|L8GNW8_ACACA;TRINITY_DN3748_c0_g1_i11.p5|XP_004336832.1;TRINITY_DN3748_c0_g1_i1.p4|XP_004336832.1	TRINITY_DN3748_c0_g1_i10.p2|XP_004336832.1;TRINITY_DN3748_c0_g1_i18.p4|XP_004336832.1	6;5;2;2;1;1	6;5;2;2;1;1	6;5;2;2;1;1	>TRINITY_DN3748_c0_g1_i10.p2|XP_004336832.1;>TRINITY_DN3748_c0_g1_i18.p4|XP_004336832.1	6	6	6	6	36.9	36.9	36.9	0	62678000	81046000	63623000	99458000	130150000	93707000	56840000	85877000	59836000	79730000	78547000	69638000	43991000	58605000	35718000	71229000	82908000	60596000	58479000	33657000	44738000	68497000	74245000	105650000	72460000	70827000	75604000	70443000	71480000	87320000	60916000	61825000	66797000	69754000	73347000
	TRINITY_DN2558_c4_g1_i1.p1;TRINITY_DN171_c3_g1_i1.p1|XP_004348522.1	TRINITY_DN2558_c4_g1_i1.p1;TRINITY_DN171_c3_g1_i1.p1|XP_004348522.1	10;9	4;4	4;4	>TRINITY_DN2558_c4_g1_i1.p1;>TRINITY_DN171_c3_g1_i1.p1|XP_004348522.1	2	10	4	4	77.8	20.4	20.4	0	12140000	11383000	24833000	28020000	25772000	41499000	20846000	23372000	21664000	26649000	21955000	34108000	19798000	25499000	26671000	9339600	12192000	18084000	28953000	21057000	26738000	14979000	0	43166000	33062000	26436000	44501000	29455000	23974000	33808000	27737000	24396000	38105000	23686000	33750000
	TRINITY_DN1005_c0_g1_i12.p1;TRINITY_DN1005_c0_g1_i10.p1;TRINITY_DN1287_c0_g1_i5.p6;TRINITY_DN1005_c0_g1_i1.p2;TRINITY_DN1005_c0_g1_i11.p2	TRINITY_DN1005_c0_g1_i12.p1;TRINITY_DN1005_c0_g1_i10.p1	9;9;3;3;3	9;9;3;3;3	9;9;3;3;3	>TRINITY_DN1005_c0_g1_i12.p1;>TRINITY_DN1005_c0_g1_i10.p1	5	9	9	9	35	35	35	0	149950000	135390000	93355000	102850000	90641000	93877000	120510000	163210000	97713000	73883000	72264000	62096000	169190000	134260000	40622000	42053000	22006000	41487000	50495000	38135000	26803000	92556000	74586000	80205000	117250000	95017000	90833000	84411000	108110000	79051000	90978000	78346000	90369000	90841000	96025000
	TRINITY_DN866_c0_g1_i1.p2|XP_004336979.1;TRINITY_DN866_c0_g1_i12.p2|XP_004336979.1;TRINITY_DN866_c0_g1_i10.p2|XP_006003202.1;TRINITY_DN866_c0_g1_i9.p1|XP_007910288.1;TRINITY_DN3274_c1_g1_i21.p2|XP_004336979.1;TRINITY_DN866_c0_g1_i6.p1|XP_004341008.1;TRINITY_DN3274_c1_g1_i20.p2|XP_004336979.1;TRINITY_DN3274_c1_g1_i8.p2|XP_004336979.1;TRINITY_DN3274_c1_g1_i6.p2|XP_004336979.1;TRINITY_DN3274_c1_g1_i…	TRINITY_DN866_c0_g1_i1.p2|XP_004336979.1;TRINITY_DN866_c0_g1_i12.p2|XP_004336979.1;TRINITY_DN866_c0_g1_i10.p2|XP_006003202.1;TRINITY_DN866_c0_g1_i9.p1|XP_007910288.1	35;25;22;20;17;14;13;12;11;11;10;10;9;9;8;7;6;6;6;5;5;5;5;4;4;4;4;4;4;3;3;3;3;3;3;3;2;1;1;1;1;1;1	35;25;22;20;17;14;13;12;11;11;10;10;9;9;8;7;6;6;6;5;5;5;5;4;4;4;4;4;4;3;3;3;3;3;3;3;2;1;1;1;1;1;1	17;7;5;3;16;0;12;11;10;10;5;9;9;9;7;6;0;0;5;5;0;5;5;4;4;0;0;0;3;1;2;0;3;0;2;0;2;0;0;0;1;0;0	>TRINITY_DN866_c0_g1_i1.p2|XP_004336979.1;>TRINITY_DN866_c0_g1_i12.p2|XP_004336979.1;>TRINITY_DN866_c0_g1_i10.p2|XP_006003202.1;>TRINITY_DN866_c0_g1_i9.p1|XP_007910288.1	43	35	35	17	24.8	24.8	10.6	0	106380000	152300000	148450000	154550000	246020000	239430000	178850000	196390000	176390000	233640000	232730000	200050000	179030000	165070000	101210000	43202000	13820000	58769000	149210000	158750000	115200000	106430000	116570000	183490000	113760000	154790000	216930000	120700000	111370000	185360000	128530000	140340000	190470000	127350000	146980000
	TRINITY_DN1261_c0_g1_i1.p2|XP_016612934.1;TRINITY_DN684_c2_g1_i9.p2|XP_016612934.1;TRINITY_DN1261_c0_g1_i7.p2|XP_016612934.1;TRINITY_DN684_c2_g1_i3.p2|XP_016612934.1;TRINITY_DN1261_c0_g1_i5.p1|XP_016612934.1;TRINITY_DN684_c2_g1_i17.p3|XP_016612934.1	TRINITY_DN1261_c0_g1_i1.p2|XP_016612934.1;TRINITY_DN684_c2_g1_i9.p2|XP_016612934.1;TRINITY_DN1261_c0_g1_i7.p2|XP_016612934.1;TRINITY_DN684_c2_g1_i3.p2|XP_016612934.1;TRINITY_DN1261_c0_g1_i5.p1|XP_016612934.1	7;7;5;5;5;2	7;7;5;5;5;2	7;7;5;5;5;2	>TRINITY_DN1261_c0_g1_i1.p2|XP_016612934.1;>TRINITY_DN684_c2_g1_i9.p2|XP_016612934.1;>TRINITY_DN1261_c0_g1_i7.p2|XP_016612934.1;>TRINITY_DN684_c2_g1_i3.p2|XP_016612934.1;>TRINITY_DN1261_c0_g1_i5.p1|XP_016612934.1	6	7	7	7	12.1	12.1	12.1	0	22771000	20145000	21202000	11297000	16076000	21766000	37146000	99382000	37185000	24734000	21818000	26792000	27190000	31762000	17469000	10503000	8855800	12387000	33685000	21736000	26066000	23342000	18512000	23231000	21930000	31368000	51938000	18691000	20687000	27973000	32569000	20539000	40196000	24925000	27144000
[truncated: 8,106 more rows]
[truncated: 123 more columns]
