# Supplementary material for: A time-resolved multi-omics atlas of Acanthamoeba castellanii encystment
Source: Nat Commun. 2022 Jul 14;13:4104. doi: 10.1038/s41467-022-31832-0 (PMC9283445; doi:10.1038/s41467-022-31832-0)
Supplement: Supplementary file 8 — Supplementary Data 5 [file 41467_2022_31832_MOESM8_ESM.xlsx]

## Sheet: Column description
Bernard C., Locard-Paulet M., Noël C., et al., 2022, A time-resolved multi-omics atlas of Acanthamoeba castellanii encystment
Supplementary Data 5: Phosphoproteomic analysis of A. castellanii encystment.
Column name	Description
FromProteomics_PG_ID	Protein group ID use for mapping to transcripts (only highest number of unique peptide)
FromProteomics_Majority.protein.IDs	Protein information (see protein table)
FromProteomics_FromUniprot_Entry_Prot
FromProteomics_Protein.IDs_Prot
FromProteomics_Fasta.headers_Prot
FromPhosphoproteomics_Protein_Phos	FROM MAXQUANT
FromPhosphoproteomics_Fasta.headers_Phos
FromPhosphoproteomics_Sequence.window_Phos
FromPhosphoproteomics_phosphoSites_Phos
FromPhosphoproteomics_Gene.names_Phos
log2_Intensity.T0P1_Phospho_Parsed_Phos	log2-transformed intensity (mean signal of all peptides corresponding to the phosphorylation site)
log2_Intensity.T0P2_Phospho_Parsed_Phos
log2_Intensity.T0P3_Phospho_Parsed_Phos
log2_Intensity.T1E1_Phospho_Parsed_Phos
log2_Intensity.T1E2_Phospho_Parsed_Phos
log2_Intensity.T1E3_Phospho_Parsed_Phos
log2_Intensity.T1P1_Phospho_Parsed_Phos
log2_Intensity.T1P2_Phospho_Parsed_Phos
log2_Intensity.T1P3_Phospho_Parsed_Phos
log2_Intensity.T4E1_Phospho_Parsed_Phos
log2_Intensity.T4E2_Phospho_Parsed_Phos
log2_Intensity.T4E3_Phospho_Parsed_Phos
log2_Intensity.T4P1_Phospho_Parsed_Phos
log2_Intensity.T4P2_Phospho_Parsed_Phos
log2_Intensity.T4P3_Phospho_Parsed_Phos
log2_Intensity.T8E1_Phospho_Parsed_Phos
log2_Intensity.T8E2_Phospho_Parsed_Phos
log2_Intensity.T8E3_Phospho_Parsed_Phos
log2_Intensity.T8P1_Phospho_Parsed_Phos
log2_Intensity.T8P2_Phospho_Parsed_Phos
log2_Intensity.T8P3_Phospho_Parsed_Phos
Normalised_log2_Intensity.T0P1_Phospho_Parsed_Phos	After median-substraction
Normalised_log2_Intensity.T0P2_Phospho_Parsed_Phos
Normalised_log2_Intensity.T0P3_Phospho_Parsed_Phos
Normalised_log2_Intensity.T1E1_Phospho_Parsed_Phos
Normalised_log2_Intensity.T1E2_Phospho_Parsed_Phos
Normalised_log2_Intensity.T1E3_Phospho_Parsed_Phos
Normalised_log2_Intensity.T1P1_Phospho_Parsed_Phos
Normalised_log2_Intensity.T1P2_Phospho_Parsed_Phos
Normalised_log2_Intensity.T1P3_Phospho_Parsed_Phos
Normalised_log2_Intensity.T4E1_Phospho_Parsed_Phos
Normalised_log2_Intensity.T4E2_Phospho_Parsed_Phos
Normalised_log2_Intensity.T4E3_Phospho_Parsed_Phos
Normalised_log2_Intensity.T4P1_Phospho_Parsed_Phos
Normalised_log2_Intensity.T4P2_Phospho_Parsed_Phos
Normalised_log2_Intensity.T4P3_Phospho_Parsed_Phos
Normalised_log2_Intensity.T8E1_Phospho_Parsed_Phos
Normalised_log2_Intensity.T8E2_Phospho_Parsed_Phos
Normalised_log2_Intensity.T8E3_Phospho_Parsed_Phos
Normalised_log2_Intensity.T8P1_Phospho_Parsed_Phos
Normalised_log2_Intensity.T8P2_Phospho_Parsed_Phos
Normalised_log2_Intensity.T8P3_Phospho_Parsed_Phos
AfterImputeAbs_Normalised_log2_Intensity.T0P1_Phospho_Parsed_Phos	after missing-value imputation
AfterImputeAbs_Normalised_log2_Intensity.T0P2_Phospho_Parsed_Phos
AfterImputeAbs_Normalised_log2_Intensity.T0P3_Phospho_Parsed_Phos
AfterImputeAbs_Normalised_log2_Intensity.T1E1_Phospho_Parsed_Phos
AfterImputeAbs_Normalised_log2_Intensity.T1E2_Phospho_Parsed_Phos
AfterImputeAbs_Normalised_log2_Intensity.T1E3_Phospho_Parsed_Phos
AfterImputeAbs_Normalised_log2_Intensity.T1P1_Phospho_Parsed_Phos
AfterImputeAbs_Normalised_log2_Intensity.T1P2_Phospho_Parsed_Phos
AfterImputeAbs_Normalised_log2_Intensity.T1P3_Phospho_Parsed_Phos
AfterImputeAbs_Normalised_log2_Intensity.T4E1_Phospho_Parsed_Phos
AfterImputeAbs_Normalised_log2_Intensity.T4E2_Phospho_Parsed_Phos
AfterImputeAbs_Normalised_log2_Intensity.T4E3_Phospho_Parsed_Phos
AfterImputeAbs_Normalised_log2_Intensity.T4P1_Phospho_Parsed_Phos
AfterImputeAbs_Normalised_log2_Intensity.T4P2_Phospho_Parsed_Phos
AfterImputeAbs_Normalised_log2_Intensity.T4P3_Phospho_Parsed_Phos
AfterImputeAbs_Normalised_log2_Intensity.T8E1_Phospho_Parsed_Phos
AfterImputeAbs_Normalised_log2_Intensity.T8E2_Phospho_Parsed_Phos
AfterImputeAbs_Normalised_log2_Intensity.T8E3_Phospho_Parsed_Phos
AfterImputeAbs_Normalised_log2_Intensity.T8P1_Phospho_Parsed_Phos
AfterImputeAbs_Normalised_log2_Intensity.T8P2_Phospho_Parsed_Phos
AfterImputeAbs_Normalised_log2_Intensity.T8P3_Phospho_Parsed_Phos
KeptAfterFiltering_Phos	TRUE = subjected to statistical analysis (proteome)
pval_anova_Phos	p-value of the ANOVA (condition * time)
qval_anova_Phos	adjusted p-value (Storey)
pval_1h_Phos	results of the two-sided paired t-test (log2-transformed fold change between E and P, p-value)
FC_1h_Phos
pval_4h_Phos
FC_4h_Phos
pval_8h_Phos
FC_8h_Phos
qval_1h_Phos	adjusted p-value (Storey)
qval_4h_Phos
qval_8h_Phos
AfterImputeAbs_Normalised_log2_LFQ.intensity.T0P1..protein_Phos	protein relative quantities (see protein table)
AfterImputeAbs_Normalised_log2_LFQ.intensity.T0P2..protein_Phos
AfterImputeAbs_Normalised_log2_LFQ.intensity.T0P3..protein_Phos
AfterImputeAbs_Normalised_log2_LFQ.intensity.T1E1..protein_Phos
AfterImputeAbs_Normalised_log2_LFQ.intensity.T1E2..protein_Phos
AfterImputeAbs_Normalised_log2_LFQ.intensity.T1E3..protein_Phos
AfterImputeAbs_Normalised_log2_LFQ.intensity.T1P1..protein_Phos
AfterImputeAbs_Normalised_log2_LFQ.intensity.T1P2..protein_Phos
AfterImputeAbs_Normalised_log2_LFQ.intensity.T1P3..protein_Phos
AfterImputeAbs_Normalised_log2_LFQ.intensity.T4E1..protein_Phos
AfterImputeAbs_Normalised_log2_LFQ.intensity.T4E2..protein_Phos
AfterImputeAbs_Normalised_log2_LFQ.intensity.T4E3..protein_Phos
AfterImputeAbs_Normalised_log2_LFQ.intensity.T4P1..protein_Phos
AfterImputeAbs_Normalised_log2_LFQ.intensity.T4P2..protein_Phos
AfterImputeAbs_Normalised_log2_LFQ.intensity.T4P3..protein_Phos
AfterImputeAbs_Normalised_log2_LFQ.intensity.T8E1..protein_Phos
AfterImputeAbs_Normalised_log2_LFQ.intensity.T8E2..protein_Phos
AfterImputeAbs_Normalised_log2_LFQ.intensity.T8E3..protein_Phos
AfterImputeAbs_Normalised_log2_LFQ.intensity.T8P1..protein_Phos
AfterImputeAbs_Normalised_log2_LFQ.intensity.T8P2..protein_Phos
AfterImputeAbs_Normalised_log2_LFQ.intensity.T8P3..protein_Phos
ID.phospho_Phos	unique ID for phosphorylation site
E.ProtEqualPhos_ANOVA_Phos	p-value of the ANOVA (prot Vs phos in E)
P.ProtEqualPhos_ANOVA_Phos	p-value of the ANOVA (prot Vs phos in P)
E_Equal_P.phos.pANOVA_Phos	p-value of the ANOVA (phos in E Vs P)
Mean_T0P_Phos	mean log2-transformed values per condition + time point
Mean_T1E_Phos
Mean_T1P_Phos
Mean_T4E_Phos
Mean_T4P_Phos
Mean_T8E_Phos
Mean_T8P_Phos
FCtoT0_phos_T0P_Phos	log2-transformed fold change to T0 (PHOSPHOSITE QUAN.)
FCtoT0_phos_T1E_Phos
FCtoT0_phos_T1P_Phos
FCtoT0_phos_T4E_Phos
FCtoT0_phos_T4P_Phos
FCtoT0_phos_T8E_Phos
FCtoT0_phos_T8P_Phos
qvalE.ProtEqualPhos_ANOVA	adjusted p-value (Storey)
qvalP.ProtEqualPhos_ANOVA	adjusted p-value (Storey)
Hit	TRUE = phosphorylation site is regulated
proteincluster	protein cluster (if protein is regulated - see protein table)
annotation_PGPhospho_GOFromEggNog_1	annotations of the protein groups in the phosphoproteome from eggNOG-mapper (GO terms separated in 2 columns because of Excel's limitations)
annotation_PGPhospho_GOFromEggNog_2
annotation_PGPhospho_EggNogTextDescription
phosphocluster	phosphorylation site cluster (if phosphorylation site is regulated)
transcriptomics_module	module of regulated transcript
Raw .txt file is available on Zenodo with the DOI 10.5281/zenodo.5869928

## Sheet: Phosphosites
FromProteomics_PG_ID	FromProteomics_Majority.protein.IDs	FromProteomics_FromUniprot_Entry_Prot	FromProteomics_Protein.IDs_Prot	FromProteomics_Fasta.headers_Prot	FromPhosphoproteomics_Protein_Phos	FromPhosphoproteomics_Fasta.headers_Phos	FromPhosphoproteomics_Sequence.window_Phos	FromPhosphoproteomics_phosphoSites_Phos	FromPhosphoproteomics_Gene.names_Phos	log2_Intensity.T0P1_Phospho_Parsed_Phos	log2_Intensity.T0P2_Phospho_Parsed_Phos	log2_Intensity.T0P3_Phospho_Parsed_Phos	log2_Intensity.T1E1_Phospho_Parsed_Phos	log2_Intensity.T1E2_Phospho_Parsed_Phos	log2_Intensity.T1E3_Phospho_Parsed_Phos	log2_Intensity.T1P1_Phospho_Parsed_Phos	log2_Intensity.T1P2_Phospho_Parsed_Phos	log2_Intensity.T1P3_Phospho_Parsed_Phos	log2_Intensity.T4E1_Phospho_Parsed_Phos	log2_Intensity.T4E2_Phospho_Parsed_Phos	log2_Intensity.T4E3_Phospho_Parsed_Phos	log2_Intensity.T4P1_Phospho_Parsed_Phos	log2_Intensity.T4P2_Phospho_Parsed_Phos	log2_Intensity.T4P3_Phospho_Parsed_Phos	log2_Intensity.T8E1_Phospho_Parsed_Phos	log2_Intensity.T8E2_Phospho_Parsed_Phos	log2_Intensity.T8E3_Phospho_Parsed_Phos	log2_Intensity.T8P1_Phospho_Parsed_Phos	log2_Intensity.T8P2_Phospho_Parsed_Phos	log2_Intensity.T8P3_Phospho_Parsed_Phos	Normalised_log2_Intensity.T0P1_Phospho_Parsed_Phos	Normalised_log2_Intensity.T0P2_Phospho_Parsed_Phos	Normalised_log2_Intensity.T0P3_Phospho_Parsed_Phos	Normalised_log2_Intensity.T1E1_Phospho_Parsed_Phos	Normalised_log2_Intensity.T1E2_Phospho_Parsed_Phos	Normalised_log2_Intensity.T1E3_Phospho_Parsed_Phos	Normalised_log2_Intensity.T1P1_Phospho_Parsed_Phos	Normalised_log2_Intensity.T1P2_Phospho_Parsed_Phos	Normalised_log2_Intensity.T1P3_Phospho_Parsed_Phos	Normalised_log2_Intensity.T4E1_Phospho_Parsed_Phos	Normalised_log2_Intensity.T4E2_Phospho_Parsed_Phos	Normalised_log2_Intensity.T4E3_Phospho_Parsed_Phos	Normalised_log2_Intensity.T4P1_Phospho_Parsed_Phos	Normalised_log2_Intensity.T4P2_Phospho_Parsed_Phos	Normalised_log2_Intensity.T4P3_Phospho_Parsed_Phos	Normalised_log2_Intensity.T8E1_Phospho_Parsed_Phos	Normalised_log2_Intensity.T8E2_Phospho_Parsed_Phos	Normalised_log2_Intensity.T8E3_Phospho_Parsed_Phos	Normalised_log2_Intensity.T8P1_Phospho_Parsed_Phos
tr|F8KZ73|F8KZ73_PARAV	tr|F8KZ73|F8KZ73_PARAV	F8KZ73	tr|F8KZ73|F8KZ73_PARAV	>tr|F8KZ73|F8KZ73_PARAV Chromosomal replication initiator protein DnaA OS=Parachlamydia acanthamoebae (strain UV7) OX=765952 GN=dnaA PE=3 SV=1	tr|F8KZ73|F8KZ73_PARAV	>tr|F8KZ73|F8KZ73_PARAV Chromosomal replication initiator protein DnaA OS=Parachlamydia acanthamoebae (strain UV7) OX=765952 GN=dnaA PE=3 SV=1	LIHKGIEQDKPDLSGSVSAILKKLKV_____	tr|F8KZ73|F8KZ73_PARAV_S454	dnaA	NA	NA	NA	NA	NA	NA	NA	NA	NA	NA	NA	NA	NA	NA	NA	NA	NA	NA	NA	NA	NA	NA	NA	NA	NA	NA	NA	NA	NA	NA	NA	NA	NA	NA	NA	NA	NA	NA	NA	NA
tr|F8KZM0|F8KZM0_PARAV	tr|F8KZM0|F8KZM0_PARAV	F8KZM0	tr|F8KZM0|F8KZM0_PARAV	>tr|F8KZM0|F8KZM0_PARAV Uncharacterized protein OS=Parachlamydia acanthamoebae (strain UV7) OX=765952 GN=PUV_14120 PE=4 SV=1	tr|F8KZM0|F8KZM0_PARAV	>tr|F8KZM0|F8KZM0_PARAV Uncharacterized protein OS=Parachlamydia acanthamoebae (strain UV7) OX=765952 GN=PUV_14120 PE=4 SV=1	VWALATEYLYRRNIDSLPELSLKIEDVWGPS	tr|F8KZM0|F8KZM0_PARAV_S337	PUV_14120	NA	NA	NA	24.1253	25.3961	21.5415	NA	NA	NA	NA	NA	NA	22.6793	23.5715	NA	NA	NA	NA	NA	NA	NA	NA	NA	NA	24.7528	25.2015	21.1087	NA	NA	NA	NA	NA	NA	22.8405	23.5215	NA	NA	NA	NA	NA
tr|L8GC39|L8GC39_ACACA;TRINITY_DN3999_c0_g2_i5.p1|XP_004332803.1	tr|L8GC39|L8GC39_ACACA;TRINITY_DN3999_c0_g2_i5.p1|XP_004332803.1;TRINITY_DN3999_c0_g1_i11.p1|XP_004332803.1;TRINITY_DN3999_c0_g2_i8.p2|XP_004332803.1;TRINITY_DN3999_c0_g2_i6.p1|XP_004332803.1;TRINITY_DN3999_c0_g1_i6.p2|XP_004332803.1	L8GC39	tr|L8GC39|L8GC39_ACACA;TRINITY_DN3999_c0_g2_i5.p1|XP_004332803.1;TRINITY_DN3999_c0_g1_i11.p1|XP_004332803.1;TRINITY_DN3999_c0_g2_i8.p2|XP_004332803.1;TRINITY_DN3999_c0_g2_i6.p1|XP_004332803.1;TRINITY_DN3999_c0_g1_i6.p2|XP_004332803.1;TRINITY_DN3999_c0_g1_i2.p4|XP_004332803.1;TRINITY_DN3999_c0_g1_i6.p1|XP_004332803.1;TRINITY_DN3999_c0_g1_i3.p1|XP_004332803.1;TRINITY_DN3999_c0_g1_i2.p1|XP_004332803…	>tr|L8GC39|L8GC39_ACACA;>TRINITY_DN3999_c0_g2_i5.p1|XP_004332803.1;>TRINITY_DN3999_c0_g1_i11.p1|XP_004332803.1;>TRINITY_DN3999_c0_g2_i8.p2|XP_004332803.1;>TRINITY_DN3999_c0_g2_i6.p1|XP_004332803.1;>TRINITY_DN3999_c0_g1_i6.p2|XP_004332803.1	tr|L8GC39|L8GC39_ACACA	>tr|L8GC39|L8GC39_ACACA;>TRINITY_DN3999_c0_g2_i5.p1|XP_004332803.1;>TRINITY_DN3999_c0_g1_i11.p1|XP_004332803.1;>TRINITY_DN3999_c0_g2_i8.p2|XP_004332803.1;>TRINITY_DN3999_c0_g2_i6.p1|XP_004332803.1;>TRINITY_DN3999_c0_g1_i6.p2|XP_004332803.1;>TRINITY_DN3999_	___________MERRSFESDPLQRPDDPEEE	tr|L8GC39|L8GC39_ACACA;TRINITY_DN3999_c0_g2_i5.p1|XP_004332803.1;TRINITY_DN3999_c0_g1_i11.p1|XP_004332803.1;TRINITY_DN3999_c0_g2_i8.p2|XP_004332803.1;TRINITY_DN3999_c0_g2_i6.p1|XP_004332803.1;TRINITY_DN3999_c0_g1_i6.p2|XP_004332803.1;TRINITY_DN3999_c0_g1_i2.p4|XP_004332803.1_S5;5;5;5;5;5;5	NA	NA	NA	NA	NA	NA	NA	NA	NA	NA	NA	NA	NA	NA	NA	NA	22.6048	NA	22.8498	NA	NA	NA	NA	NA	NA	NA	NA	NA	NA	NA	NA	NA	NA	NA	NA	NA	NA	22.9395	NA	22.2767	NA
tr|L8GC39|L8GC39_ACACA;TRINITY_DN3999_c0_g2_i5.p1|XP_004332803.1	tr|L8GC39|L8GC39_ACACA;TRINITY_DN3999_c0_g2_i5.p1|XP_004332803.1;TRINITY_DN3999_c0_g1_i11.p1|XP_004332803.1;TRINITY_DN3999_c0_g2_i8.p2|XP_004332803.1;TRINITY_DN3999_c0_g2_i6.p1|XP_004332803.1;TRINITY_DN3999_c0_g1_i6.p2|XP_004332803.1	L8GC39	tr|L8GC39|L8GC39_ACACA;TRINITY_DN3999_c0_g2_i5.p1|XP_004332803.1;TRINITY_DN3999_c0_g1_i11.p1|XP_004332803.1;TRINITY_DN3999_c0_g2_i8.p2|XP_004332803.1;TRINITY_DN3999_c0_g2_i6.p1|XP_004332803.1;TRINITY_DN3999_c0_g1_i6.p2|XP_004332803.1;TRINITY_DN3999_c0_g1_i2.p4|XP_004332803.1;TRINITY_DN3999_c0_g1_i6.p1|XP_004332803.1;TRINITY_DN3999_c0_g1_i3.p1|XP_004332803.1;TRINITY_DN3999_c0_g1_i2.p1|XP_004332803…	>tr|L8GC39|L8GC39_ACACA;>TRINITY_DN3999_c0_g2_i5.p1|XP_004332803.1;>TRINITY_DN3999_c0_g1_i11.p1|XP_004332803.1;>TRINITY_DN3999_c0_g2_i8.p2|XP_004332803.1;>TRINITY_DN3999_c0_g2_i6.p1|XP_004332803.1;>TRINITY_DN3999_c0_g1_i6.p2|XP_004332803.1	tr|L8GC39|L8GC39_ACACA	>tr|L8GC39|L8GC39_ACACA;>TRINITY_DN3999_c0_g2_i5.p1|XP_004332803.1;>TRINITY_DN3999_c0_g1_i11.p1|XP_004332803.1;>TRINITY_DN3999_c0_g2_i8.p2|XP_004332803.1;>TRINITY_DN3999_c0_g2_i6.p1|XP_004332803.1;>TRINITY_DN3999_c0_g1_i6.p2|XP_004332803.1;>TRINITY_DN3999_	LVVQQSPASVRRERRSPAPEEEEEGEEDLEK	tr|L8GC39|L8GC39_ACACA;TRINITY_DN3999_c0_g2_i5.p1|XP_004332803.1;TRINITY_DN3999_c0_g1_i11.p1|XP_004332803.1;TRINITY_DN3999_c0_g2_i8.p2|XP_004332803.1;TRINITY_DN3999_c0_g2_i6.p1|XP_004332803.1;TRINITY_DN3999_c0_g1_i6.p2|XP_004332803.1;TRINITY_DN3999_c0_g1_i2.p4|XP_004332803.1_S54;54;54;54;54;54;54	NA	NA	NA	NA	NA	NA	NA	NA	NA	NA	22.4566	21.8485	22.4517	NA	NA	NA	NA	NA	NA	NA	NA	NA	NA	NA	NA	NA	NA	NA	NA	NA	NA	22.6145	22.0323	22.11	NA	NA	NA	NA	NA	NA	NA
tr|L8GC39|L8GC39_ACACA;TRINITY_DN3999_c0_g2_i5.p1|XP_004332803.1	tr|L8GC39|L8GC39_ACACA;TRINITY_DN3999_c0_g2_i5.p1|XP_004332803.1;TRINITY_DN3999_c0_g1_i11.p1|XP_004332803.1;TRINITY_DN3999_c0_g2_i8.p2|XP_004332803.1;TRINITY_DN3999_c0_g2_i6.p1|XP_004332803.1;TRINITY_DN3999_c0_g1_i6.p2|XP_004332803.1	L8GC39	tr|L8GC39|L8GC39_ACACA;TRINITY_DN3999_c0_g2_i5.p1|XP_004332803.1;TRINITY_DN3999_c0_g1_i11.p1|XP_004332803.1;TRINITY_DN3999_c0_g2_i8.p2|XP_004332803.1;TRINITY_DN3999_c0_g2_i6.p1|XP_004332803.1;TRINITY_DN3999_c0_g1_i6.p2|XP_004332803.1;TRINITY_DN3999_c0_g1_i2.p4|XP_004332803.1;TRINITY_DN3999_c0_g1_i6.p1|XP_004332803.1;TRINITY_DN3999_c0_g1_i3.p1|XP_004332803.1;TRINITY_DN3999_c0_g1_i2.p1|XP_004332803…	>tr|L8GC39|L8GC39_ACACA;>TRINITY_DN3999_c0_g2_i5.p1|XP_004332803.1;>TRINITY_DN3999_c0_g1_i11.p1|XP_004332803.1;>TRINITY_DN3999_c0_g2_i8.p2|XP_004332803.1;>TRINITY_DN3999_c0_g2_i6.p1|XP_004332803.1;>TRINITY_DN3999_c0_g1_i6.p2|XP_004332803.1	tr|L8GC39|L8GC39_ACACA	>tr|L8GC39|L8GC39_ACACA;>TRINITY_DN3999_c0_g2_i5.p1|XP_004332803.1;>TRINITY_DN3999_c0_g1_i11.p1|XP_004332803.1;>TRINITY_DN3999_c0_g2_i8.p2|XP_004332803.1;>TRINITY_DN3999_c0_g2_i6.p1|XP_004332803.1;>TRINITY_DN3999_c0_g1_i6.p2|XP_004332803.1;>TRINITY_DN3999_	ESSRNGSRDELVVQQSPASVRRERRSPAPEE	tr|L8GC39|L8GC39_ACACA;TRINITY_DN3999_c0_g2_i5.p1|XP_004332803.1;TRINITY_DN3999_c0_g1_i11.p1|XP_004332803.1;TRINITY_DN3999_c0_g2_i8.p2|XP_004332803.1;TRINITY_DN3999_c0_g2_i6.p1|XP_004332803.1;TRINITY_DN3999_c0_g1_i6.p2|XP_004332803.1;TRINITY_DN3999_c0_g1_i2.p4|XP_004332803.1_S44;44;44;44;44;44;44	NA	22.1455	NA	23.9518	22.5951	23.4216	23.7188	22.1281	22.517	23.6268	23.8429	22.9366	24.7634	23.1147	23.7047	23.8796	22.9576	22.9072	NA	23.3807	23.6161	23.8998	22.4483	NA	23.5892	23.2226	23.227	23.286	22.3105	22.6183	23.3431	24.0008	23.1203	24.4218	23.2758	23.6547	23.7684	23.2923	23.1456	NA	23.6527
tr|L8GCA0|L8GCA0_ACACA;TRINITY_DN1645_c0_g1_i17.p1|XP_004332858.1;TRINITY_DN1645_c0_g1_i2.p2|XP_004332858.1	tr|L8GCA0|L8GCA0_ACACA;TRINITY_DN1645_c0_g1_i17.p1|XP_004332858.1;TRINITY_DN1645_c0_g1_i2.p2|XP_004332858.1	L8GCA0	tr|L8GCA0|L8GCA0_ACACA;TRINITY_DN1645_c0_g1_i17.p1|XP_004332858.1;TRINITY_DN1645_c0_g1_i2.p2|XP_004332858.1	>tr|L8GCA0|L8GCA0_ACACA;>TRINITY_DN1645_c0_g1_i17.p1|XP_004332858.1;>TRINITY_DN1645_c0_g1_i2.p2|XP_004332858.1	tr|L8GCA0|L8GCA0_ACACA	>tr|L8GCA0|L8GCA0_ACACA;>TRINITY_DN1645_c0_g1_i17.p1|XP_004332858.1;>TRINITY_DN1645_c0_g1_i2.p2|XP_004332858.1	EAQRWREGLNVGEEASPVNGGEDAGKSVVVV	tr|L8GCA0|L8GCA0_ACACA;TRINITY_DN1645_c0_g1_i17.p1|XP_004332858.1;TRINITY_DN1645_c0_g1_i2.p2|XP_004332858.1_S84;128;219	NA	22.026	21.7221	22.4773	20.7064	20.9411	22.0527	21.2681	20.6641	22.0607	21.4345	21.9142	22.5328	21.1754	21.6305	22.2963	21.4543	21.3552	22.9426	21.2947	22.0622	21.652	22.3288	21.7819	22.1148	21.3339	20.7464	21.6198	21.4505	20.7655	21.7769	21.5924	22.0979	22.1911	21.3365	21.5806	22.1851	21.789	21.5936	22.3695	21.5667
tr|L8GCF9|L8GCF9_ACACA;TRINITY_DN15_c0_g1_i1.p3|XP_004332903.1	tr|L8GCF9|L8GCF9_ACACA;TRINITY_DN15_c0_g1_i1.p3|XP_004332903.1	L8GCF9	tr|L8GCF9|L8GCF9_ACACA;TRINITY_DN15_c0_g1_i1.p3|XP_004332903.1	>tr|L8GCF9|L8GCF9_ACACA;>TRINITY_DN15_c0_g1_i1.p3|XP_004332903.1	tr|L8GCF9|L8GCF9_ACACA	>tr|L8GCF9|L8GCF9_ACACA;>TRINITY_DN15_c0_g1_i1.p3|XP_004332903.1	RKEGEKEKKAHKKAASQEAEPEAEPEPAAKS	tr|L8GCF9|L8GCF9_ACACA;TRINITY_DN15_c0_g1_i1.p3|XP_004332903.1_S340;485	NA	23.9968	23.8483	24.682	22.2325	23.0083	23.448	23.6697	22.9847	23.9906	23.7494	23.8051	24.346	23.6202	23.8155	23.981	23.7069	22.2267	24.3113	23.5708	24.2347	23.2175	24.2996	23.9081	24.3194	22.8599	22.8136	23.0152	23.8521	23.086	23.7069	23.9073	23.9888	24.0043	23.7814	23.7655	23.8698	24.0417	22.4651	23.7382	23.8428
tr|L8GCI5|L8GCI5_ACACA	tr|L8GCI5|L8GCI5_ACACA	L8GCI5	tr|L8GCI5|L8GCI5_ACACA	>tr|L8GCI5|L8GCI5_ACACA	tr|L8GCI5|L8GCI5_ACACA	>tr|L8GCI5|L8GCI5_ACACA	TLDYSRTLPALGGVISPRDFVDLREWAWADD	tr|L8GCI5|L8GCI5_ACACA_S118	NA	20.5215	21.0393	21.6211	NA	21.3642	21.0198	20.8902	20.4199	21.5621	23.7766	22.8566	24.4471	20.8685	21.4073	20.2013	23.0437	22.1967	24.8322	20.5578	20.5993	20.0973	20.8243	21.0991	21.2586	NA	21.1695	20.587	21.0726	20.5212	21.2784	23.9345	23.0403	24.1055	21.0296	21.3573	20.0901	23.3784	22.4351	24.2591	20.8297
tr|L8GCU9|L8GCU9_ACACA	tr|L8GCU9|L8GCU9_ACACA	L8GCU9	tr|L8GCU9|L8GCU9_ACACA	>tr|L8GCU9|L8GCU9_ACACA	tr|L8GCU9|L8GCU9_ACACA	>tr|L8GCU9|L8GCU9_ACACA	SRRRSEVVLGGDRRSSLGQAALSDAGAGSAG	tr|L8GCU9|L8GCU9_ACACA_S760	NA	22.719	23.1545	23.3163	NA	NA	NA	NA	NA	NA	NA	NA	NA	22.8019	23.2457	22.9082	NA	NA	NA	NA	NA	NA	23.0217	23.2142	22.9537	NA	NA	NA	NA	NA	NA	NA	NA	NA	22.9631	23.1957	22.797	NA	NA	NA	NA
tr|L8GCU9|L8GCU9_ACACA	tr|L8GCU9|L8GCU9_ACACA	L8GCU9	tr|L8GCU9|L8GCU9_ACACA	>tr|L8GCU9|L8GCU9_ACACA	tr|L8GCU9|L8GCU9_ACACA	>tr|L8GCU9|L8GCU9_ACACA	ESKPAMGDQPRSRRRSEVVLGGDRRSSLGQA	tr|L8GCU9|L8GCU9_ACACA_S749	NA	NA	NA	NA	NA	NA	NA	20.8898	22.5615	NA	NA	NA	NA	NA	NA	NA	NA	NA	NA	NA	NA	NA	NA	NA	NA	NA	NA	NA	21.0722	22.6628	NA	NA	NA	NA	NA	NA	NA	NA	NA	NA	NA
tr|L8GD32|L8GD32_ACACA	tr|L8GD32|L8GD32_ACACA	L8GD32	tr|L8GD32|L8GD32_ACACA;TRINITY_DN291_c2_g2_i2.p2|XP_004333073.1;TRINITY_DN291_c2_g2_i15.p1|XP_004333073.1;TRINITY_DN1770_c6_g1_i5.p1|XP_004333073.1;TRINITY_DN1770_c6_g1_i1.p1|XP_004333073.1;TRINITY_DN1770_c6_g1_i3.p1|XP_004333073.1;TRINITY_DN1770_c6_g1_i2.p1|XP_004333073.1;TRINITY_DN1770_c6_g1_i4.p1|XP_004333073.1;TRINITY_DN291_c2_g2_i3.p1|XP_004333073.1;TRINITY_DN2595_c0_g1_i11.p2|XP_004333073.1…	>tr|L8GD32|L8GD32_ACACA	tr|L8GD32|L8GD32_ACACA	>tr|L8GD32|L8GD32_ACACA;>TRINITY_DN291_c2_g2_i13.p1|XP_004333073.1;>TRINITY_DN291_c2_g2_i4.p1|XP_004333073.1;>TRINITY_DN291_c2_g2_i8.p1|XP_004333073.1;>TRINITY_DN291_c2_g2_i14.p1|XP_004333073.1;>TRINITY_DN1973_c3_g1_i4.p1|XP_004333073.1;>TRINITY_DN1973_c3_	DAGEKTGTLRHRLTASHTASFAHNFRDGQVA	tr|L8GD32|L8GD32_ACACA;TRINITY_DN291_c2_g2_i13.p1|XP_004333073.1;TRINITY_DN291_c2_g2_i4.p1|XP_004333073.1;TRINITY_DN291_c2_g2_i8.p1|XP_004333073.1;TRINITY_DN291_c2_g2_i14.p1|XP_004333073.1;TRINITY_DN1973_c3_g1_i4.p1|XP_004333073.1;TRINITY_DN1973_c3_g1_i1.p1|XP_004333073.1;TRINITY_DN291_c2_g2_i11.p1|XP_004333073.1;TRINITY_DN291_c2_g2_i12.p1|XP_004333073.1;TRINITY_DN1973_c3_g1_i3.p1|XP_004333073.1;…	NA	NA	NA	NA	22.4903	24.1322	21.2222	NA	NA	NA	NA	NA	23.9124	NA	NA	NA	NA	NA	NA	NA	NA	NA	NA	NA	NA	23.1177	23.9375	20.7894	NA	NA	NA	NA	NA	23.5707	NA	NA	NA	NA	NA	NA	NA
tr|L8GD32|L8GD32_ACACA	tr|L8GD32|L8GD32_ACACA	L8GD32	tr|L8GD32|L8GD32_ACACA;TRINITY_DN291_c2_g2_i2.p2|XP_004333073.1;TRINITY_DN291_c2_g2_i15.p1|XP_004333073.1;TRINITY_DN1770_c6_g1_i5.p1|XP_004333073.1;TRINITY_DN1770_c6_g1_i1.p1|XP_004333073.1;TRINITY_DN1770_c6_g1_i3.p1|XP_004333073.1;TRINITY_DN1770_c6_g1_i2.p1|XP_004333073.1;TRINITY_DN1770_c6_g1_i4.p1|XP_004333073.1;TRINITY_DN291_c2_g2_i3.p1|XP_004333073.1;TRINITY_DN2595_c0_g1_i11.p2|XP_004333073.1…	>tr|L8GD32|L8GD32_ACACA	tr|L8GD32|L8GD32_ACACA	>tr|L8GD32|L8GD32_ACACA;>TRINITY_DN1770_c6_g1_i5.p1|XP_004333073.1;>TRINITY_DN1770_c6_g1_i1.p1|XP_004333073.1;>TRINITY_DN1770_c6_g1_i3.p1|XP_004333073.1;>TRINITY_DN1770_c6_g1_i2.p1|XP_004333073.1;>TRINITY_DN1770_c6_g1_i4.p1|XP_004333073.1;>TRINITY_DN291_c2	ESFKGSIEAQLIADESDDDAEIPDDVVAQAA	tr|L8GD32|L8GD32_ACACA;TRINITY_DN1770_c6_g1_i5.p1|XP_004333073.1;TRINITY_DN1770_c6_g1_i1.p1|XP_004333073.1;TRINITY_DN1770_c6_g1_i3.p1|XP_004333073.1;TRINITY_DN1770_c6_g1_i2.p1|XP_004333073.1;TRINITY_DN1770_c6_g1_i4.p1|XP_004333073.1;TRINITY_DN291_c2_g2_i13.p1|XP_004333073.1;TRINITY_DN291_c2_g2_i4.p1|XP_004333073.1;TRINITY_DN291_c2_g2_i8.p1|XP_004333073.1;TRINITY_DN291_c2_g2_i14.p1|XP_004333073.1;…	NA	NA	NA	NA	NA	NA	NA	NA	NA	NA	NA	NA	NA	NA	NA	25.3948	NA	NA	NA	NA	NA	NA	NA	NA	NA	NA	NA	NA	NA	NA	NA	NA	NA	NA	NA	NA	25.2836	NA	NA	NA	NA
tr|L8GD32|L8GD32_ACACA	tr|L8GD32|L8GD32_ACACA	L8GD32	tr|L8GD32|L8GD32_ACACA;TRINITY_DN291_c2_g2_i2.p2|XP_004333073.1;TRINITY_DN291_c2_g2_i15.p1|XP_004333073.1;TRINITY_DN1770_c6_g1_i5.p1|XP_004333073.1;TRINITY_DN1770_c6_g1_i1.p1|XP_004333073.1;TRINITY_DN1770_c6_g1_i3.p1|XP_004333073.1;TRINITY_DN1770_c6_g1_i2.p1|XP_004333073.1;TRINITY_DN1770_c6_g1_i4.p1|XP_004333073.1;TRINITY_DN291_c2_g2_i3.p1|XP_004333073.1;TRINITY_DN2595_c0_g1_i11.p2|XP_004333073.1…	>tr|L8GD32|L8GD32_ACACA	tr|L8GD32|L8GD32_ACACA	>tr|L8GD32|L8GD32_ACACA;>TRINITY_DN1770_c6_g1_i5.p1|XP_004333073.1;>TRINITY_DN1770_c6_g1_i1.p1|XP_004333073.1;>TRINITY_DN1770_c6_g1_i3.p1|XP_004333073.1;>TRINITY_DN1770_c6_g1_i2.p1|XP_004333073.1;>TRINITY_DN1770_c6_g1_i4.p1|XP_004333073.1;>TRINITY_DN291_c2	GSRGRALHNVGNLRVSGIDSRAYGPTFNVGD	tr|L8GD32|L8GD32_ACACA;TRINITY_DN1770_c6_g1_i5.p1|XP_004333073.1;TRINITY_DN1770_c6_g1_i1.p1|XP_004333073.1;TRINITY_DN1770_c6_g1_i3.p1|XP_004333073.1;TRINITY_DN1770_c6_g1_i2.p1|XP_004333073.1;TRINITY_DN1770_c6_g1_i4.p1|XP_004333073.1;TRINITY_DN291_c2_g2_i13.p1|XP_004333073.1;TRINITY_DN291_c2_g2_i4.p1|XP_004333073.1;TRINITY_DN291_c2_g2_i8.p1|XP_004333073.1;TRINITY_DN291_c2_g2_i14.p1|XP_004333073.1;…	NA	23.4984	23.6586	NA	NA	24.1281	22.0755	NA	24.1704	24.0462	24.9377	24.7678	25.2768	NA	24.4418	NA	24.0032	24.6494	23.7733	24.333	NA	NA	23.8012	23.7184	NA	NA	23.9334	21.6427	NA	24.2718	23.7625	25.0957	24.9516	24.9351	NA	24.3919	NA	24.338	24.8878	23.2002	24.605
tr|L8GD32|L8GD32_ACACA	tr|L8GD32|L8GD32_ACACA	L8GD32	tr|L8GD32|L8GD32_ACACA;TRINITY_DN291_c2_g2_i2.p2|XP_004333073.1;TRINITY_DN291_c2_g2_i15.p1|XP_004333073.1;TRINITY_DN1770_c6_g1_i5.p1|XP_004333073.1;TRINITY_DN1770_c6_g1_i1.p1|XP_004333073.1;TRINITY_DN1770_c6_g1_i3.p1|XP_004333073.1;TRINITY_DN1770_c6_g1_i2.p1|XP_004333073.1;TRINITY_DN1770_c6_g1_i4.p1|XP_004333073.1;TRINITY_DN291_c2_g2_i3.p1|XP_004333073.1;TRINITY_DN2595_c0_g1_i11.p2|XP_004333073.1…	>tr|L8GD32|L8GD32_ACACA	tr|L8GD32|L8GD32_ACACA	>tr|L8GD32|L8GD32_ACACA;>TRINITY_DN6687_c0_g1_i7.p1|XP_004333073.1;>TRINITY_DN2853_c1_g1_i11.p1|XP_004333073.1;>TRINITY_DN6687_c0_g1_i9.p1|XP_004333073.1;>TRINITY_DN6687_c0_g1_i8.p1|XP_004333073.1;>TRINITY_DN6687_c0_g1_i4.p1|XP_004333073.1;>TRINITY_DN6687_	PRDRAAAALSPASSYSPSSSLGTAAAAVRPP	tr|L8GD32|L8GD32_ACACA;TRINITY_DN6687_c0_g1_i7.p1|XP_004333073.1;TRINITY_DN2853_c1_g1_i11.p1|XP_004333073.1;TRINITY_DN6687_c0_g1_i9.p1|XP_004333073.1;TRINITY_DN6687_c0_g1_i8.p1|XP_004333073.1;TRINITY_DN6687_c0_g1_i4.p1|XP_004333073.1;TRINITY_DN6687_c0_g1_i11.p1|XP_004333073.1;TRINITY_DN6687_c0_g1_i3.p1|XP_004333073.1;TRINITY_DN6687_c0_g1_i13.p1|XP_004333073.1;TRINITY_DN2853_c1_g1_i1.p1|XP_0043330…	NA	NA	NA	NA	NA	NA	NA	NA	NA	NA	NA	NA	NA	NA	NA	NA	NA	NA	NA	NA	22.565	NA	NA	NA	NA	NA	NA	NA	NA	NA	NA	NA	NA	NA	NA	NA	NA	NA	NA	NA	NA
tr|L8GD32|L8GD32_ACACA	tr|L8GD32|L8GD32_ACACA	L8GD32	tr|L8GD32|L8GD32_ACACA;TRINITY_DN291_c2_g2_i2.p2|XP_004333073.1;TRINITY_DN291_c2_g2_i15.p1|XP_004333073.1;TRINITY_DN1770_c6_g1_i5.p1|XP_004333073.1;TRINITY_DN1770_c6_g1_i1.p1|XP_004333073.1;TRINITY_DN1770_c6_g1_i3.p1|XP_004333073.1;TRINITY_DN1770_c6_g1_i2.p1|XP_004333073.1;TRINITY_DN1770_c6_g1_i4.p1|XP_004333073.1;TRINITY_DN291_c2_g2_i3.p1|XP_004333073.1;TRINITY_DN2595_c0_g1_i11.p2|XP_004333073.1…	>tr|L8GD32|L8GD32_ACACA	tr|L8GD32|L8GD32_ACACA	>tr|L8GD32|L8GD32_ACACA;>TRINITY_DN6687_c0_g1_i7.p1|XP_004333073.1;>TRINITY_DN2853_c1_g1_i11.p1|XP_004333073.1;>TRINITY_DN6687_c0_g1_i9.p1|XP_004333073.1;>TRINITY_DN6687_c0_g1_i8.p1|XP_004333073.1;>TRINITY_DN6687_c0_g1_i4.p1|XP_004333073.1;>TRINITY_DN6687_	PFLSGAPRDRAAAALSPASSYSPSSSLGTAA	tr|L8GD32|L8GD32_ACACA;TRINITY_DN6687_c0_g1_i7.p1|XP_004333073.1;TRINITY_DN2853_c1_g1_i11.p1|XP_004333073.1;TRINITY_DN6687_c0_g1_i9.p1|XP_004333073.1;TRINITY_DN6687_c0_g1_i8.p1|XP_004333073.1;TRINITY_DN6687_c0_g1_i4.p1|XP_004333073.1;TRINITY_DN6687_c0_g1_i11.p1|XP_004333073.1;TRINITY_DN6687_c0_g1_i3.p1|XP_004333073.1;TRINITY_DN6687_c0_g1_i13.p1|XP_004333073.1;TRINITY_DN2853_c1_g1_i1.p1|XP_0043330…	NA	NA	NA	NA	NA	NA	NA	NA	NA	NA	NA	NA	NA	NA	NA	NA	NA	NA	NA	NA	NA	NA	NA	NA	NA	NA	NA	NA	NA	NA	NA	NA	NA	NA	NA	NA	NA	NA	NA	NA	NA
tr|L8GDA8|L8GDA8_ACACA	tr|L8GDA8|L8GDA8_ACACA	L8GDA8	tr|L8GDA8|L8GDA8_ACACA	>tr|L8GDA8|L8GDA8_ACACA	TRINITY_DN6242_c0_g2_i3.p1|XP_004333052.1	>tr|L8GDA8|L8GDA8_ACACA;>TRINITY_DN4873_c0_g3_i1.p1|XP_004333050.1;>TRINITY_DN6242_c0_g2_i3.p1|XP_004333052.1	REKEEKKEERRSRRLSMDAQSANVLKRRTVN	tr|L8GDA8|L8GDA8_ACACA;TRINITY_DN4873_c0_g3_i1.p1|XP_004333050.1;TRINITY_DN6242_c0_g2_i3.p1|XP_004333052.1_S534;867;35	NA	24.2765	24.9971	23.231	23.1788	24.637	NA	23.9933	24.9015	NA	25.0668	24.958	24.9389	23.9758	NA	20.4504	24.4177	23.7746	22.8556	NA	NA	NA	24.5792	25.0569	22.8684	23.8062	24.4423	NA	24.1757	25.0029	NA	25.2247	25.1418	24.5972	24.137	NA	20.3392	24.7524	24.013	22.2825	NA
tr|L8GDA8|L8GDA8_ACACA	tr|L8GDA8|L8GDA8_ACACA	L8GDA8	tr|L8GDA8|L8GDA8_ACACA	>tr|L8GDA8|L8GDA8_ACACA	TRINITY_DN6242_c0_g2_i3.p1|XP_004333052.1	>tr|L8GDA8|L8GDA8_ACACA;>TRINITY_DN6242_c0_g2_i3.p1|XP_004333052.1;>TRINITY_DN6242_c0_g1_i1.p2|XP_004333050.1;>TRINITY_DN6242_c0_g1_i7.p2|XP_004333050.1	RLSMDAQSANVLKRRTVNLNSDEFSKDFAKF	tr|L8GDA8|L8GDA8_ACACA;TRINITY_DN6242_c0_g2_i3.p1|XP_004333052.1;TRINITY_DN6242_c0_g1_i1.p2|XP_004333050.1;TRINITY_DN6242_c0_g1_i7.p2|XP_004333050.1_T547;48;13;13	NA	22.8002	22.9567	22.4738	NA	NA	NA	22.1761	22.0409	22.2027	NA	21.4768	22.6777	22.2674	22.9832	21.5411	21.0466	21.6244	23.3681	21.9822	21.8498	21.4857	23.103	23.0165	22.1113	NA	NA	NA	22.3585	22.1422	21.919	NA	21.6606	22.336	22.4286	22.9332	21.4299	21.3813	21.8628	22.795	22.2542
tr|L8GDA8|L8GDA8_ACACA	tr|L8GDA8|L8GDA8_ACACA	L8GDA8	tr|L8GDA8|L8GDA8_ACACA	>tr|L8GDA8|L8GDA8_ACACA	TRINITY_DN6242_c0_g2_i3.p1|XP_004333052.1	>tr|L8GDA8|L8GDA8_ACACA;>TRINITY_DN6242_c0_g2_i3.p1|XP_004333052.1;>TRINITY_DN6242_c0_g1_i1.p2|XP_004333050.1;>TRINITY_DN6242_c0_g1_i7.p2|XP_004333050.1	AQSANVLKRRTVNLNSDEFSKDFAKFTEAFG	tr|L8GDA8|L8GDA8_ACACA;TRINITY_DN6242_c0_g2_i3.p1|XP_004333052.1;TRINITY_DN6242_c0_g1_i1.p2|XP_004333050.1;TRINITY_DN6242_c0_g1_i7.p2|XP_004333050.1_S552;53;18;18	NA	NA	22.9787	24.1541	NA	NA	NA	NA	22.0786	NA	NA	NA	NA	NA	NA	23.8389	NA	NA	NA	NA	19.8964	23.3488	NA	23.0384	23.7916	NA	NA	NA	NA	22.18	NA	NA	NA	NA	NA	NA	23.7278	NA	NA	NA	NA
tr|L8GDE8|L8GDE8_ACACA	tr|L8GDE8|L8GDE8_ACACA	L8GDE8	tr|L8GDE8|L8GDE8_ACACA	>tr|L8GDE8|L8GDE8_ACACA	TRINITY_DN15_c0_g3_i4.p3|XP_027053901.1	>tr|L8GDE8|L8GDE8_ACACA;>TRINITY_DN15_c0_g3_i4.p3|XP_027053901.1;>TRINITY_DN15_c0_g3_i2.p4|XP_004332902.1	IAGVCIEDKLFPKTNSLLEGVSQPLADIDEF;VAGVCIEDKLFPKTNSLLEGVSQPLADIDEF	tr|L8GDE8|L8GDE8_ACACA;TRINITY_DN15_c0_g3_i4.p3|XP_027053901.1;TRINITY_DN15_c0_g3_i2.p4|XP_004332902.1_S161;110;110	NA	NA	NA	NA	NA	NA	23.4099	NA	NA	NA	NA	NA	NA	NA	NA	25.1584	NA	NA	26.7428	NA	25.0566	24.4165	NA	NA	NA	NA	NA	22.9771	NA	NA	NA	NA	NA	NA	NA	NA	25.0472	NA	NA	26.1697	NA
tr|L8GDE8|L8GDE8_ACACA	tr|L8GDE8|L8GDE8_ACACA	L8GDE8	tr|L8GDE8|L8GDE8_ACACA	>tr|L8GDE8|L8GDE8_ACACA	TRINITY_DN15_c0_g3_i4.p3|XP_027053901.1	>tr|L8GDE8|L8GDE8_ACACA;>TRINITY_DN15_c0_g3_i4.p3|XP_027053901.1;>TRINITY_DN15_c0_g3_i2.p4|XP_004332902.1	RGIAGVCIEDKLFPKTNSLLEGVSQPLADID;RGVAGVCIEDKLFPKTNSLLEGVSQPLADID	tr|L8GDE8|L8GDE8_ACACA;TRINITY_DN15_c0_g3_i4.p3|XP_027053901.1;TRINITY_DN15_c0_g3_i2.p4|XP_004332902.1_T159;108;108	NA	NA	NA	NA	NA	NA	NA	NA	NA	NA	NA	NA	NA	NA	NA	NA	NA	NA	25.2319	NA	NA	NA	NA	NA	NA	NA	NA	NA	NA	NA	NA	NA	NA	NA	NA	NA	NA	NA	NA	24.6588	NA
tr|L8GDL0|L8GDL0_ACACA;TRINITY_DN8458_c0_g2_i1.p1|XP_004332821.1	tr|L8GDL0|L8GDL0_ACACA;TRINITY_DN8458_c0_g2_i1.p1|XP_004332821.1	L8GDL0	tr|L8GDL0|L8GDL0_ACACA;TRINITY_DN8458_c0_g2_i1.p1|XP_004332821.1	>tr|L8GDL0|L8GDL0_ACACA;>TRINITY_DN8458_c0_g2_i1.p1|XP_004332821.1	tr|L8GDL0|L8GDL0_ACACA	>tr|L8GDL0|L8GDL0_ACACA;>TRINITY_DN8458_c0_g2_i1.p1|XP_004332821.1	LEEAIGKIEGIHLEGSREVEAVEGDNNDDVE	tr|L8GDL0|L8GDL0_ACACA;TRINITY_DN8458_c0_g2_i1.p1|XP_004332821.1_S34;34	NA	NA	23.3522	25.3923	NA	NA	23.976	22.5115	NA	24.487	22.9105	23.4414	24.3307	23.2975	24.2178	24.673	22.8519	NA	25.8905	24.0811	24.9307	24.3126	NA	23.412	25.0298	NA	NA	23.5432	22.6939	NA	24.2032	23.0684	23.6251	23.989	23.4587	24.1678	24.5618	23.1866	NA	25.3174	24.353
tr|L8GDL4|L8GDL4_ACACA;TRINITY_DN1677_c0_g1_i28.p1|XP_004340722.1	tr|L8GDL4|L8GDL4_ACACA;TRINITY_DN1677_c0_g1_i28.p1|XP_004340722.1	L8GDL4	tr|L8GDL4|L8GDL4_ACACA;TRINITY_DN1677_c0_g1_i28.p1|XP_004340722.1	>tr|L8GDL4|L8GDL4_ACACA;>TRINITY_DN1677_c0_g1_i28.p1|XP_004340722.1	TRINITY_DN1677_c0_g1_i24.p1|XP_004340722.1	>tr|L8GDL4|L8GDL4_ACACA;>TRINITY_DN1677_c0_g1_i28.p1|XP_004340722.1;>TRINITY_DN1677_c0_g1_i24.p1|XP_004340722.1;>TRINITY_DN3696_c1_g2_i7.p1|XP_004340722.1;>TRINITY_DN1677_c0_g1_i11.p1|XP_004340722.1;>TRINITY_DN1677_c0_g1_i7.p1|XP_004340722.1;>TRINITY_DN167	SGKILQLSSSPEIASSPKAVASSPDDDETAA	tr|L8GDL4|L8GDL4_ACACA;TRINITY_DN1677_c0_g1_i28.p1|XP_004340722.1;TRINITY_DN1677_c0_g1_i24.p1|XP_004340722.1;TRINITY_DN3696_c1_g2_i7.p1|XP_004340722.1;TRINITY_DN1677_c0_g1_i11.p1|XP_004340722.1;TRINITY_DN1677_c0_g1_i7.p1|XP_004340722.1;TRINITY_DN1677_c0_g1_i13.p1|XP_004340722.1;tr|L8GZL6|L8GZL6_ACACA;TRINITY_DN3696_c1_g2_i1.p5|XP_004340722.1_S54;128;528;596;596;193;128;114;128	NA	NA	NA	NA	NA	NA	NA	NA	NA	NA	NA	NA	NA	NA	21.8906	21.4249	NA	NA	NA	NA	NA	NA	NA	NA	NA	NA	NA	NA	NA	NA	NA	NA	NA	NA	NA	21.8407	21.3137	NA	NA	NA	NA
tr|L8GDL4|L8GDL4_ACACA;TRINITY_DN1677_c0_g1_i28.p1|XP_004340722.1	tr|L8GDL4|L8GDL4_ACACA;TRINITY_DN1677_c0_g1_i28.p1|XP_004340722.1	L8GDL4	tr|L8GDL4|L8GDL4_ACACA;TRINITY_DN1677_c0_g1_i28.p1|XP_004340722.1	>tr|L8GDL4|L8GDL4_ACACA;>TRINITY_DN1677_c0_g1_i28.p1|XP_004340722.1	TRINITY_DN1677_c0_g1_i24.p1|XP_004340722.1	>tr|L8GDL4|L8GDL4_ACACA;>TRINITY_DN1677_c0_g1_i28.p1|XP_004340722.1;>TRINITY_DN1677_c0_g1_i24.p1|XP_004340722.1;>TRINITY_DN3696_c1_g2_i7.p1|XP_004340722.1;>TRINITY_DN1677_c0_g1_i11.p1|XP_004340722.1;>TRINITY_DN1677_c0_g1_i7.p1|XP_004340722.1;>TRINITY_DN167	STYVVHYEEEKKKSKTPPASTSPQPSTSAPA	tr|L8GDL4|L8GDL4_ACACA;TRINITY_DN1677_c0_g1_i28.p1|XP_004340722.1;TRINITY_DN1677_c0_g1_i24.p1|XP_004340722.1;TRINITY_DN3696_c1_g2_i7.p1|XP_004340722.1;TRINITY_DN1677_c0_g1_i11.p1|XP_004340722.1;TRINITY_DN1677_c0_g1_i7.p1|XP_004340722.1;TRINITY_DN1677_c0_g1_i13.p1|XP_004340722.1;tr|L8GZL6|L8GZL6_ACACA;TRINITY_DN3696_c1_g2_i1.p3|XP_004340722.1;TRINITY_DN3696_c1_g2_i11.p1|XP_004340722.1;TRINITY_DN16…	NA	NA	NA	NA	NA	NA	NA	NA	NA	NA	NA	NA	NA	NA	NA	NA	NA	NA	NA	NA	NA	NA	NA	NA	NA	NA	NA	NA	NA	NA	NA	NA	NA	NA	NA	NA	NA	NA	NA	NA	NA
tr|L8GDL4|L8GDL4_ACACA;TRINITY_DN1677_c0_g1_i28.p1|XP_004340722.1	tr|L8GDL4|L8GDL4_ACACA;TRINITY_DN1677_c0_g1_i28.p1|XP_004340722.1	L8GDL4	tr|L8GDL4|L8GDL4_ACACA;TRINITY_DN1677_c0_g1_i28.p1|XP_004340722.1	>tr|L8GDL4|L8GDL4_ACACA;>TRINITY_DN1677_c0_g1_i28.p1|XP_004340722.1	TRINITY_DN1677_c0_g1_i24.p1|XP_004340722.1	>tr|L8GDL4|L8GDL4_ACACA;>TRINITY_DN1677_c0_g1_i28.p1|XP_004340722.1;>TRINITY_DN1677_c0_g1_i24.p1|XP_004340722.1;>TRINITY_DN3696_c1_g2_i7.p1|XP_004340722.1;>TRINITY_DN1677_c0_g1_i11.p1|XP_004340722.1;>TRINITY_DN1677_c0_g1_i7.p1|XP_004340722.1;>TRINITY_DN167	ILEEIKSGKILQLSSSPEIASSPKAVASSPD	tr|L8GDL4|L8GDL4_ACACA;TRINITY_DN1677_c0_g1_i28.p1|XP_004340722.1;TRINITY_DN1677_c0_g1_i24.p1|XP_004340722.1;TRINITY_DN3696_c1_g2_i7.p1|XP_004340722.1;TRINITY_DN1677_c0_g1_i11.p1|XP_004340722.1;TRINITY_DN1677_c0_g1_i7.p1|XP_004340722.1;TRINITY_DN1677_c0_g1_i13.p1|XP_004340722.1;tr|L8GZL6|L8GZL6_ACACA;TRINITY_DN3696_c1_g2_i1.p5|XP_004340722.1_S48;122;522;590;590;187;122;108;122	NA	24.3628	NA	26.4041	23.2492	24.4411	25.3973	25.5299	NA	25.7822	25.3328	25.2601	26.2155	25.7887	26.45	25.3763	24.0605	23.837	24.9415	25.5826	25.9691	24.2378	24.6656	NA	26.0415	23.8767	24.2464	24.9645	25.7123	NA	25.4985	25.4908	25.4439	25.8738	25.9498	26.4	25.2651	24.3953	24.0754	24.3684	25.8546
tr|L8GDL4|L8GDL4_ACACA;TRINITY_DN1677_c0_g1_i28.p1|XP_004340722.1	tr|L8GDL4|L8GDL4_ACACA;TRINITY_DN1677_c0_g1_i28.p1|XP_004340722.1	L8GDL4	tr|L8GDL4|L8GDL4_ACACA;TRINITY_DN1677_c0_g1_i28.p1|XP_004340722.1	>tr|L8GDL4|L8GDL4_ACACA;>TRINITY_DN1677_c0_g1_i28.p1|XP_004340722.1	tr|L8GDL4|L8GDL4_ACACA	>tr|L8GDL4|L8GDL4_ACACA;>TRINITY_DN1677_c0_g1_i28.p1|XP_004340722.1	SSSPEIASSPKAVASSPDDDETAAPEPAHEL	tr|L8GDL4|L8GDL4_ACACA;TRINITY_DN1677_c0_g1_i28.p1|XP_004340722.1_S61;135	NA	22.3933	22.8752	23.6242	NA	NA	NA	NA	NA	23.4666	NA	21.541	23.1979	22.4666	NA	23.5617	NA	NA	NA	NA	NA	23.21	22.696	22.935	23.2617	NA	NA	NA	NA	NA	23.1829	NA	21.7247	22.8563	22.6278	NA	23.4506	NA	NA	NA	NA
tr|L8GDL8|L8GDL8_ACACA;TRINITY_DN3460_c0_g3_i13.p3|XP_004333233.1	tr|L8GDL8|L8GDL8_ACACA;TRINITY_DN3460_c0_g3_i13.p3|XP_004333233.1	L8GDL8	tr|L8GDL8|L8GDL8_ACACA;TRINITY_DN3460_c0_g3_i13.p3|XP_004333233.1	>tr|L8GDL8|L8GDL8_ACACA;>TRINITY_DN3460_c0_g3_i13.p3|XP_004333233.1	tr|L8H9Q4|L8H9Q4_ACACA	>tr|L8GDL8|L8GDL8_ACACA;>TRINITY_DN3460_c0_g3_i13.p3|XP_004333233.1;>tr|L8GJX8|L8GJX8_ACACA;>TRINITY_DN63_c0_g2_i1.p3|XP_004335122.1;>TRINITY_DN14591_c0_g1_i5.p1|CAA60629.1;>TRINITY_DN9875_c1_g1_i3.p2|XP_008358804.2;>TRINITY_DN6983_c0_g1_i3.p2|XP_004333233	LEDGRTLADYNIQKESTLHLVLRLRGGGKKR;LEDGRTLADYNIQKESTLHLVLRLRGGGKKT;LEDGRTLADYNIQKESTLHLVLRLRGGMQIF;LEDGRTLADYNIQKESTLHLVLRLRGGVIEP;LEDGRTLADYNIQKESTLHLVLRLRGGVQIF	tr|L8GDL8|L8GDL8_ACACA;TRINITY_DN3460_c0_g3_i13.p3|XP_004333233.1;tr|L8GJX8|L8GJX8_ACACA;TRINITY_DN63_c0_g2_i1.p3|XP_004335122.1;TRINITY_DN14591_c0_g1_i5.p1|CAA60629.1;TRINITY_DN9875_c1_g1_i3.p2|XP_008358804.2;TRINITY_DN6983_c0_g1_i3.p2|XP_004333233.1;TRINITY_DN14591_c0_g1_i4.p1|CAA60629.1;TRINITY_DN22271_c0_g2_i1.p1|CAA11269.1;TRINITY_DN63_c0_g1_i2.p2|XP_004335122.1;TRINITY_DN15206_c0_g2_i1.p2|X…	NA	NA	NA	NA	NA	NA	NA	NA	NA	NA	22.8513	25.0554	25.4767	NA	NA	NA	22.6019	23.8156	26.6672	NA	NA	NA	NA	NA	NA	NA	NA	NA	NA	NA	NA	23.0092	25.2392	25.135	NA	NA	NA	22.9367	24.054	26.0941	NA
tr|L8GDM6|L8GDM6_ACACA	tr|L8GDM6|L8GDM6_ACACA	L8GDM6	tr|L8GDM6|L8GDM6_ACACA	>tr|L8GDM6|L8GDM6_ACACA	tr|L8GDM6|L8GDM6_ACACA	>tr|L8GDM6|L8GDM6_ACACA	GRSATQLNGEGSGSPSPNSSRSADKKRVFTI	tr|L8GDM6|L8GDM6_ACACA_S216	NA	NA	NA	NA	NA	NA	NA	NA	NA	NA	NA	NA	NA	NA	NA	NA	NA	NA	NA	NA	22.3547	22.9647	NA	NA	NA	NA	NA	NA	NA	NA	NA	NA	NA	NA	NA	NA	NA	NA	NA	NA	NA
tr|L8GDV1|L8GDV1_ACACA;TRINITY_DN1330_c0_g1_i2.p1|XP_004333215.1	tr|L8GDV1|L8GDV1_ACACA;TRINITY_DN1330_c0_g1_i2.p1|XP_004333215.1;TRINITY_DN1330_c0_g1_i18.p1|XP_004333215.1;TRINITY_DN1330_c0_g1_i5.p2|XP_004333215.1;TRINITY_DN1330_c0_g1_i13.p1|XP_004333215.1;TRINITY_DN3876_c0_g1_i1.p1|XP_004333215.1;TRINITY_DN3876_c0_g1_i37.p2|XP_004333215.1;TRINITY_DN1330_c0_g1_i20.p3|XP_004333215.1	L8GDV1	tr|L8GDV1|L8GDV1_ACACA;TRINITY_DN1330_c0_g1_i2.p1|XP_004333215.1;TRINITY_DN1330_c0_g1_i18.p1|XP_004333215.1;TRINITY_DN1330_c0_g1_i5.p2|XP_004333215.1;TRINITY_DN1330_c0_g1_i13.p1|XP_004333215.1;TRINITY_DN3876_c0_g1_i1.p1|XP_004333215.1;TRINITY_DN3876_c0_g1_i37.p2|XP_004333215.1;TRINITY_DN1330_c0_g1_i20.p3|XP_004333215.1;TRINITY_DN1330_c0_g1_i9.p5|XP_004333215.1;TRINITY_DN1330_c0_g1_i24.p1|XP_00433…	>tr|L8GDV1|L8GDV1_ACACA;>TRINITY_DN1330_c0_g1_i2.p1|XP_004333215.1;>TRINITY_DN1330_c0_g1_i18.p1|XP_004333215.1;>TRINITY_DN1330_c0_g1_i5.p2|XP_004333215.1;>TRINITY_DN1330_c0_g1_i13.p1|XP_004333215.1;>TRINITY_DN3876_c0_g1_i1.p1|XP_004333215.1;>TRINITY_DN3876	tr|L8GDV1|L8GDV1_ACACA	>tr|L8GDV1|L8GDV1_ACACA;>TRINITY_DN1330_c0_g1_i2.p1|XP_004333215.1;>TRINITY_DN1330_c0_g1_i18.p1|XP_004333215.1;>TRINITY_DN1330_c0_g1_i5.p2|XP_004333215.1;>TRINITY_DN1330_c0_g1_i7.p1|XP_004333215.1	___________MLRVSVSKGKGKEKDEEETL	tr|L8GDV1|L8GDV1_ACACA;TRINITY_DN1330_c0_g1_i2.p1|XP_004333215.1;TRINITY_DN1330_c0_g1_i18.p1|XP_004333215.1;TRINITY_DN1330_c0_g1_i5.p2|XP_004333215.1;TRINITY_DN1330_c0_g1_i7.p1|XP_004333215.1_S5;5;5;5;5	NA	23.6599	24.5896	24.0523	NA	NA	NA	NA	NA	24.0449	NA	NA	NA	NA	NA	23.7428	21.4216	22.7763	23.7811	22.4607	23.8606	NA	23.9627	24.6493	23.6898	NA	NA	NA	NA	NA	23.7612	NA	NA	NA	NA	NA	23.6316	21.7564	23.0147	23.2079	22.7327
tr|L8GDV1|L8GDV1_ACACA;TRINITY_DN1330_c0_g1_i2.p1|XP_004333215.1	tr|L8GDV1|L8GDV1_ACACA;TRINITY_DN1330_c0_g1_i2.p1|XP_004333215.1;TRINITY_DN1330_c0_g1_i18.p1|XP_004333215.1;TRINITY_DN1330_c0_g1_i5.p2|XP_004333215.1;TRINITY_DN1330_c0_g1_i13.p1|XP_004333215.1;TRINITY_DN3876_c0_g1_i1.p1|XP_004333215.1;TRINITY_DN3876_c0_g1_i37.p2|XP_004333215.1;TRINITY_DN1330_c0_g1_i20.p3|XP_004333215.1	L8GDV1	tr|L8GDV1|L8GDV1_ACACA;TRINITY_DN1330_c0_g1_i2.p1|XP_004333215.1;TRINITY_DN1330_c0_g1_i18.p1|XP_004333215.1;TRINITY_DN1330_c0_g1_i5.p2|XP_004333215.1;TRINITY_DN1330_c0_g1_i13.p1|XP_004333215.1;TRINITY_DN3876_c0_g1_i1.p1|XP_004333215.1;TRINITY_DN3876_c0_g1_i37.p2|XP_004333215.1;TRINITY_DN1330_c0_g1_i20.p3|XP_004333215.1;TRINITY_DN1330_c0_g1_i9.p5|XP_004333215.1;TRINITY_DN1330_c0_g1_i24.p1|XP_00433…	>tr|L8GDV1|L8GDV1_ACACA;>TRINITY_DN1330_c0_g1_i2.p1|XP_004333215.1;>TRINITY_DN1330_c0_g1_i18.p1|XP_004333215.1;>TRINITY_DN1330_c0_g1_i5.p2|XP_004333215.1;>TRINITY_DN1330_c0_g1_i13.p1|XP_004333215.1;>TRINITY_DN3876_c0_g1_i1.p1|XP_004333215.1;>TRINITY_DN3876	tr|L8GDV1|L8GDV1_ACACA	>tr|L8GDV1|L8GDV1_ACACA;>TRINITY_DN1330_c0_g1_i2.p1|XP_004333215.1;>TRINITY_DN1330_c0_g1_i18.p1|XP_004333215.1;>TRINITY_DN1330_c0_g1_i13.p1|XP_004333215.1;>TRINITY_DN3876_c0_g1_i1.p1|XP_004333215.1;>TRINITY_DN3876_c0_g1_i37.p2|XP_004333215.1;>TRINITY_DN133	KNAPSTRKKRAKLTASSLGRTYGDENDGTPG	tr|L8GDV1|L8GDV1_ACACA;TRINITY_DN1330_c0_g1_i2.p1|XP_004333215.1;TRINITY_DN1330_c0_g1_i18.p1|XP_004333215.1;TRINITY_DN1330_c0_g1_i13.p1|XP_004333215.1;TRINITY_DN3876_c0_g1_i1.p1|XP_004333215.1;TRINITY_DN3876_c0_g1_i37.p2|XP_004333215.1;TRINITY_DN1330_c0_g1_i9.p4|XP_004333215.1;TRINITY_DN1330_c0_g1_i20.p5|XP_004333215.1_S480;505;523;342;382;407;127;138	NA	NA	26.1726	25.1198	25.2574	25.5103	24.9152	NA	NA	NA	26.3774	NA	26.9154	NA	25.5129	23.8263	26.322	NA	26.7128	24.4101	24.2896	23.2578	NA	26.2323	24.7572	25.8849	25.3157	24.4824	NA	NA	NA	26.5353	NA	26.5737	NA	25.463	23.7151	26.6568	NA	26.1397	24.6821
tr|L8GDX4|L8GDX4_ACACA	tr|L8GDX4|L8GDX4_ACACA	L8GDX4	tr|L8GDX4|L8GDX4_ACACA	>tr|L8GDX4|L8GDX4_ACACA	TRINITY_DN1975_c1_g1_i9.p1|XP_004333062.1	>tr|L8GDX4|L8GDX4_ACACA;>TRINITY_DN1975_c1_g1_i9.p1|XP_004333062.1;>TRINITY_DN4175_c0_g1_i1.p2|XP_004333062.1;>TRINITY_DN1975_c1_g1_i6.p1|XP_004333062.1;>TRINITY_DN4175_c0_g1_i10.p8|XP_004333062.1;>TRINITY_DN1975_c1_g1_i11.p3|XP_004333062.1	DDPAPVEGLEEGAEGSPVPHRFVNDYDQQDE	tr|L8GDX4|L8GDX4_ACACA;TRINITY_DN1975_c1_g1_i9.p1|XP_004333062.1;TRINITY_DN4175_c0_g1_i1.p2|XP_004333062.1;TRINITY_DN1975_c1_g1_i6.p1|XP_004333062.1;TRINITY_DN4175_c0_g1_i10.p8|XP_004333062.1;TRINITY_DN1975_c1_g1_i11.p3|XP_004333062.1_S43;43;43;43;43;43	NA	NA	NA	NA	NA	NA	NA	NA	NA	NA	NA	NA	NA	NA	NA	NA	NA	NA	25.0991	NA	25.9842	24.7239	NA	NA	NA	NA	NA	NA	NA	NA	NA	NA	NA	NA	NA	NA	NA	NA	NA	24.526	NA
tr|L8GDX4|L8GDX4_ACACA	tr|L8GDX4|L8GDX4_ACACA	L8GDX4	tr|L8GDX4|L8GDX4_ACACA	>tr|L8GDX4|L8GDX4_ACACA	TRINITY_DN1975_c1_g1_i9.p1|XP_004333062.1	>tr|L8GDX4|L8GDX4_ACACA;>TRINITY_DN1975_c1_g1_i9.p1|XP_004333062.1;>TRINITY_DN4175_c0_g1_i1.p2|XP_004333062.1;>TRINITY_DN1975_c1_g1_i6.p1|XP_004333062.1;>TRINITY_DN4175_c0_g1_i10.p8|XP_004333062.1;>TRINITY_DN1975_c1_g1_i11.p3|XP_004333062.1	FVNDYDQQDEEGRGQSGSPRDGDGDDGYGYG	tr|L8GDX4|L8GDX4_ACACA;TRINITY_DN1975_c1_g1_i9.p1|XP_004333062.1;TRINITY_DN4175_c0_g1_i1.p2|XP_004333062.1;TRINITY_DN1975_c1_g1_i6.p1|XP_004333062.1;TRINITY_DN4175_c0_g1_i10.p8|XP_004333062.1;TRINITY_DN1975_c1_g1_i11.p3|XP_004333062.1_S64;64;64;64;64;64	NA	22.8294	23.8213	24.6141	NA	23.6402	NA	NA	NA	24.3721	24.4429	23.7455	24.6874	23.6579	24.4382	24.5824	24.5097	23.1583	24.8321	23.9027	24.3425	23.9398	23.1321	23.8811	24.2515	NA	23.4455	NA	NA	NA	24.0883	24.6008	23.9293	24.3457	23.819	24.3882	24.4712	24.8445	23.3966	24.259	24.1747
tr|L8GDX6|L8GDX6_ACACA	tr|L8GDX6|L8GDX6_ACACA	L8GDX6	tr|L8GDX6|L8GDX6_ACACA;TRINITY_DN1315_c1_g3_i1.p3|XP_004333318.1;TRINITY_DN370_c2_g1_i1.p1|XP_004333318.1;TRINITY_DN1916_c10_g1_i1.p3|XP_004333318.1;TRINITY_DN2475_c0_g1_i12.p1|XP_004333318.1;TRINITY_DN2475_c0_g1_i10.p1|XP_004333318.1;TRINITY_DN2475_c0_g1_i10.p8|XP_004333318.1;TRINITY_DN2085_c0_g2_i1.p3|XP_004333318.1;TRINITY_DN2199_c1_g1_i2.p1|XP_004333318.1;TRINITY_DN2475_c0_g1_i11.p1|XP_004333…	>tr|L8GDX6|L8GDX6_ACACA	tr|L8GDX6|L8GDX6_ACACA	>tr|L8GDX6|L8GDX6_ACACA;>TRINITY_DN2475_c0_g1_i10.p8|XP_004333318.1;>TRINITY_DN2085_c0_g2_i1.p3|XP_004333318.1;>TRINITY_DN2475_c0_g1_i14.p1|XP_004333318.1;>TRINITY_DN2475_c0_g1_i2.p1|XP_004333318.1;>TRINITY_DN2085_c0_g2_i3.p1|XP_004333318.1;>TRINITY_DN2085	RTLTLSGTRDFAKGSSSGVVPIAGGSKLLAY	tr|L8GDX6|L8GDX6_ACACA;TRINITY_DN2475_c0_g1_i10.p8|XP_004333318.1;TRINITY_DN2085_c0_g2_i1.p3|XP_004333318.1;TRINITY_DN2475_c0_g1_i14.p1|XP_004333318.1;TRINITY_DN2475_c0_g1_i2.p1|XP_004333318.1;TRINITY_DN2085_c0_g2_i3.p1|XP_004333318.1;TRINITY_DN2085_c0_g2_i5.p1|XP_004333318.1;TRINITY_DN2475_c0_g1_i5.p1|XP_004333318.1_S78;78;78;78;78;78;78;78	NA	25.6612	23.9624	24.3701	24.0844	24.851	25.1916	25.1322	24.8919	25.395	24.7252	24.6816	25.7411	24.9236	24.0595	25.3403	24.64	24.9037	25.7768	24.613	25.4437	24.9476	25.964	24.0222	24.0076	24.7119	24.6563	24.7588	25.3146	24.9933	25.1113	24.8831	24.8654	25.3995	25.0847	24.0095	25.2291	24.9748	25.1421	25.2037	24.8849
tr|L8GDX6|L8GDX6_ACACA	tr|L8GDX6|L8GDX6_ACACA	L8GDX6	tr|L8GDX6|L8GDX6_ACACA;TRINITY_DN1315_c1_g3_i1.p3|XP_004333318.1;TRINITY_DN370_c2_g1_i1.p1|XP_004333318.1;TRINITY_DN1916_c10_g1_i1.p3|XP_004333318.1;TRINITY_DN2475_c0_g1_i12.p1|XP_004333318.1;TRINITY_DN2475_c0_g1_i10.p1|XP_004333318.1;TRINITY_DN2475_c0_g1_i10.p8|XP_004333318.1;TRINITY_DN2085_c0_g2_i1.p3|XP_004333318.1;TRINITY_DN2199_c1_g1_i2.p1|XP_004333318.1;TRINITY_DN2475_c0_g1_i11.p1|XP_004333…	>tr|L8GDX6|L8GDX6_ACACA	tr|L8GDX6|L8GDX6_ACACA	>tr|L8GDX6|L8GDX6_ACACA;>TRINITY_DN2475_c0_g1_i10.p8|XP_004333318.1;>TRINITY_DN2085_c0_g2_i1.p3|XP_004333318.1;>TRINITY_DN2475_c0_g1_i14.p1|XP_004333318.1;>TRINITY_DN2475_c0_g1_i2.p1|XP_004333318.1;>TRINITY_DN2085_c0_g2_i3.p1|XP_004333318.1;>TRINITY_DN2085	SRTLTLSGTRDFAKGSSSGVVPIAGGSKLLA	tr|L8GDX6|L8GDX6_ACACA;TRINITY_DN2475_c0_g1_i10.p8|XP_004333318.1;TRINITY_DN2085_c0_g2_i1.p3|XP_004333318.1;TRINITY_DN2475_c0_g1_i14.p1|XP_004333318.1;TRINITY_DN2475_c0_g1_i2.p1|XP_004333318.1;TRINITY_DN2085_c0_g2_i3.p1|XP_004333318.1;TRINITY_DN2085_c0_g2_i5.p1|XP_004333318.1;TRINITY_DN2475_c0_g1_i5.p1|XP_004333318.1_S77;77;77;77;77;77;77;77	NA	NA	NA	NA	NA	NA	NA	NA	NA	NA	NA	NA	NA	NA	NA	NA	NA	NA	NA	NA	23.9957	23.1069	NA	NA	NA	NA	NA	NA	NA	NA	NA	NA	NA	NA	NA	NA	NA	NA	NA	NA	NA
tr|L8GDX6|L8GDX6_ACACA	tr|L8GDX6|L8GDX6_ACACA	L8GDX6	tr|L8GDX6|L8GDX6_ACACA;TRINITY_DN1315_c1_g3_i1.p3|XP_004333318.1;TRINITY_DN370_c2_g1_i1.p1|XP_004333318.1;TRINITY_DN1916_c10_g1_i1.p3|XP_004333318.1;TRINITY_DN2475_c0_g1_i12.p1|XP_004333318.1;TRINITY_DN2475_c0_g1_i10.p1|XP_004333318.1;TRINITY_DN2475_c0_g1_i10.p8|XP_004333318.1;TRINITY_DN2085_c0_g2_i1.p3|XP_004333318.1;TRINITY_DN2199_c1_g1_i2.p1|XP_004333318.1;TRINITY_DN2475_c0_g1_i11.p1|XP_004333…	>tr|L8GDX6|L8GDX6_ACACA	tr|L8GDX6|L8GDX6_ACACA	>tr|L8GDX6|L8GDX6_ACACA;>TRINITY_DN1315_c1_g3_i1.p3|XP_004333318.1;>TRINITY_DN1916_c10_g1_i1.p3|XP_004333318.1	LPQQAAPKAQAPKPITPKTQQQQAKASAAAA	tr|L8GDX6|L8GDX6_ACACA;TRINITY_DN1315_c1_g3_i1.p3|XP_004333318.1;TRINITY_DN1916_c10_g1_i1.p3|XP_004333318.1_T1415;191;185	NA	23.4061	21.6398	21.7985	19.7834	NA	22.7904	22.1011	21.4035	21.5455	22.5678	NA	22.6842	22.2784	21.9142	22.6027	22.07	21.2233	22.9788	22.784	22.8099	22.4422	23.7089	21.6995	21.436	20.4109	NA	22.3576	22.2835	21.5048	21.2618	22.7257	NA	22.3425	22.4395	21.8642	22.4915	22.4047	21.4617	22.4057	23.056
tr|L8GDX6|L8GDX6_ACACA	tr|L8GDX6|L8GDX6_ACACA	L8GDX6	tr|L8GDX6|L8GDX6_ACACA;TRINITY_DN1315_c1_g3_i1.p3|XP_004333318.1;TRINITY_DN370_c2_g1_i1.p1|XP_004333318.1;TRINITY_DN1916_c10_g1_i1.p3|XP_004333318.1;TRINITY_DN2475_c0_g1_i12.p1|XP_004333318.1;TRINITY_DN2475_c0_g1_i10.p1|XP_004333318.1;TRINITY_DN2475_c0_g1_i10.p8|XP_004333318.1;TRINITY_DN2085_c0_g2_i1.p3|XP_004333318.1;TRINITY_DN2199_c1_g1_i2.p1|XP_004333318.1;TRINITY_DN2475_c0_g1_i11.p1|XP_004333…	>tr|L8GDX6|L8GDX6_ACACA	tr|L8GDX6|L8GDX6_ACACA	>tr|L8GDX6|L8GDX6_ACACA;>TRINITY_DN2475_c0_g1_i10.p8|XP_004333318.1;>TRINITY_DN2085_c0_g2_i1.p3|XP_004333318.1;>TRINITY_DN2475_c0_g1_i14.p1|XP_004333318.1;>TRINITY_DN2475_c0_g1_i2.p1|XP_004333318.1;>TRINITY_DN2085_c0_g2_i3.p1|XP_004333318.1;>TRINITY_DN2085	AEVAAISAGKESRAESDEEDITLGPGWMNRS	tr|L8GDX6|L8GDX6_ACACA;TRINITY_DN2475_c0_g1_i10.p8|XP_004333318.1;TRINITY_DN2085_c0_g2_i1.p3|XP_004333318.1;TRINITY_DN2475_c0_g1_i14.p1|XP_004333318.1;TRINITY_DN2475_c0_g1_i2.p1|XP_004333318.1;TRINITY_DN2085_c0_g2_i3.p1|XP_004333318.1;TRINITY_DN2085_c0_g2_i5.p1|XP_004333318.1;TRINITY_DN2475_c0_g1_i5.p1|XP_004333318.1_S45;45;45;45;45;45;45;45	NA	NA	NA	25.4054	NA	NA	24.5197	NA	NA	24.8233	NA	NA	24.9934	NA	24.096	25.2692	21.1465	NA	24.2187	23.7408	25.077	24.5959	NA	NA	25.0428	NA	NA	24.0868	NA	NA	24.5396	NA	NA	24.6517	NA	24.0461	25.1581	21.4812	NA	23.6455	24.0127
tr|L8GDX6|L8GDX6_ACACA	tr|L8GDX6|L8GDX6_ACACA	L8GDX6	tr|L8GDX6|L8GDX6_ACACA;TRINITY_DN1315_c1_g3_i1.p3|XP_004333318.1;TRINITY_DN370_c2_g1_i1.p1|XP_004333318.1;TRINITY_DN1916_c10_g1_i1.p3|XP_004333318.1;TRINITY_DN2475_c0_g1_i12.p1|XP_004333318.1;TRINITY_DN2475_c0_g1_i10.p1|XP_004333318.1;TRINITY_DN2475_c0_g1_i10.p8|XP_004333318.1;TRINITY_DN2085_c0_g2_i1.p3|XP_004333318.1;TRINITY_DN2199_c1_g1_i2.p1|XP_004333318.1;TRINITY_DN2475_c0_g1_i11.p1|XP_004333…	>tr|L8GDX6|L8GDX6_ACACA	tr|L8GDX6|L8GDX6_ACACA	>tr|L8GDX6|L8GDX6_ACACA;>TRINITY_DN1315_c1_g3_i1.p3|XP_004333318.1;>TRINITY_DN1916_c10_g1_i1.p3|XP_004333318.1	ANWAMKTTGATAATASPAASGGRRLASSGSS	tr|L8GDX6|L8GDX6_ACACA;TRINITY_DN1315_c1_g3_i1.p3|XP_004333318.1;TRINITY_DN1916_c10_g1_i1.p3|XP_004333318.1_S1384;160;154	NA	26.0656	25.9317	26.799	24.4904	26.2737	26.6987	26.6641	26.4308	26.4632	26.2624	NA	26.5017	27.1006	26.9206	27.2261	NA	24.4904	24.9239	27.0058	27.3503	26.9257	26.3684	25.9914	26.4364	25.1178	26.0791	26.2659	26.8465	26.5321	26.1795	26.4203	NA	26.16	27.2618	26.8706	27.1149	NA	24.7288	24.3508	27.2778
tr|L8GDX6|L8GDX6_ACACA	tr|L8GDX6|L8GDX6_ACACA	L8GDX6	tr|L8GDX6|L8GDX6_ACACA;TRINITY_DN1315_c1_g3_i1.p3|XP_004333318.1;TRINITY_DN370_c2_g1_i1.p1|XP_004333318.1;TRINITY_DN1916_c10_g1_i1.p3|XP_004333318.1;TRINITY_DN2475_c0_g1_i12.p1|XP_004333318.1;TRINITY_DN2475_c0_g1_i10.p1|XP_004333318.1;TRINITY_DN2475_c0_g1_i10.p8|XP_004333318.1;TRINITY_DN2085_c0_g2_i1.p3|XP_004333318.1;TRINITY_DN2199_c1_g1_i2.p1|XP_004333318.1;TRINITY_DN2475_c0_g1_i11.p1|XP_004333…	>tr|L8GDX6|L8GDX6_ACACA	tr|L8GDX6|L8GDX6_ACACA	>tr|L8GDX6|L8GDX6_ACACA;>TRINITY_DN2475_c0_g1_i10.p1|XP_004333318.1;>TRINITY_DN2199_c1_g1_i2.p1|XP_004333318.1;>TRINITY_DN2475_c0_g1_i11.p1|XP_004333318.1;>TRINITY_DN2199_c1_g1_i4.p3|XP_004333318.1;>TRINITY_DN2199_c1_g1_i1.p1|XP_004333318.1;>TRINITY_DN2199	ILDHFPRLASELIASSDDEGDERPSPYPAGA	tr|L8GDX6|L8GDX6_ACACA;TRINITY_DN2475_c0_g1_i10.p1|XP_004333318.1;TRINITY_DN2199_c1_g1_i2.p1|XP_004333318.1;TRINITY_DN2475_c0_g1_i11.p1|XP_004333318.1;TRINITY_DN2199_c1_g1_i4.p3|XP_004333318.1;TRINITY_DN2199_c1_g1_i1.p1|XP_004333318.1;TRINITY_DN2199_c1_g1_i3.p1|XP_004333318.1;TRINITY_DN2475_c0_g1_i14.p1|XP_004333318.1;TRINITY_DN2475_c0_g1_i2.p1|XP_004333318.1_S528;243;69;243;69;69;69;544;544	NA	NA	23.7758	25.6166	NA	NA	NA	23.503	NA	25.035	NA	NA	NA	24.447	24.9316	25.3011	23.0624	NA	24.7058	24.3701	25.3176	24.2916	NA	23.8355	25.254	NA	NA	NA	23.6854	NA	24.7513	NA	NA	NA	24.6082	24.8816	25.19	23.3971	NA	24.1326	24.6421
tr|L8GDX6|L8GDX6_ACACA	tr|L8GDX6|L8GDX6_ACACA	L8GDX6	tr|L8GDX6|L8GDX6_ACACA;TRINITY_DN1315_c1_g3_i1.p3|XP_004333318.1;TRINITY_DN370_c2_g1_i1.p1|XP_004333318.1;TRINITY_DN1916_c10_g1_i1.p3|XP_004333318.1;TRINITY_DN2475_c0_g1_i12.p1|XP_004333318.1;TRINITY_DN2475_c0_g1_i10.p1|XP_004333318.1;TRINITY_DN2475_c0_g1_i10.p8|XP_004333318.1;TRINITY_DN2085_c0_g2_i1.p3|XP_004333318.1;TRINITY_DN2199_c1_g1_i2.p1|XP_004333318.1;TRINITY_DN2475_c0_g1_i11.p1|XP_004333…	>tr|L8GDX6|L8GDX6_ACACA	tr|L8GDX6|L8GDX6_ACACA	>tr|L8GDX6|L8GDX6_ACACA;>TRINITY_DN1315_c1_g3_i1.p3|XP_004333318.1;>TRINITY_DN1916_c10_g1_i1.p3|XP_004333318.1	ATASPAASGGRRLASSGSSLPQQAAPKAQAP	tr|L8GDX6|L8GDX6_ACACA;TRINITY_DN1315_c1_g3_i1.p3|XP_004333318.1;TRINITY_DN1916_c10_g1_i1.p3|XP_004333318.1_S1396;172;166	NA	28.0693	NA	28.1338	NA	26.2308	26.3856	27.5833	27.3319	NA	27.0373	26.3256	27.495	27.5906	27.891	NA	26.6869	NA	NA	NA	NA	NA	28.3721	NA	27.7712	NA	26.0362	25.9528	27.7656	27.4333	NA	27.1952	26.5093	27.1533	27.7518	27.8411	NA	27.0216	NA	NA	NA
tr|L8GDX6|L8GDX6_ACACA	tr|L8GDX6|L8GDX6_ACACA	L8GDX6	tr|L8GDX6|L8GDX6_ACACA;TRINITY_DN1315_c1_g3_i1.p3|XP_004333318.1;TRINITY_DN370_c2_g1_i1.p1|XP_004333318.1;TRINITY_DN1916_c10_g1_i1.p3|XP_004333318.1;TRINITY_DN2475_c0_g1_i12.p1|XP_004333318.1;TRINITY_DN2475_c0_g1_i10.p1|XP_004333318.1;TRINITY_DN2475_c0_g1_i10.p8|XP_004333318.1;TRINITY_DN2085_c0_g2_i1.p3|XP_004333318.1;TRINITY_DN2199_c1_g1_i2.p1|XP_004333318.1;TRINITY_DN2475_c0_g1_i11.p1|XP_004333…	>tr|L8GDX6|L8GDX6_ACACA	tr|L8GDX6|L8GDX6_ACACA	>tr|L8GDX6|L8GDX6_ACACA;>TRINITY_DN2475_c0_g1_i14.p1|XP_004333318.1;>TRINITY_DN2475_c0_g1_i2.p1|XP_004333318.1;>TRINITY_DN2085_c0_g2_i3.p1|XP_004333318.1;>TRINITY_DN2085_c0_g2_i5.p1|XP_004333318.1;>TRINITY_DN2475_c0_g1_i5.p1|XP_004333318.1	SGVYRPPRGRGRLGYSWEGEGERSERSERRP	tr|L8GDX6|L8GDX6_ACACA;TRINITY_DN2475_c0_g1_i14.p1|XP_004333318.1;TRINITY_DN2475_c0_g1_i2.p1|XP_004333318.1;TRINITY_DN2085_c0_g2_i3.p1|XP_004333318.1;TRINITY_DN2085_c0_g2_i5.p1|XP_004333318.1;TRINITY_DN2475_c0_g1_i5.p1|XP_004333318.1_S195;211;211;211;211;211	NA	26.024	26.5306	26.7004	NA	NA	NA	26.4781	25.2645	26.1896	24.9528	24.3643	25.8917	NA	26.871	26.3465	24.446	23.9592	26.3397	25.5551	26.7993	25.5931	26.3268	26.5904	26.3379	NA	NA	NA	26.6604	25.3658	25.9058	25.1107	24.5481	25.55	NA	26.821	26.2353	24.7807	24.1976	25.7666	25.8271
tr|L8GDX6|L8GDX6_ACACA	tr|L8GDX6|L8GDX6_ACACA	L8GDX6	tr|L8GDX6|L8GDX6_ACACA;TRINITY_DN1315_c1_g3_i1.p3|XP_004333318.1;TRINITY_DN370_c2_g1_i1.p1|XP_004333318.1;TRINITY_DN1916_c10_g1_i1.p3|XP_004333318.1;TRINITY_DN2475_c0_g1_i12.p1|XP_004333318.1;TRINITY_DN2475_c0_g1_i10.p1|XP_004333318.1;TRINITY_DN2475_c0_g1_i10.p8|XP_004333318.1;TRINITY_DN2085_c0_g2_i1.p3|XP_004333318.1;TRINITY_DN2199_c1_g1_i2.p1|XP_004333318.1;TRINITY_DN2475_c0_g1_i11.p1|XP_004333…	>tr|L8GDX6|L8GDX6_ACACA	tr|L8GDX6|L8GDX6_ACACA	>tr|L8GDX6|L8GDX6_ACACA;>TRINITY_DN2475_c0_g1_i10.p8|XP_004333318.1;>TRINITY_DN2085_c0_g2_i1.p3|XP_004333318.1;>TRINITY_DN2475_c0_g1_i14.p1|XP_004333318.1;>TRINITY_DN2475_c0_g1_i2.p1|XP_004333318.1;>TRINITY_DN2085_c0_g2_i3.p1|XP_004333318.1;>TRINITY_DN2085	TLTLSGTRDFAKGSSSGVVPIAGGSKLLAYC	tr|L8GDX6|L8GDX6_ACACA;TRINITY_DN2475_c0_g1_i10.p8|XP_004333318.1;TRINITY_DN2085_c0_g2_i1.p3|XP_004333318.1;TRINITY_DN2475_c0_g1_i14.p1|XP_004333318.1;TRINITY_DN2475_c0_g1_i2.p1|XP_004333318.1;TRINITY_DN2085_c0_g2_i3.p1|XP_004333318.1;TRINITY_DN2085_c0_g2_i5.p1|XP_004333318.1;TRINITY_DN2475_c0_g1_i5.p1|XP_004333318.1_S79;79;79;79;79;79;79;79	NA	NA	NA	NA	NA	NA	NA	NA	NA	NA	NA	NA	NA	NA	NA	NA	NA	NA	NA	NA	NA	NA	NA	NA	NA	NA	NA	NA	NA	NA	NA	NA	NA	NA	NA	NA	NA	NA	NA	NA	NA
tr|L8GDX6|L8GDX6_ACACA	tr|L8GDX6|L8GDX6_ACACA	L8GDX6	tr|L8GDX6|L8GDX6_ACACA;TRINITY_DN1315_c1_g3_i1.p3|XP_004333318.1;TRINITY_DN370_c2_g1_i1.p1|XP_004333318.1;TRINITY_DN1916_c10_g1_i1.p3|XP_004333318.1;TRINITY_DN2475_c0_g1_i12.p1|XP_004333318.1;TRINITY_DN2475_c0_g1_i10.p1|XP_004333318.1;TRINITY_DN2475_c0_g1_i10.p8|XP_004333318.1;TRINITY_DN2085_c0_g2_i1.p3|XP_004333318.1;TRINITY_DN2199_c1_g1_i2.p1|XP_004333318.1;TRINITY_DN2475_c0_g1_i11.p1|XP_004333…	>tr|L8GDX6|L8GDX6_ACACA	tr|L8GDX6|L8GDX6_ACACA	>tr|L8GDX6|L8GDX6_ACACA;>TRINITY_DN370_c2_g1_i1.p1|XP_004333318.1;>TRINITY_DN2475_c0_g1_i12.p1|XP_004333318.1;>TRINITY_DN2475_c0_g1_i10.p10|XP_004333318.1;>TRINITY_DN370_c2_g1_i3.p4|XP_004333318.1	AQPQAAQSDDVWSSGSGQHTVSASQSKASLR	tr|L8GDX6|L8GDX6_ACACA;TRINITY_DN370_c2_g1_i1.p1|XP_004333318.1;TRINITY_DN2475_c0_g1_i12.p1|XP_004333318.1;TRINITY_DN2475_c0_g1_i10.p10|XP_004333318.1;TRINITY_DN370_c2_g1_i3.p4|XP_004333318.1_S1171;351;338;35;35	NA	NA	24.0557	NA	NA	24.5773	NA	NA	24.8748	25.5443	24.9396	24.0587	24.0667	24.5575	24.7391	NA	NA	23.7373	NA	NA	NA	24.0415	NA	24.1155	NA	NA	24.3827	NA	NA	24.9761	25.2606	25.0975	24.2425	23.725	24.7187	24.6891	NA	NA	23.9757	NA	NA
tr|L8GDX6|L8GDX6_ACACA	tr|L8GDX6|L8GDX6_ACACA	L8GDX6	tr|L8GDX6|L8GDX6_ACACA;TRINITY_DN1315_c1_g3_i1.p3|XP_004333318.1;TRINITY_DN370_c2_g1_i1.p1|XP_004333318.1;TRINITY_DN1916_c10_g1_i1.p3|XP_004333318.1;TRINITY_DN2475_c0_g1_i12.p1|XP_004333318.1;TRINITY_DN2475_c0_g1_i10.p1|XP_004333318.1;TRINITY_DN2475_c0_g1_i10.p8|XP_004333318.1;TRINITY_DN2085_c0_g2_i1.p3|XP_004333318.1;TRINITY_DN2199_c1_g1_i2.p1|XP_004333318.1;TRINITY_DN2475_c0_g1_i11.p1|XP_004333…	>tr|L8GDX6|L8GDX6_ACACA	tr|L8GDX6|L8GDX6_ACACA	>tr|L8GDX6|L8GDX6_ACACA;>TRINITY_DN2475_c0_g1_i10.p1|XP_004333318.1;>TRINITY_DN2199_c1_g1_i2.p1|XP_004333318.1;>TRINITY_DN2475_c0_g1_i11.p1|XP_004333318.1;>TRINITY_DN2199_c1_g1_i4.p3|XP_004333318.1;>TRINITY_DN2199_c1_g1_i1.p1|XP_004333318.1;>TRINITY_DN2199	PKQQGATVKRDSADMSDPESLDDILDHFPRL	tr|L8GDX6|L8GDX6_ACACA;TRINITY_DN2475_c0_g1_i10.p1|XP_004333318.1;TRINITY_DN2199_c1_g1_i2.p1|XP_004333318.1;TRINITY_DN2475_c0_g1_i11.p1|XP_004333318.1;TRINITY_DN2199_c1_g1_i4.p3|XP_004333318.1;TRINITY_DN2199_c1_g1_i1.p1|XP_004333318.1;TRINITY_DN2199_c1_g1_i3.p1|XP_004333318.1;TRINITY_DN2475_c0_g1_i14.p1|XP_004333318.1;TRINITY_DN2475_c0_g1_i2.p1|XP_004333318.1_S505;220;46;220;46;46;46;521;521	NA	NA	NA	25.3665	NA	NA	25.874	NA	NA	24.9753	NA	NA	24.8819	NA	NA	24.5622	19.4428	NA	27.0399	NA	25.272	24.6404	NA	NA	25.0039	NA	NA	25.4412	NA	NA	24.6915	NA	NA	24.5403	NA	NA	24.451	19.7775	NA	26.4668	NA
tr|L8GDX6|L8GDX6_ACACA	tr|L8GDX6|L8GDX6_ACACA	L8GDX6	tr|L8GDX6|L8GDX6_ACACA;TRINITY_DN1315_c1_g3_i1.p3|XP_004333318.1;TRINITY_DN370_c2_g1_i1.p1|XP_004333318.1;TRINITY_DN1916_c10_g1_i1.p3|XP_004333318.1;TRINITY_DN2475_c0_g1_i12.p1|XP_004333318.1;TRINITY_DN2475_c0_g1_i10.p1|XP_004333318.1;TRINITY_DN2475_c0_g1_i10.p8|XP_004333318.1;TRINITY_DN2085_c0_g2_i1.p3|XP_004333318.1;TRINITY_DN2199_c1_g1_i2.p1|XP_004333318.1;TRINITY_DN2475_c0_g1_i11.p1|XP_004333…	>tr|L8GDX6|L8GDX6_ACACA	tr|L8GDX6|L8GDX6_ACACA	>tr|L8GDX6|L8GDX6_ACACA;>TRINITY_DN1315_c1_g3_i1.p3|XP_004333318.1;>TRINITY_DN1916_c10_g1_i1.p3|XP_004333318.1	KTSLLDIQVNQQRAVSPPPAASGPAVSTAPA	tr|L8GDX6|L8GDX6_ACACA;TRINITY_DN1315_c1_g3_i1.p3|XP_004333318.1;TRINITY_DN1916_c10_g1_i1.p3|XP_004333318.1_S1282;58;52	NA	25.6385	25.5179	25.5693	23.557	NA	24.3481	25.4431	24.86	NA	24.4473	24.7319	24.682	26.2574	25.3399	25.2027	23.6766	NA	24.1795	25.3089	26.0127	24.8799	25.9412	25.5777	25.2068	24.1844	NA	23.9153	25.6255	24.9613	NA	24.6053	24.9157	24.3403	26.4185	25.2899	25.0915	24.0113	NA	23.6064	25.5809
tr|L8GDX6|L8GDX6_ACACA	tr|L8GDX6|L8GDX6_ACACA	L8GDX6	tr|L8GDX6|L8GDX6_ACACA;TRINITY_DN1315_c1_g3_i1.p3|XP_004333318.1;TRINITY_DN370_c2_g1_i1.p1|XP_004333318.1;TRINITY_DN1916_c10_g1_i1.p3|XP_004333318.1;TRINITY_DN2475_c0_g1_i12.p1|XP_004333318.1;TRINITY_DN2475_c0_g1_i10.p1|XP_004333318.1;TRINITY_DN2475_c0_g1_i10.p8|XP_004333318.1;TRINITY_DN2085_c0_g2_i1.p3|XP_004333318.1;TRINITY_DN2199_c1_g1_i2.p1|XP_004333318.1;TRINITY_DN2475_c0_g1_i11.p1|XP_004333…	>tr|L8GDX6|L8GDX6_ACACA	tr|L8GDX6|L8GDX6_ACACA	>tr|L8GDX6|L8GDX6_ACACA;>TRINITY_DN2475_c0_g1_i10.p1|XP_004333318.1;>TRINITY_DN2199_c1_g1_i2.p1|XP_004333318.1;>TRINITY_DN2475_c0_g1_i11.p1|XP_004333318.1;>TRINITY_DN2199_c1_g1_i4.p3|XP_004333318.1;>TRINITY_DN2199_c1_g1_i1.p1|XP_004333318.1;>TRINITY_DN2199	DILDHFPRLASELIASSDDEGDERPSPYPAG	tr|L8GDX6|L8GDX6_ACACA;TRINITY_DN2475_c0_g1_i10.p1|XP_004333318.1;TRINITY_DN2199_c1_g1_i2.p1|XP_004333318.1;TRINITY_DN2475_c0_g1_i11.p1|XP_004333318.1;TRINITY_DN2199_c1_g1_i4.p3|XP_004333318.1;TRINITY_DN2199_c1_g1_i1.p1|XP_004333318.1;TRINITY_DN2199_c1_g1_i3.p1|XP_004333318.1;TRINITY_DN2475_c0_g1_i14.p1|XP_004333318.1;TRINITY_DN2475_c0_g1_i2.p1|XP_004333318.1_S527;242;68;242;68;68;68;543;543	NA	NA	NA	NA	NA	NA	NA	NA	NA	NA	23.307	NA	NA	NA	NA	NA	23.0624	NA	24.7058	NA	NA	NA	NA	NA	NA	NA	NA	NA	NA	NA	NA	23.465	NA	NA	NA	NA	NA	23.3971	NA	24.1326	NA
tr|L8GDX6|L8GDX6_ACACA	tr|L8GDX6|L8GDX6_ACACA	L8GDX6	tr|L8GDX6|L8GDX6_ACACA;TRINITY_DN1315_c1_g3_i1.p3|XP_004333318.1;TRINITY_DN370_c2_g1_i1.p1|XP_004333318.1;TRINITY_DN1916_c10_g1_i1.p3|XP_004333318.1;TRINITY_DN2475_c0_g1_i12.p1|XP_004333318.1;TRINITY_DN2475_c0_g1_i10.p1|XP_004333318.1;TRINITY_DN2475_c0_g1_i10.p8|XP_004333318.1;TRINITY_DN2085_c0_g2_i1.p3|XP_004333318.1;TRINITY_DN2199_c1_g1_i2.p1|XP_004333318.1;TRINITY_DN2475_c0_g1_i11.p1|XP_004333…	>tr|L8GDX6|L8GDX6_ACACA	tr|L8GDX6|L8GDX6_ACACA	>tr|L8GDX6|L8GDX6_ACACA;>TRINITY_DN2475_c0_g1_i10.p8|XP_004333318.1;>TRINITY_DN2085_c0_g2_i1.p3|XP_004333318.1;>TRINITY_DN2475_c0_g1_i14.p1|XP_004333318.1;>TRINITY_DN2475_c0_g1_i2.p1|XP_004333318.1;>TRINITY_DN2085_c0_g2_i3.p1|XP_004333318.1;>TRINITY_DN2085	GPGWMNRSGSRTLTLSGTRDFAKGSSSGVVP	tr|L8GDX6|L8GDX6_ACACA;TRINITY_DN2475_c0_g1_i10.p8|XP_004333318.1;TRINITY_DN2085_c0_g2_i1.p3|XP_004333318.1;TRINITY_DN2475_c0_g1_i14.p1|XP_004333318.1;TRINITY_DN2475_c0_g1_i2.p1|XP_004333318.1;TRINITY_DN2085_c0_g2_i3.p1|XP_004333318.1;TRINITY_DN2085_c0_g2_i5.p1|XP_004333318.1;TRINITY_DN2475_c0_g1_i5.p1|XP_004333318.1_S68;68;68;68;68;68;68;68	NA	24.7029	25.4534	24.752	23.1761	24.3031	23.1108	24.5537	24.5318	24.2928	24.3521	23.8991	24.909	25.0345	24.7103	23.6356	22.4918	23.8441	24.7022	24.0839	24.3341	22.93	25.0056	25.5132	24.3894	23.8035	24.1085	22.678	24.7361	24.6332	24.0091	24.51	24.0829	24.5673	25.1957	24.6603	23.5244	22.8265	24.0825	24.1291	24.3559
tr|L8GDY1|L8GDY1_ACACA	tr|L8GDY1|L8GDY1_ACACA	L8GDY1	tr|L8GDY1|L8GDY1_ACACA	>tr|L8GDY1|L8GDY1_ACACA	tr|L8GDY1|L8GDY1_ACACA	>tr|L8GDY1|L8GDY1_ACACA;>TRINITY_DN1475_c0_g1_i2.p1|XP_004333067.1;>TRINITY_DN1475_c0_g1_i3.p1|XP_004333067.1;>TRINITY_DN4358_c0_g1_i6.p1|XP_004333067.1;>TRINITY_DN4358_c0_g1_i1.p1|XP_004333067.1;>TRINITY_DN1475_c0_g1_i12.p1|XP_004333067.1;>TRINITY_DN1475_	EGGRRKRRSSSSPAHSQGEEEEEGRAEARNE	tr|L8GDY1|L8GDY1_ACACA;TRINITY_DN1475_c0_g1_i2.p1|XP_004333067.1;TRINITY_DN1475_c0_g1_i3.p1|XP_004333067.1;TRINITY_DN4358_c0_g1_i6.p1|XP_004333067.1;TRINITY_DN4358_c0_g1_i1.p1|XP_004333067.1;TRINITY_DN1475_c0_g1_i12.p1|XP_004333067.1;TRINITY_DN1475_c0_g1_i20.p8_S1112;1100;1101;1026;1027;828;34	NA	NA	NA	NA	NA	NA	NA	NA	NA	NA	NA	NA	NA	NA	NA	NA	NA	NA	NA	NA	NA	NA	NA	NA	NA	NA	NA	NA	NA	NA	NA	NA	NA	NA	NA	NA	NA	NA	NA	NA	NA
tr|L8GDY1|L8GDY1_ACACA	tr|L8GDY1|L8GDY1_ACACA	L8GDY1	tr|L8GDY1|L8GDY1_ACACA	>tr|L8GDY1|L8GDY1_ACACA	tr|L8GDY1|L8GDY1_ACACA	>tr|L8GDY1|L8GDY1_ACACA;>TRINITY_DN1475_c0_g1_i2.p1|XP_004333067.1;>TRINITY_DN1475_c0_g1_i3.p1|XP_004333067.1;>TRINITY_DN4358_c0_g1_i6.p1|XP_004333067.1;>TRINITY_DN4358_c0_g1_i1.p1|XP_004333067.1;>TRINITY_DN1475_c0_g1_i12.p1|XP_004333067.1;>TRINITY_DN1475_	GKEAEGGRRKRRSSSSPAHSQGEEEEEGRAE	tr|L8GDY1|L8GDY1_ACACA;TRINITY_DN1475_c0_g1_i2.p1|XP_004333067.1;TRINITY_DN1475_c0_g1_i3.p1|XP_004333067.1;TRINITY_DN4358_c0_g1_i6.p1|XP_004333067.1;TRINITY_DN4358_c0_g1_i1.p1|XP_004333067.1;TRINITY_DN1475_c0_g1_i12.p1|XP_004333067.1;TRINITY_DN1475_c0_g1_i20.p8_S1108;1096;1097;1022;1023;824;30	NA	NA	NA	NA	21.7386	NA	23.0507	NA	22.3678	22.6272	24.0285	NA	NA	NA	NA	NA	NA	22.987	23.2048	23.7009	23.5189	24.0742	NA	NA	NA	22.366	NA	22.6179	NA	22.4692	22.3434	24.1864	NA	NA	NA	NA	NA	NA	23.2254	22.6317	23.9729
tr|L8GE20|L8GE20_ACACA;TRINITY_DN5573_c0_g1_i1.p1|XP_004333290.1;TRINITY_DN5573_c0_g1_i3.p2|XP_004333290.1;TRINITY_DN5573_c0_g1_i2.p1|XP_004333290.1	tr|L8GE20|L8GE20_ACACA;TRINITY_DN5573_c0_g1_i1.p1|XP_004333290.1	L8GE20	tr|L8GE20|L8GE20_ACACA;TRINITY_DN5573_c0_g1_i1.p1|XP_004333290.1;TRINITY_DN5573_c0_g1_i3.p2|XP_004333290.1;TRINITY_DN5573_c0_g1_i2.p1|XP_004333290.1;TRINITY_DN997_c0_g1_i2.p1|XP_004333290.1	>tr|L8GE20|L8GE20_ACACA;>TRINITY_DN5573_c0_g1_i1.p1|XP_004333290.1	TRINITY_DN997_c0_g1_i16.p1|XP_004333290.1	>tr|L8GE20|L8GE20_ACACA;>TRINITY_DN5573_c0_g1_i1.p1|XP_004333290.1;>TRINITY_DN5573_c0_g1_i3.p2|XP_004333290.1;>TRINITY_DN5573_c0_g1_i2.p1|XP_004333290.1;>TRINITY_DN997_c0_g1_i16.p1|XP_004333290.1;>TRINITY_DN997_c0_g1_i12.p1|XP_004333290.1;>TRINITY_DN997_c0	EEEQTLTKRKRKEQESPRPVGLALKGKDEGE	tr|L8GE20|L8GE20_ACACA;TRINITY_DN5573_c0_g1_i1.p1|XP_004333290.1;TRINITY_DN5573_c0_g1_i3.p2|XP_004333290.1;TRINITY_DN5573_c0_g1_i2.p1|XP_004333290.1;TRINITY_DN997_c0_g1_i16.p1|XP_004333290.1;TRINITY_DN997_c0_g1_i12.p1|XP_004333290.1;TRINITY_DN997_c0_g1_i19.p1|XP_004333290.1_S325;40;40;40;458;458;458	NA	23.8027	24.3117	23.5761	20.1398	20.5131	23.3243	23.6809	23.3527	22.7708	NA	23.8559	24.069	23.3969	23.4874	NA	NA	NA	NA	22.7103	23.2683	NA	24.1055	24.3715	23.2136	20.7673	20.3184	22.8915	23.8633	23.4541	22.487	NA	24.0396	23.7273	23.5581	23.4374	NA	NA	NA	NA	22.9823
tr|L8GE44|L8GE44_ACACA	tr|L8GE44|L8GE44_ACACA;TRINITY_DN2199_c0_g1_i1.p1|XP_004333383.1;TRINITY_DN6664_c0_g1_i2.p1|XP_004333383.1;TRINITY_DN2199_c0_g1_i20.p1|XP_004333383.1;TRINITY_DN2199_c0_g1_i11.p1|XP_004333383.1;TRINITY_DN6664_c0_g1_i4.p1|XP_004333383.1	L8GE44	tr|L8GE44|L8GE44_ACACA;TRINITY_DN2199_c0_g1_i1.p1|XP_004333383.1;TRINITY_DN6664_c0_g1_i2.p1|XP_004333383.1;TRINITY_DN2199_c0_g1_i20.p1|XP_004333383.1;TRINITY_DN2199_c0_g1_i11.p1|XP_004333383.1;TRINITY_DN6664_c0_g1_i4.p1|XP_004333383.1;TRINITY_DN6664_c0_g1_i1.p1|XP_004333383.1;TRINITY_DN6664_c0_g1_i6.p1|XP_004333383.1;TRINITY_DN6664_c0_g1_i7.p1|XP_004333383.1;TRINITY_DN1726_c3_g1_i1.p1|XP_00433338…	>tr|L8GE44|L8GE44_ACACA;>TRINITY_DN2199_c0_g1_i1.p1|XP_004333383.1;>TRINITY_DN6664_c0_g1_i2.p1|XP_004333383.1;>TRINITY_DN2199_c0_g1_i20.p1|XP_004333383.1;>TRINITY_DN2199_c0_g1_i11.p1|XP_004333383.1;>TRINITY_DN6664_c0_g1_i4.p1|XP_004333383.1	tr|L8GE44|L8GE44_ACACA	>tr|L8GE44|L8GE44_ACACA;>TRINITY_DN1726_c3_g1_i1.p1|XP_004333383.1;>TRINITY_DN1433_c0_g1_i7.p1;>TRINITY_DN1433_c0_g1_i2.p2;>TRINITY_DN1726_c3_g1_i2.p1|XP_004333383.1;>TRINITY_DN1433_c0_g1_i12.p1	AMDEEEKKGEEEEVDSSEQEERNSRKKKEKK	tr|L8GE44|L8GE44_ACACA;TRINITY_DN1726_c3_g1_i1.p1|XP_004333383.1;TRINITY_DN1433_c0_g1_i7.p1;TRINITY_DN1433_c0_g1_i2.p2;TRINITY_DN1726_c3_g1_i2.p1|XP_004333383.1;TRINITY_DN1433_c0_g1_i12.p1_S290;208;95;95;213;95	NA	NA	NA	NA	NA	NA	NA	NA	NA	NA	NA	NA	NA	NA	NA	NA	NA	NA	NA	NA	NA	NA	NA	NA	NA	NA	NA	NA	NA	NA	NA	NA	NA	NA	NA	NA	NA	NA	NA	NA	NA
tr|L8GE44|L8GE44_ACACA	tr|L8GE44|L8GE44_ACACA;TRINITY_DN2199_c0_g1_i1.p1|XP_004333383.1;TRINITY_DN6664_c0_g1_i2.p1|XP_004333383.1;TRINITY_DN2199_c0_g1_i20.p1|XP_004333383.1;TRINITY_DN2199_c0_g1_i11.p1|XP_004333383.1;TRINITY_DN6664_c0_g1_i4.p1|XP_004333383.1	L8GE44	tr|L8GE44|L8GE44_ACACA;TRINITY_DN2199_c0_g1_i1.p1|XP_004333383.1;TRINITY_DN6664_c0_g1_i2.p1|XP_004333383.1;TRINITY_DN2199_c0_g1_i20.p1|XP_004333383.1;TRINITY_DN2199_c0_g1_i11.p1|XP_004333383.1;TRINITY_DN6664_c0_g1_i4.p1|XP_004333383.1;TRINITY_DN6664_c0_g1_i1.p1|XP_004333383.1;TRINITY_DN6664_c0_g1_i6.p1|XP_004333383.1;TRINITY_DN6664_c0_g1_i7.p1|XP_004333383.1;TRINITY_DN1726_c3_g1_i1.p1|XP_00433338…	>tr|L8GE44|L8GE44_ACACA;>TRINITY_DN2199_c0_g1_i1.p1|XP_004333383.1;>TRINITY_DN6664_c0_g1_i2.p1|XP_004333383.1;>TRINITY_DN2199_c0_g1_i20.p1|XP_004333383.1;>TRINITY_DN2199_c0_g1_i11.p1|XP_004333383.1;>TRINITY_DN6664_c0_g1_i4.p1|XP_004333383.1	tr|L8GE44|L8GE44_ACACA	>tr|L8GE44|L8GE44_ACACA;>TRINITY_DN1433_c0_g1_i7.p1;>TRINITY_DN8636_c0_g1_i2.p3	DGKEKKEKKKKEKKESDDGDEEEEDEEKSAT	tr|L8GE44|L8GE44_ACACA;TRINITY_DN1433_c0_g1_i7.p1;TRINITY_DN8636_c0_g1_i2.p3_S336;141;31	NA	21.4145	23.1874	24.3764	NA	NA	23.469	22.4763	23.0786	23.9416	NA	NA	NA	23.6223	23.8816	NA	NA	NA	NA	23.9101	23.7574	24.0145	21.7172	23.2472	24.0138	NA	NA	23.0362	22.6586	23.1799	23.6579	NA	NA	NA	23.7835	23.8316	NA	NA	NA	NA	24.1821
tr|L8GE44|L8GE44_ACACA	tr|L8GE44|L8GE44_ACACA;TRINITY_DN2199_c0_g1_i1.p1|XP_004333383.1;TRINITY_DN6664_c0_g1_i2.p1|XP_004333383.1;TRINITY_DN2199_c0_g1_i20.p1|XP_004333383.1;TRINITY_DN2199_c0_g1_i11.p1|XP_004333383.1;TRINITY_DN6664_c0_g1_i4.p1|XP_004333383.1	L8GE44	tr|L8GE44|L8GE44_ACACA;TRINITY_DN2199_c0_g1_i1.p1|XP_004333383.1;TRINITY_DN6664_c0_g1_i2.p1|XP_004333383.1;TRINITY_DN2199_c0_g1_i20.p1|XP_004333383.1;TRINITY_DN2199_c0_g1_i11.p1|XP_004333383.1;TRINITY_DN6664_c0_g1_i4.p1|XP_004333383.1;TRINITY_DN6664_c0_g1_i1.p1|XP_004333383.1;TRINITY_DN6664_c0_g1_i6.p1|XP_004333383.1;TRINITY_DN6664_c0_g1_i7.p1|XP_004333383.1;TRINITY_DN1726_c3_g1_i1.p1|XP_00433338…	>tr|L8GE44|L8GE44_ACACA;>TRINITY_DN2199_c0_g1_i1.p1|XP_004333383.1;>TRINITY_DN6664_c0_g1_i2.p1|XP_004333383.1;>TRINITY_DN2199_c0_g1_i20.p1|XP_004333383.1;>TRINITY_DN2199_c0_g1_i11.p1|XP_004333383.1;>TRINITY_DN6664_c0_g1_i4.p1|XP_004333383.1	tr|L8GE44|L8GE44_ACACA	>tr|L8GE44|L8GE44_ACACA;>TRINITY_DN1726_c3_g1_i1.p1|XP_004333383.1;>TRINITY_DN1433_c0_g1_i7.p1;>TRINITY_DN1433_c0_g1_i2.p2;>TRINITY_DN1726_c3_g1_i2.p1|XP_004333383.1;>TRINITY_DN1433_c0_g1_i12.p1	MDEEEKKGEEEEVDSSEQEERNSRKKKEKKK	tr|L8GE44|L8GE44_ACACA;TRINITY_DN1726_c3_g1_i1.p1|XP_004333383.1;TRINITY_DN1433_c0_g1_i7.p1;TRINITY_DN1433_c0_g1_i2.p2;TRINITY_DN1726_c3_g1_i2.p1|XP_004333383.1;TRINITY_DN1433_c0_g1_i12.p1_S291;209;96;96;214;96	NA	NA	NA	NA	NA	NA	NA	NA	NA	NA	NA	NA	NA	NA	NA	NA	NA	NA	NA	NA	NA	NA	NA	NA	NA	NA	NA	NA	NA	NA	NA	NA	NA	NA	NA	NA	NA	NA	NA	NA	NA
tr|L8GE85|L8GE85_ACACA	tr|L8GE85|L8GE85_ACACA;TRINITY_DN4133_c0_g1_i2.p2|XP_004333162.1;TRINITY_DN4133_c0_g1_i4.p1|XP_004333162.1	L8GE85	tr|L8GE85|L8GE85_ACACA;TRINITY_DN4133_c0_g1_i2.p2|XP_004333162.1;TRINITY_DN4133_c0_g1_i4.p1|XP_004333162.1	>tr|L8GE85|L8GE85_ACACA;>TRINITY_DN4133_c0_g1_i2.p2|XP_004333162.1;>TRINITY_DN4133_c0_g1_i4.p1|XP_004333162.1	tr|L8GE85|L8GE85_ACACA	>tr|L8GE85|L8GE85_ACACA	__________MKRSESDGELNGEDAFSLENP	tr|L8GE85|L8GE85_ACACA_S6	NA	NA	NA	24.8685	NA	NA	24.4545	NA	NA	24.0414	NA	NA	25.019	NA	NA	24.7576	NA	NA	25.3547	NA	24.5045	24.0762	NA	NA	24.5059	NA	NA	24.0217	NA	NA	23.7577	NA	NA	24.6773	NA	NA	24.6464	NA	NA	24.7815	NA
tr|L8GE85|L8GE85_ACACA	tr|L8GE85|L8GE85_ACACA;TRINITY_DN4133_c0_g1_i2.p2|XP_004333162.1;TRINITY_DN4133_c0_g1_i4.p1|XP_004333162.1	L8GE85	tr|L8GE85|L8GE85_ACACA;TRINITY_DN4133_c0_g1_i2.p2|XP_004333162.1;TRINITY_DN4133_c0_g1_i4.p1|XP_004333162.1	>tr|L8GE85|L8GE85_ACACA;>TRINITY_DN4133_c0_g1_i2.p2|XP_004333162.1;>TRINITY_DN4133_c0_g1_i4.p1|XP_004333162.1	tr|L8GE85|L8GE85_ACACA	>tr|L8GE85|L8GE85_ACACA;>TRINITY_DN4133_c0_g1_i2.p2|XP_004333162.1;>TRINITY_DN4133_c0_g1_i4.p1|XP_004333162.1	DPLSGEGDTKLSLLSSQAEDVPEGAGINPRF	tr|L8GE85|L8GE85_ACACA;TRINITY_DN4133_c0_g1_i2.p2|XP_004333162.1;TRINITY_DN4133_c0_g1_i4.p1|XP_004333162.1_S397;280;246	NA	NA	NA	25.4346	NA	NA	NA	NA	NA	25.2269	NA	NA	NA	NA	NA	24.7007	NA	NA	22.6797	NA	24.988	23.9581	NA	NA	25.072	NA	NA	NA	NA	NA	24.9432	NA	NA	NA	NA	NA	24.5895	NA	NA	22.1066	NA
tr|L8GEB3|L8GEB3_ACACA	tr|L8GEB3|L8GEB3_ACACA;TRINITY_DN4175_c0_g1_i14.p1|XP_004333061.1;TRINITY_DN4912_c0_g1_i2.p1|XP_004333061.1;TRINITY_DN4175_c0_g1_i7.p1|XP_004333061.1;TRINITY_DN4175_c0_g1_i1.p3|XP_004333061.1;TRINITY_DN4175_c0_g1_i12.p1|XP_004333061.1	L8GEB3	tr|L8GEB3|L8GEB3_ACACA;TRINITY_DN4175_c0_g1_i14.p1|XP_004333061.1;TRINITY_DN4912_c0_g1_i2.p1|XP_004333061.1;TRINITY_DN4175_c0_g1_i7.p1|XP_004333061.1;TRINITY_DN4175_c0_g1_i1.p3|XP_004333061.1;TRINITY_DN4175_c0_g1_i12.p1|XP_004333061.1;TRINITY_DN4175_c0_g1_i4.p1|XP_004333061.1;TRINITY_DN4912_c0_g1_i3.p3|XP_004333061.1;TRINITY_DN4175_c0_g1_i11.p5|XP_004333061.1;TRINITY_DN4912_c0_g1_i1.p3|XP_0043330…	>tr|L8GEB3|L8GEB3_ACACA;>TRINITY_DN4175_c0_g1_i14.p1|XP_004333061.1;>TRINITY_DN4912_c0_g1_i2.p1|XP_004333061.1;>TRINITY_DN4175_c0_g1_i7.p1|XP_004333061.1;>TRINITY_DN4175_c0_g1_i1.p3|XP_004333061.1;>TRINITY_DN4175_c0_g1_i12.p1|XP_004333061.1	tr|L8GEB3|L8GEB3_ACACA	>tr|L8GEB3|L8GEB3_ACACA;>TRINITY_DN4175_c0_g1_i14.p1|XP_004333061.1;>TRINITY_DN4912_c0_g1_i2.p1|XP_004333061.1;>TRINITY_DN4175_c0_g1_i7.p1|XP_004333061.1;>TRINITY_DN4912_c0_g1_i3.p3|XP_004333061.1;>TRINITY_DN4175_c0_g1_i11.p5|XP_004333061.1;>TRINITY_DN4912	TVRIWDISGLKKKNVSPTGGLDDPLRLAQND	tr|L8GEB3|L8GEB3_ACACA;TRINITY_DN4175_c0_g1_i14.p1|XP_004333061.1;TRINITY_DN4912_c0_g1_i2.p1|XP_004333061.1;TRINITY_DN4175_c0_g1_i7.p1|XP_004333061.1;TRINITY_DN4912_c0_g1_i3.p3|XP_004333061.1;TRINITY_DN4175_c0_g1_i11.p5|XP_004333061.1;TRINITY_DN4912_c0_g1_i1.p3|XP_004333061.1;TRINITY_DN4175_c0_g1_i10.p5|XP_004333061.1;TRINITY_DN4912_c0_g1_i4.p5|XP_004333061.1;TRINITY_DN4175_c0_g1_i1.p8|XP_0043330…	NA	20.6132	22.1312	22.9445	NA	NA	22.3192	21.978	20.0268	22.3243	21.5275	NA	22.4797	21.7868	22.045	NA	NA	NA	NA	21.1797	22.2873	22.1323	20.916	22.1909	22.5819	NA	NA	21.8864	22.1604	20.1281	22.0406	21.6854	NA	22.138	21.9479	21.995	NA	NA	NA	NA	21.4517
tr|L8GEB6|L8GEB6_ACACA;TRINITY_DN364_c0_g1_i19.p1|XP_004333385.1;TRINITY_DN318_c0_g1_i8.p6;TRINITY_DN318_c0_g1_i12.p5|XP_004333385.1;TRINITY_DN318_c0_g1_i19.p3|XP_004333385.1	tr|L8GEB6|L8GEB6_ACACA	L8GEB6	tr|L8GEB6|L8GEB6_ACACA;TRINITY_DN364_c0_g1_i19.p1|XP_004333385.1;TRINITY_DN318_c0_g1_i8.p6;TRINITY_DN318_c0_g1_i12.p5|XP_004333385.1;TRINITY_DN318_c0_g1_i19.p3|XP_004333385.1	>tr|L8GEB6|L8GEB6_ACACA	TRINITY_DN318_c0_g1_i16.p1|XP_004333385.1	>tr|L8GEB6|L8GEB6_ACACA;>TRINITY_DN318_c0_g1_i16.p1|XP_004333385.1;>TRINITY_DN364_c0_g1_i11.p1|XP_004333385.1;>TRINITY_DN318_c0_g1_i3.p2|XP_004333385.1;>TRINITY_DN318_c0_g1_i12.p1|XP_004333385.1;>TRINITY_DN364_c0_g1_i1.p2|XP_004333385.1;>TRINITY_DN318_c0_g	DHLATGGARGKRKSPSSSSSGIPRRASHDVS	tr|L8GEB6|L8GEB6_ACACA;TRINITY_DN318_c0_g1_i16.p1|XP_004333385.1;TRINITY_DN364_c0_g1_i11.p1|XP_004333385.1;TRINITY_DN318_c0_g1_i3.p2|XP_004333385.1;TRINITY_DN318_c0_g1_i12.p1|XP_004333385.1;TRINITY_DN364_c0_g1_i1.p2|XP_004333385.1;TRINITY_DN318_c0_g1_i14.p2|XP_004333385.1;TRINITY_DN318_c0_g1_i15.p3|XP_004333385.1_S89;209;209;89;209;89;89;89	NA	NA	NA	25.3816	NA	NA	NA	NA	NA	NA	NA	24.1052	NA	NA	NA	NA	22.2422	22.345	NA	NA	NA	24.4535	NA	NA	25.019	NA	NA	NA	NA	NA	NA	NA	24.2889	NA	NA	NA	NA	22.577	22.5834	NA	NA
tr|L8GEB6|L8GEB6_ACACA;TRINITY_DN364_c0_g1_i19.p1|XP_004333385.1;TRINITY_DN318_c0_g1_i8.p6;TRINITY_DN318_c0_g1_i12.p5|XP_004333385.1;TRINITY_DN318_c0_g1_i19.p3|XP_004333385.1	tr|L8GEB6|L8GEB6_ACACA	L8GEB6	tr|L8GEB6|L8GEB6_ACACA;TRINITY_DN364_c0_g1_i19.p1|XP_004333385.1;TRINITY_DN318_c0_g1_i8.p6;TRINITY_DN318_c0_g1_i12.p5|XP_004333385.1;TRINITY_DN318_c0_g1_i19.p3|XP_004333385.1	>tr|L8GEB6|L8GEB6_ACACA	TRINITY_DN318_c0_g1_i16.p1|XP_004333385.1	>tr|L8GEB6|L8GEB6_ACACA;>TRINITY_DN318_c0_g1_i16.p1|XP_004333385.1;>TRINITY_DN364_c0_g1_i11.p1|XP_004333385.1;>TRINITY_DN318_c0_g1_i3.p2|XP_004333385.1;>TRINITY_DN318_c0_g1_i12.p1|XP_004333385.1;>TRINITY_DN364_c0_g1_i1.p2|XP_004333385.1;>TRINITY_DN318_c0_g	SSDHLATGGARGKRKSPSSSSSGIPRRASHD	tr|L8GEB6|L8GEB6_ACACA;TRINITY_DN318_c0_g1_i16.p1|XP_004333385.1;TRINITY_DN364_c0_g1_i11.p1|XP_004333385.1;TRINITY_DN318_c0_g1_i3.p2|XP_004333385.1;TRINITY_DN318_c0_g1_i12.p1|XP_004333385.1;TRINITY_DN364_c0_g1_i1.p2|XP_004333385.1;TRINITY_DN318_c0_g1_i14.p2|XP_004333385.1;TRINITY_DN318_c0_g1_i15.p3|XP_004333385.1_S87;207;207;87;207;87;87;87	NA	NA	NA	NA	NA	NA	NA	NA	NA	25.4023	23.8047	NA	NA	NA	NA	24.6569	NA	NA	23.1077	22.8352	25.1516	NA	NA	NA	NA	NA	NA	NA	NA	NA	25.1186	23.9626	NA	NA	NA	NA	24.5457	NA	NA	22.5346	23.1071
tr|L8GEB6|L8GEB6_ACACA;TRINITY_DN364_c0_g1_i19.p1|XP_004333385.1;TRINITY_DN318_c0_g1_i8.p6;TRINITY_DN318_c0_g1_i12.p5|XP_004333385.1;TRINITY_DN318_c0_g1_i19.p3|XP_004333385.1	tr|L8GEB6|L8GEB6_ACACA	L8GEB6	tr|L8GEB6|L8GEB6_ACACA;TRINITY_DN364_c0_g1_i19.p1|XP_004333385.1;TRINITY_DN318_c0_g1_i8.p6;TRINITY_DN318_c0_g1_i12.p5|XP_004333385.1;TRINITY_DN318_c0_g1_i19.p3|XP_004333385.1	>tr|L8GEB6|L8GEB6_ACACA	TRINITY_DN318_c0_g1_i16.p1|XP_004333385.1	>tr|L8GEB6|L8GEB6_ACACA;>TRINITY_DN318_c0_g1_i16.p1|XP_004333385.1;>TRINITY_DN364_c0_g1_i11.p1|XP_004333385.1;>TRINITY_DN318_c0_g1_i3.p2|XP_004333385.1;>TRINITY_DN318_c0_g1_i12.p1|XP_004333385.1;>TRINITY_DN364_c0_g1_i1.p2|XP_004333385.1;>TRINITY_DN318_c0_g	GARGGAAKSTPARATTPPEAIIELESEPAAL	tr|L8GEB6|L8GEB6_ACACA;TRINITY_DN318_c0_g1_i16.p1|XP_004333385.1;TRINITY_DN364_c0_g1_i11.p1|XP_004333385.1;TRINITY_DN318_c0_g1_i3.p2|XP_004333385.1;TRINITY_DN318_c0_g1_i12.p1|XP_004333385.1;TRINITY_DN364_c0_g1_i1.p2|XP_004333385.1;TRINITY_DN318_c0_g1_i14.p2|XP_004333385.1;TRINITY_DN318_c0_g1_i15.p3|XP_004333385.1_T41;161;161;41;161;41;41;41	NA	22.7046	22.7378	24.9349	NA	NA	NA	NA	22.6814	23.7613	24.5417	25.4574	NA	NA	NA	NA	NA	NA	NA	NA	25.1707	25.559	23.0074	22.7976	24.5723	NA	NA	NA	NA	22.7827	23.4776	24.6997	25.6411	NA	NA	NA	NA	NA	NA	NA	NA
tr|L8GEB6|L8GEB6_ACACA;TRINITY_DN364_c0_g1_i19.p1|XP_004333385.1;TRINITY_DN318_c0_g1_i8.p6;TRINITY_DN318_c0_g1_i12.p5|XP_004333385.1;TRINITY_DN318_c0_g1_i19.p3|XP_004333385.1	tr|L8GEB6|L8GEB6_ACACA	L8GEB6	tr|L8GEB6|L8GEB6_ACACA;TRINITY_DN364_c0_g1_i19.p1|XP_004333385.1;TRINITY_DN318_c0_g1_i8.p6;TRINITY_DN318_c0_g1_i12.p5|XP_004333385.1;TRINITY_DN318_c0_g1_i19.p3|XP_004333385.1	>tr|L8GEB6|L8GEB6_ACACA	TRINITY_DN318_c0_g1_i16.p1|XP_004333385.1	>tr|L8GEB6|L8GEB6_ACACA;>TRINITY_DN318_c0_g1_i16.p1|XP_004333385.1;>TRINITY_DN364_c0_g1_i11.p1|XP_004333385.1;>TRINITY_DN318_c0_g1_i3.p2|XP_004333385.1;>TRINITY_DN318_c0_g1_i12.p1|XP_004333385.1;>TRINITY_DN364_c0_g1_i1.p2|XP_004333385.1;>TRINITY_DN318_c0_g	TEHQQALTQKGLARSSGETDLLLAAAEEKKK	tr|L8GEB6|L8GEB6_ACACA;TRINITY_DN318_c0_g1_i16.p1|XP_004333385.1;TRINITY_DN364_c0_g1_i11.p1|XP_004333385.1;TRINITY_DN318_c0_g1_i3.p2|XP_004333385.1;TRINITY_DN318_c0_g1_i12.p1|XP_004333385.1;TRINITY_DN364_c0_g1_i1.p2|XP_004333385.1;TRINITY_DN318_c0_g1_i14.p2|XP_004333385.1;TRINITY_DN364_c0_g1_i17.p1|XP_004333385.1;TRINITY_DN318_c0_g1_i10.p2|XP_004333385.1;TRINITY_DN364_c0_g1_i13.p1|XP_004333385.1_…	NA	NA	21.5093	24.9046	NA	22.7431	23.5676	22.2325	NA	24.1768	NA	NA	23.6933	22.2032	22.783	24.6611	NA	NA	NA	23.2338	25.4986	24.7685	NA	21.569	24.5421	NA	22.5484	23.1347	22.4149	NA	23.893	NA	NA	23.3516	22.3643	22.733	24.5499	NA	NA	NA	23.5057
tr|L8GEB6|L8GEB6_ACACA;TRINITY_DN364_c0_g1_i19.p1|XP_004333385.1;TRINITY_DN318_c0_g1_i8.p6;TRINITY_DN318_c0_g1_i12.p5|XP_004333385.1;TRINITY_DN318_c0_g1_i19.p3|XP_004333385.1	tr|L8GEB6|L8GEB6_ACACA	L8GEB6	tr|L8GEB6|L8GEB6_ACACA;TRINITY_DN364_c0_g1_i19.p1|XP_004333385.1;TRINITY_DN318_c0_g1_i8.p6;TRINITY_DN318_c0_g1_i12.p5|XP_004333385.1;TRINITY_DN318_c0_g1_i19.p3|XP_004333385.1	>tr|L8GEB6|L8GEB6_ACACA	TRINITY_DN318_c0_g1_i16.p1|XP_004333385.1	>tr|L8GEB6|L8GEB6_ACACA;>TRINITY_DN364_c0_g1_i19.p1|XP_004333385.1;>TRINITY_DN318_c0_g1_i16.p1|XP_004333385.1;>TRINITY_DN318_c0_g1_i3.p2|XP_004333385.1	SELSDDFEAPTGKPQSPPSLDKTWSQFQTKK	tr|L8GEB6|L8GEB6_ACACA;TRINITY_DN364_c0_g1_i19.p1|XP_004333385.1;TRINITY_DN318_c0_g1_i16.p1|XP_004333385.1;TRINITY_DN318_c0_g1_i3.p2|XP_004333385.1_S643;90;763;643	NA	21.6065	23.3765	26.9515	23.0222	NA	27.2614	23.4319	22.6978	26.9694	24.1665	24.9696	27.6124	23.4111	NA	NA	24.3242	23.8267	27.0579	24.597	27.048	26.7593	21.9093	23.4363	26.5889	23.6496	NA	26.8286	23.6142	22.7991	26.6857	24.3244	25.1533	27.2707	23.5722	NA	NA	24.6589	24.0651	26.4847	24.869
tr|L8GEB6|L8GEB6_ACACA;TRINITY_DN364_c0_g1_i19.p1|XP_004333385.1;TRINITY_DN318_c0_g1_i8.p6;TRINITY_DN318_c0_g1_i12.p5|XP_004333385.1;TRINITY_DN318_c0_g1_i19.p3|XP_004333385.1	tr|L8GEB6|L8GEB6_ACACA	L8GEB6	tr|L8GEB6|L8GEB6_ACACA;TRINITY_DN364_c0_g1_i19.p1|XP_004333385.1;TRINITY_DN318_c0_g1_i8.p6;TRINITY_DN318_c0_g1_i12.p5|XP_004333385.1;TRINITY_DN318_c0_g1_i19.p3|XP_004333385.1	>tr|L8GEB6|L8GEB6_ACACA	TRINITY_DN318_c0_g1_i16.p1|XP_004333385.1	>tr|L8GEB6|L8GEB6_ACACA;>TRINITY_DN318_c0_g1_i16.p1|XP_004333385.1;>TRINITY_DN364_c0_g1_i11.p1|XP_004333385.1;>TRINITY_DN318_c0_g1_i3.p2|XP_004333385.1;>TRINITY_DN318_c0_g1_i12.p1|XP_004333385.1;>TRINITY_DN364_c0_g1_i1.p2|XP_004333385.1;>TRINITY_DN318_c0_g	GIPRRASHDVSTLPTSPTPEGPVTRAKRARR	tr|L8GEB6|L8GEB6_ACACA;TRINITY_DN318_c0_g1_i16.p1|XP_004333385.1;TRINITY_DN364_c0_g1_i11.p1|XP_004333385.1;TRINITY_DN318_c0_g1_i3.p2|XP_004333385.1;TRINITY_DN318_c0_g1_i12.p1|XP_004333385.1;TRINITY_DN364_c0_g1_i1.p2|XP_004333385.1;TRINITY_DN318_c0_g1_i14.p2|XP_004333385.1;TRINITY_DN318_c0_g1_i15.p3|XP_004333385.1_S109;229;229;109;229;109;109;109	NA	NA	NA	NA	NA	NA	NA	NA	22.5618	22.7189	NA	NA	NA	NA	NA	NA	NA	23.3268	20.6827	22.247	22.8401	20.0854	NA	NA	NA	NA	NA	NA	NA	22.6632	22.4352	NA	NA	NA	NA	NA	NA	NA	23.5652	20.1096	22.519
tr|L8GEB6|L8GEB6_ACACA;TRINITY_DN364_c0_g1_i19.p1|XP_004333385.1;TRINITY_DN318_c0_g1_i8.p6;TRINITY_DN318_c0_g1_i12.p5|XP_004333385.1;TRINITY_DN318_c0_g1_i19.p3|XP_004333385.1	tr|L8GEB6|L8GEB6_ACACA	L8GEB6	tr|L8GEB6|L8GEB6_ACACA;TRINITY_DN364_c0_g1_i19.p1|XP_004333385.1;TRINITY_DN318_c0_g1_i8.p6;TRINITY_DN318_c0_g1_i12.p5|XP_004333385.1;TRINITY_DN318_c0_g1_i19.p3|XP_004333385.1	>tr|L8GEB6|L8GEB6_ACACA	TRINITY_DN318_c0_g1_i16.p1|XP_004333385.1	>tr|L8GEB6|L8GEB6_ACACA;>TRINITY_DN318_c0_g1_i16.p1|XP_004333385.1;>TRINITY_DN364_c0_g1_i11.p1|XP_004333385.1;>TRINITY_DN318_c0_g1_i3.p2|XP_004333385.1;>TRINITY_DN318_c0_g1_i12.p1|XP_004333385.1;>TRINITY_DN364_c0_g1_i1.p2|XP_004333385.1;>TRINITY_DN318_c0_g	LTEHQQALTQKGLARSSGETDLLLAAAEEKK	tr|L8GEB6|L8GEB6_ACACA;TRINITY_DN318_c0_g1_i16.p1|XP_004333385.1;TRINITY_DN364_c0_g1_i11.p1|XP_004333385.1;TRINITY_DN318_c0_g1_i3.p2|XP_004333385.1;TRINITY_DN318_c0_g1_i12.p1|XP_004333385.1;TRINITY_DN364_c0_g1_i1.p2|XP_004333385.1;TRINITY_DN318_c0_g1_i14.p2|XP_004333385.1;TRINITY_DN364_c0_g1_i17.p1|XP_004333385.1;TRINITY_DN318_c0_g1_i10.p2|XP_004333385.1;TRINITY_DN364_c0_g1_i13.p1|XP_004333385.1_…	NA	NA	21.5093	24.9046	NA	22.7431	23.5676	22.2325	NA	24.1768	NA	NA	23.6933	22.2032	22.783	24.6611	NA	NA	NA	23.2338	25.4986	24.7685	NA	21.569	24.5421	NA	22.5484	23.1347	22.4149	NA	23.893	NA	NA	23.3516	22.3643	22.733	24.5499	NA	NA	NA	23.5057
tr|L8GEC8|L8GEC8_ACACA	tr|L8GEC8|L8GEC8_ACACA	L8GEC8	tr|L8GEC8|L8GEC8_ACACA	>tr|L8GEC8|L8GEC8_ACACA	tr|L8GEC8|L8GEC8_ACACA	>tr|L8GEC8|L8GEC8_ACACA	DEGEKEYRAELEEGDSEDDELASLMGGGGGG	tr|L8GEC8|L8GEC8_ACACA_S43	NA	NA	NA	NA	NA	NA	NA	NA	NA	NA	NA	NA	NA	NA	NA	NA	NA	NA	NA	NA	NA	22.5565	NA	NA	NA	NA	NA	NA	NA	NA	NA	NA	NA	NA	NA	NA	NA	NA	NA	NA	NA
tr|L8GEI2|L8GEI2_ACACA	tr|L8GEI2|L8GEI2_ACACA;TRINITY_DN1033_c0_g2_i4.p11|XP_004333292.1	L8GEI2	tr|L8GEI2|L8GEI2_ACACA;TRINITY_DN1033_c0_g2_i4.p11|XP_004333292.1	>tr|L8GEI2|L8GEI2_ACACA;>TRINITY_DN1033_c0_g2_i4.p11|XP_004333292.1	tr|L8GEI2|L8GEI2_ACACA	>tr|L8GEI2|L8GEI2_ACACA;>TRINITY_DN1033_c0_g2_i4.p11|XP_004333292.1	ESSLDSKGKMKDLISSSGKDVRTAATGSSNS	tr|L8GEI2|L8GEI2_ACACA;TRINITY_DN1033_c0_g2_i4.p11|XP_004333292.1_S109;7	NA	22.3536	NA	NA	NA	NA	NA	NA	22.1746	22.2232	NA	NA	NA	21.882	NA	NA	NA	NA	NA	NA	21.8092	NA	22.6564	NA	NA	NA	NA	NA	NA	22.2759	21.9395	NA	NA	NA	22.0432	NA	NA	NA	NA	NA	NA
tr|L8GEJ2|L8GEJ2_ACACA;TRINITY_DN9291_c0_g1_i11.p10|XP_004333302.1;TRINITY_DN9291_c0_g1_i18.p4|XP_004333302.1;TRINITY_DN2092_c0_g2_i2.p1|XP_004333302.1;TRINITY_DN2092_c0_g2_i1.p1|XP_004333302.1	tr|L8GEJ2|L8GEJ2_ACACA	L8GEJ2	tr|L8GEJ2|L8GEJ2_ACACA;TRINITY_DN9291_c0_g1_i11.p10|XP_004333302.1;TRINITY_DN9291_c0_g1_i18.p4|XP_004333302.1;TRINITY_DN2092_c0_g2_i2.p1|XP_004333302.1;TRINITY_DN2092_c0_g2_i1.p1|XP_004333302.1	>tr|L8GEJ2|L8GEJ2_ACACA	tr|L8GEJ2|L8GEJ2_ACACA	>tr|L8GEJ2|L8GEJ2_ACACA;>TRINITY_DN9291_c0_g1_i11.p10|XP_004333302.1;>TRINITY_DN9291_c0_g1_i18.p4|XP_004333302.1;>TRINITY_DN2092_c0_g2_i2.p1|XP_004333302.1;>TRINITY_DN2092_c0_g2_i1.p1|XP_004333302.1	ILHLRRATAYATRGESFSEAELTDAERADGD	tr|L8GEJ2|L8GEJ2_ACACA;TRINITY_DN9291_c0_g1_i11.p10|XP_004333302.1;TRINITY_DN9291_c0_g1_i18.p4|XP_004333302.1;TRINITY_DN2092_c0_g2_i2.p1|XP_004333302.1;TRINITY_DN2092_c0_g2_i1.p1|XP_004333302.1_S1095;107;307;617;843	NA	21.6502	23.1501	24.1951	NA	21.665	22.706	22.8204	NA	23.8818	22.2081	22.1446	22.9445	23.0985	23.4457	24.4129	21.0815	NA	23.3828	22.9818	24.2779	23.83	21.953	23.2099	23.8326	NA	21.4703	22.2732	23.0027	NA	23.598	22.366	22.3284	22.6028	23.2596	23.3957	24.3017	21.4162	NA	22.8097	23.2538
tr|L8GEJ2|L8GEJ2_ACACA;TRINITY_DN9291_c0_g1_i11.p10|XP_004333302.1;TRINITY_DN9291_c0_g1_i18.p4|XP_004333302.1;TRINITY_DN2092_c0_g2_i2.p1|XP_004333302.1;TRINITY_DN2092_c0_g2_i1.p1|XP_004333302.1	tr|L8GEJ2|L8GEJ2_ACACA	L8GEJ2	tr|L8GEJ2|L8GEJ2_ACACA;TRINITY_DN9291_c0_g1_i11.p10|XP_004333302.1;TRINITY_DN9291_c0_g1_i18.p4|XP_004333302.1;TRINITY_DN2092_c0_g2_i2.p1|XP_004333302.1;TRINITY_DN2092_c0_g2_i1.p1|XP_004333302.1	>tr|L8GEJ2|L8GEJ2_ACACA	tr|L8GEJ2|L8GEJ2_ACACA	>tr|L8GEJ2|L8GEJ2_ACACA;>TRINITY_DN9291_c0_g1_i11.p10|XP_004333302.1;>TRINITY_DN9291_c0_g1_i18.p4|XP_004333302.1;>TRINITY_DN2092_c0_g2_i2.p1|XP_004333302.1;>TRINITY_DN2092_c0_g2_i1.p1|XP_004333302.1	HLRRATAYATRGESFSEAELTDAERADGDDS	tr|L8GEJ2|L8GEJ2_ACACA;TRINITY_DN9291_c0_g1_i11.p10|XP_004333302.1;TRINITY_DN9291_c0_g1_i18.p4|XP_004333302.1;TRINITY_DN2092_c0_g2_i2.p1|XP_004333302.1;TRINITY_DN2092_c0_g2_i1.p1|XP_004333302.1_S1097;109;309;619;845	NA	NA	NA	NA	NA	NA	NA	NA	NA	NA	NA	NA	NA	NA	NA	NA	NA	NA	NA	NA	NA	NA	NA	NA	NA	NA	NA	NA	NA	NA	NA	NA	NA	NA	NA	NA	NA	NA	NA	NA	NA
tr|L8GEJ3|L8GEJ3_ACACA	tr|L8GEJ3|L8GEJ3_ACACA;TRINITY_DN3385_c0_g1_i1.p6|XP_004333126.1;TRINITY_DN3385_c0_g1_i4.p4|XP_004333126.1	L8GEJ3	tr|L8GEJ3|L8GEJ3_ACACA;TRINITY_DN3385_c0_g1_i1.p6|XP_004333126.1;TRINITY_DN3385_c0_g1_i4.p4|XP_004333126.1;TRINITY_DN3385_c0_g2_i14.p5|XP_004333126.1;TRINITY_DN3385_c0_g1_i1.p3|XP_004333126.1	>tr|L8GEJ3|L8GEJ3_ACACA;>TRINITY_DN3385_c0_g1_i1.p6|XP_004333126.1;>TRINITY_DN3385_c0_g1_i4.p4|XP_004333126.1	tr|L8GEJ3|L8GEJ3_ACACA	>tr|L8GEJ3|L8GEJ3_ACACA;>TRINITY_DN3385_c0_g2_i14.p5|XP_004333126.1;>TRINITY_DN3385_c0_g1_i1.p3|XP_004333126.1	LLDVHASQQRSNGRASPHPPPTTIAVAAQPR	tr|L8GEJ3|L8GEJ3_ACACA;TRINITY_DN3385_c0_g2_i14.p5|XP_004333126.1;TRINITY_DN3385_c0_g1_i1.p3|XP_004333126.1_S107;107;142	NA	23.6728	23.0192	23.4297	NA	NA	23.3442	23.6403	NA	22.7803	NA	NA	NA	23.1038	NA	NA	NA	NA	NA	NA	NA	NA	23.9756	23.079	23.0671	NA	NA	22.9114	23.8227	NA	22.4966	NA	NA	NA	23.265	NA	NA	NA	NA	NA	NA
tr|L8GEL2|L8GEL2_ACACA	tr|L8GEL2|L8GEL2_ACACA;TRINITY_DN11126_c0_g1_i2.p4|XP_004333322.1;TRINITY_DN58_c0_g2_i1.p4|XP_004333322.1;TRINITY_DN11126_c0_g1_i1.p4|XP_004333322.1	L8GEL2	tr|L8GEL2|L8GEL2_ACACA;TRINITY_DN11126_c0_g1_i2.p4|XP_004333322.1;TRINITY_DN58_c0_g2_i1.p4|XP_004333322.1;TRINITY_DN11126_c0_g1_i1.p4|XP_004333322.1	>tr|L8GEL2|L8GEL2_ACACA;>TRINITY_DN11126_c0_g1_i2.p4|XP_004333322.1;>TRINITY_DN58_c0_g2_i1.p4|XP_004333322.1;>TRINITY_DN11126_c0_g1_i1.p4|XP_004333322.1	tr|L8GEL2|L8GEL2_ACACA	>tr|L8GEL2|L8GEL2_ACACA;>TRINITY_DN11126_c0_g1_i2.p4|XP_004333322.1;>TRINITY_DN58_c0_g2_i1.p4|XP_004333322.1;>TRINITY_DN11126_c0_g1_i1.p4|XP_004333322.1	LEQPVSKKPKLDEEATPEAADAAANKALEAP	tr|L8GEL2|L8GEL2_ACACA;TRINITY_DN11126_c0_g1_i2.p4|XP_004333322.1;TRINITY_DN58_c0_g2_i1.p4|XP_004333322.1;TRINITY_DN11126_c0_g1_i1.p4|XP_004333322.1_T123;131;162;162	NA	NA	NA	NA	NA	NA	NA	NA	NA	NA	NA	NA	NA	NA	NA	NA	NA	NA	NA	NA	NA	NA	NA	NA	NA	NA	NA	NA	NA	NA	NA	NA	NA	NA	NA	NA	NA	NA	NA	NA	NA
tr|L8GEM4|L8GEM4_ACACA	tr|L8GEM4|L8GEM4_ACACA	L8GEM4	tr|L8GEM4|L8GEM4_ACACA	>tr|L8GEM4|L8GEM4_ACACA	TRINITY_DN5952_c0_g2_i1.p3|XP_004333176.1	>tr|L8GEM4|L8GEM4_ACACA;>TRINITY_DN5952_c0_g2_i1.p3|XP_004333176.1;>TRINITY_DN5952_c0_g1_i1.p3|XP_004333176.1	RAPSRLDPSSDAGELSGGETPRRGGSRRRSV	tr|L8GEM4|L8GEM4_ACACA;TRINITY_DN5952_c0_g2_i1.p3|XP_004333176.1;TRINITY_DN5952_c0_g1_i1.p3|XP_004333176.1_S41;60;62	NA	28.2903	28.2924	29.2633	26.1711	26.7448	28.1732	27.9497	27.6429	28.6824	27.3067	26.5315	28.1268	27.7689	28.416	29.054	27.2748	25.7562	28.4906	27.7471	28.7201	28.393	28.5931	28.3522	28.9008	26.7985	26.5502	27.7404	28.132	27.7443	28.3987	27.4646	26.7153	27.7851	27.93	28.366	28.9428	27.6095	25.9945	27.9175	28.0191
tr|L8GEM4|L8GEM4_ACACA	tr|L8GEM4|L8GEM4_ACACA	L8GEM4	tr|L8GEM4|L8GEM4_ACACA	>tr|L8GEM4|L8GEM4_ACACA	tr|L8GEM4|L8GEM4_ACACA	>tr|L8GEM4|L8GEM4_ACACA	KRGRPPKKAKVTEKASEEEVGDEKEADE___	tr|L8GEM4|L8GEM4_ACACA_S196	NA	24.7745	25.5469	25.8107	23.4909	24.7198	26.0202	24.9266	24.8795	25.2913	25.8171	25.5913	26.7398	25.6338	25.6338	25.0653	25.0381	23.8984	26.8729	24.844	26.0171	25.1886	25.0773	25.6067	25.4482	24.1184	24.5251	25.5874	25.1089	24.9808	25.0076	25.975	25.775	26.3981	25.7949	25.5838	24.9541	25.3728	24.1368	26.2998	25.1159
tr|L8GEM4|L8GEM4_ACACA	tr|L8GEM4|L8GEM4_ACACA	L8GEM4	tr|L8GEM4|L8GEM4_ACACA	>tr|L8GEM4|L8GEM4_ACACA	TRINITY_DN5952_c0_g2_i1.p3|XP_004333176.1	>tr|L8GEM4|L8GEM4_ACACA;>TRINITY_DN5952_c0_g2_i1.p3|XP_004333176.1;>TRINITY_DN5952_c0_g1_i1.p3|XP_004333176.1	_MSSARKKASKKAAESDSEGRPSRTKRAPSR;QQMSSRKKASKKAAESDSEGRPSRTKRAPSR	tr|L8GEM4|L8GEM4_ACACA;TRINITY_DN5952_c0_g2_i1.p3|XP_004333176.1;TRINITY_DN5952_c0_g1_i1.p3|XP_004333176.1_S15;34;36	NA	NA	NA	NA	NA	18.7326	24.0799	24.5485	22.6046	24.0338	NA	NA	NA	NA	NA	NA	NA	NA	NA	NA	NA	NA	NA	NA	NA	NA	18.538	23.6471	24.7308	22.7059	23.7501	NA	NA	NA	NA	NA	NA	NA	NA	NA	NA
tr|L8GEM4|L8GEM4_ACACA	tr|L8GEM4|L8GEM4_ACACA	L8GEM4	tr|L8GEM4|L8GEM4_ACACA	>tr|L8GEM4|L8GEM4_ACACA	TRINITY_DN5952_c0_g2_i1.p3|XP_004333176.1	>tr|L8GEM4|L8GEM4_ACACA;>TRINITY_DN5952_c0_g2_i1.p3|XP_004333176.1;>TRINITY_DN5952_c0_g1_i1.p3|XP_004333176.1	RLDPSSDAGELSGGETPRRGGSRRRSVSVER	tr|L8GEM4|L8GEM4_ACACA;TRINITY_DN5952_c0_g2_i1.p3|XP_004333176.1;TRINITY_DN5952_c0_g1_i1.p3|XP_004333176.1_T45;64;66	NA	NA	NA	NA	NA	NA	NA	NA	NA	NA	NA	NA	NA	NA	NA	NA	NA	NA	NA	NA	NA	NA	NA	NA	NA	NA	NA	NA	NA	NA	NA	NA	NA	NA	NA	NA	NA	NA	NA	NA	NA
tr|L8GEM4|L8GEM4_ACACA	tr|L8GEM4|L8GEM4_ACACA	L8GEM4	tr|L8GEM4|L8GEM4_ACACA	>tr|L8GEM4|L8GEM4_ACACA	TRINITY_DN5952_c0_g2_i1.p3|XP_004333176.1	>tr|L8GEM4|L8GEM4_ACACA;>TRINITY_DN5952_c0_g2_i1.p3|XP_004333176.1;>TRINITY_DN5952_c0_g1_i1.p3|XP_004333176.1	RPSRTKRAPSRLDPSSDAGELSGGETPRRGG	tr|L8GEM4|L8GEM4_ACACA;TRINITY_DN5952_c0_g2_i1.p3|XP_004333176.1;TRINITY_DN5952_c0_g1_i1.p3|XP_004333176.1_S35;54;56	NA	22.6023	22.8566	24.3894	NA	21.5011	24.1033	21.9903	20.6896	23.5076	NA	NA	24.1451	21.8714	22.6185	24.0412	21.4873	NA	24.8199	21.4277	23.2613	NA	22.9051	22.9164	24.0269	NA	21.3064	23.6705	22.1727	20.7909	23.2239	NA	NA	23.8034	22.0326	22.5685	23.93	21.822	NA	24.2468	21.6997
tr|L8GES1|L8GES1_ACACA	tr|L8GES1|L8GES1_ACACA;TRINITY_DN15_c3_g1_i5.p2|XP_004333236.1;TRINITY_DN15_c0_g2_i10.p6|XP_004333236.1	L8GES1	tr|L8GES1|L8GES1_ACACA;TRINITY_DN15_c3_g1_i5.p2|XP_004333236.1;TRINITY_DN15_c0_g2_i10.p6|XP_004333236.1;TRINITY_DN15_c3_g1_i11.p6|XP_004333236.1	>tr|L8GES1|L8GES1_ACACA;>TRINITY_DN15_c3_g1_i5.p2|XP_004333236.1;>TRINITY_DN15_c0_g2_i10.p6|XP_004333236.1	tr|L8GES1|L8GES1_ACACA	>tr|L8GES1|L8GES1_ACACA;>TRINITY_DN15_c3_g1_i5.p2|XP_004333236.1	QTSEGVILAVEKRLTSPLLEPSSVEKIMEID	tr|L8GES1|L8GES1_ACACA;TRINITY_DN15_c3_g1_i5.p2|XP_004333236.1_S56;30	NA	NA	NA	NA	NA	NA	NA	NA	NA	NA	23.2017	23.3978	23.2023	NA	21.3782	21.2099	22.1175	23.0218	22.4093	21.301	21.7738	NA	NA	NA	NA	NA	NA	NA	NA	NA	NA	23.3597	23.5816	22.8606	NA	21.3282	21.0987	22.4523	23.2602	21.8361	21.5729
tr|L8GES1|L8GES1_ACACA	tr|L8GES1|L8GES1_ACACA;TRINITY_DN15_c3_g1_i5.p2|XP_004333236.1;TRINITY_DN15_c0_g2_i10.p6|XP_004333236.1	L8GES1	tr|L8GES1|L8GES1_ACACA;TRINITY_DN15_c3_g1_i5.p2|XP_004333236.1;TRINITY_DN15_c0_g2_i10.p6|XP_004333236.1;TRINITY_DN15_c3_g1_i11.p6|XP_004333236.1	>tr|L8GES1|L8GES1_ACACA;>TRINITY_DN15_c3_g1_i5.p2|XP_004333236.1;>TRINITY_DN15_c0_g2_i10.p6|XP_004333236.1	tr|L8GES1|L8GES1_ACACA	>tr|L8GES1|L8GES1_ACACA;>TRINITY_DN15_c3_g1_i5.p2|XP_004333236.1	IQTSEGVILAVEKRLTSPLLEPSSVEKIMEI	tr|L8GES1|L8GES1_ACACA;TRINITY_DN15_c3_g1_i5.p2|XP_004333236.1_T55;29	NA	NA	NA	NA	NA	22.2239	21.6034	NA	NA	NA	23.2017	NA	NA	NA	NA	NA	22.1175	NA	NA	21.301	21.7738	NA	NA	NA	NA	NA	22.0293	21.1706	NA	NA	NA	23.3597	NA	NA	NA	NA	NA	22.4523	NA	NA	21.5729
tr|L8GES1|L8GES1_ACACA	tr|L8GES1|L8GES1_ACACA;TRINITY_DN15_c3_g1_i5.p2|XP_004333236.1;TRINITY_DN15_c0_g2_i10.p6|XP_004333236.1	L8GES1	tr|L8GES1|L8GES1_ACACA;TRINITY_DN15_c3_g1_i5.p2|XP_004333236.1;TRINITY_DN15_c0_g2_i10.p6|XP_004333236.1;TRINITY_DN15_c3_g1_i11.p6|XP_004333236.1	>tr|L8GES1|L8GES1_ACACA;>TRINITY_DN15_c3_g1_i5.p2|XP_004333236.1;>TRINITY_DN15_c0_g2_i10.p6|XP_004333236.1	tr|L8GES1|L8GES1_ACACA	>tr|L8GES1|L8GES1_ACACA	MFLTRTEYDRGVNTFSPEGRLFQVEYAIEAI	tr|L8GES1|L8GES1_ACACA_S16	NA	22.4928	NA	22.712	NA	NA	NA	NA	NA	NA	21.2351	NA	21.9573	NA	22.3599	22.7274	NA	NA	NA	21.543	22.5348	22.3095	22.7955	NA	22.3495	NA	NA	NA	NA	NA	NA	21.3931	NA	21.6156	NA	22.3099	22.6162	NA	NA	NA	21.815
tr|L8GES6|L8GES6_ACACA;TRINITY_DN3080_c0_g1_i13.p2|XP_004333525.1	tr|L8GES6|L8GES6_ACACA;TRINITY_DN3080_c0_g1_i13.p2|XP_004333525.1;TRINITY_DN3080_c0_g2_i9.p1|XP_004333525.1;TRINITY_DN3080_c0_g2_i6.p1|XP_004333525.1;TRINITY_DN3080_c0_g1_i2.p1|XP_004333525.1	L8GES6	tr|L8GES6|L8GES6_ACACA;TRINITY_DN3080_c0_g1_i13.p2|XP_004333525.1;TRINITY_DN3080_c0_g2_i9.p1|XP_004333525.1;TRINITY_DN3080_c0_g2_i6.p1|XP_004333525.1;TRINITY_DN3080_c0_g1_i2.p1|XP_004333525.1	>tr|L8GES6|L8GES6_ACACA;>TRINITY_DN3080_c0_g1_i13.p2|XP_004333525.1;>TRINITY_DN3080_c0_g2_i9.p1|XP_004333525.1;>TRINITY_DN3080_c0_g2_i6.p1|XP_004333525.1;>TRINITY_DN3080_c0_g1_i2.p1|XP_004333525.1	tr|L8GES6|L8GES6_ACACA	>tr|L8GES6|L8GES6_ACACA;>TRINITY_DN3080_c0_g1_i13.p2|XP_004333525.1;>TRINITY_DN3080_c0_g2_i9.p1|XP_004333525.1;>TRINITY_DN3080_c0_g2_i6.p1|XP_004333525.1;>TRINITY_DN3080_c0_g1_i2.p1|XP_004333525.1	IGQGAALKHAETVDKSAPQIENVTVKKVDRS	tr|L8GES6|L8GES6_ACACA;TRINITY_DN3080_c0_g1_i13.p2|XP_004333525.1;TRINITY_DN3080_c0_g2_i9.p1|XP_004333525.1;TRINITY_DN3080_c0_g2_i6.p1|XP_004333525.1;TRINITY_DN3080_c0_g1_i2.p1|XP_004333525.1_S24;24;24;24;24	NA	NA	NA	NA	NA	NA	NA	NA	NA	NA	23.1221	NA	NA	NA	NA	NA	NA	23.0907	NA	NA	NA	NA	NA	NA	NA	NA	NA	NA	NA	NA	NA	23.2801	NA	NA	NA	NA	NA	NA	23.3291	NA	NA
tr|L8GES8|L8GES8_ACACA	tr|L8GES8|L8GES8_ACACA;TRINITY_DN6507_c0_g1_i1.p1;TRINITY_DN6507_c0_g1_i14.p1;TRINITY_DN3311_c0_g2_i1.p1;TRINITY_DN3311_c0_g2_i2.p1	L8GES8	tr|L8GES8|L8GES8_ACACA;TRINITY_DN6507_c0_g1_i1.p1;TRINITY_DN6507_c0_g1_i14.p1;TRINITY_DN3311_c0_g2_i1.p1;TRINITY_DN3311_c0_g2_i2.p1;TRINITY_DN3311_c0_g1_i1.p1|XP_004333397.1;TRINITY_DN6507_c2_g1_i1.p1|XP_004333397.1;TRINITY_DN3311_c0_g1_i3.p1|XP_004333397.1;TRINITY_DN3311_c0_g1_i2.p1	>tr|L8GES8|L8GES8_ACACA;>TRINITY_DN6507_c0_g1_i1.p1;>TRINITY_DN6507_c0_g1_i14.p1;>TRINITY_DN3311_c0_g2_i1.p1;>TRINITY_DN3311_c0_g2_i2.p1	tr|L8GES8|L8GES8_ACACA	>tr|L8GES8|L8GES8_ACACA;>TRINITY_DN3311_c0_g1_i1.p1|XP_004333397.1;>TRINITY_DN6507_c2_g1_i1.p1|XP_004333397.1;>TRINITY_DN3311_c0_g1_i3.p1|XP_004333397.1;>TRINITY_DN3311_c0_g1_i2.p1	AQNFADKRKMVERVLTNPDAIKRFRQADEGE	tr|L8GES8|L8GES8_ACACA;TRINITY_DN3311_c0_g1_i1.p1|XP_004333397.1;TRINITY_DN6507_c2_g1_i1.p1|XP_004333397.1;TRINITY_DN3311_c0_g1_i3.p1|XP_004333397.1;TRINITY_DN3311_c0_g1_i2.p1_T17;17;48;45;45	NA	26.7451	27.6109	27.4534	24.178	25.1497	25.3969	26.0975	26.388	26.7442	24.4524	25.0453	25.6308	25.9812	27.02	26.5212	23.7714	24.5568	25.5457	25.146	26.3795	25.878	27.0479	27.6707	27.0908	24.8054	24.955	24.9641	26.2799	26.4894	26.4605	24.6104	25.229	25.2891	26.1423	26.97	26.41	24.1062	24.7952	24.9726	25.418
tr|L8GEU0|L8GEU0_ACACA;TRINITY_DN22_c17_g1_i1.p1|XP_004333261.1;TRINITY_DN35243_c0_g1_i1.p1	tr|L8GEU0|L8GEU0_ACACA;TRINITY_DN22_c17_g1_i1.p1|XP_004333261.1;TRINITY_DN5747_c0_g1_i8.p1|XP_004333261.1;TRINITY_DN5747_c0_g1_i14.p1|XP_004333261.1	L8GEU0	tr|L8GEU0|L8GEU0_ACACA;TRINITY_DN22_c17_g1_i1.p1|XP_004333261.1;TRINITY_DN5747_c0_g1_i8.p1|XP_004333261.1;TRINITY_DN5747_c0_g1_i14.p1|XP_004333261.1;TRINITY_DN5747_c0_g1_i1.p1;TRINITY_DN5747_c0_g1_i1.p2|XP_004333261.1;TRINITY_DN35243_c0_g1_i1.p1;TRINITY_DN5747_c0_g1_i3.p4|XP_004333261.1;TRINITY_DN5747_c0_g1_i2.p3;TRINITY_DN6596_c0_g1_i1.p5|XP_004333261.1	>tr|L8GEU0|L8GEU0_ACACA;>TRINITY_DN22_c17_g1_i1.p1|XP_004333261.1;>TRINITY_DN5747_c0_g1_i8.p1|XP_004333261.1;>TRINITY_DN5747_c0_g1_i14.p1|XP_004333261.1	tr|L8GEU0|L8GEU0_ACACA	>tr|L8GEU0|L8GEU0_ACACA;>TRINITY_DN22_c17_g1_i1.p1|XP_004333261.1;>TRINITY_DN5747_c0_g1_i8.p1|XP_004333261.1;>TRINITY_DN5747_c0_g1_i14.p1|XP_004333261.1;>TRINITY_DN5747_c0_g1_i1.p1;>TRINITY_DN5747_c0_g1_i10.p1|XP_004333261.1;>TRINITY_DN5747_c0_g1_i13.p1|XP	APATSSSPATTRRKISNADDAAAEKERRERE	tr|L8GEU0|L8GEU0_ACACA;TRINITY_DN22_c17_g1_i1.p1|XP_004333261.1;TRINITY_DN5747_c0_g1_i8.p1|XP_004333261.1;TRINITY_DN5747_c0_g1_i14.p1|XP_004333261.1;TRINITY_DN5747_c0_g1_i1.p1;TRINITY_DN5747_c0_g1_i10.p1|XP_004333261.1;TRINITY_DN5747_c0_g1_i13.p1|XP_004333261.1;TRINITY_DN5747_c0_g1_i15.p1|XP_004333261.1;TRINITY_DN5747_c0_g1_i16.p1|XP_004333261.1_S134;222;87;87;87;87;87;87;87	NA	22.9613	24.8755	24.6447	21.864	23.3305	23.987	24.3019	24.1075	23.4578	24.4506	24.3857	24.5966	24.5428	23.7618	23.3222	23.386	23.2083	25.4413	23.8014	23.9965	23.8473	23.2641	24.9353	24.2821	22.4914	23.1358	23.5542	24.4843	24.2088	23.174	24.6085	24.5694	24.2549	24.704	23.7118	23.211	23.7207	23.4467	24.8682	24.0734
tr|L8GEU0|L8GEU0_ACACA;TRINITY_DN22_c17_g1_i1.p1|XP_004333261.1;TRINITY_DN35243_c0_g1_i1.p1	tr|L8GEU0|L8GEU0_ACACA;TRINITY_DN22_c17_g1_i1.p1|XP_004333261.1;TRINITY_DN5747_c0_g1_i8.p1|XP_004333261.1;TRINITY_DN5747_c0_g1_i14.p1|XP_004333261.1	L8GEU0	tr|L8GEU0|L8GEU0_ACACA;TRINITY_DN22_c17_g1_i1.p1|XP_004333261.1;TRINITY_DN5747_c0_g1_i8.p1|XP_004333261.1;TRINITY_DN5747_c0_g1_i14.p1|XP_004333261.1;TRINITY_DN5747_c0_g1_i1.p1;TRINITY_DN5747_c0_g1_i1.p2|XP_004333261.1;TRINITY_DN35243_c0_g1_i1.p1;TRINITY_DN5747_c0_g1_i3.p4|XP_004333261.1;TRINITY_DN5747_c0_g1_i2.p3;TRINITY_DN6596_c0_g1_i1.p5|XP_004333261.1	>tr|L8GEU0|L8GEU0_ACACA;>TRINITY_DN22_c17_g1_i1.p1|XP_004333261.1;>TRINITY_DN5747_c0_g1_i8.p1|XP_004333261.1;>TRINITY_DN5747_c0_g1_i14.p1|XP_004333261.1	tr|L8GEU0|L8GEU0_ACACA	>tr|L8GEU0|L8GEU0_ACACA;>TRINITY_DN22_c17_g1_i1.p1|XP_004333261.1;>TRINITY_DN5747_c0_g1_i8.p1|XP_004333261.1;>TRINITY_DN5747_c0_g1_i14.p1|XP_004333261.1;>TRINITY_DN5747_c0_g1_i2.p3;>TRINITY_DN5747_c0_g1_i10.p1|XP_004333261.1;>TRINITY_DN5747_c0_g1_i13.p1|XP	ATPKAAASPSKAADVSKDVKVVESSGGGKDK	tr|L8GEU0|L8GEU0_ACACA;TRINITY_DN22_c17_g1_i1.p1|XP_004333261.1;TRINITY_DN5747_c0_g1_i8.p1|XP_004333261.1;TRINITY_DN5747_c0_g1_i14.p1|XP_004333261.1;TRINITY_DN5747_c0_g1_i2.p3;TRINITY_DN5747_c0_g1_i10.p1|XP_004333261.1;TRINITY_DN5747_c0_g1_i13.p1|XP_004333261.1;TRINITY_DN5747_c0_g1_i15.p1|XP_004333261.1;TRINITY_DN5747_c0_g1_i16.p1|XP_004333261.1_S218;306;171;171;5;171;171;171;171	NA	NA	NA	21.4367	NA	NA	NA	NA	NA	NA	NA	21.6087	22.1077	NA	NA	NA	NA	NA	22.699	NA	NA	NA	NA	NA	21.0742	NA	NA	NA	NA	NA	NA	NA	21.7924	21.766	NA	NA	NA	NA	NA	22.1258	NA
tr|L8GEU0|L8GEU0_ACACA;TRINITY_DN22_c17_g1_i1.p1|XP_004333261.1;TRINITY_DN35243_c0_g1_i1.p1	tr|L8GEU0|L8GEU0_ACACA;TRINITY_DN22_c17_g1_i1.p1|XP_004333261.1;TRINITY_DN5747_c0_g1_i8.p1|XP_004333261.1;TRINITY_DN5747_c0_g1_i14.p1|XP_004333261.1	L8GEU0	tr|L8GEU0|L8GEU0_ACACA;TRINITY_DN22_c17_g1_i1.p1|XP_004333261.1;TRINITY_DN5747_c0_g1_i8.p1|XP_004333261.1;TRINITY_DN5747_c0_g1_i14.p1|XP_004333261.1;TRINITY_DN5747_c0_g1_i1.p1;TRINITY_DN5747_c0_g1_i1.p2|XP_004333261.1;TRINITY_DN35243_c0_g1_i1.p1;TRINITY_DN5747_c0_g1_i3.p4|XP_004333261.1;TRINITY_DN5747_c0_g1_i2.p3;TRINITY_DN6596_c0_g1_i1.p5|XP_004333261.1	>tr|L8GEU0|L8GEU0_ACACA;>TRINITY_DN22_c17_g1_i1.p1|XP_004333261.1;>TRINITY_DN5747_c0_g1_i8.p1|XP_004333261.1;>TRINITY_DN5747_c0_g1_i14.p1|XP_004333261.1	tr|L8GEU0|L8GEU0_ACACA	>tr|L8GEU0|L8GEU0_ACACA;>TRINITY_DN22_c17_g1_i1.p1|XP_004333261.1;>TRINITY_DN35243_c0_g1_i1.p1	___MSAVESRSLRSSSSSGAIDAATSSRSVK	tr|L8GEU0|L8GEU0_ACACA;TRINITY_DN22_c17_g1_i1.p1|XP_004333261.1;TRINITY_DN35243_c0_g1_i1.p1_S13;101;105	NA	23.2971	NA	24.1648	23.1058	23.4929	24.474	23.246	NA	23.4656	24.843	NA	NA	NA	23.5456	23.7907	23.2402	NA	NA	23.4646	23.912	23.7671	23.5999	NA	23.8023	23.7333	23.2982	24.0411	23.4284	NA	23.1819	25.0009	NA	NA	NA	23.4956	23.6796	23.575	NA	NA	23.7366
tr|L8GEU0|L8GEU0_ACACA;TRINITY_DN22_c17_g1_i1.p1|XP_004333261.1;TRINITY_DN35243_c0_g1_i1.p1	tr|L8GEU0|L8GEU0_ACACA;TRINITY_DN22_c17_g1_i1.p1|XP_004333261.1;TRINITY_DN5747_c0_g1_i8.p1|XP_004333261.1;TRINITY_DN5747_c0_g1_i14.p1|XP_004333261.1	L8GEU0	tr|L8GEU0|L8GEU0_ACACA;TRINITY_DN22_c17_g1_i1.p1|XP_004333261.1;TRINITY_DN5747_c0_g1_i8.p1|XP_004333261.1;TRINITY_DN5747_c0_g1_i14.p1|XP_004333261.1;TRINITY_DN5747_c0_g1_i1.p1;TRINITY_DN5747_c0_g1_i1.p2|XP_004333261.1;TRINITY_DN35243_c0_g1_i1.p1;TRINITY_DN5747_c0_g1_i3.p4|XP_004333261.1;TRINITY_DN5747_c0_g1_i2.p3;TRINITY_DN6596_c0_g1_i1.p5|XP_004333261.1	>tr|L8GEU0|L8GEU0_ACACA;>TRINITY_DN22_c17_g1_i1.p1|XP_004333261.1;>TRINITY_DN5747_c0_g1_i8.p1|XP_004333261.1;>TRINITY_DN5747_c0_g1_i14.p1|XP_004333261.1	tr|L8GEU0|L8GEU0_ACACA	>tr|L8GEU0|L8GEU0_ACACA;>TRINITY_DN22_c17_g1_i1.p1|XP_004333261.1;>TRINITY_DN5747_c0_g1_i8.p1|XP_004333261.1;>TRINITY_DN5747_c0_g1_i14.p1|XP_004333261.1;>TRINITY_DN5747_c0_g1_i1.p1;>TRINITY_DN5747_c0_g1_i10.p1|XP_004333261.1;>TRINITY_DN5747_c0_g1_i13.p1|XP	DASTPTKKKKKSSTKSGATSAIGDATSSLSS	tr|L8GEU0|L8GEU0_ACACA;TRINITY_DN22_c17_g1_i1.p1|XP_004333261.1;TRINITY_DN5747_c0_g1_i8.p1|XP_004333261.1;TRINITY_DN5747_c0_g1_i14.p1|XP_004333261.1;TRINITY_DN5747_c0_g1_i1.p1;TRINITY_DN5747_c0_g1_i10.p1|XP_004333261.1;TRINITY_DN5747_c0_g1_i13.p1|XP_004333261.1;TRINITY_DN5747_c0_g1_i15.p1|XP_004333261.1;TRINITY_DN5747_c0_g1_i16.p1|XP_004333261.1_S100;188;53;53;53;53;53;53;53	NA	22.73	23.1071	23.5301	21.5094	NA	22.625	22.1913	22.4865	22.6124	23.0698	23.377	23.8027	NA	NA	NA	22.9711	22.8955	23.26	21.9289	22.8919	21.9502	23.0328	23.1668	23.1675	22.1369	NA	22.1922	22.3737	22.5879	22.3287	23.2278	23.5608	23.461	NA	NA	NA	23.3059	23.1339	22.6868	22.2009
tr|L8GEU0|L8GEU0_ACACA;TRINITY_DN22_c17_g1_i1.p1|XP_004333261.1;TRINITY_DN35243_c0_g1_i1.p1	tr|L8GEU0|L8GEU0_ACACA;TRINITY_DN22_c17_g1_i1.p1|XP_004333261.1;TRINITY_DN5747_c0_g1_i8.p1|XP_004333261.1;TRINITY_DN5747_c0_g1_i14.p1|XP_004333261.1	L8GEU0	tr|L8GEU0|L8GEU0_ACACA;TRINITY_DN22_c17_g1_i1.p1|XP_004333261.1;TRINITY_DN5747_c0_g1_i8.p1|XP_004333261.1;TRINITY_DN5747_c0_g1_i14.p1|XP_004333261.1;TRINITY_DN5747_c0_g1_i1.p1;TRINITY_DN5747_c0_g1_i1.p2|XP_004333261.1;TRINITY_DN35243_c0_g1_i1.p1;TRINITY_DN5747_c0_g1_i3.p4|XP_004333261.1;TRINITY_DN5747_c0_g1_i2.p3;TRINITY_DN6596_c0_g1_i1.p5|XP_004333261.1	>tr|L8GEU0|L8GEU0_ACACA;>TRINITY_DN22_c17_g1_i1.p1|XP_004333261.1;>TRINITY_DN5747_c0_g1_i8.p1|XP_004333261.1;>TRINITY_DN5747_c0_g1_i14.p1|XP_004333261.1	tr|L8GEU0|L8GEU0_ACACA	>tr|L8GEU0|L8GEU0_ACACA;>TRINITY_DN22_c17_g1_i1.p1|XP_004333261.1;>TRINITY_DN35243_c0_g1_i1.p1	__MSAVESRSLRSSSSSGAIDAATSSRSVKR	tr|L8GEU0|L8GEU0_ACACA;TRINITY_DN22_c17_g1_i1.p1|XP_004333261.1;TRINITY_DN35243_c0_g1_i1.p1_S14;102;106	NA	NA	23.2326	NA	NA	NA	NA	NA	NA	NA	NA	24.3402	24.9491	23.9809	NA	NA	NA	NA	23.3485	NA	NA	NA	NA	23.2924	NA	NA	NA	NA	NA	NA	NA	NA	24.524	24.6074	24.142	NA	NA	NA	NA	22.7754	NA
tr|L8GEU0|L8GEU0_ACACA;TRINITY_DN22_c17_g1_i1.p1|XP_004333261.1;TRINITY_DN35243_c0_g1_i1.p1	tr|L8GEU0|L8GEU0_ACACA;TRINITY_DN22_c17_g1_i1.p1|XP_004333261.1;TRINITY_DN5747_c0_g1_i8.p1|XP_004333261.1;TRINITY_DN5747_c0_g1_i14.p1|XP_004333261.1	L8GEU0	tr|L8GEU0|L8GEU0_ACACA;TRINITY_DN22_c17_g1_i1.p1|XP_004333261.1;TRINITY_DN5747_c0_g1_i8.p1|XP_004333261.1;TRINITY_DN5747_c0_g1_i14.p1|XP_004333261.1;TRINITY_DN5747_c0_g1_i1.p1;TRINITY_DN5747_c0_g1_i1.p2|XP_004333261.1;TRINITY_DN35243_c0_g1_i1.p1;TRINITY_DN5747_c0_g1_i3.p4|XP_004333261.1;TRINITY_DN5747_c0_g1_i2.p3;TRINITY_DN6596_c0_g1_i1.p5|XP_004333261.1	>tr|L8GEU0|L8GEU0_ACACA;>TRINITY_DN22_c17_g1_i1.p1|XP_004333261.1;>TRINITY_DN5747_c0_g1_i8.p1|XP_004333261.1;>TRINITY_DN5747_c0_g1_i14.p1|XP_004333261.1	tr|L8GEU0|L8GEU0_ACACA	>tr|L8GEU0|L8GEU0_ACACA;>TRINITY_DN22_c17_g1_i1.p1|XP_004333261.1;>TRINITY_DN5747_c0_g1_i8.p1|XP_004333261.1;>TRINITY_DN5747_c0_g1_i14.p1|XP_004333261.1;>TRINITY_DN5747_c0_g1_i1.p1;>TRINITY_DN5747_c0_g1_i10.p1|XP_004333261.1;>TRINITY_DN5747_c0_g1_i13.p1|XP	TSSLSSSRSAPATSSSPATTRRKISNADDAA	tr|L8GEU0|L8GEU0_ACACA;TRINITY_DN22_c17_g1_i1.p1|XP_004333261.1;TRINITY_DN5747_c0_g1_i8.p1|XP_004333261.1;TRINITY_DN5747_c0_g1_i14.p1|XP_004333261.1;TRINITY_DN5747_c0_g1_i1.p1;TRINITY_DN5747_c0_g1_i10.p1|XP_004333261.1;TRINITY_DN5747_c0_g1_i13.p1|XP_004333261.1;TRINITY_DN5747_c0_g1_i15.p1|XP_004333261.1;TRINITY_DN5747_c0_g1_i16.p1|XP_004333261.1_S125;213;78;78;78;78;78;78;78	NA	24.2513	24.6446	25.5862	23.053	23.5574	24.8812	24.992	25.269	25.2604	25.525	25.3576	25.8596	25.5065	26.3188	25.732	NA	NA	NA	25.7343	25.6162	25.4153	24.554	24.7044	25.2236	23.6804	23.3628	24.4484	25.1743	25.3703	24.9767	25.683	25.5414	25.5179	25.6677	26.2688	25.6208	NA	NA	NA	26.0062
tr|L8GEU7|L8GEU7_ACACA;TRINITY_DN4129_c0_g1_i1.p1|XP_004333593.1;TRINITY_DN4129_c0_g1_i14.p1|XP_004333593.1;TRINITY_DN2691_c1_g1_i1.p1|XP_004333593.1	tr|L8GEU7|L8GEU7_ACACA;TRINITY_DN4129_c0_g1_i1.p1|XP_004333593.1;TRINITY_DN4129_c0_g1_i14.p1|XP_004333593.1;TRINITY_DN2691_c1_g1_i1.p1|XP_004333593.1;TRINITY_DN2691_c1_g1_i24.p1|XP_004333593.1;TRINITY_DN2691_c1_g1_i15.p1|XP_004333593.1;TRINITY_DN4129_c0_g1_i12.p1|XP_004333593.1;TRINITY_DN4129_c0_g1_i13.p1|XP_004333593.1;TRINITY_DN4129_c0_g1_i19.p1|XP_004333593.1;TRINITY_DN4129_c0_g1_i2.p1|XP_0043…	L8GEU7	tr|L8GEU7|L8GEU7_ACACA;TRINITY_DN4129_c0_g1_i1.p1|XP_004333593.1;TRINITY_DN4129_c0_g1_i14.p1|XP_004333593.1;TRINITY_DN2691_c1_g1_i1.p1|XP_004333593.1;TRINITY_DN2691_c1_g1_i24.p1|XP_004333593.1;TRINITY_DN2691_c1_g1_i15.p1|XP_004333593.1;TRINITY_DN4129_c0_g1_i12.p1|XP_004333593.1;TRINITY_DN4129_c0_g1_i13.p1|XP_004333593.1;TRINITY_DN4129_c0_g1_i19.p1|XP_004333593.1;TRINITY_DN4129_c0_g1_i2.p1|XP_0043…	>tr|L8GEU7|L8GEU7_ACACA;>TRINITY_DN4129_c0_g1_i1.p1|XP_004333593.1;>TRINITY_DN4129_c0_g1_i14.p1|XP_004333593.1;>TRINITY_DN2691_c1_g1_i1.p1|XP_004333593.1;>TRINITY_DN2691_c1_g1_i24.p1|XP_004333593.1;>TRINITY_DN2691_c1_g1_i15.p1|XP_004333593.1;>TRINITY_DN412	tr|L8GEU7|L8GEU7_ACACA	>tr|L8GEU7|L8GEU7_ACACA;>TRINITY_DN4129_c0_g1_i1.p1|XP_004333593.1;>TRINITY_DN4129_c0_g1_i14.p1|XP_004333593.1;>TRINITY_DN2691_c1_g1_i1.p1|XP_004333593.1;>TRINITY_DN2691_c1_g1_i24.p1|XP_004333593.1;>TRINITY_DN2691_c1_g1_i15.p1|XP_004333593.1;>TRINITY_DN269	PHVVRQSSPAPKEHSSPSAENRPTTVKDATP	tr|L8GEU7|L8GEU7_ACACA;TRINITY_DN4129_c0_g1_i1.p1|XP_004333593.1;TRINITY_DN4129_c0_g1_i14.p1|XP_004333593.1;TRINITY_DN2691_c1_g1_i1.p1|XP_004333593.1;TRINITY_DN2691_c1_g1_i24.p1|XP_004333593.1;TRINITY_DN2691_c1_g1_i15.p1|XP_004333593.1;TRINITY_DN2691_c1_g1_i27.p3|XP_004333593.1;TRINITY_DN4129_c0_g1_i15.p1|XP_004333593.1;TRINITY_DN4129_c0_g1_i7.p1|XP_004333593.1_S160;256;256;259;259;259;259;256;256	NA	NA	NA	24.2658	NA	NA	NA	NA	23.1219	24.4587	NA	NA	NA	NA	NA	NA	NA	NA	NA	NA	NA	NA	NA	NA	23.9032	NA	NA	NA	NA	23.2232	24.175	NA	NA	NA	NA	NA	NA	NA	NA	NA	NA
tr|L8GEU7|L8GEU7_ACACA;TRINITY_DN4129_c0_g1_i1.p1|XP_004333593.1;TRINITY_DN4129_c0_g1_i14.p1|XP_004333593.1;TRINITY_DN2691_c1_g1_i1.p1|XP_004333593.1	tr|L8GEU7|L8GEU7_ACACA;TRINITY_DN4129_c0_g1_i1.p1|XP_004333593.1;TRINITY_DN4129_c0_g1_i14.p1|XP_004333593.1;TRINITY_DN2691_c1_g1_i1.p1|XP_004333593.1;TRINITY_DN2691_c1_g1_i24.p1|XP_004333593.1;TRINITY_DN2691_c1_g1_i15.p1|XP_004333593.1;TRINITY_DN4129_c0_g1_i12.p1|XP_004333593.1;TRINITY_DN4129_c0_g1_i13.p1|XP_004333593.1;TRINITY_DN4129_c0_g1_i19.p1|XP_004333593.1;TRINITY_DN4129_c0_g1_i2.p1|XP_0043…	L8GEU7	tr|L8GEU7|L8GEU7_ACACA;TRINITY_DN4129_c0_g1_i1.p1|XP_004333593.1;TRINITY_DN4129_c0_g1_i14.p1|XP_004333593.1;TRINITY_DN2691_c1_g1_i1.p1|XP_004333593.1;TRINITY_DN2691_c1_g1_i24.p1|XP_004333593.1;TRINITY_DN2691_c1_g1_i15.p1|XP_004333593.1;TRINITY_DN4129_c0_g1_i12.p1|XP_004333593.1;TRINITY_DN4129_c0_g1_i13.p1|XP_004333593.1;TRINITY_DN4129_c0_g1_i19.p1|XP_004333593.1;TRINITY_DN4129_c0_g1_i2.p1|XP_0043…	>tr|L8GEU7|L8GEU7_ACACA;>TRINITY_DN4129_c0_g1_i1.p1|XP_004333593.1;>TRINITY_DN4129_c0_g1_i14.p1|XP_004333593.1;>TRINITY_DN2691_c1_g1_i1.p1|XP_004333593.1;>TRINITY_DN2691_c1_g1_i24.p1|XP_004333593.1;>TRINITY_DN2691_c1_g1_i15.p1|XP_004333593.1;>TRINITY_DN412	tr|L8GEU7|L8GEU7_ACACA	>tr|L8GEU7|L8GEU7_ACACA;>TRINITY_DN4129_c0_g1_i1.p1|XP_004333593.1;>TRINITY_DN4129_c0_g1_i14.p1|XP_004333593.1;>TRINITY_DN2691_c1_g1_i1.p1|XP_004333593.1;>TRINITY_DN4129_c0_g1_i12.p1|XP_004333593.1;>TRINITY_DN4129_c0_g1_i13.p1|XP_004333593.1;>TRINITY_DN412	LSTIGRDFVPVLEDNSDDEAGGSGGDDANVS	tr|L8GEU7|L8GEU7_ACACA;TRINITY_DN4129_c0_g1_i1.p1|XP_004333593.1;TRINITY_DN4129_c0_g1_i14.p1|XP_004333593.1;TRINITY_DN2691_c1_g1_i1.p1|XP_004333593.1;TRINITY_DN4129_c0_g1_i12.p1|XP_004333593.1;TRINITY_DN4129_c0_g1_i13.p1|XP_004333593.1;TRINITY_DN4129_c0_g1_i19.p1|XP_004333593.1;TRINITY_DN4129_c0_g1_i2.p1|XP_004333593.1_S1171;1311;1311;1314;632;632;796;796	NA	NA	NA	22.9292	NA	NA	22.2166	NA	NA	22.3269	NA	NA	NA	NA	NA	22.2292	NA	NA	NA	NA	22.5157	21.1402	NA	NA	22.5666	NA	NA	21.7838	NA	NA	22.0432	NA	NA	NA	NA	NA	22.118	NA	NA	NA	NA
tr|L8GEW5|L8GEW5_ACACA	tr|L8GEW5|L8GEW5_ACACA;TRINITY_DN878_c0_g1_i12.p2|XP_004333432.1;TRINITY_DN4647_c0_g1_i4.p4|XP_004333432.1	L8GEW5	tr|L8GEW5|L8GEW5_ACACA;TRINITY_DN878_c0_g1_i12.p2|XP_004333432.1;TRINITY_DN4647_c0_g1_i4.p4|XP_004333432.1;TRINITY_DN4647_c0_g1_i20.p4|XP_004333432.1	>tr|L8GEW5|L8GEW5_ACACA;>TRINITY_DN878_c0_g1_i12.p2|XP_004333432.1;>TRINITY_DN4647_c0_g1_i4.p4|XP_004333432.1	tr|L8GEW5|L8GEW5_ACACA	>tr|L8GEW5|L8GEW5_ACACA;>TRINITY_DN878_c0_g1_i12.p2|XP_004333432.1	YASEEALWRSLKRAKTPEGGQGDDTTAEGKP	tr|L8GEW5|L8GEW5_ACACA;TRINITY_DN878_c0_g1_i12.p2|XP_004333432.1_T87;87	NA	NA	21.4998	22.8858	NA	NA	NA	21.2679	21.3259	22.6291	NA	NA	23.1383	NA	NA	NA	NA	NA	NA	NA	22.7445	NA	NA	21.5596	22.5233	NA	NA	NA	21.4503	21.4272	22.3454	NA	NA	22.7966	NA	NA	NA	NA	NA	NA	NA
tr|L8GEX3|L8GEX3_ACACA	tr|L8GEX3|L8GEX3_ACACA	L8GEX3	tr|L8GEX3|L8GEX3_ACACA;TRINITY_DN2092_c0_g2_i1.p7|XP_004333301.1;TRINITY_DN9291_c0_g1_i10.p6|XP_004333301.1;TRINITY_DN3201_c4_g1_i1.p2|XP_004333301.1;TRINITY_DN4703_c1_g1_i1.p1|XP_004333301.1;TRINITY_DN1018_c3_g1_i1.p3|XP_004333301.1;TRINITY_DN1018_c2_g1_i1.p3|XP_004333301.1;TRINITY_DN1018_c0_g2_i1.p3|XP_004333301.1	>tr|L8GEX3|L8GEX3_ACACA	tr|L8GEX3|L8GEX3_ACACA	>tr|L8GEX3|L8GEX3_ACACA;>TRINITY_DN1018_c3_g1_i1.p3|XP_004333301.1;>TRINITY_DN1018_c0_g2_i1.p3|XP_004333301.1	SASAGGGGSYGGGWGSPPRRQQQQQQQQRFT	tr|L8GEX3|L8GEX3_ACACA;TRINITY_DN1018_c3_g1_i1.p3|XP_004333301.1;TRINITY_DN1018_c0_g2_i1.p3|XP_004333301.1_S202;202;87	NA	22.5352	NA	23.3235	NA	NA	NA	NA	NA	NA	NA	NA	NA	NA	NA	23.0775	NA	NA	NA	NA	23.1132	NA	22.838	NA	22.9609	NA	NA	NA	NA	NA	NA	NA	NA	NA	NA	NA	22.9663	NA	NA	NA	NA
tr|L8GEZ6|L8GEZ6_ACACA	tr|L8GEZ6|L8GEZ6_ACACA;TRINITY_DN871_c3_g2_i4.p1|XP_004333643.1;TRINITY_DN871_c3_g2_i3.p1|XP_004333643.1;TRINITY_DN223_c3_g1_i1.p1|XP_004333643.1;TRINITY_DN223_c3_g1_i9.p1|XP_004333643.1;TRINITY_DN223_c3_g1_i5.p1|XP_004333643.1;TRINITY_DN223_c3_g1_i4.p1|XP_004333643.1;TRINITY_DN223_c3_g1_i3.p1|XP_004333643.1;TRINITY_DN871_c3_g2_i5.p1|XP_004333643.1	L8GEZ6	tr|L8GEZ6|L8GEZ6_ACACA;TRINITY_DN871_c3_g2_i4.p1|XP_004333643.1;TRINITY_DN871_c3_g2_i3.p1|XP_004333643.1;TRINITY_DN223_c3_g1_i1.p1|XP_004333643.1;TRINITY_DN223_c3_g1_i9.p1|XP_004333643.1;TRINITY_DN223_c3_g1_i5.p1|XP_004333643.1;TRINITY_DN223_c3_g1_i4.p1|XP_004333643.1;TRINITY_DN223_c3_g1_i3.p1|XP_004333643.1;TRINITY_DN871_c3_g2_i5.p1|XP_004333643.1;TRINITY_DN2901_c0_g1_i1.p1|XP_004333643.1;TRINIT…	>tr|L8GEZ6|L8GEZ6_ACACA;>TRINITY_DN871_c3_g2_i4.p1|XP_004333643.1;>TRINITY_DN871_c3_g2_i3.p1|XP_004333643.1;>TRINITY_DN223_c3_g1_i1.p1|XP_004333643.1;>TRINITY_DN223_c3_g1_i9.p1|XP_004333643.1;>TRINITY_DN223_c3_g1_i5.p1|XP_004333643.1;>TRINITY_DN223_c3_g1_i	tr|L8GEZ6|L8GEZ6_ACACA	>tr|L8GEZ6|L8GEZ6_ACACA;>TRINITY_DN871_c3_g2_i4.p1|XP_004333643.1;>TRINITY_DN871_c3_g2_i3.p1|XP_004333643.1;>TRINITY_DN223_c3_g1_i1.p1|XP_004333643.1;>TRINITY_DN223_c3_g1_i9.p1|XP_004333643.1;>TRINITY_DN223_c3_g1_i5.p1|XP_004333643.1;>TRINITY_DN223_c3_g1_i	VAPKASPASTASLDESPATRSRRMGAGRSSA	tr|L8GEZ6|L8GEZ6_ACACA;TRINITY_DN871_c3_g2_i4.p1|XP_004333643.1;TRINITY_DN871_c3_g2_i3.p1|XP_004333643.1;TRINITY_DN223_c3_g1_i1.p1|XP_004333643.1;TRINITY_DN223_c3_g1_i9.p1|XP_004333643.1;TRINITY_DN223_c3_g1_i5.p1|XP_004333643.1;TRINITY_DN223_c3_g1_i4.p1|XP_004333643.1;TRINITY_DN223_c3_g1_i3.p1|XP_004333643.1;TRINITY_DN871_c3_g2_i5.p1|XP_004333643.1;TRINITY_DN871_c3_g2_i1.p1|XP_004333643.1;TRINITY…	NA	22.1744	22.5536	22.663	NA	NA	NA	NA	NA	NA	NA	NA	NA	21.5241	21.8208	22.3534	NA	NA	NA	21.5845	22.3171	22.9998	22.4771	22.6133	22.3005	NA	NA	NA	NA	NA	NA	NA	NA	NA	21.6853	21.7708	22.2422	NA	NA	NA	21.8565
tr|L8GEZ8|L8GEZ8_ACACA;TRINITY_DN2901_c1_g2_i1.p1|XP_004333462.1	tr|L8GEZ8|L8GEZ8_ACACA;TRINITY_DN186_c3_g1_i9.p1|XP_004333462.1;TRINITY_DN1317_c2_g1_i10.p2|XP_004333462.1;TRINITY_DN1317_c2_g1_i12.p2|XP_004333462.1	L8GEZ8	tr|L8GEZ8|L8GEZ8_ACACA;TRINITY_DN186_c3_g1_i9.p1|XP_004333462.1;TRINITY_DN1317_c2_g1_i10.p2|XP_004333462.1;TRINITY_DN1317_c2_g1_i12.p2|XP_004333462.1;TRINITY_DN2901_c1_g2_i1.p1|XP_004333462.1;TRINITY_DN2901_c1_g1_i1.p1|XP_004333462.1	>tr|L8GEZ8|L8GEZ8_ACACA;>TRINITY_DN186_c3_g1_i9.p1|XP_004333462.1;>TRINITY_DN1317_c2_g1_i10.p2|XP_004333462.1;>TRINITY_DN1317_c2_g1_i12.p2|XP_004333462.1	tr|L8GEZ8|L8GEZ8_ACACA	>tr|L8GEZ8|L8GEZ8_ACACA;>TRINITY_DN186_c3_g1_i9.p1|XP_004333462.1;>TRINITY_DN1317_c2_g1_i10.p2|XP_004333462.1;>TRINITY_DN1317_c2_g1_i12.p2|XP_004333462.1;>TRINITY_DN186_c3_g1_i1.p1|XP_004333462.1;>TRINITY_DN186_c3_g1_i4.p1|XP_004333462.1;>TRINITY_DN186_c3_	DRDKEQAVGVGDGVRSPTTQKLSRSDEKVRS	tr|L8GEZ8|L8GEZ8_ACACA;TRINITY_DN186_c3_g1_i9.p1|XP_004333462.1;TRINITY_DN1317_c2_g1_i10.p2|XP_004333462.1;TRINITY_DN1317_c2_g1_i12.p2|XP_004333462.1;TRINITY_DN186_c3_g1_i1.p1|XP_004333462.1;TRINITY_DN186_c3_g1_i4.p1|XP_004333462.1;TRINITY_DN186_c3_g1_i3.p1|XP_004333462.1;TRINITY_DN186_c3_g1_i5.p1|XP_004348495.1;TRINITY_DN186_c3_g1_i10.p2|XP_004348495.1_S450;203;142;142;740;740;740;740;740	NA	NA	22.7874	23.583	NA	NA	NA	22.3382	23.3522	23.4569	23.8153	23.1468	23.5791	NA	NA	23.3152	23.3648	22.6368	23.8945	NA	23.7049	23.3856	NA	22.8472	23.2205	NA	NA	NA	22.5205	23.4535	23.1732	23.9732	23.3306	23.2374	NA	NA	23.204	23.6995	22.8752	23.3214	NA
tr|L8GEZ8|L8GEZ8_ACACA;TRINITY_DN2901_c1_g2_i1.p1|XP_004333462.1	tr|L8GEZ8|L8GEZ8_ACACA;TRINITY_DN186_c3_g1_i9.p1|XP_004333462.1;TRINITY_DN1317_c2_g1_i10.p2|XP_004333462.1;TRINITY_DN1317_c2_g1_i12.p2|XP_004333462.1	L8GEZ8	tr|L8GEZ8|L8GEZ8_ACACA;TRINITY_DN186_c3_g1_i9.p1|XP_004333462.1;TRINITY_DN1317_c2_g1_i10.p2|XP_004333462.1;TRINITY_DN1317_c2_g1_i12.p2|XP_004333462.1;TRINITY_DN2901_c1_g2_i1.p1|XP_004333462.1;TRINITY_DN2901_c1_g1_i1.p1|XP_004333462.1	>tr|L8GEZ8|L8GEZ8_ACACA;>TRINITY_DN186_c3_g1_i9.p1|XP_004333462.1;>TRINITY_DN1317_c2_g1_i10.p2|XP_004333462.1;>TRINITY_DN1317_c2_g1_i12.p2|XP_004333462.1	tr|L8GEZ8|L8GEZ8_ACACA	>tr|L8GEZ8|L8GEZ8_ACACA;>TRINITY_DN1317_c2_g1_i10.p2|XP_004333462.1;>TRINITY_DN1317_c2_g1_i12.p2|XP_004333462.1;>TRINITY_DN186_c3_g1_i1.p1|XP_004333462.1;>TRINITY_DN186_c3_g1_i4.p1|XP_004333462.1;>TRINITY_DN186_c3_g1_i3.p1|XP_004333462.1;>TRINITY_DN1317_c2	HRSDSAESASGMAATTPRSRQLKETASLIFH	tr|L8GEZ8|L8GEZ8_ACACA;TRINITY_DN1317_c2_g1_i10.p2|XP_004333462.1;TRINITY_DN1317_c2_g1_i12.p2|XP_004333462.1;TRINITY_DN186_c3_g1_i1.p1|XP_004333462.1;TRINITY_DN186_c3_g1_i4.p1|XP_004333462.1;TRINITY_DN186_c3_g1_i3.p1|XP_004333462.1;TRINITY_DN1317_c2_g1_i4.p4|XP_004333462.1;TRINITY_DN186_c3_g1_i10.p4|XP_004333462.1_T1017;707;709;1305;1307;1307;231;336	NA	NA	NA	NA	NA	NA	NA	NA	NA	NA	20.3132	21.5179	21.5356	NA	NA	NA	NA	NA	NA	NA	NA	NA	NA	NA	NA	NA	NA	NA	NA	NA	NA	20.4711	21.7016	21.194	NA	NA	NA	NA	NA	NA	NA
tr|L8GEZ8|L8GEZ8_ACACA;TRINITY_DN2901_c1_g2_i1.p1|XP_004333462.1	tr|L8GEZ8|L8GEZ8_ACACA;TRINITY_DN186_c3_g1_i9.p1|XP_004333462.1;TRINITY_DN1317_c2_g1_i10.p2|XP_004333462.1;TRINITY_DN1317_c2_g1_i12.p2|XP_004333462.1	L8GEZ8	tr|L8GEZ8|L8GEZ8_ACACA;TRINITY_DN186_c3_g1_i9.p1|XP_004333462.1;TRINITY_DN1317_c2_g1_i10.p2|XP_004333462.1;TRINITY_DN1317_c2_g1_i12.p2|XP_004333462.1;TRINITY_DN2901_c1_g2_i1.p1|XP_004333462.1;TRINITY_DN2901_c1_g1_i1.p1|XP_004333462.1	>tr|L8GEZ8|L8GEZ8_ACACA;>TRINITY_DN186_c3_g1_i9.p1|XP_004333462.1;>TRINITY_DN1317_c2_g1_i10.p2|XP_004333462.1;>TRINITY_DN1317_c2_g1_i12.p2|XP_004333462.1	tr|L8GEZ8|L8GEZ8_ACACA	>tr|L8GEZ8|L8GEZ8_ACACA;>TRINITY_DN186_c3_g1_i9.p1|XP_004333462.1;>TRINITY_DN2901_c1_g2_i1.p1|XP_004333462.1	RSSSREWPLRRARSFSETGEAGRVVKSKLDP	tr|L8GEZ8|L8GEZ8_ACACA;TRINITY_DN186_c3_g1_i9.p1|XP_004333462.1;TRINITY_DN2901_c1_g2_i1.p1|XP_004333462.1_S292;45;292	NA	NA	20.9716	22.3518	NA	NA	NA	NA	NA	NA	NA	NA	NA	NA	NA	NA	NA	NA	NA	NA	NA	NA	NA	21.0314	21.9892	NA	NA	NA	NA	NA	NA	NA	NA	NA	NA	NA	NA	NA	NA	NA	NA
tr|L8GEZ8|L8GEZ8_ACACA;TRINITY_DN2901_c1_g2_i1.p1|XP_004333462.1	tr|L8GEZ8|L8GEZ8_ACACA;TRINITY_DN186_c3_g1_i9.p1|XP_004333462.1;TRINITY_DN1317_c2_g1_i10.p2|XP_004333462.1;TRINITY_DN1317_c2_g1_i12.p2|XP_004333462.1	L8GEZ8	tr|L8GEZ8|L8GEZ8_ACACA;TRINITY_DN186_c3_g1_i9.p1|XP_004333462.1;TRINITY_DN1317_c2_g1_i10.p2|XP_004333462.1;TRINITY_DN1317_c2_g1_i12.p2|XP_004333462.1;TRINITY_DN2901_c1_g2_i1.p1|XP_004333462.1;TRINITY_DN2901_c1_g1_i1.p1|XP_004333462.1	>tr|L8GEZ8|L8GEZ8_ACACA;>TRINITY_DN186_c3_g1_i9.p1|XP_004333462.1;>TRINITY_DN1317_c2_g1_i10.p2|XP_004333462.1;>TRINITY_DN1317_c2_g1_i12.p2|XP_004333462.1	tr|L8GEZ8|L8GEZ8_ACACA	>tr|L8GEZ8|L8GEZ8_ACACA;>TRINITY_DN2901_c1_g2_i1.p1|XP_004333462.1;>TRINITY_DN2901_c1_g1_i1.p1|XP_004333462.1	SSENLSTMTSASKSTSTPTSPTPASKAASHQ	tr|L8GEZ8|L8GEZ8_ACACA;TRINITY_DN2901_c1_g2_i1.p1|XP_004333462.1;TRINITY_DN2901_c1_g1_i1.p1|XP_004333462.1_S232;232;232	NA	NA	NA	NA	NA	NA	NA	NA	NA	NA	NA	NA	NA	NA	NA	NA	NA	NA	NA	NA	NA	NA	NA	NA	NA	NA	NA	NA	NA	NA	NA	NA	NA	NA	NA	NA	NA	NA	NA	NA	NA
tr|L8GEZ8|L8GEZ8_ACACA;TRINITY_DN2901_c1_g2_i1.p1|XP_004333462.1	tr|L8GEZ8|L8GEZ8_ACACA;TRINITY_DN186_c3_g1_i9.p1|XP_004333462.1;TRINITY_DN1317_c2_g1_i10.p2|XP_004333462.1;TRINITY_DN1317_c2_g1_i12.p2|XP_004333462.1	L8GEZ8	tr|L8GEZ8|L8GEZ8_ACACA;TRINITY_DN186_c3_g1_i9.p1|XP_004333462.1;TRINITY_DN1317_c2_g1_i10.p2|XP_004333462.1;TRINITY_DN1317_c2_g1_i12.p2|XP_004333462.1;TRINITY_DN2901_c1_g2_i1.p1|XP_004333462.1;TRINITY_DN2901_c1_g1_i1.p1|XP_004333462.1	>tr|L8GEZ8|L8GEZ8_ACACA;>TRINITY_DN186_c3_g1_i9.p1|XP_004333462.1;>TRINITY_DN1317_c2_g1_i10.p2|XP_004333462.1;>TRINITY_DN1317_c2_g1_i12.p2|XP_004333462.1	tr|L8GEZ8|L8GEZ8_ACACA	>tr|L8GEZ8|L8GEZ8_ACACA;>TRINITY_DN186_c3_g1_i9.p1|XP_004333462.1;>TRINITY_DN2901_c1_g2_i1.p1|XP_004333462.1	RVRSSSREWPLRRARSFSETGEAGRVVKSKL	tr|L8GEZ8|L8GEZ8_ACACA;TRINITY_DN186_c3_g1_i9.p1|XP_004333462.1;TRINITY_DN2901_c1_g2_i1.p1|XP_004333462.1_S290;43;290	NA	22.2586	23.1699	24.0812	NA	22.9467	22.6554	23.3561	23.4004	23.4135	24.0209	23.5285	24.0948	23.4462	23.3283	22.9439	23.9223	23.5725	NA	23.236	23.6563	22.9983	22.5613	23.2297	23.7187	NA	22.752	22.2226	23.5385	23.5017	23.1298	24.1788	23.7123	23.7531	23.6074	23.2783	22.8327	24.2571	23.8109	NA	23.508
tr|L8GEZ8|L8GEZ8_ACACA;TRINITY_DN2901_c1_g2_i1.p1|XP_004333462.1	tr|L8GEZ8|L8GEZ8_ACACA;TRINITY_DN186_c3_g1_i9.p1|XP_004333462.1;TRINITY_DN1317_c2_g1_i10.p2|XP_004333462.1;TRINITY_DN1317_c2_g1_i12.p2|XP_004333462.1	L8GEZ8	tr|L8GEZ8|L8GEZ8_ACACA;TRINITY_DN186_c3_g1_i9.p1|XP_004333462.1;TRINITY_DN1317_c2_g1_i10.p2|XP_004333462.1;TRINITY_DN1317_c2_g1_i12.p2|XP_004333462.1;TRINITY_DN2901_c1_g2_i1.p1|XP_004333462.1;TRINITY_DN2901_c1_g1_i1.p1|XP_004333462.1	>tr|L8GEZ8|L8GEZ8_ACACA;>TRINITY_DN186_c3_g1_i9.p1|XP_004333462.1;>TRINITY_DN1317_c2_g1_i10.p2|XP_004333462.1;>TRINITY_DN1317_c2_g1_i12.p2|XP_004333462.1	tr|L8GEZ8|L8GEZ8_ACACA	>tr|L8GEZ8|L8GEZ8_ACACA;>TRINITY_DN186_c3_g1_i9.p1|XP_004333462.1;>TRINITY_DN1317_c2_g1_i10.p2|XP_004333462.1;>TRINITY_DN1317_c2_g1_i12.p2|XP_004333462.1;>TRINITY_DN2901_c1_g2_i1.p1|XP_004333462.1	VVKSKLDPGMKKRSLSSHSLPSSVDKQQQQQ	tr|L8GEZ8|L8GEZ8_ACACA;TRINITY_DN186_c3_g1_i9.p1|XP_004333462.1;TRINITY_DN1317_c2_g1_i10.p2|XP_004333462.1;TRINITY_DN1317_c2_g1_i12.p2|XP_004333462.1;TRINITY_DN2901_c1_g2_i1.p1|XP_004333462.1_S315;68;7;7;315	NA	NA	NA	NA	22.2195	23.0802	23.8295	NA	23.2186	23.5316	24.0655	23.4866	24.8107	23.5792	NA	23.8914	23.9414	23.4882	24.8796	22.7425	23.7771	23.9802	NA	NA	NA	22.8469	22.8855	23.3967	NA	23.3199	23.2479	24.2234	23.6704	24.469	23.7404	NA	23.7802	24.2761	23.7266	24.3065	23.0145
tr|L8GEZ8|L8GEZ8_ACACA;TRINITY_DN2901_c1_g2_i1.p1|XP_004333462.1	tr|L8GEZ8|L8GEZ8_ACACA;TRINITY_DN186_c3_g1_i9.p1|XP_004333462.1;TRINITY_DN1317_c2_g1_i10.p2|XP_004333462.1;TRINITY_DN1317_c2_g1_i12.p2|XP_004333462.1	L8GEZ8	tr|L8GEZ8|L8GEZ8_ACACA;TRINITY_DN186_c3_g1_i9.p1|XP_004333462.1;TRINITY_DN1317_c2_g1_i10.p2|XP_004333462.1;TRINITY_DN1317_c2_g1_i12.p2|XP_004333462.1;TRINITY_DN2901_c1_g2_i1.p1|XP_004333462.1;TRINITY_DN2901_c1_g1_i1.p1|XP_004333462.1	>tr|L8GEZ8|L8GEZ8_ACACA;>TRINITY_DN186_c3_g1_i9.p1|XP_004333462.1;>TRINITY_DN1317_c2_g1_i10.p2|XP_004333462.1;>TRINITY_DN1317_c2_g1_i12.p2|XP_004333462.1	tr|L8GEZ8|L8GEZ8_ACACA	>tr|L8GEZ8|L8GEZ8_ACACA;>TRINITY_DN186_c3_g1_i9.p1|XP_004333462.1;>TRINITY_DN1317_c2_g1_i10.p2|XP_004333462.1;>TRINITY_DN1317_c2_g1_i12.p2|XP_004333462.1;>TRINITY_DN186_c3_g1_i1.p1|XP_004333462.1;>TRINITY_DN186_c3_g1_i4.p1|XP_004333462.1;>TRINITY_DN186_c3_	PSSPYLHMPHRTPPLSPKGDKFSSKSGSRQG	tr|L8GEZ8|L8GEZ8_ACACA;TRINITY_DN186_c3_g1_i9.p1|XP_004333462.1;TRINITY_DN1317_c2_g1_i10.p2|XP_004333462.1;TRINITY_DN1317_c2_g1_i12.p2|XP_004333462.1;TRINITY_DN186_c3_g1_i1.p1|XP_004333462.1;TRINITY_DN186_c3_g1_i4.p1|XP_004333462.1;TRINITY_DN186_c3_g1_i3.p1|XP_004333462.1;TRINITY_DN186_c3_g1_i5.p1|XP_004348495.1;TRINITY_DN186_c3_g1_i10.p2|XP_004348495.1_S632;385;324;324;922;922;922;922;922	NA	21.5467	21.5461	22.1826	NA	NA	NA	NA	NA	NA	NA	21.6929	22.0437	NA	NA	NA	NA	NA	NA	NA	NA	NA	21.8495	21.6059	21.82	NA	NA	NA	NA	NA	NA	NA	21.8767	21.702	NA	NA	NA	NA	NA	NA	NA
tr|L8GEZ8|L8GEZ8_ACACA;TRINITY_DN2901_c1_g2_i1.p1|XP_004333462.1	tr|L8GEZ8|L8GEZ8_ACACA;TRINITY_DN186_c3_g1_i9.p1|XP_004333462.1;TRINITY_DN1317_c2_g1_i10.p2|XP_004333462.1;TRINITY_DN1317_c2_g1_i12.p2|XP_004333462.1	L8GEZ8	tr|L8GEZ8|L8GEZ8_ACACA;TRINITY_DN186_c3_g1_i9.p1|XP_004333462.1;TRINITY_DN1317_c2_g1_i10.p2|XP_004333462.1;TRINITY_DN1317_c2_g1_i12.p2|XP_004333462.1;TRINITY_DN2901_c1_g2_i1.p1|XP_004333462.1;TRINITY_DN2901_c1_g1_i1.p1|XP_004333462.1	>tr|L8GEZ8|L8GEZ8_ACACA;>TRINITY_DN186_c3_g1_i9.p1|XP_004333462.1;>TRINITY_DN1317_c2_g1_i10.p2|XP_004333462.1;>TRINITY_DN1317_c2_g1_i12.p2|XP_004333462.1	tr|L8GEZ8|L8GEZ8_ACACA	>tr|L8GEZ8|L8GEZ8_ACACA;>TRINITY_DN1317_c2_g1_i10.p2|XP_004333462.1;>TRINITY_DN1317_c2_g1_i12.p2|XP_004333462.1;>TRINITY_DN186_c3_g1_i1.p1|XP_004333462.1;>TRINITY_DN186_c3_g1_i4.p1|XP_004333462.1;>TRINITY_DN186_c3_g1_i3.p1|XP_004333462.1;>TRINITY_DN1317_c2	SGGSSGASASLHRSDSAESASGMAATTPRSR	tr|L8GEZ8|L8GEZ8_ACACA;TRINITY_DN1317_c2_g1_i10.p2|XP_004333462.1;TRINITY_DN1317_c2_g1_i12.p2|XP_004333462.1;TRINITY_DN186_c3_g1_i1.p1|XP_004333462.1;TRINITY_DN186_c3_g1_i4.p1|XP_004333462.1;TRINITY_DN186_c3_g1_i3.p1|XP_004333462.1;TRINITY_DN1317_c2_g1_i4.p4|XP_004333462.1;TRINITY_DN186_c3_g1_i10.p4|XP_004333462.1_S1006;696;698;1294;1296;1296;220;325	NA	21.2963	NA	NA	NA	NA	NA	NA	NA	NA	NA	NA	NA	NA	20.4999	21.8899	NA	NA	NA	NA	NA	21.167	21.5991	NA	NA	NA	NA	NA	NA	NA	NA	NA	NA	NA	NA	20.4499	21.7787	NA	NA	NA	NA
tr|L8GEZ8|L8GEZ8_ACACA;TRINITY_DN2901_c1_g2_i1.p1|XP_004333462.1	tr|L8GEZ8|L8GEZ8_ACACA;TRINITY_DN186_c3_g1_i9.p1|XP_004333462.1;TRINITY_DN1317_c2_g1_i10.p2|XP_004333462.1;TRINITY_DN1317_c2_g1_i12.p2|XP_004333462.1	L8GEZ8	tr|L8GEZ8|L8GEZ8_ACACA;TRINITY_DN186_c3_g1_i9.p1|XP_004333462.1;TRINITY_DN1317_c2_g1_i10.p2|XP_004333462.1;TRINITY_DN1317_c2_g1_i12.p2|XP_004333462.1;TRINITY_DN2901_c1_g2_i1.p1|XP_004333462.1;TRINITY_DN2901_c1_g1_i1.p1|XP_004333462.1	>tr|L8GEZ8|L8GEZ8_ACACA;>TRINITY_DN186_c3_g1_i9.p1|XP_004333462.1;>TRINITY_DN1317_c2_g1_i10.p2|XP_004333462.1;>TRINITY_DN1317_c2_g1_i12.p2|XP_004333462.1	tr|L8GEZ8|L8GEZ8_ACACA	>tr|L8GEZ8|L8GEZ8_ACACA;>TRINITY_DN186_c3_g1_i9.p1|XP_004333462.1;>TRINITY_DN1317_c2_g1_i10.p2|XP_004333462.1;>TRINITY_DN1317_c2_g1_i12.p2|XP_004333462.1;>TRINITY_DN186_c3_g1_i1.p1|XP_004333462.1;>TRINITY_DN186_c3_g1_i4.p1|XP_004333462.1;>TRINITY_DN186_c3_	KRERKRKNSIKRKSGSGIFSTFAGIKHSSTD	tr|L8GEZ8|L8GEZ8_ACACA;TRINITY_DN186_c3_g1_i9.p1|XP_004333462.1;TRINITY_DN1317_c2_g1_i10.p2|XP_004333462.1;TRINITY_DN1317_c2_g1_i12.p2|XP_004333462.1;TRINITY_DN186_c3_g1_i1.p1|XP_004333462.1;TRINITY_DN186_c3_g1_i4.p1|XP_004333462.1;TRINITY_DN186_c3_g1_i3.p1|XP_004333462.1;TRINITY_DN186_c3_g1_i5.p1|XP_004348495.1;TRINITY_DN186_c3_g1_i10.p2|XP_004348495.1_S371;124;63;63;661;661;661;661;661	NA	21.7107	NA	NA	NA	22.7951	22.3272	NA	NA	NA	NA	21.2154	22.7275	NA	22.3827	21.8867	NA	NA	NA	NA	NA	NA	22.0135	NA	NA	NA	22.6004	21.8944	NA	NA	NA	NA	21.3991	22.3859	NA	22.3328	21.7755	NA	NA	NA	NA
tr|L8GEZ8|L8GEZ8_ACACA;TRINITY_DN2901_c1_g2_i1.p1|XP_004333462.1	tr|L8GEZ8|L8GEZ8_ACACA;TRINITY_DN186_c3_g1_i9.p1|XP_004333462.1;TRINITY_DN1317_c2_g1_i10.p2|XP_004333462.1;TRINITY_DN1317_c2_g1_i12.p2|XP_004333462.1	L8GEZ8	tr|L8GEZ8|L8GEZ8_ACACA;TRINITY_DN186_c3_g1_i9.p1|XP_004333462.1;TRINITY_DN1317_c2_g1_i10.p2|XP_004333462.1;TRINITY_DN1317_c2_g1_i12.p2|XP_004333462.1;TRINITY_DN2901_c1_g2_i1.p1|XP_004333462.1;TRINITY_DN2901_c1_g1_i1.p1|XP_004333462.1	>tr|L8GEZ8|L8GEZ8_ACACA;>TRINITY_DN186_c3_g1_i9.p1|XP_004333462.1;>TRINITY_DN1317_c2_g1_i10.p2|XP_004333462.1;>TRINITY_DN1317_c2_g1_i12.p2|XP_004333462.1	tr|L8GEZ8|L8GEZ8_ACACA	>tr|L8GEZ8|L8GEZ8_ACACA;>TRINITY_DN2901_c1_g2_i1.p1|XP_004333462.1;>TRINITY_DN2901_c1_g1_i1.p1|XP_004333462.1	LSTMTSASKSTSTPTSPTPASKAASHQRRNS	tr|L8GEZ8|L8GEZ8_ACACA;TRINITY_DN2901_c1_g2_i1.p1|XP_004333462.1;TRINITY_DN2901_c1_g1_i1.p1|XP_004333462.1_S236;236;236	NA	NA	NA	NA	NA	NA	NA	NA	NA	NA	22.9526	23.0213	23.4931	22.7284	23.241	23.5008	NA	NA	NA	22.89	23.5731	23.1552	NA	NA	NA	NA	NA	NA	NA	NA	NA	23.1105	23.205	23.1515	22.8896	23.1911	23.3896	NA	NA	NA	23.162
tr|L8GEZ8|L8GEZ8_ACACA;TRINITY_DN2901_c1_g2_i1.p1|XP_004333462.1	tr|L8GEZ8|L8GEZ8_ACACA;TRINITY_DN186_c3_g1_i9.p1|XP_004333462.1;TRINITY_DN1317_c2_g1_i10.p2|XP_004333462.1;TRINITY_DN1317_c2_g1_i12.p2|XP_004333462.1	L8GEZ8	tr|L8GEZ8|L8GEZ8_ACACA;TRINITY_DN186_c3_g1_i9.p1|XP_004333462.1;TRINITY_DN1317_c2_g1_i10.p2|XP_004333462.1;TRINITY_DN1317_c2_g1_i12.p2|XP_004333462.1;TRINITY_DN2901_c1_g2_i1.p1|XP_004333462.1;TRINITY_DN2901_c1_g1_i1.p1|XP_004333462.1	>tr|L8GEZ8|L8GEZ8_ACACA;>TRINITY_DN186_c3_g1_i9.p1|XP_004333462.1;>TRINITY_DN1317_c2_g1_i10.p2|XP_004333462.1;>TRINITY_DN1317_c2_g1_i12.p2|XP_004333462.1	tr|L8GEZ8|L8GEZ8_ACACA	>tr|L8GEZ8|L8GEZ8_ACACA;>TRINITY_DN186_c3_g1_i9.p1|XP_004333462.1;>TRINITY_DN1317_c2_g1_i10.p2|XP_004333462.1;>TRINITY_DN1317_c2_g1_i12.p2|XP_004333462.1;>TRINITY_DN186_c3_g1_i1.p1|XP_004333462.1;>TRINITY_DN186_c3_g1_i4.p1|XP_004333462.1;>TRINITY_DN186_c3_	YHHSGGGDATVSSLPSSPRSGFLNTTPASSP	tr|L8GEZ8|L8GEZ8_ACACA;TRINITY_DN186_c3_g1_i9.p1|XP_004333462.1;TRINITY_DN1317_c2_g1_i10.p2|XP_004333462.1;TRINITY_DN1317_c2_g1_i12.p2|XP_004333462.1;TRINITY_DN186_c3_g1_i1.p1|XP_004333462.1;TRINITY_DN186_c3_g1_i4.p1|XP_004333462.1;TRINITY_DN186_c3_g1_i3.p1|XP_004333462.1;TRINITY_DN186_c3_g1_i5.p1|XP_004348495.1;TRINITY_DN186_c3_g1_i10.p2|XP_004348495.1_S602;355;294;294;892;892;892;892;892	NA	NA	NA	NA	NA	NA	NA	NA	NA	NA	21.7893	NA	NA	NA	NA	NA	NA	NA	NA	NA	NA	NA	NA	NA	NA	NA	NA	NA	NA	NA	NA	21.9472	NA	NA	NA	NA	NA	NA	NA	NA	NA
tr|L8GEZ8|L8GEZ8_ACACA;TRINITY_DN2901_c1_g2_i1.p1|XP_004333462.1	tr|L8GEZ8|L8GEZ8_ACACA;TRINITY_DN186_c3_g1_i9.p1|XP_004333462.1;TRINITY_DN1317_c2_g1_i10.p2|XP_004333462.1;TRINITY_DN1317_c2_g1_i12.p2|XP_004333462.1	L8GEZ8	tr|L8GEZ8|L8GEZ8_ACACA;TRINITY_DN186_c3_g1_i9.p1|XP_004333462.1;TRINITY_DN1317_c2_g1_i10.p2|XP_004333462.1;TRINITY_DN1317_c2_g1_i12.p2|XP_004333462.1;TRINITY_DN2901_c1_g2_i1.p1|XP_004333462.1;TRINITY_DN2901_c1_g1_i1.p1|XP_004333462.1	>tr|L8GEZ8|L8GEZ8_ACACA;>TRINITY_DN186_c3_g1_i9.p1|XP_004333462.1;>TRINITY_DN1317_c2_g1_i10.p2|XP_004333462.1;>TRINITY_DN1317_c2_g1_i12.p2|XP_004333462.1	tr|L8GEZ8|L8GEZ8_ACACA	>tr|L8GEZ8|L8GEZ8_ACACA;>TRINITY_DN186_c3_g1_i9.p1|XP_004333462.1;>TRINITY_DN1317_c2_g1_i10.p2|XP_004333462.1;>TRINITY_DN1317_c2_g1_i12.p2|XP_004333462.1;>TRINITY_DN186_c3_g1_i1.p1|XP_004333462.1;>TRINITY_DN186_c3_g1_i4.p1|XP_004333462.1;>TRINITY_DN186_c3_	FSSKSGSRQGKHRSSSLSGASGSEGEAERLT	tr|L8GEZ8|L8GEZ8_ACACA;TRINITY_DN186_c3_g1_i9.p1|XP_004333462.1;TRINITY_DN1317_c2_g1_i10.p2|XP_004333462.1;TRINITY_DN1317_c2_g1_i12.p2|XP_004333462.1;TRINITY_DN186_c3_g1_i1.p1|XP_004333462.1;TRINITY_DN186_c3_g1_i4.p1|XP_004333462.1;TRINITY_DN186_c3_g1_i3.p1|XP_004333462.1;TRINITY_DN186_c3_g1_i5.p1|XP_004348495.1_S653;406;345;345;943;943;943;943	NA	NA	22.3215	23.3074	NA	21.4314	22.8548	22.4912	22.0707	22.5436	22.1183	22.4271	23.0046	22.7175	22.2026	22.7488	NA	NA	NA	NA	22.7936	22.7497	NA	22.3813	22.9449	NA	21.2367	22.4219	22.6736	22.172	22.2599	22.2762	22.6109	22.663	22.8786	22.1526	22.6377	NA	NA	NA	NA
tr|L8GF24|L8GF24_ACACA	tr|L8GF24|L8GF24_ACACA	L8GF24	tr|L8GF24|L8GF24_ACACA	>tr|L8GF24|L8GF24_ACACA	TRINITY_DN4106_c0_g1_i7.p1|XP_004333487.1	>tr|L8GF24|L8GF24_ACACA;>TRINITY_DN2122_c0_g1_i10.p1|XP_004333487.1;>TRINITY_DN4106_c0_g1_i7.p1|XP_004333487.1;>TRINITY_DN4106_c0_g1_i16.p1|XP_004333487.1;>TRINITY_DN4106_c0_g1_i4.p1|XP_004333487.1;>TRINITY_DN4106_c0_g1_i1.p1|XP_004333487.1	EENGTTKNESEEKNESDEEVQGQEEEREKAG	tr|L8GF24|L8GF24_ACACA;TRINITY_DN2122_c0_g1_i10.p1|XP_004333487.1;TRINITY_DN4106_c0_g1_i7.p1|XP_004333487.1;TRINITY_DN4106_c0_g1_i16.p1|XP_004333487.1;TRINITY_DN4106_c0_g1_i4.p1|XP_004333487.1;TRINITY_DN4106_c0_g1_i1.p1|XP_004333487.1_S121;175;175;175;175;175	NA	24.3085	NA	25.4262	NA	22.0459	24.2178	24.4185	24.0467	25.3083	NA	NA	NA	24.0683	24.0846	25.0218	NA	NA	NA	24.4224	25.6273	25.8852	24.6113	NA	25.0636	NA	21.8513	23.785	24.6009	24.148	25.0246	NA	NA	NA	24.2294	24.0346	24.9106	NA	NA	NA	24.6944
tr|L8GF24|L8GF24_ACACA	tr|L8GF24|L8GF24_ACACA	L8GF24	tr|L8GF24|L8GF24_ACACA	>tr|L8GF24|L8GF24_ACACA	TRINITY_DN4106_c0_g1_i7.p1|XP_004333487.1	>tr|L8GF24|L8GF24_ACACA;>TRINITY_DN2122_c0_g1_i10.p1|XP_004333487.1;>TRINITY_DN4106_c0_g1_i7.p1|XP_004333487.1;>TRINITY_DN4106_c0_g1_i16.p1|XP_004333487.1;>TRINITY_DN4106_c0_g1_i4.p1|XP_004333487.1;>TRINITY_DN4106_c0_g1_i1.p1|XP_004333487.1	LRRSTSFDSGLKREISFSSLGGGLAAVGPSG	tr|L8GF24|L8GF24_ACACA;TRINITY_DN2122_c0_g1_i10.p1|XP_004333487.1;TRINITY_DN4106_c0_g1_i7.p1|XP_004333487.1;TRINITY_DN4106_c0_g1_i16.p1|XP_004333487.1;TRINITY_DN4106_c0_g1_i4.p1|XP_004333487.1;TRINITY_DN4106_c0_g1_i1.p1|XP_004333487.1_S251;305;305;305;305;305	NA	NA	NA	NA	NA	NA	23.2156	NA	NA	NA	NA	NA	23.2147	NA	NA	NA	NA	NA	NA	NA	NA	NA	NA	NA	NA	NA	NA	22.7828	NA	NA	NA	NA	NA	22.873	NA	NA	NA	NA	NA	NA	NA
tr|L8GF24|L8GF24_ACACA	tr|L8GF24|L8GF24_ACACA	L8GF24	tr|L8GF24|L8GF24_ACACA	>tr|L8GF24|L8GF24_ACACA	TRINITY_DN4106_c0_g1_i7.p1|XP_004333487.1	>tr|L8GF24|L8GF24_ACACA;>TRINITY_DN2122_c0_g1_i10.p1|XP_004333487.1;>TRINITY_DN4106_c0_g1_i7.p1|XP_004333487.1;>TRINITY_DN4106_c0_g1_i16.p1|XP_004333487.1;>TRINITY_DN4106_c0_g1_i4.p1|XP_004333487.1;>TRINITY_DN4106_c0_g1_i1.p1|XP_004333487.1	LFLHTARDEFAEPSASPPALFRNRSILFTSS	tr|L8GF24|L8GF24_ACACA;TRINITY_DN2122_c0_g1_i10.p1|XP_004333487.1;TRINITY_DN4106_c0_g1_i7.p1|XP_004333487.1;TRINITY_DN4106_c0_g1_i16.p1|XP_004333487.1;TRINITY_DN4106_c0_g1_i4.p1|XP_004333487.1;TRINITY_DN4106_c0_g1_i1.p1|XP_004333487.1_S190;244;244;244;244;244	NA	22.6877	22.883	24.5378	NA	22.3781	24.2584	23.4015	22.5362	24.3671	NA	NA	24.271	23.1644	23.2808	24.7592	22.5191	NA	24.1826	23.9836	24.8074	24.7296	22.9905	22.9428	24.1752	NA	22.1834	23.8256	23.5838	22.6375	24.0834	NA	NA	23.9293	23.3256	23.2308	24.648	22.8539	NA	23.6095	24.2556
tr|L8GF24|L8GF24_ACACA	tr|L8GF24|L8GF24_ACACA	L8GF24	tr|L8GF24|L8GF24_ACACA	>tr|L8GF24|L8GF24_ACACA	TRINITY_DN4106_c0_g1_i7.p1|XP_004333487.1	>tr|L8GF24|L8GF24_ACACA;>TRINITY_DN2122_c0_g1_i10.p1|XP_004333487.1;>TRINITY_DN4106_c0_g1_i7.p1|XP_004333487.1;>TRINITY_DN4106_c0_g1_i16.p1|XP_004333487.1;>TRINITY_DN4106_c0_g1_i4.p1|XP_004333487.1;>TRINITY_DN4106_c0_g1_i1.p1|XP_004333487.1;>TRINITY_DN4106	RAITVAASRGMKSPPSGDQSPLVFGKGLKAS	tr|L8GF24|L8GF24_ACACA;TRINITY_DN2122_c0_g1_i10.p1|XP_004333487.1;TRINITY_DN4106_c0_g1_i7.p1|XP_004333487.1;TRINITY_DN4106_c0_g1_i16.p1|XP_004333487.1;TRINITY_DN4106_c0_g1_i4.p1|XP_004333487.1;TRINITY_DN4106_c0_g1_i1.p1|XP_004333487.1;TRINITY_DN4106_c0_g1_i10.p1|XP_004333487.1;TRINITY_DN4106_c0_g1_i8.p1|XP_004333487.1_S368;434;434;434;434;434;6;10	NA	NA	NA	23.6753	NA	23.1303	NA	22.6323	21.9697	23.3867	24.0002	23.957	24.6591	22.5017	NA	22.8277	23.6399	23.6315	NA	NA	NA	24.9361	NA	NA	23.3127	NA	22.9357	NA	22.8146	22.071	23.103	24.1582	24.1408	24.3174	22.6629	NA	22.7165	23.9746	23.8698	NA	NA
tr|L8GF24|L8GF24_ACACA	tr|L8GF24|L8GF24_ACACA	L8GF24	tr|L8GF24|L8GF24_ACACA	>tr|L8GF24|L8GF24_ACACA	TRINITY_DN4106_c0_g1_i7.p1|XP_004333487.1	>tr|L8GF24|L8GF24_ACACA;>TRINITY_DN2122_c0_g1_i10.p1|XP_004333487.1;>TRINITY_DN4106_c0_g1_i7.p1|XP_004333487.1;>TRINITY_DN4106_c0_g1_i16.p1|XP_004333487.1;>TRINITY_DN4106_c0_g1_i4.p1|XP_004333487.1;>TRINITY_DN4106_c0_g1_i1.p1|XP_004333487.1	SPSAPLWGARPAVTASGGAPTRQGAILLSRE	tr|L8GF24|L8GF24_ACACA;TRINITY_DN2122_c0_g1_i10.p1|XP_004333487.1;TRINITY_DN4106_c0_g1_i7.p1|XP_004333487.1;TRINITY_DN4106_c0_g1_i16.p1|XP_004333487.1;TRINITY_DN4106_c0_g1_i4.p1|XP_004333487.1;TRINITY_DN4106_c0_g1_i1.p1|XP_004333487.1_S74;128;128;128;128;128	NA	24.2378	24.4912	23.8633	22.2092	23.5649	NA	24.1238	24.4822	23.4975	23.7883	23.4816	24.5958	23.994	24.5485	23.5361	22.8371	23.3617	24.293	23.535	24.1089	23.3668	24.5405	24.551	23.5008	22.8366	23.3702	NA	24.3061	24.5836	23.2138	23.9462	23.6654	24.2541	24.1552	24.4985	23.4249	23.1719	23.6001	23.7199	23.807
tr|L8GF24|L8GF24_ACACA	tr|L8GF24|L8GF24_ACACA	L8GF24	tr|L8GF24|L8GF24_ACACA	>tr|L8GF24|L8GF24_ACACA	tr|L8GF24|L8GF24_ACACA	>tr|L8GF24|L8GF24_ACACA;>TRINITY_DN2122_c0_g1_i10.p1|XP_004333487.1	AILLSRERTASPTPTSPRDGDKEEENGTTKN	tr|L8GF24|L8GF24_ACACA;TRINITY_DN2122_c0_g1_i10.p1|XP_004333487.1_S98;152	NA	NA	NA	NA	NA	NA	NA	NA	NA	NA	NA	NA	NA	NA	NA	NA	NA	NA	24.0117	NA	NA	NA	NA	NA	NA	NA	NA	NA	NA	NA	NA	NA	NA	NA	NA	NA	NA	NA	NA	23.4386	NA
tr|L8GF24|L8GF24_ACACA	tr|L8GF24|L8GF24_ACACA	L8GF24	tr|L8GF24|L8GF24_ACACA	>tr|L8GF24|L8GF24_ACACA	TRINITY_DN4106_c0_g1_i7.p1|XP_004333487.1	>tr|L8GF24|L8GF24_ACACA;>TRINITY_DN2122_c0_g1_i10.p1|XP_004333487.1;>TRINITY_DN4106_c0_g1_i7.p1|XP_004333487.1;>TRINITY_DN4106_c0_g1_i16.p1|XP_004333487.1;>TRINITY_DN4106_c0_g1_i4.p1|XP_004333487.1;>TRINITY_DN4106_c0_g1_i1.p1|XP_004333487.1;>TRINITY_DN4106	VAASRGMKSPPSGDQSPLVFGKGLKASGNGS	tr|L8GF24|L8GF24_ACACA;TRINITY_DN2122_c0_g1_i10.p1|XP_004333487.1;TRINITY_DN4106_c0_g1_i7.p1|XP_004333487.1;TRINITY_DN4106_c0_g1_i16.p1|XP_004333487.1;TRINITY_DN4106_c0_g1_i4.p1|XP_004333487.1;TRINITY_DN4106_c0_g1_i1.p1|XP_004333487.1;TRINITY_DN4106_c0_g1_i10.p1|XP_004333487.1;TRINITY_DN4106_c0_g1_i8.p1|XP_004333487.1_S372;438;438;438;438;438;10;14	NA	23.7754	23.4596	24.3081	NA	21.9023	22.8771	23.9354	22.6684	24.2022	NA	NA	NA	24.091	24.1963	25.0083	NA	NA	NA	24.463	24.8844	NA	24.0781	23.5194	23.9456	NA	21.7077	22.4443	24.1177	22.7698	23.9185	NA	NA	NA	24.2521	24.1463	24.8971	NA	NA	NA	24.7349
tr|L8GF24|L8GF24_ACACA	tr|L8GF24|L8GF24_ACACA	L8GF24	tr|L8GF24|L8GF24_ACACA	>tr|L8GF24|L8GF24_ACACA	TRINITY_DN4106_c0_g1_i7.p1|XP_004333487.1	>tr|L8GF24|L8GF24_ACACA;>TRINITY_DN2122_c0_g1_i10.p1|XP_004333487.1;>TRINITY_DN4106_c0_g1_i7.p1|XP_004333487.1;>TRINITY_DN4106_c0_g1_i16.p1|XP_004333487.1;>TRINITY_DN4106_c0_g1_i4.p1|XP_004333487.1;>TRINITY_DN4106_c0_g1_i1.p1|XP_004333487.1	SPPALFRNRSILFTSSFDALQPITTSEKEMP	tr|L8GF24|L8GF24_ACACA;TRINITY_DN2122_c0_g1_i10.p1|XP_004333487.1;TRINITY_DN4106_c0_g1_i7.p1|XP_004333487.1;TRINITY_DN4106_c0_g1_i16.p1|XP_004333487.1;TRINITY_DN4106_c0_g1_i4.p1|XP_004333487.1;TRINITY_DN4106_c0_g1_i1.p1|XP_004333487.1_S205;259;259;259;259;259	NA	NA	NA	NA	NA	NA	NA	NA	NA	NA	NA	NA	NA	NA	NA	NA	NA	NA	NA	20.8408	24.2534	23.8715	NA	NA	NA	NA	NA	NA	NA	NA	NA	NA	NA	NA	NA	NA	NA	NA	NA	NA	21.1128
tr|L8GF24|L8GF24_ACACA	tr|L8GF24|L8GF24_ACACA	L8GF24	tr|L8GF24|L8GF24_ACACA	>tr|L8GF24|L8GF24_ACACA	TRINITY_DN4106_c0_g1_i7.p1|XP_004333487.1	>tr|L8GF24|L8GF24_ACACA;>TRINITY_DN2122_c0_g1_i10.p1|XP_004333487.1;>TRINITY_DN4106_c0_g1_i7.p1|XP_004333487.1;>TRINITY_DN4106_c0_g1_i16.p1|XP_004333487.1;>TRINITY_DN4106_c0_g1_i4.p1|XP_004333487.1;>TRINITY_DN4106_c0_g1_i1.p1|XP_004333487.1	NDALTAKRALLRRSTSFDSGLKREISFSSLG	tr|L8GF24|L8GF24_ACACA;TRINITY_DN2122_c0_g1_i10.p1|XP_004333487.1;TRINITY_DN4106_c0_g1_i7.p1|XP_004333487.1;TRINITY_DN4106_c0_g1_i16.p1|XP_004333487.1;TRINITY_DN4106_c0_g1_i4.p1|XP_004333487.1;TRINITY_DN4106_c0_g1_i1.p1|XP_004333487.1_S241;295;295;295;295;295	NA	25.3834	24.842	25.2759	24.0196	24.3489	24.426	24.9131	24.2752	24.9191	24.9179	25.0803	25.4632	24.7827	25.1344	24.7851	25.1632	24.874	25.9908	24.7152	25.1794	24.339	25.6862	24.9018	24.9134	24.6471	24.1542	23.9932	25.0954	24.3765	24.6354	25.0758	25.2641	25.1215	24.9439	25.0844	24.6739	25.498	25.1124	25.4177	24.9871
tr|L8GF24|L8GF24_ACACA	tr|L8GF24|L8GF24_ACACA	L8GF24	tr|L8GF24|L8GF24_ACACA	>tr|L8GF24|L8GF24_ACACA	TRINITY_DN4106_c0_g1_i7.p1|XP_004333487.1	>tr|L8GF24|L8GF24_ACACA;>TRINITY_DN2122_c0_g1_i10.p1|XP_004333487.1;>TRINITY_DN4106_c0_g1_i7.p1|XP_004333487.1;>TRINITY_DN4106_c0_g1_i16.p1|XP_004333487.1;>TRINITY_DN4106_c0_g1_i4.p1|XP_004333487.1;>TRINITY_DN4106_c0_g1_i1.p1|XP_004333487.1	QPITTSEKEMPSNNDSNDALTAKRALLRRST	tr|L8GF24|L8GF24_ACACA;TRINITY_DN2122_c0_g1_i10.p1|XP_004333487.1;TRINITY_DN4106_c0_g1_i7.p1|XP_004333487.1;TRINITY_DN4106_c0_g1_i16.p1|XP_004333487.1;TRINITY_DN4106_c0_g1_i4.p1|XP_004333487.1;TRINITY_DN4106_c0_g1_i1.p1|XP_004333487.1_S225;279;279;279;279;279	NA	20.8147	21.4157	NA	NA	NA	NA	20.4674	20.5518	21.1314	NA	NA	NA	NA	NA	NA	NA	NA	NA	NA	NA	NA	21.1175	21.4755	NA	NA	NA	NA	20.6498	20.6531	20.8477	NA	NA	NA	NA	NA	NA	NA	NA	NA	NA
tr|L8GF84|L8GF84_ACACA	tr|L8GF84|L8GF84_ACACA	L8GF84	tr|L8GF84|L8GF84_ACACA;TRINITY_DN1916_c11_g1_i8.p1|XP_004332859.1;TRINITY_DN1916_c11_g1_i4.p1|XP_004332859.1;TRINITY_DN5282_c3_g3_i3.p1|XP_004332859.1;TRINITY_DN1916_c11_g1_i5.p1|XP_004332859.1;TRINITY_DN5765_c0_g1_i6.p1|XP_004332859.1;TRINITY_DN5282_c3_g3_i4.p1|XP_004332859.1;TRINITY_DN5765_c0_g2_i4.p1|XP_004332859.1;TRINITY_DN5765_c0_g2_i2.p1|XP_004332859.1;TRINITY_DN5765_c0_g2_i3.p1|XP_0043328…	>tr|L8GF84|L8GF84_ACACA	tr|L8GF84|L8GF84_ACACA	>tr|L8GF84|L8GF84_ACACA;>TRINITY_DN5282_c3_g1_i2.p1|XP_004332859.1;>TRINITY_DN5282_c3_g1_i5.p1|XP_004332859.1;>TRINITY_DN5282_c3_g1_i7.p3|XP_004332859.1;>TRINITY_DN5282_c3_g2_i1.p1|XP_004332859.1;>TRINITY_DN5282_c3_g1_i3.p1|XP_004332859.1	SGLPAAGKAAAGAVPSPLPAKKLLPGGAPGV	tr|L8GF84|L8GF84_ACACA;TRINITY_DN5282_c3_g1_i2.p1|XP_004332859.1;TRINITY_DN5282_c3_g1_i5.p1|XP_004332859.1;TRINITY_DN5282_c3_g1_i7.p3|XP_004332859.1;TRINITY_DN5282_c3_g2_i1.p1|XP_004332859.1;TRINITY_DN5282_c3_g1_i3.p1|XP_004332859.1_S204;33;33;33;29;33	NA	21.9125	21.7232	21.1558	NA	NA	NA	NA	NA	NA	NA	NA	NA	NA	NA	NA	NA	NA	NA	21.3945	20.4825	18.4713	22.2152	21.783	20.7932	NA	NA	NA	NA	NA	NA	NA	NA	NA	NA	NA	NA	NA	NA	NA	21.6664
tr|L8GF85|L8GF85_ACACA	tr|L8GF85|L8GF85_ACACA	L8GF85	tr|L8GF85|L8GF85_ACACA;TRINITY_DN4525_c0_g1_i19.p2|XP_004333542.1;TRINITY_DN4525_c0_g1_i13.p1|XP_004333542.1;TRINITY_DN4525_c0_g1_i10.p1|XP_004333542.1;TRINITY_DN1188_c0_g1_i10.p1|XP_004333542.1;TRINITY_DN735_c3_g1_i1.p1;TRINITY_DN15929_c0_g1_i2.p1;TRINITY_DN15929_c0_g1_i1.p2;TRINITY_DN15929_c0_g1_i3.p2;TRINITY_DN735_c3_g1_i3.p1;TRINITY_DN650_c3_g1_i2.p1;TRINITY_DN135_c2_g1_i3.p1|XP_004341268.1;T…	>tr|L8GF85|L8GF85_ACACA	tr|L8GF85|L8GF85_ACACA	>tr|L8GF85|L8GF85_ACACA;>TRINITY_DN4525_c0_g1_i19.p2|XP_004333542.1;>TRINITY_DN4525_c0_g1_i13.p1|XP_004333542.1;>TRINITY_DN4525_c0_g1_i10.p1|XP_004333542.1;>TRINITY_DN1188_c0_g1_i10.p1|XP_004333542.1	GHYLAAYPKPKEKNASPISLRRRDKDDSGAG	tr|L8GF85|L8GF85_ACACA;TRINITY_DN4525_c0_g1_i19.p2|XP_004333542.1;TRINITY_DN4525_c0_g1_i13.p1|XP_004333542.1;TRINITY_DN4525_c0_g1_i10.p1|XP_004333542.1;TRINITY_DN1188_c0_g1_i10.p1|XP_004333542.1_S355;410;194;410;410	NA	24.1211	24.0567	22.6461	22.7847	23.5615	22.5088	23.5863	23.3628	22.296	24.2822	23.1493	24.3062	23.6985	23.7284	21.0584	24.7938	23.4373	24.0926	NA	NA	NA	24.4239	24.1165	22.2835	23.4121	23.3669	22.076	23.7687	23.4641	22.0123	24.4401	23.333	23.9645	23.8597	23.6784	20.9472	25.1286	23.6757	23.5194	NA
tr|L8GFA4|L8GFA4_ACACA;TRINITY_DN23_c4_g1_i3.p2|XP_004333665.1;TRINITY_DN23_c4_g1_i2.p1|XP_004333665.1;TRINITY_DN23_c4_g2_i2.p1|XP_004333665.1	tr|L8GFA4|L8GFA4_ACACA;TRINITY_DN23_c4_g1_i3.p2|XP_004333665.1;TRINITY_DN23_c4_g1_i2.p1|XP_004333665.1;TRINITY_DN23_c4_g2_i2.p1|XP_004333665.1	L8GFA4	tr|L8GFA4|L8GFA4_ACACA;TRINITY_DN23_c4_g1_i3.p2|XP_004333665.1;TRINITY_DN23_c4_g1_i2.p1|XP_004333665.1;TRINITY_DN23_c4_g2_i2.p1|XP_004333665.1	>tr|L8GFA4|L8GFA4_ACACA;>TRINITY_DN23_c4_g1_i3.p2|XP_004333665.1;>TRINITY_DN23_c4_g1_i2.p1|XP_004333665.1;>TRINITY_DN23_c4_g2_i2.p1|XP_004333665.1	tr|L8GFA4|L8GFA4_ACACA	>tr|L8GFA4|L8GFA4_ACACA;>TRINITY_DN4246_c0_g1_i1.p1|XP_004333665.1;>TRINITY_DN4246_c1_g1_i1.p1|XP_004333665.1	SIVDVGGRDSLYLSSSPASRASLRWSHQELR	tr|L8GFA4|L8GFA4_ACACA;TRINITY_DN4246_c0_g1_i1.p1|XP_004333665.1;TRINITY_DN4246_c1_g1_i1.p1|XP_004333665.1_S61;85;85	NA	24.6964	24.4574	NA	NA	NA	24.5604	23.964	NA	25.0004	NA	NA	NA	24.6458	NA	24.775	21.4608	NA	NA	24.035	24.3495	23.9253	24.9992	24.5172	NA	NA	NA	24.1276	24.1464	NA	24.7167	NA	NA	NA	24.807	NA	24.6639	21.7956	NA	NA	24.3069
tr|L8GFA4|L8GFA4_ACACA;TRINITY_DN23_c4_g1_i3.p2|XP_004333665.1;TRINITY_DN23_c4_g1_i2.p1|XP_004333665.1;TRINITY_DN23_c4_g2_i2.p1|XP_004333665.1	tr|L8GFA4|L8GFA4_ACACA;TRINITY_DN23_c4_g1_i3.p2|XP_004333665.1;TRINITY_DN23_c4_g1_i2.p1|XP_004333665.1;TRINITY_DN23_c4_g2_i2.p1|XP_004333665.1	L8GFA4	tr|L8GFA4|L8GFA4_ACACA;TRINITY_DN23_c4_g1_i3.p2|XP_004333665.1;TRINITY_DN23_c4_g1_i2.p1|XP_004333665.1;TRINITY_DN23_c4_g2_i2.p1|XP_004333665.1	>tr|L8GFA4|L8GFA4_ACACA;>TRINITY_DN23_c4_g1_i3.p2|XP_004333665.1;>TRINITY_DN23_c4_g1_i2.p1|XP_004333665.1;>TRINITY_DN23_c4_g2_i2.p1|XP_004333665.1	tr|L8GFA4|L8GFA4_ACACA	>tr|L8GFA4|L8GFA4_ACACA;>TRINITY_DN4246_c0_g1_i1.p1|XP_004333665.1;>TRINITY_DN4246_c1_g1_i1.p1|XP_004333665.1	SSSIVDVGGRDSLYLSSSPASRASLRWSHQE	tr|L8GFA4|L8GFA4_ACACA;TRINITY_DN4246_c0_g1_i1.p1|XP_004333665.1;TRINITY_DN4246_c1_g1_i1.p1|XP_004333665.1_S59;83;83	NA	NA	NA	NA	NA	23.7761	NA	NA	NA	NA	NA	NA	NA	NA	NA	NA	NA	NA	NA	NA	NA	NA	NA	NA	NA	NA	23.5814	NA	NA	NA	NA	NA	NA	NA	NA	NA	NA	NA	NA	NA	NA
tr|L8GFC0|L8GFC0_ACACA	tr|L8GFC0|L8GFC0_ACACA;TRINITY_DN6718_c2_g1_i1.p1|XP_004333793.1;TRINITY_DN5073_c1_g1_i1.p1|XP_004333793.1;TRINITY_DN6718_c2_g1_i2.p2|XP_004333793.1	L8GFC0	tr|L8GFC0|L8GFC0_ACACA;TRINITY_DN6718_c2_g1_i1.p1|XP_004333793.1;TRINITY_DN5073_c1_g1_i1.p1|XP_004333793.1;TRINITY_DN6718_c2_g1_i2.p2|XP_004333793.1;TRINITY_DN6718_c2_g1_i2.p1|XP_004333793.1;TRINITY_DN5073_c2_g2_i1.p1|XP_004333793.1;TRINITY_DN497_c2_g1_i6.p1|XP_004333793.1;TRINITY_DN5073_c2_g2_i4.p1|XP_004333793.1;TRINITY_DN497_c2_g1_i5.p1|XP_004333793.1	>tr|L8GFC0|L8GFC0_ACACA;>TRINITY_DN6718_c2_g1_i1.p1|XP_004333793.1;>TRINITY_DN5073_c1_g1_i1.p1|XP_004333793.1;>TRINITY_DN6718_c2_g1_i2.p2|XP_004333793.1	tr|L8GFC0|L8GFC0_ACACA	>tr|L8GFC0|L8GFC0_ACACA;>TRINITY_DN6718_c2_g1_i1.p1|XP_004333793.1;>TRINITY_DN5073_c1_g1_i1.p1|XP_004333793.1;>TRINITY_DN6718_c2_g1_i2.p2|XP_004333793.1	AGSAAHRQSTYQAPISPRHHSTAYHAAPSAH	tr|L8GFC0|L8GFC0_ACACA;TRINITY_DN6718_c2_g1_i1.p1|XP_004333793.1;TRINITY_DN5073_c1_g1_i1.p1|XP_004333793.1;TRINITY_DN6718_c2_g1_i2.p2|XP_004333793.1_S490;490;490;103	NA	24.5595	24.4855	24.7819	22.94	23.4131	22.9666	23.7615	23.4879	24.0068	24.8146	24.4291	24.6865	23.9398	24.3198	23.6233	24.1587	23.0866	24.2385	23.7173	24.4268	23.2799	24.8623	24.5453	24.4194	23.5674	23.2185	22.5338	23.9439	23.5892	23.723	24.9725	24.6129	24.3448	24.1009	24.2698	23.5121	24.4934	23.325	23.6654	23.9893
tr|L8GFC0|L8GFC0_ACACA	tr|L8GFC0|L8GFC0_ACACA;TRINITY_DN6718_c2_g1_i1.p1|XP_004333793.1;TRINITY_DN5073_c1_g1_i1.p1|XP_004333793.1;TRINITY_DN6718_c2_g1_i2.p2|XP_004333793.1	L8GFC0	tr|L8GFC0|L8GFC0_ACACA;TRINITY_DN6718_c2_g1_i1.p1|XP_004333793.1;TRINITY_DN5073_c1_g1_i1.p1|XP_004333793.1;TRINITY_DN6718_c2_g1_i2.p2|XP_004333793.1;TRINITY_DN6718_c2_g1_i2.p1|XP_004333793.1;TRINITY_DN5073_c2_g2_i1.p1|XP_004333793.1;TRINITY_DN497_c2_g1_i6.p1|XP_004333793.1;TRINITY_DN5073_c2_g2_i4.p1|XP_004333793.1;TRINITY_DN497_c2_g1_i5.p1|XP_004333793.1	>tr|L8GFC0|L8GFC0_ACACA;>TRINITY_DN6718_c2_g1_i1.p1|XP_004333793.1;>TRINITY_DN5073_c1_g1_i1.p1|XP_004333793.1;>TRINITY_DN6718_c2_g1_i2.p2|XP_004333793.1	tr|L8GFC0|L8GFC0_ACACA	>tr|L8GFC0|L8GFC0_ACACA;>TRINITY_DN6718_c2_g1_i1.p1|XP_004333793.1;>TRINITY_DN5073_c1_g1_i1.p1|XP_004333793.1;>TRINITY_DN6718_c2_g1_i2.p1|XP_004333793.1	TKKSSAVVVPPLALNSPRDRAGTEGEGAKGE	tr|L8GFC0|L8GFC0_ACACA;TRINITY_DN6718_c2_g1_i1.p1|XP_004333793.1;TRINITY_DN5073_c1_g1_i1.p1|XP_004333793.1;TRINITY_DN6718_c2_g1_i2.p1|XP_004333793.1_S19;19;19;19	NA	22.3756	23.0655	24.237	22.2472	23.9241	24.1451	22.538	21.9228	23.5366	23.571	23.7029	24.9051	NA	23.0621	23.286	23.3619	21.9108	23.8662	22.3827	23.6528	23.0144	22.6783	23.1252	23.8745	22.8746	23.7294	23.7123	22.7204	22.0241	23.2529	23.729	23.8867	24.5634	NA	23.0121	23.1748	23.6966	22.1492	23.2931	22.6547
tr|L8GFC0|L8GFC0_ACACA	tr|L8GFC0|L8GFC0_ACACA;TRINITY_DN6718_c2_g1_i1.p1|XP_004333793.1;TRINITY_DN5073_c1_g1_i1.p1|XP_004333793.1;TRINITY_DN6718_c2_g1_i2.p2|XP_004333793.1	L8GFC0	tr|L8GFC0|L8GFC0_ACACA;TRINITY_DN6718_c2_g1_i1.p1|XP_004333793.1;TRINITY_DN5073_c1_g1_i1.p1|XP_004333793.1;TRINITY_DN6718_c2_g1_i2.p2|XP_004333793.1;TRINITY_DN6718_c2_g1_i2.p1|XP_004333793.1;TRINITY_DN5073_c2_g2_i1.p1|XP_004333793.1;TRINITY_DN497_c2_g1_i6.p1|XP_004333793.1;TRINITY_DN5073_c2_g2_i4.p1|XP_004333793.1;TRINITY_DN497_c2_g1_i5.p1|XP_004333793.1	>tr|L8GFC0|L8GFC0_ACACA;>TRINITY_DN6718_c2_g1_i1.p1|XP_004333793.1;>TRINITY_DN5073_c1_g1_i1.p1|XP_004333793.1;>TRINITY_DN6718_c2_g1_i2.p2|XP_004333793.1	tr|L8GFC0|L8GFC0_ACACA	>tr|L8GFC0|L8GFC0_ACACA;>TRINITY_DN6718_c2_g1_i1.p1|XP_004333793.1;>TRINITY_DN5073_c1_g1_i1.p1|XP_004333793.1;>TRINITY_DN6718_c2_g1_i2.p1|XP_004333793.1	TFYTGEDRRSSEAPHSPTSSDSSSLATSTNK	tr|L8GFC0|L8GFC0_ACACA;TRINITY_DN6718_c2_g1_i1.p1|XP_004333793.1;TRINITY_DN5073_c1_g1_i1.p1|XP_004333793.1;TRINITY_DN6718_c2_g1_i2.p1|XP_004333793.1_S204;204;204;204	NA	NA	NA	NA	NA	NA	NA	NA	NA	NA	21.5994	22.2651	22.3671	NA	NA	NA	NA	NA	NA	NA	NA	NA	NA	NA	NA	NA	NA	NA	NA	NA	NA	21.7573	22.4489	22.0254	NA	NA	NA	NA	NA	NA	NA
tr|L8GFC0|L8GFC0_ACACA	tr|L8GFC0|L8GFC0_ACACA;TRINITY_DN6718_c2_g1_i1.p1|XP_004333793.1;TRINITY_DN5073_c1_g1_i1.p1|XP_004333793.1;TRINITY_DN6718_c2_g1_i2.p2|XP_004333793.1	L8GFC0	tr|L8GFC0|L8GFC0_ACACA;TRINITY_DN6718_c2_g1_i1.p1|XP_004333793.1;TRINITY_DN5073_c1_g1_i1.p1|XP_004333793.1;TRINITY_DN6718_c2_g1_i2.p2|XP_004333793.1;TRINITY_DN6718_c2_g1_i2.p1|XP_004333793.1;TRINITY_DN5073_c2_g2_i1.p1|XP_004333793.1;TRINITY_DN497_c2_g1_i6.p1|XP_004333793.1;TRINITY_DN5073_c2_g2_i4.p1|XP_004333793.1;TRINITY_DN497_c2_g1_i5.p1|XP_004333793.1	>tr|L8GFC0|L8GFC0_ACACA;>TRINITY_DN6718_c2_g1_i1.p1|XP_004333793.1;>TRINITY_DN5073_c1_g1_i1.p1|XP_004333793.1;>TRINITY_DN6718_c2_g1_i2.p2|XP_004333793.1	tr|L8GFC0|L8GFC0_ACACA	>tr|L8GFC0|L8GFC0_ACACA;>TRINITY_DN5073_c2_g2_i1.p1|XP_004333793.1;>TRINITY_DN497_c2_g1_i6.p1|XP_004333793.1;>TRINITY_DN5073_c2_g2_i4.p1|XP_004333793.1;>TRINITY_DN497_c2_g1_i5.p1|XP_004333793.1	ATELTAELEADSRRSSLRPNDDFDEGGEEQE	tr|L8GFC0|L8GFC0_ACACA;TRINITY_DN5073_c2_g2_i1.p1|XP_004333793.1;TRINITY_DN497_c2_g1_i6.p1|XP_004333793.1;TRINITY_DN5073_c2_g2_i4.p1|XP_004333793.1;TRINITY_DN497_c2_g1_i5.p1|XP_004333793.1_S1044;296;147;296;298	NA	NA	NA	23.6186	NA	NA	NA	NA	NA	23.273	NA	NA	NA	NA	NA	NA	NA	NA	NA	21.7928	22.9497	NA	NA	NA	23.2561	NA	NA	NA	NA	NA	22.9893	NA	NA	NA	NA	NA	NA	NA	NA	NA	22.0648
tr|L8GFC9|L8GFC9_ACACA	tr|L8GFC9|L8GFC9_ACACA;TRINITY_DN527_c2_g3_i2.p1|XP_004333803.1;TRINITY_DN527_c2_g3_i1.p1|XP_004333803.1;TRINITY_DN1157_c1_g1_i1.p1|XP_004333803.1;TRINITY_DN1157_c1_g1_i5.p1|XP_004333803.1;TRINITY_DN527_c2_g3_i5.p1|XP_004333803.1;TRINITY_DN1157_c1_g1_i2.p1|XP_004333803.1;TRINITY_DN527_c2_g3_i4.p1|XP_004333803.1;TRINITY_DN1157_c1_g1_i4.p1|XP_004333803.1	L8GFC9	tr|L8GFC9|L8GFC9_ACACA;TRINITY_DN527_c2_g3_i2.p1|XP_004333803.1;TRINITY_DN527_c2_g3_i1.p1|XP_004333803.1;TRINITY_DN1157_c1_g1_i1.p1|XP_004333803.1;TRINITY_DN1157_c1_g1_i5.p1|XP_004333803.1;TRINITY_DN527_c2_g3_i5.p1|XP_004333803.1;TRINITY_DN1157_c1_g1_i2.p1|XP_004333803.1;TRINITY_DN527_c2_g3_i4.p1|XP_004333803.1;TRINITY_DN1157_c1_g1_i4.p1|XP_004333803.1;TRINITY_DN1157_c1_g1_i3.p2|XP_004333803.1;TR…	>tr|L8GFC9|L8GFC9_ACACA;>TRINITY_DN527_c2_g3_i2.p1|XP_004333803.1;>TRINITY_DN527_c2_g3_i1.p1|XP_004333803.1;>TRINITY_DN1157_c1_g1_i1.p1|XP_004333803.1;>TRINITY_DN1157_c1_g1_i5.p1|XP_004333803.1;>TRINITY_DN527_c2_g3_i5.p1|XP_004333803.1;>TRINITY_DN1157_c1_g	tr|L8GFC9|L8GFC9_ACACA	>tr|L8GFC9|L8GFC9_ACACA;>TRINITY_DN527_c2_g3_i2.p1|XP_004333803.1;>TRINITY_DN527_c2_g3_i1.p1|XP_004333803.1;>TRINITY_DN1157_c1_g1_i1.p1|XP_004333803.1;>TRINITY_DN1157_c1_g1_i5.p1|XP_004333803.1;>TRINITY_DN527_c2_g3_i5.p1|XP_004333803.1;>TRINITY_DN1157_c1_g	EPTFVDLPDIKEGEESDEEEAAGEDEKVLLA	tr|L8GFC9|L8GFC9_ACACA;TRINITY_DN527_c2_g3_i2.p1|XP_004333803.1;TRINITY_DN527_c2_g3_i1.p1|XP_004333803.1;TRINITY_DN1157_c1_g1_i1.p1|XP_004333803.1;TRINITY_DN1157_c1_g1_i5.p1|XP_004333803.1;TRINITY_DN527_c2_g3_i5.p1|XP_004333803.1;TRINITY_DN1157_c1_g1_i2.p1|XP_004333803.1;TRINITY_DN527_c2_g3_i4.p1|XP_004333803.1;TRINITY_DN1157_c1_g1_i4.p1|XP_004333803.1_S316;133;133;141;141;133;141;133;71	NA	NA	NA	NA	NA	NA	NA	NA	NA	NA	NA	NA	NA	NA	NA	NA	NA	NA	NA	NA	NA	NA	NA	NA	NA	NA	NA	NA	NA	NA	NA	NA	NA	NA	NA	NA	NA	NA	NA	NA	NA
tr|L8GFC9|L8GFC9_ACACA	tr|L8GFC9|L8GFC9_ACACA;TRINITY_DN527_c2_g3_i2.p1|XP_004333803.1;TRINITY_DN527_c2_g3_i1.p1|XP_004333803.1;TRINITY_DN1157_c1_g1_i1.p1|XP_004333803.1;TRINITY_DN1157_c1_g1_i5.p1|XP_004333803.1;TRINITY_DN527_c2_g3_i5.p1|XP_004333803.1;TRINITY_DN1157_c1_g1_i2.p1|XP_004333803.1;TRINITY_DN527_c2_g3_i4.p1|XP_004333803.1;TRINITY_DN1157_c1_g1_i4.p1|XP_004333803.1	L8GFC9	tr|L8GFC9|L8GFC9_ACACA;TRINITY_DN527_c2_g3_i2.p1|XP_004333803.1;TRINITY_DN527_c2_g3_i1.p1|XP_004333803.1;TRINITY_DN1157_c1_g1_i1.p1|XP_004333803.1;TRINITY_DN1157_c1_g1_i5.p1|XP_004333803.1;TRINITY_DN527_c2_g3_i5.p1|XP_004333803.1;TRINITY_DN1157_c1_g1_i2.p1|XP_004333803.1;TRINITY_DN527_c2_g3_i4.p1|XP_004333803.1;TRINITY_DN1157_c1_g1_i4.p1|XP_004333803.1;TRINITY_DN1157_c1_g1_i3.p2|XP_004333803.1;TR…	>tr|L8GFC9|L8GFC9_ACACA;>TRINITY_DN527_c2_g3_i2.p1|XP_004333803.1;>TRINITY_DN527_c2_g3_i1.p1|XP_004333803.1;>TRINITY_DN1157_c1_g1_i1.p1|XP_004333803.1;>TRINITY_DN1157_c1_g1_i5.p1|XP_004333803.1;>TRINITY_DN527_c2_g3_i5.p1|XP_004333803.1;>TRINITY_DN1157_c1_g	tr|L8GFC9|L8GFC9_ACACA	>tr|L8GFC9|L8GFC9_ACACA;>TRINITY_DN527_c2_g3_i2.p1|XP_004333803.1;>TRINITY_DN527_c2_g3_i1.p1|XP_004333803.1;>TRINITY_DN1157_c1_g1_i1.p1|XP_004333803.1;>TRINITY_DN1157_c1_g1_i5.p1|XP_004333803.1;>TRINITY_DN527_c2_g3_i5.p1|XP_004333803.1;>TRINITY_DN1157_c1_g	SPTSSQRKNIFEADGSDGEDGEKSRGSTFSQ	tr|L8GFC9|L8GFC9_ACACA;TRINITY_DN527_c2_g3_i2.p1|XP_004333803.1;TRINITY_DN527_c2_g3_i1.p1|XP_004333803.1;TRINITY_DN1157_c1_g1_i1.p1|XP_004333803.1;TRINITY_DN1157_c1_g1_i5.p1|XP_004333803.1;TRINITY_DN527_c2_g3_i5.p1|XP_004333803.1;TRINITY_DN1157_c1_g1_i2.p1|XP_004333803.1;TRINITY_DN527_c2_g3_i4.p1|XP_004333803.1_S284;101;101;109;109;101;109;101	NA	23.1207	23.3217	23.8955	NA	22.0349	22.9776	22.4279	NA	22.8594	23.1814	22.0444	23.372	22.5899	22.8991	23.4476	22.3754	21.3258	23.1931	22.3496	23.6886	23.0328	23.4235	23.3815	23.5329	NA	21.8402	22.5448	22.6103	NA	22.5757	23.3393	22.2282	23.0303	22.7511	22.8491	23.3364	22.7101	21.5642	22.62	22.6216
tr|L8GFE1|L8GFE1_ACACA;TRINITY_DN432_c0_g1_i13.p3|XP_004333587.1;TRINITY_DN2691_c1_g1_i1.p28	tr|L8GFE1|L8GFE1_ACACA	L8GFE1	tr|L8GFE1|L8GFE1_ACACA;TRINITY_DN432_c0_g1_i13.p3|XP_004333587.1;TRINITY_DN2691_c1_g1_i1.p28	>tr|L8GFE1|L8GFE1_ACACA	tr|L8GFE1|L8GFE1_ACACA	>tr|L8GFE1|L8GFE1_ACACA;>TRINITY_DN432_c0_g1_i13.p3|XP_004333587.1;>TRINITY_DN1841_c0_g1_i11.p1|XP_004333587.1;>TRINITY_DN1841_c0_g1_i1.p1|XP_004333587.1;>TRINITY_DN1841_c0_g1_i2.p1|XP_004333587.1;>TRINITY_DN1841_c0_g1_i12.p1|XP_004333587.1;>TRINITY_DN1841	FPPAQQPSKLDMQLESGEYWLTEAEKKKQKD	tr|L8GFE1|L8GFE1_ACACA;TRINITY_DN432_c0_g1_i13.p3|XP_004333587.1;TRINITY_DN1841_c0_g1_i11.p1|XP_004333587.1;TRINITY_DN1841_c0_g1_i1.p1|XP_004333587.1;TRINITY_DN1841_c0_g1_i2.p1|XP_004333587.1;TRINITY_DN1841_c0_g1_i12.p1|XP_004333587.1;TRINITY_DN1841_c0_g1_i7.p1|XP_004333587.1;TRINITY_DN1841_c0_g1_i6.p1|XP_004333587.1_S282;117;282;282;185;89;89;91	NA	NA	NA	NA	NA	NA	NA	NA	NA	NA	NA	NA	NA	19.8592	21.685	23.0333	NA	NA	NA	NA	NA	NA	NA	NA	NA	NA	NA	NA	NA	NA	NA	NA	NA	NA	20.0203	21.6351	22.9221	NA	NA	NA	NA
tr|L8GFJ2|L8GFJ2_ACACA;TRINITY_DN1060_c0_g1_i1.p2|XP_004333612.1	tr|L8GFJ2|L8GFJ2_ACACA;TRINITY_DN1060_c0_g1_i1.p2|XP_004333612.1	L8GFJ2	tr|L8GFJ2|L8GFJ2_ACACA;TRINITY_DN1060_c0_g1_i1.p2|XP_004333612.1	>tr|L8GFJ2|L8GFJ2_ACACA;>TRINITY_DN1060_c0_g1_i1.p2|XP_004333612.1	tr|L8GFJ2|L8GFJ2_ACACA	>tr|L8GFJ2|L8GFJ2_ACACA;>TRINITY_DN1060_c0_g1_i1.p2|XP_004333612.1	HQRSPSPLLAREAPPSPTLSSYQSFPRTSIS	tr|L8GFJ2|L8GFJ2_ACACA;TRINITY_DN1060_c0_g1_i1.p2|XP_004333612.1_S35;36	NA	NA	NA	23.5163	NA	NA	NA	NA	NA	22.9002	NA	NA	NA	NA	22.3936	23.0539	NA	NA	NA	NA	22.9692	NA	NA	NA	23.1537	NA	NA	NA	NA	NA	22.6165	NA	NA	NA	NA	22.3436	22.9427	NA	NA	NA	NA
tr|L8GFP6|L8GFP6_ACACA;TRINITY_DN223_c1_g1_i10.p6|XP_004333019.1	tr|L8GFP6|L8GFP6_ACACA;TRINITY_DN223_c1_g1_i10.p6|XP_004333019.1;TRINITY_DN8627_c0_g3_i5.p2|XP_004333019.1;TRINITY_DN8627_c0_g3_i6.p2|XP_004333019.1;TRINITY_DN8627_c0_g3_i9.p1|XP_004333019.1;TRINITY_DN8627_c0_g3_i2.p1|XP_004333019.1	L8GFP6	tr|L8GFP6|L8GFP6_ACACA;TRINITY_DN223_c1_g1_i10.p6|XP_004333019.1;TRINITY_DN8627_c0_g3_i5.p2|XP_004333019.1;TRINITY_DN8627_c0_g3_i6.p2|XP_004333019.1;TRINITY_DN8627_c0_g3_i9.p1|XP_004333019.1;TRINITY_DN8627_c0_g3_i2.p1|XP_004333019.1	>tr|L8GFP6|L8GFP6_ACACA;>TRINITY_DN223_c1_g1_i10.p6|XP_004333019.1;>TRINITY_DN8627_c0_g3_i5.p2|XP_004333019.1;>TRINITY_DN8627_c0_g3_i6.p2|XP_004333019.1;>TRINITY_DN8627_c0_g3_i9.p1|XP_004333019.1;>TRINITY_DN8627_c0_g3_i2.p1|XP_004333019.1	tr|L8GFP6|L8GFP6_ACACA	>tr|L8GFP6|L8GFP6_ACACA;>TRINITY_DN223_c1_g1_i10.p6|XP_004333019.1;>TRINITY_DN8627_c0_g3_i9.p1|XP_004333019.1	KISVRDCGELVVSFGSAT_____________	tr|L8GFP6|L8GFP6_ACACA;TRINITY_DN223_c1_g1_i10.p6|XP_004333019.1;TRINITY_DN8627_c0_g3_i9.p1|XP_004333019.1_S175;227;104	NA	NA	NA	23.486	NA	NA	21.8486	NA	NA	NA	NA	NA	NA	NA	NA	NA	NA	NA	NA	NA	NA	NA	NA	NA	23.1235	NA	NA	21.4158	NA	NA	NA	NA	NA	NA	NA	NA	NA	NA	NA	NA	NA
tr|L8GFP6|L8GFP6_ACACA;TRINITY_DN223_c1_g1_i10.p6|XP_004333019.1	tr|L8GFP6|L8GFP6_ACACA;TRINITY_DN223_c1_g1_i10.p6|XP_004333019.1;TRINITY_DN8627_c0_g3_i5.p2|XP_004333019.1;TRINITY_DN8627_c0_g3_i6.p2|XP_004333019.1;TRINITY_DN8627_c0_g3_i9.p1|XP_004333019.1;TRINITY_DN8627_c0_g3_i2.p1|XP_004333019.1	L8GFP6	tr|L8GFP6|L8GFP6_ACACA;TRINITY_DN223_c1_g1_i10.p6|XP_004333019.1;TRINITY_DN8627_c0_g3_i5.p2|XP_004333019.1;TRINITY_DN8627_c0_g3_i6.p2|XP_004333019.1;TRINITY_DN8627_c0_g3_i9.p1|XP_004333019.1;TRINITY_DN8627_c0_g3_i2.p1|XP_004333019.1	>tr|L8GFP6|L8GFP6_ACACA;>TRINITY_DN223_c1_g1_i10.p6|XP_004333019.1;>TRINITY_DN8627_c0_g3_i5.p2|XP_004333019.1;>TRINITY_DN8627_c0_g3_i6.p2|XP_004333019.1;>TRINITY_DN8627_c0_g3_i9.p1|XP_004333019.1;>TRINITY_DN8627_c0_g3_i2.p1|XP_004333019.1	tr|L8GFP6|L8GFP6_ACACA	>tr|L8GFP6|L8GFP6_ACACA;>TRINITY_DN223_c1_g1_i10.p6|XP_004333019.1;>TRINITY_DN8627_c0_g3_i9.p1|XP_004333019.1	VPAPSKTVSSPVKALSQPTLSSHDKELLLDG	tr|L8GFP6|L8GFP6_ACACA;TRINITY_DN223_c1_g1_i10.p6|XP_004333019.1;TRINITY_DN8627_c0_g3_i9.p1|XP_004333019.1_S135;187;64	NA	NA	NA	22.6261	NA	NA	NA	NA	NA	22.4345	NA	NA	NA	NA	NA	NA	NA	NA	NA	NA	NA	NA	NA	NA	22.2635	NA	NA	NA	NA	NA	22.1508	NA	NA	NA	NA	NA	NA	NA	NA	NA	NA
tr|L8GFP6|L8GFP6_ACACA;TRINITY_DN223_c1_g1_i10.p6|XP_004333019.1	tr|L8GFP6|L8GFP6_ACACA;TRINITY_DN223_c1_g1_i10.p6|XP_004333019.1;TRINITY_DN8627_c0_g3_i5.p2|XP_004333019.1;TRINITY_DN8627_c0_g3_i6.p2|XP_004333019.1;TRINITY_DN8627_c0_g3_i9.p1|XP_004333019.1;TRINITY_DN8627_c0_g3_i2.p1|XP_004333019.1	L8GFP6	tr|L8GFP6|L8GFP6_ACACA;TRINITY_DN223_c1_g1_i10.p6|XP_004333019.1;TRINITY_DN8627_c0_g3_i5.p2|XP_004333019.1;TRINITY_DN8627_c0_g3_i6.p2|XP_004333019.1;TRINITY_DN8627_c0_g3_i9.p1|XP_004333019.1;TRINITY_DN8627_c0_g3_i2.p1|XP_004333019.1	>tr|L8GFP6|L8GFP6_ACACA;>TRINITY_DN223_c1_g1_i10.p6|XP_004333019.1;>TRINITY_DN8627_c0_g3_i5.p2|XP_004333019.1;>TRINITY_DN8627_c0_g3_i6.p2|XP_004333019.1;>TRINITY_DN8627_c0_g3_i9.p1|XP_004333019.1;>TRINITY_DN8627_c0_g3_i2.p1|XP_004333019.1	tr|L8GFP6|L8GFP6_ACACA	>tr|L8GFP6|L8GFP6_ACACA;>TRINITY_DN223_c1_g1_i10.p6|XP_004333019.1;>TRINITY_DN8627_c0_g3_i5.p2|XP_004333019.1;>TRINITY_DN8627_c0_g3_i6.p2|XP_004333019.1;>TRINITY_DN8627_c0_g3_i2.p1|XP_004333019.1	DRRPAGGAQGAAKGGSGGSRPIGAPPTPAKA	tr|L8GFP6|L8GFP6_ACACA;TRINITY_DN223_c1_g1_i10.p6|XP_004333019.1;TRINITY_DN8627_c0_g3_i5.p2|XP_004333019.1;TRINITY_DN8627_c0_g3_i6.p2|XP_004333019.1;TRINITY_DN8627_c0_g3_i2.p1|XP_004333019.1_S31;83;31;31;31	NA	NA	NA	NA	NA	NA	NA	NA	NA	NA	23.4805	NA	NA	NA	NA	NA	22.3755	NA	23.0457	NA	NA	NA	NA	NA	NA	NA	NA	NA	NA	NA	NA	23.6384	NA	NA	NA	NA	NA	22.7103	NA	22.4726	NA
tr|L8GFP6|L8GFP6_ACACA;TRINITY_DN223_c1_g1_i10.p6|XP_004333019.1	tr|L8GFP6|L8GFP6_ACACA;TRINITY_DN223_c1_g1_i10.p6|XP_004333019.1;TRINITY_DN8627_c0_g3_i5.p2|XP_004333019.1;TRINITY_DN8627_c0_g3_i6.p2|XP_004333019.1;TRINITY_DN8627_c0_g3_i9.p1|XP_004333019.1;TRINITY_DN8627_c0_g3_i2.p1|XP_004333019.1	L8GFP6	tr|L8GFP6|L8GFP6_ACACA;TRINITY_DN223_c1_g1_i10.p6|XP_004333019.1;TRINITY_DN8627_c0_g3_i5.p2|XP_004333019.1;TRINITY_DN8627_c0_g3_i6.p2|XP_004333019.1;TRINITY_DN8627_c0_g3_i9.p1|XP_004333019.1;TRINITY_DN8627_c0_g3_i2.p1|XP_004333019.1	>tr|L8GFP6|L8GFP6_ACACA;>TRINITY_DN223_c1_g1_i10.p6|XP_004333019.1;>TRINITY_DN8627_c0_g3_i5.p2|XP_004333019.1;>TRINITY_DN8627_c0_g3_i6.p2|XP_004333019.1;>TRINITY_DN8627_c0_g3_i9.p1|XP_004333019.1;>TRINITY_DN8627_c0_g3_i2.p1|XP_004333019.1	tr|L8GFP6|L8GFP6_ACACA	>tr|L8GFP6|L8GFP6_ACACA;>TRINITY_DN223_c1_g1_i10.p6|XP_004333019.1;>TRINITY_DN8627_c0_g3_i5.p2|XP_004333019.1;>TRINITY_DN8627_c0_g3_i6.p2|XP_004333019.1;>TRINITY_DN8627_c0_g3_i2.p1|XP_004333019.1	GAPPTPAKADAAIAASYHEKREADSDFLKNL	tr|L8GFP6|L8GFP6_ACACA;TRINITY_DN223_c1_g1_i10.p6|XP_004333019.1;TRINITY_DN8627_c0_g3_i5.p2|XP_004333019.1;TRINITY_DN8627_c0_g3_i6.p2|XP_004333019.1;TRINITY_DN8627_c0_g3_i2.p1|XP_004333019.1_S53;105;53;53;53	NA	23.9898	25.1788	26.4191	25.1223	26.4709	26.1713	24.4202	24.0674	25.3925	27.1382	26.4214	27.2377	24.4974	24.8366	24.4368	26.7641	26.6248	27.2233	23.2516	24.0502	24.6494	24.2926	25.2386	26.0565	25.7498	26.2762	25.7384	24.6026	24.1688	25.1088	27.2961	26.6051	26.896	24.6586	24.7866	24.3256	27.0988	26.8632	26.6502	23.5236
tr|L8GFT9|L8GFT9_ACACA	tr|L8GFT9|L8GFT9_ACACA	L8GFT9	tr|L8GFT9|L8GFT9_ACACA	>tr|L8GFT9|L8GFT9_ACACA	tr|L8GFT9|L8GFT9_ACACA	>tr|L8GFT9|L8GFT9_ACACA;>TRINITY_DN997_c2_g1_i22.p1|XP_004333059.1;>TRINITY_DN997_c2_g1_i17.p1|XP_004333059.1;>TRINITY_DN1357_c0_g2_i1.p1|XP_004333059.1;>TRINITY_DN997_c2_g1_i3.p1|XP_004333059.1;>TRINITY_DN997_c2_g1_i13.p1|XP_004333059.1;>TRINITY_DN997_c2_	SRGGARRRGLMGRLNSSGDGFSYPRRQAGKR;SRGGARRRGLMGRLNSSGDGFSYPRRQASKR	tr|L8GFT9|L8GFT9_ACACA;TRINITY_DN997_c2_g1_i22.p1|XP_004333059.1;TRINITY_DN997_c2_g1_i17.p1|XP_004333059.1;TRINITY_DN1357_c0_g2_i1.p1|XP_004333059.1;TRINITY_DN997_c2_g1_i3.p1|XP_004333059.1;TRINITY_DN997_c2_g1_i13.p1|XP_004333059.1;TRINITY_DN997_c2_g1_i20.p1|XP_004333059.1;TRINITY_DN997_c2_g1_i10.p1|XP_004333059.1;TRINITY_DN997_c2_g1_i1.p2|XP_004333059.1;TRINITY_DN1357_c0_g2_i2.p3|XP_004333059.1;…	NA	23.5739	23.6794	24.3192	NA	NA	NA	22.7471	22.2128	23.9466	22.5909	23.1662	24.0237	23.619	23.4378	24.0001	22.8446	NA	24.5684	23.376	23.4113	NA	23.8767	23.7392	23.9566	NA	NA	NA	22.9295	22.3141	23.6629	22.7488	23.35	23.682	23.7801	23.3879	23.8889	23.1793	NA	23.9953	23.6479
tr|L8GFT9|L8GFT9_ACACA	tr|L8GFT9|L8GFT9_ACACA	L8GFT9	tr|L8GFT9|L8GFT9_ACACA	>tr|L8GFT9|L8GFT9_ACACA	tr|L8GFT9|L8GFT9_ACACA	>tr|L8GFT9|L8GFT9_ACACA;>TRINITY_DN997_c2_g1_i22.p1|XP_004333059.1;>TRINITY_DN997_c2_g1_i17.p1|XP_004333059.1;>TRINITY_DN1357_c0_g2_i1.p1|XP_004333059.1;>TRINITY_DN997_c2_g1_i3.p1|XP_004333059.1;>TRINITY_DN997_c2_g1_i13.p1|XP_004333059.1;>TRINITY_DN997_c2_	RPRPFLQSLLLSRSTSVDSLGKWAQERQSKE	tr|L8GFT9|L8GFT9_ACACA;TRINITY_DN997_c2_g1_i22.p1|XP_004333059.1;TRINITY_DN997_c2_g1_i17.p1|XP_004333059.1;TRINITY_DN1357_c0_g2_i1.p1|XP_004333059.1;TRINITY_DN997_c2_g1_i3.p1|XP_004333059.1;TRINITY_DN997_c2_g1_i13.p1|XP_004333059.1;TRINITY_DN997_c2_g1_i20.p1|XP_004333059.1;TRINITY_DN997_c2_g1_i10.p1|XP_004333059.1;TRINITY_DN997_c2_g1_i1.p2|XP_004333059.1;TRINITY_DN1357_c0_g2_i2.p3|XP_004333059.1_…	NA	22.4894	22.7417	23.5815	NA	NA	NA	22.0319	22.5309	23.5617	21.6207	NA	NA	23.2157	23.4814	NA	21.3587	20.9023	23.313	23.4296	23.8827	23.6486	22.7922	22.8015	23.219	NA	NA	NA	22.2143	22.6322	23.278	21.7787	NA	NA	23.3769	23.4314	NA	21.6935	21.1407	22.7399	23.7015
tr|L8GFT9|L8GFT9_ACACA	tr|L8GFT9|L8GFT9_ACACA	L8GFT9	tr|L8GFT9|L8GFT9_ACACA	>tr|L8GFT9|L8GFT9_ACACA	tr|L8GFT9|L8GFT9_ACACA	>tr|L8GFT9|L8GFT9_ACACA;>TRINITY_DN997_c2_g1_i22.p1|XP_004333059.1;>TRINITY_DN997_c2_g1_i17.p1|XP_004333059.1;>TRINITY_DN1357_c0_g2_i1.p1|XP_004333059.1;>TRINITY_DN997_c2_g1_i3.p1|XP_004333059.1;>TRINITY_DN997_c2_g1_i13.p1|XP_004333059.1;>TRINITY_DN997_c2_	RGGARRRGLMGRLNSSGDGFSYPRRQAGKRK;RGGARRRGLMGRLNSSGDGFSYPRRQASKRK	tr|L8GFT9|L8GFT9_ACACA;TRINITY_DN997_c2_g1_i22.p1|XP_004333059.1;TRINITY_DN997_c2_g1_i17.p1|XP_004333059.1;TRINITY_DN1357_c0_g2_i1.p1|XP_004333059.1;TRINITY_DN997_c2_g1_i3.p1|XP_004333059.1;TRINITY_DN997_c2_g1_i13.p1|XP_004333059.1;TRINITY_DN997_c2_g1_i20.p1|XP_004333059.1;TRINITY_DN997_c2_g1_i10.p1|XP_004333059.1;TRINITY_DN997_c2_g1_i1.p2|XP_004333059.1;TRINITY_DN1357_c0_g2_i2.p3|XP_004333059.1;…	NA	23.7058	NA	23.4315	20.9257	21.1716	21.6673	23.0541	22.3286	23.0984	NA	NA	23.2624	23.1873	23.7867	24.0318	NA	20.9657	23.7122	22.9576	24.0998	23.1051	24.0086	NA	23.0689	21.5532	20.977	21.2345	23.2365	22.4299	22.8147	NA	NA	22.9207	23.3484	23.7367	23.9206	NA	21.2041	23.1391	23.2296
tr|L8GFU2|L8GFU2_ACACA;TRINITY_DN6582_c0_g1_i11.p1|XP_004333737.1	tr|L8GFU2|L8GFU2_ACACA;TRINITY_DN6582_c0_g1_i11.p1|XP_004333737.1	L8GFU2	tr|L8GFU2|L8GFU2_ACACA;TRINITY_DN6582_c0_g1_i11.p1|XP_004333737.1;TRINITY_DN201_c3_g1_i1.p2|XP_004333737.1;TRINITY_DN6582_c0_g3_i1.p1|XP_004333737.1;TRINITY_DN13_c2_g1_i1.p1|XP_004333737.1;TRINITY_DN6582_c0_g1_i31.p2|XP_004333737.1;TRINITY_DN13_c2_g1_i8.p1|XP_004333737.1	>tr|L8GFU2|L8GFU2_ACACA;>TRINITY_DN6582_c0_g1_i11.p1|XP_004333737.1	tr|L8GFU2|L8GFU2_ACACA	>tr|L8GFU2|L8GFU2_ACACA;>TRINITY_DN6582_c0_g1_i11.p1|XP_004333737.1;>TRINITY_DN201_c3_g1_i1.p2|XP_004333737.1;>TRINITY_DN6582_c0_g1_i31.p2|XP_004333737.1	ELMHKLLSKKFELKGSRDVSQLSGGKAKEEP	tr|L8GFU2|L8GFU2_ACACA;TRINITY_DN6582_c0_g1_i11.p1|XP_004333737.1;TRINITY_DN201_c3_g1_i1.p2|XP_004333737.1;TRINITY_DN6582_c0_g1_i31.p2|XP_004333737.1_S106;110;110;106	NA	23.3782	23.3511	24.7089	NA	NA	NA	23.5546	23.4434	24.5159	25.3852	25.97	25.4225	24.2037	23.9462	24.3209	24.6268	23.8997	25.005	23.7098	25.025	24.2654	23.681	23.4109	24.3464	NA	NA	NA	23.737	23.5447	24.2322	25.5431	26.1537	25.0808	24.3648	23.8962	24.2097	24.9616	24.138	24.4319	23.9817
tr|L8GFU2|L8GFU2_ACACA;TRINITY_DN6582_c0_g1_i11.p1|XP_004333737.1	tr|L8GFU2|L8GFU2_ACACA;TRINITY_DN6582_c0_g1_i11.p1|XP_004333737.1	L8GFU2	tr|L8GFU2|L8GFU2_ACACA;TRINITY_DN6582_c0_g1_i11.p1|XP_004333737.1;TRINITY_DN201_c3_g1_i1.p2|XP_004333737.1;TRINITY_DN6582_c0_g3_i1.p1|XP_004333737.1;TRINITY_DN13_c2_g1_i1.p1|XP_004333737.1;TRINITY_DN6582_c0_g1_i31.p2|XP_004333737.1;TRINITY_DN13_c2_g1_i8.p1|XP_004333737.1	>tr|L8GFU2|L8GFU2_ACACA;>TRINITY_DN6582_c0_g1_i11.p1|XP_004333737.1	tr|L8GFU2|L8GFU2_ACACA	>tr|L8GFU2|L8GFU2_ACACA;>TRINITY_DN6582_c0_g1_i11.p1|XP_004333737.1;>TRINITY_DN201_c3_g1_i1.p2|XP_004333737.1;>TRINITY_DN6582_c0_g3_i1.p1|XP_004333737.1	KQNWRKSEYATSLSTSSGGTTSSFKLLGSSS	tr|L8GFU2|L8GFU2_ACACA;TRINITY_DN6582_c0_g1_i11.p1|XP_004333737.1;TRINITY_DN201_c3_g1_i1.p2|XP_004333737.1;TRINITY_DN6582_c0_g3_i1.p1|XP_004333737.1_S266;270;270;17	NA	24.9722	24.8218	25.1096	23.7487	NA	NA	24.905	24.8024	24.8376	24.6177	24.8962	25.3786	24.6051	24.8806	25.4513	23.2549	23.9988	23.4392	24.5709	25.792	NA	25.275	24.8816	24.747	24.3761	NA	NA	25.0874	24.9038	24.5539	24.7756	25.08	25.0369	24.7663	24.8307	25.3401	23.5897	24.2372	22.8661	24.8428
tr|L8GG17|L8GG17_ACACA;TRINITY_DN2454_c0_g1_i2.p2|XP_004333676.1;TRINITY_DN2454_c0_g2_i3.p2|XP_004333676.1	tr|L8GG17|L8GG17_ACACA;TRINITY_DN2454_c0_g1_i2.p2|XP_004333676.1;TRINITY_DN2454_c0_g2_i3.p2|XP_004333676.1;TRINITY_DN2454_c0_g1_i3.p3|XP_004333676.1;TRINITY_DN2454_c0_g1_i7.p3|XP_004333676.1	L8GG17	tr|L8GG17|L8GG17_ACACA;TRINITY_DN2454_c0_g1_i2.p2|XP_004333676.1;TRINITY_DN2454_c0_g2_i3.p2|XP_004333676.1;TRINITY_DN2454_c0_g1_i3.p3|XP_004333676.1;TRINITY_DN2454_c0_g1_i7.p3|XP_004333676.1;TRINITY_DN2454_c0_g2_i2.p1|XP_004333676.1	>tr|L8GG17|L8GG17_ACACA;>TRINITY_DN2454_c0_g1_i2.p2|XP_004333676.1;>TRINITY_DN2454_c0_g2_i3.p2|XP_004333676.1;>TRINITY_DN2454_c0_g1_i3.p3|XP_004333676.1;>TRINITY_DN2454_c0_g1_i7.p3|XP_004333676.1	tr|L8GG17|L8GG17_ACACA	>tr|L8GG17|L8GG17_ACACA;>TRINITY_DN2454_c0_g1_i2.p2|XP_004333676.1;>TRINITY_DN2454_c0_g2_i3.p2|XP_004333676.1;>TRINITY_DN2454_c0_g1_i3.p3|XP_004333676.1;>TRINITY_DN2454_c0_g1_i7.p3|XP_004333676.1	DFKASDIEVGVVTTDSPRFRRLSDDEVDRHL	tr|L8GG17|L8GG17_ACACA;TRINITY_DN2454_c0_g1_i2.p2|XP_004333676.1;TRINITY_DN2454_c0_g2_i3.p2|XP_004333676.1;TRINITY_DN2454_c0_g1_i3.p3|XP_004333676.1;TRINITY_DN2454_c0_g1_i7.p3|XP_004333676.1_S220;222;244;167;145	NA	24.7703	25.8598	26.4423	NA	24.5022	25.204	25.7896	NA	26.0481	24.9555	24.8039	25.1851	25.5733	25.8972	26.16	NA	NA	NA	25.4619	26.1561	25.8369	25.0731	25.9196	26.0798	NA	24.3076	24.7712	25.972	NA	25.7644	25.1135	24.9877	24.8434	25.7345	25.8472	26.0489	NA	NA	NA	25.7338
tr|L8GG20|L8GG20_ACACA;TRINITY_DN3696_c1_g2_i12.p3|XP_004333118.1;TRINITY_DN3696_c1_g2_i13.p3|XP_004333118.1;TRINITY_DN1677_c0_g1_i18.p1|XP_004333118.1;TRINITY_DN1677_c0_g1_i10.p4|XP_004333118.1;TRINITY_DN3696_c1_g2_i8.p3|XP_004333118.1;TRINITY_DN1677_c0_g1_i11.p3|XP_004333118.1;TRINITY_DN1677_c0_g1_i1.p1|XP_004333118.1;TRINITY_DN3696_c1_g2_i10.p2|XP_004333118.1;TRINITY_DN1677_c0_g1_i14.p2|XP_004…	tr|L8GG20|L8GG20_ACACA;TRINITY_DN3696_c1_g2_i12.p3|XP_004333118.1;TRINITY_DN3696_c1_g2_i13.p3|XP_004333118.1;TRINITY_DN1677_c0_g1_i18.p1|XP_004333118.1;TRINITY_DN1677_c0_g1_i10.p4|XP_004333118.1;TRINITY_DN3696_c1_g2_i8.p3|XP_004333118.1;TRINITY_DN1677_c0_g1_i11.p3|XP_004333118.1;TRINITY_DN1677_c0_g1_i1.p1|XP_004333118.1;TRINITY_DN3696_c1_g2_i10.p2|XP_004333118.1;TRINITY_DN1677_c0_g1_i14.p2|XP_004…	L8GG20	tr|L8GG20|L8GG20_ACACA;TRINITY_DN3696_c1_g2_i12.p3|XP_004333118.1;TRINITY_DN3696_c1_g2_i13.p3|XP_004333118.1;TRINITY_DN1677_c0_g1_i18.p1|XP_004333118.1;TRINITY_DN1677_c0_g1_i10.p4|XP_004333118.1;TRINITY_DN3696_c1_g2_i8.p3|XP_004333118.1;TRINITY_DN1677_c0_g1_i11.p3|XP_004333118.1;TRINITY_DN1677_c0_g1_i1.p1|XP_004333118.1;TRINITY_DN3696_c1_g2_i10.p2|XP_004333118.1;TRINITY_DN1677_c0_g1_i14.p2|XP_004…	>tr|L8GG20|L8GG20_ACACA;>TRINITY_DN3696_c1_g2_i12.p3|XP_004333118.1;>TRINITY_DN3696_c1_g2_i13.p3|XP_004333118.1;>TRINITY_DN1677_c0_g1_i18.p1|XP_004333118.1;>TRINITY_DN1677_c0_g1_i10.p4|XP_004333118.1;>TRINITY_DN3696_c1_g2_i8.p3|XP_004333118.1;>TRINITY_DN16	tr|L8GG20|L8GG20_ACACA	>tr|L8GG20|L8GG20_ACACA;>TRINITY_DN3696_c1_g2_i12.p3|XP_004333118.1;>TRINITY_DN3696_c1_g2_i13.p3|XP_004333118.1;>TRINITY_DN1677_c0_g1_i18.p1|XP_004333118.1;>TRINITY_DN1677_c0_g1_i10.p4|XP_004333118.1;>TRINITY_DN3696_c1_g2_i8.p3|XP_004333118.1;>TRINITY_DN16	SRKYRKRLASDEIVISDEEEPAQSRRQKEGR	tr|L8GG20|L8GG20_ACACA;TRINITY_DN3696_c1_g2_i12.p3|XP_004333118.1;TRINITY_DN3696_c1_g2_i13.p3|XP_004333118.1;TRINITY_DN1677_c0_g1_i18.p1|XP_004333118.1;TRINITY_DN1677_c0_g1_i10.p4|XP_004333118.1;TRINITY_DN3696_c1_g2_i8.p3|XP_004333118.1;TRINITY_DN1677_c0_g1_i11.p3|XP_004333118.1;TRINITY_DN1677_c0_g1_i1.p1|XP_004333118.1;TRINITY_DN3696_c1_g2_i10.p2|XP_004333118.1;TRINITY_DN1677_c0_g1_i14.p2|XP_004…	NA	22.8983	23.2273	24.4092	NA	22.3013	23.3416	23.3314	21.6035	23.9184	23.0505	23.4087	24.1934	23.6057	23.9288	24.1343	22.9698	NA	24.3838	23.5287	24.1067	23.7625	23.2011	23.2871	24.0466	NA	22.1066	22.9088	23.5138	21.7049	23.6347	23.2084	23.5925	23.8517	23.7669	23.8788	24.0231	23.3046	NA	23.8106	23.8007
tr|L8GG28|L8GG28_ACACA	tr|L8GG28|L8GG28_ACACA;TRINITY_DN1685_c0_g2_i4.p2|XP_004333975.1;TRINITY_DN1685_c0_g1_i10.p1|XP_004333975.1;TRINITY_DN1685_c0_g1_i17.p2|XP_004333975.1;TRINITY_DN1685_c0_g2_i9.p2|XP_004333975.1;TRINITY_DN1685_c0_g1_i11.p2|XP_004333975.1;TRINITY_DN1685_c0_g1_i4.p1|XP_004333975.1;TRINITY_DN1685_c0_g1_i13.p2|XP_004333975.1;TRINITY_DN1685_c0_g2_i14.p3|XP_004333975.1;TRINITY_DN1685_c0_g1_i18.p3|XP_0043…	L8GG28	tr|L8GG28|L8GG28_ACACA;TRINITY_DN1685_c0_g2_i4.p2|XP_004333975.1;TRINITY_DN1685_c0_g1_i10.p1|XP_004333975.1;TRINITY_DN1685_c0_g1_i17.p2|XP_004333975.1;TRINITY_DN1685_c0_g2_i9.p2|XP_004333975.1;TRINITY_DN1685_c0_g1_i11.p2|XP_004333975.1;TRINITY_DN1685_c0_g1_i4.p1|XP_004333975.1;TRINITY_DN1685_c0_g1_i13.p2|XP_004333975.1;TRINITY_DN1685_c0_g2_i14.p3|XP_004333975.1;TRINITY_DN1685_c0_g1_i18.p3|XP_0043…	>tr|L8GG28|L8GG28_ACACA;>TRINITY_DN1685_c0_g2_i4.p2|XP_004333975.1;>TRINITY_DN1685_c0_g1_i10.p1|XP_004333975.1;>TRINITY_DN1685_c0_g1_i17.p2|XP_004333975.1;>TRINITY_DN1685_c0_g2_i9.p2|XP_004333975.1;>TRINITY_DN1685_c0_g1_i11.p2|XP_004333975.1;>TRINITY_DN168	tr|L8GG28|L8GG28_ACACA	>tr|L8GG28|L8GG28_ACACA;>TRINITY_DN1685_c0_g2_i4.p2|XP_004333975.1;>TRINITY_DN1685_c0_g2_i1.p8|XP_004333975.1	______________MSGADESEEVDRHVLKR	tr|L8GG28|L8GG28_ACACA;TRINITY_DN1685_c0_g2_i4.p2|XP_004333975.1;TRINITY_DN1685_c0_g2_i1.p8|XP_004333975.1_S2;2;2	NA	23.8347	24.1219	23.9343	22.9571	23.8418	23.3019	NA	NA	NA	NA	NA	NA	23.9392	24.1131	23.7182	23.5972	23.4158	22.9649	23.6183	23.9518	23.2982	24.1375	24.1817	23.5717	23.5845	23.6472	22.8691	NA	NA	NA	NA	NA	NA	24.1004	24.0632	23.607	23.9319	23.6542	22.3917	23.8903
tr|L8GG28|L8GG28_ACACA	tr|L8GG28|L8GG28_ACACA;TRINITY_DN1685_c0_g2_i4.p2|XP_004333975.1;TRINITY_DN1685_c0_g1_i10.p1|XP_004333975.1;TRINITY_DN1685_c0_g1_i17.p2|XP_004333975.1;TRINITY_DN1685_c0_g2_i9.p2|XP_004333975.1;TRINITY_DN1685_c0_g1_i11.p2|XP_004333975.1;TRINITY_DN1685_c0_g1_i4.p1|XP_004333975.1;TRINITY_DN1685_c0_g1_i13.p2|XP_004333975.1;TRINITY_DN1685_c0_g2_i14.p3|XP_004333975.1;TRINITY_DN1685_c0_g1_i18.p3|XP_0043…	L8GG28	tr|L8GG28|L8GG28_ACACA;TRINITY_DN1685_c0_g2_i4.p2|XP_004333975.1;TRINITY_DN1685_c0_g1_i10.p1|XP_004333975.1;TRINITY_DN1685_c0_g1_i17.p2|XP_004333975.1;TRINITY_DN1685_c0_g2_i9.p2|XP_004333975.1;TRINITY_DN1685_c0_g1_i11.p2|XP_004333975.1;TRINITY_DN1685_c0_g1_i4.p1|XP_004333975.1;TRINITY_DN1685_c0_g1_i13.p2|XP_004333975.1;TRINITY_DN1685_c0_g2_i14.p3|XP_004333975.1;TRINITY_DN1685_c0_g1_i18.p3|XP_0043…	>tr|L8GG28|L8GG28_ACACA;>TRINITY_DN1685_c0_g2_i4.p2|XP_004333975.1;>TRINITY_DN1685_c0_g1_i10.p1|XP_004333975.1;>TRINITY_DN1685_c0_g1_i17.p2|XP_004333975.1;>TRINITY_DN1685_c0_g2_i9.p2|XP_004333975.1;>TRINITY_DN1685_c0_g1_i11.p2|XP_004333975.1;>TRINITY_DN168	tr|L8GG28|L8GG28_ACACA	>tr|L8GG28|L8GG28_ACACA;>TRINITY_DN1685_c0_g2_i4.p2|XP_004333975.1;>TRINITY_DN1685_c0_g1_i10.p1|XP_004333975.1;>TRINITY_DN1685_c0_g1_i17.p2|XP_004333975.1;>TRINITY_DN1685_c0_g2_i9.p2|XP_004333975.1;>TRINITY_DN1685_c0_g1_i11.p2|XP_004333975.1;>TRINITY_DN168	SIKALEENKEENQVLTDYVATRWYRAPEILL	tr|L8GG28|L8GG28_ACACA;TRINITY_DN1685_c0_g2_i4.p2|XP_004333975.1;TRINITY_DN1685_c0_g1_i10.p1|XP_004333975.1;TRINITY_DN1685_c0_g1_i17.p2|XP_004333975.1;TRINITY_DN1685_c0_g2_i9.p2|XP_004333975.1;TRINITY_DN1685_c0_g1_i11.p2|XP_004333975.1;TRINITY_DN1685_c0_g1_i4.p1|XP_004333975.1;TRINITY_DN1685_c0_g1_i13.p2|XP_004333975.1;TRINITY_DN1685_c0_g2_i14.p3|XP_004333975.1;TRINITY_DN1685_c0_g1_i18.p3|XP_0043…	NA	NA	NA	NA	NA	NA	22.3653	NA	NA	NA	NA	NA	NA	NA	NA	NA	21.4306	NA	23.1077	NA	NA	NA	NA	NA	NA	NA	NA	21.9325	NA	NA	NA	NA	NA	NA	NA	NA	NA	21.7654	NA	22.5345	NA
tr|L8GG28|L8GG28_ACACA	tr|L8GG28|L8GG28_ACACA;TRINITY_DN1685_c0_g2_i4.p2|XP_004333975.1;TRINITY_DN1685_c0_g1_i10.p1|XP_004333975.1;TRINITY_DN1685_c0_g1_i17.p2|XP_004333975.1;TRINITY_DN1685_c0_g2_i9.p2|XP_004333975.1;TRINITY_DN1685_c0_g1_i11.p2|XP_004333975.1;TRINITY_DN1685_c0_g1_i4.p1|XP_004333975.1;TRINITY_DN1685_c0_g1_i13.p2|XP_004333975.1;TRINITY_DN1685_c0_g2_i14.p3|XP_004333975.1;TRINITY_DN1685_c0_g1_i18.p3|XP_0043…	L8GG28	tr|L8GG28|L8GG28_ACACA;TRINITY_DN1685_c0_g2_i4.p2|XP_004333975.1;TRINITY_DN1685_c0_g1_i10.p1|XP_004333975.1;TRINITY_DN1685_c0_g1_i17.p2|XP_004333975.1;TRINITY_DN1685_c0_g2_i9.p2|XP_004333975.1;TRINITY_DN1685_c0_g1_i11.p2|XP_004333975.1;TRINITY_DN1685_c0_g1_i4.p1|XP_004333975.1;TRINITY_DN1685_c0_g1_i13.p2|XP_004333975.1;TRINITY_DN1685_c0_g2_i14.p3|XP_004333975.1;TRINITY_DN1685_c0_g1_i18.p3|XP_0043…	>tr|L8GG28|L8GG28_ACACA;>TRINITY_DN1685_c0_g2_i4.p2|XP_004333975.1;>TRINITY_DN1685_c0_g1_i10.p1|XP_004333975.1;>TRINITY_DN1685_c0_g1_i17.p2|XP_004333975.1;>TRINITY_DN1685_c0_g2_i9.p2|XP_004333975.1;>TRINITY_DN1685_c0_g1_i11.p2|XP_004333975.1;>TRINITY_DN168	tr|L8GG28|L8GG28_ACACA	>tr|L8GG28|L8GG28_ACACA;>TRINITY_DN1685_c0_g2_i4.p2|XP_004333975.1;>TRINITY_DN1685_c0_g1_i10.p1|XP_004333975.1;>TRINITY_DN1685_c0_g1_i17.p2|XP_004333975.1;>TRINITY_DN1685_c0_g2_i9.p2|XP_004333975.1;>TRINITY_DN1685_c0_g1_i11.p2|XP_004333975.1;>TRINITY_DN168	KALEENKEENQVLTDYVATRWYRAPEILLGS	tr|L8GG28|L8GG28_ACACA;TRINITY_DN1685_c0_g2_i4.p2|XP_004333975.1;TRINITY_DN1685_c0_g1_i10.p1|XP_004333975.1;TRINITY_DN1685_c0_g1_i17.p2|XP_004333975.1;TRINITY_DN1685_c0_g2_i9.p2|XP_004333975.1;TRINITY_DN1685_c0_g1_i11.p2|XP_004333975.1;TRINITY_DN1685_c0_g1_i4.p1|XP_004333975.1;TRINITY_DN1685_c0_g1_i13.p2|XP_004333975.1;TRINITY_DN1685_c0_g2_i14.p3|XP_004333975.1;TRINITY_DN1685_c0_g1_i18.p3|XP_0043…	NA	NA	25.4795	24.4033	24.3183	26.0042	24.0254	25.1446	24.4383	24.3678	27.5144	28.4939	25.8841	24.5784	25.2207	22.5859	NA	26.9555	26.5235	24.4065	24.1001	NA	NA	25.5393	24.0407	24.9458	25.8095	23.5926	25.3269	24.5397	24.0841	27.6724	28.6776	25.5424	24.7396	25.1707	22.4747	NA	27.1939	25.9504	24.6785
tr|L8GG31|L8GG31_ACACA	tr|L8GG31|L8GG31_ACACA	L8GG31	tr|L8GG31|L8GG31_ACACA	>tr|L8GG31|L8GG31_ACACA	tr|L8GG31|L8GG31_ACACA	>tr|L8GG31|L8GG31_ACACA	NGFGDHQHHIRFMESSGEVGEDDLELGRVRA	tr|L8GG31|L8GG31_ACACA_S65	NA	NA	21.071	21.6159	NA	NA	NA	NA	NA	NA	NA	NA	NA	NA	NA	NA	NA	NA	NA	NA	NA	NA	NA	21.1308	21.2533	NA	NA	NA	NA	NA	NA	NA	NA	NA	NA	NA	NA	NA	NA	NA	NA
tr|L8GG31|L8GG31_ACACA	tr|L8GG31|L8GG31_ACACA	L8GG31	tr|L8GG31|L8GG31_ACACA	>tr|L8GG31|L8GG31_ACACA	tr|L8GG31|L8GG31_ACACA	>tr|L8GG31|L8GG31_ACACA	TTAAEEAISNVRTVKSFAAELLENERYEAKV	tr|L8GG31|L8GG31_ACACA_S337	NA	NA	NA	NA	NA	NA	NA	NA	NA	NA	NA	NA	NA	NA	NA	NA	NA	NA	NA	NA	NA	NA	NA	NA	NA	NA	NA	NA	NA	NA	NA	NA	NA	NA	NA	NA	NA	NA	NA	NA	NA
tr|L8GG31|L8GG31_ACACA	tr|L8GG31|L8GG31_ACACA	L8GG31	tr|L8GG31|L8GG31_ACACA	>tr|L8GG31|L8GG31_ACACA	tr|L8GG31|L8GG31_ACACA	>tr|L8GG31|L8GG31_ACACA	RTVKSFAAELLENERYEAKVHAAYLLARKLG	tr|L8GG31|L8GG31_ACACA_Y348	NA	NA	NA	NA	NA	NA	NA	NA	NA	NA	NA	NA	NA	NA	NA	NA	NA	NA	NA	NA	NA	NA	NA	NA	NA	NA	NA	NA	NA	NA	NA	NA	NA	NA	NA	NA	NA	NA	NA	NA	NA
tr|L8GG56|L8GG56_ACACA	tr|L8GG56|L8GG56_ACACA;TRINITY_DN1108_c0_g1_i16.p1|XP_004333159.1;TRINITY_DN5919_c0_g1_i7.p1|XP_004333159.1;TRINITY_DN1108_c0_g1_i7.p1|XP_004333159.1;TRINITY_DN1108_c0_g1_i1.p1|XP_004333159.1	L8GG56	tr|L8GG56|L8GG56_ACACA;TRINITY_DN1108_c0_g1_i16.p1|XP_004333159.1;TRINITY_DN5919_c0_g1_i7.p1|XP_004333159.1;TRINITY_DN1108_c0_g1_i7.p1|XP_004333159.1;TRINITY_DN1108_c0_g1_i1.p1|XP_004333159.1;TRINITY_DN5919_c0_g1_i1.p1|XP_004333159.1;TRINITY_DN1108_c0_g1_i6.p1|XP_004333159.1;TRINITY_DN14593_c0_g1_i2.p1|XP_004334383.1;tr|L8GGZ4|L8GGZ4_ACACA;TRINITY_DN14593_c0_g1_i1.p1|XP_004333159.1;TRINITY_DN1459…	>tr|L8GG56|L8GG56_ACACA;>TRINITY_DN1108_c0_g1_i16.p1|XP_004333159.1;>TRINITY_DN5919_c0_g1_i7.p1|XP_004333159.1;>TRINITY_DN1108_c0_g1_i7.p1|XP_004333159.1;>TRINITY_DN1108_c0_g1_i1.p1|XP_004333159.1	tr|L8GG56|L8GG56_ACACA	>tr|L8GG56|L8GG56_ACACA;>TRINITY_DN1108_c0_g1_i16.p1|XP_004333159.1;>TRINITY_DN5919_c0_g1_i7.p1|XP_004333159.1;>TRINITY_DN1108_c0_g1_i7.p1|XP_004333159.1	NGILNVNAADKTTGRSEKITITNDKGRLSKE	tr|L8GG56|L8GG56_ACACA;TRINITY_DN1108_c0_g1_i16.p1|XP_004333159.1;TRINITY_DN5919_c0_g1_i7.p1|XP_004333159.1;TRINITY_DN1108_c0_g1_i7.p1|XP_004333159.1_S501;501;425;501	NA	NA	NA	NA	NA	NA	NA	NA	NA	NA	22.5053	22.3602	22.8698	21.8082	22.008	22.4119	21.0622	22.5304	20.9758	21.8714	22.993	22.8362	NA	NA	NA	NA	NA	NA	NA	NA	NA	22.6633	22.5439	22.5282	21.9693	21.958	22.3007	21.397	22.7688	20.4026	22.1434
tr|L8GG56|L8GG56_ACACA	tr|L8GG56|L8GG56_ACACA;TRINITY_DN1108_c0_g1_i16.p1|XP_004333159.1;TRINITY_DN5919_c0_g1_i7.p1|XP_004333159.1;TRINITY_DN1108_c0_g1_i7.p1|XP_004333159.1;TRINITY_DN1108_c0_g1_i1.p1|XP_004333159.1	L8GG56	tr|L8GG56|L8GG56_ACACA;TRINITY_DN1108_c0_g1_i16.p1|XP_004333159.1;TRINITY_DN5919_c0_g1_i7.p1|XP_004333159.1;TRINITY_DN1108_c0_g1_i7.p1|XP_004333159.1;TRINITY_DN1108_c0_g1_i1.p1|XP_004333159.1;TRINITY_DN5919_c0_g1_i1.p1|XP_004333159.1;TRINITY_DN1108_c0_g1_i6.p1|XP_004333159.1;TRINITY_DN14593_c0_g1_i2.p1|XP_004334383.1;tr|L8GGZ4|L8GGZ4_ACACA;TRINITY_DN14593_c0_g1_i1.p1|XP_004333159.1;TRINITY_DN1459…	>tr|L8GG56|L8GG56_ACACA;>TRINITY_DN1108_c0_g1_i16.p1|XP_004333159.1;>TRINITY_DN5919_c0_g1_i7.p1|XP_004333159.1;>TRINITY_DN1108_c0_g1_i7.p1|XP_004333159.1;>TRINITY_DN1108_c0_g1_i1.p1|XP_004333159.1	tr|L8GG56|L8GG56_ACACA	>tr|L8GG56|L8GG56_ACACA;>TRINITY_DN1108_c0_g1_i16.p1|XP_004333159.1;>TRINITY_DN5919_c0_g1_i7.p1|XP_004333159.1;>TRINITY_DN1108_c0_g1_i7.p1|XP_004333159.1	GRSEKITITNDKGRLSKEEIERMVKEAEKYK	tr|L8GG56|L8GG56_ACACA;TRINITY_DN1108_c0_g1_i16.p1|XP_004333159.1;TRINITY_DN5919_c0_g1_i7.p1|XP_004333159.1;TRINITY_DN1108_c0_g1_i7.p1|XP_004333159.1_S514;514;438;514	NA	NA	NA	NA	NA	NA	NA	NA	NA	21.475	22.5939	22.6576	NA	NA	NA	NA	21.8165	22.3926	21.4742	NA	21.0345	NA	NA	NA	NA	NA	NA	NA	NA	NA	21.1913	22.7518	22.8413	NA	NA	NA	NA	22.1513	22.631	20.9011	NA
tr|L8GG67|L8GG67_ACACA;TRINITY_DN13_c2_g1_i2.p3|XP_004333736.1;TRINITY_DN13_c2_g1_i12.p3|XP_004333736.1;TRINITY_DN13_c2_g1_i1.p3|XP_004333736.1	tr|L8GG67|L8GG67_ACACA	L8GG67	tr|L8GG67|L8GG67_ACACA;TRINITY_DN6544_c0_g2_i1.p1|XP_004333736.1;TRINITY_DN6544_c0_g2_i2.p1|XP_004333736.1;TRINITY_DN1595_c1_g1_i26.p1|XP_004333736.1;TRINITY_DN1595_c1_g1_i14.p1|XP_004333736.1;tr|L8GUQ7|L8GUQ7_ACACA;TRINITY_DN13_c2_g1_i2.p3|XP_004333736.1;TRINITY_DN13_c2_g1_i12.p3|XP_004333736.1;TRINITY_DN13_c2_g1_i1.p3|XP_004333736.1;TRINITY_DN1042_c0_g1_i20.p3|XP_004333736.1;TRINITY_DN1595_c1_g…	>tr|L8GG67|L8GG67_ACACA	tr|L8GG67|L8GG67_ACACA	>tr|L8GG67|L8GG67_ACACA;>TRINITY_DN6544_c0_g2_i1.p1|XP_004333736.1;>TRINITY_DN6544_c0_g2_i2.p1|XP_004333736.1	TSTGSSSASNASKNYSAHAAAGGGGVRAPEG	tr|L8GG67|L8GG67_ACACA;TRINITY_DN6544_c0_g2_i1.p1|XP_004333736.1;TRINITY_DN6544_c0_g2_i2.p1|XP_004333736.1_S1135;97;97	NA	22.7654	NA	23.8992	NA	NA	NA	NA	NA	NA	NA	NA	NA	24.6012	24.8014	24.501	NA	NA	NA	23.2423	24.4611	23.8553	23.0681	NA	23.5366	NA	NA	NA	NA	NA	NA	NA	NA	NA	24.7623	24.7514	24.3898	NA	NA	NA	23.5143
tr|L8GG71|L8GG71_ACACA;TRINITY_DN6322_c0_g2_i4.p1|XP_004333741.1	tr|L8GG71|L8GG71_ACACA;TRINITY_DN6322_c0_g2_i4.p1|XP_004333741.1;TRINITY_DN6322_c0_g2_i2.p1|XP_004333741.1;TRINITY_DN6322_c0_g1_i4.p1|XP_004333741.1	L8GG71	tr|L8GG71|L8GG71_ACACA;TRINITY_DN6322_c0_g2_i4.p1|XP_004333741.1;TRINITY_DN6322_c0_g2_i2.p1|XP_004333741.1;TRINITY_DN6322_c0_g1_i4.p1|XP_004333741.1;TRINITY_DN6322_c0_g1_i2.p2|XP_004333741.1;TRINITY_DN6322_c0_g1_i4.p3|XP_004333741.1	>tr|L8GG71|L8GG71_ACACA;>TRINITY_DN6322_c0_g2_i4.p1|XP_004333741.1;>TRINITY_DN6322_c0_g2_i2.p1|XP_004333741.1;>TRINITY_DN6322_c0_g1_i4.p1|XP_004333741.1	tr|L8GG71|L8GG71_ACACA	>tr|L8GG71|L8GG71_ACACA;>TRINITY_DN6322_c0_g2_i4.p1|XP_004333741.1;>TRINITY_DN6322_c0_g1_i2.p2|XP_004333741.1;>TRINITY_DN6322_c0_g1_i4.p3|XP_004333741.1	KISDGRIVVECTEAGSPRRCGGQGDITSGSI	tr|L8GG71|L8GG71_ACACA;TRINITY_DN6322_c0_g2_i4.p1|XP_004333741.1;TRINITY_DN6322_c0_g1_i2.p2|XP_004333741.1;TRINITY_DN6322_c0_g1_i4.p3|XP_004333741.1_S238;295;29;35	NA	22.8893	NA	22.7477	NA	NA	NA	NA	NA	NA	NA	NA	22.9695	NA	NA	NA	22.0727	NA	NA	NA	NA	NA	23.1921	NA	22.3851	NA	NA	NA	NA	NA	NA	NA	NA	22.6278	NA	NA	NA	22.4075	NA	NA	NA
tr|L8GGA4|L8GGA4_ACACA;TRINITY_DN34_c0_g1_i1.p2|XP_004333786.1;TRINITY_DN1026_c0_g4_i2.p1|XP_004333786.1;TRINITY_DN1073_c1_g2_i1.p1|XP_004333786.1;TRINITY_DN34_c0_g1_i11.p6|XP_004333786.1	tr|L8GGA4|L8GGA4_ACACA;TRINITY_DN34_c0_g1_i1.p2|XP_004333786.1;TRINITY_DN1026_c0_g4_i2.p1|XP_004333786.1	L8GGA4	tr|L8GGA4|L8GGA4_ACACA;TRINITY_DN34_c0_g1_i1.p2|XP_004333786.1;TRINITY_DN1026_c0_g4_i2.p1|XP_004333786.1;TRINITY_DN1073_c1_g2_i1.p1|XP_004333786.1;TRINITY_DN34_c0_g1_i11.p6|XP_004333786.1	>tr|L8GGA4|L8GGA4_ACACA;>TRINITY_DN34_c0_g1_i1.p2|XP_004333786.1;>TRINITY_DN1026_c0_g4_i2.p1|XP_004333786.1	tr|L8GGA4|L8GGA4_ACACA	>tr|L8GGA4|L8GGA4_ACACA;>TRINITY_DN34_c0_g1_i1.p2|XP_004333786.1;>TRINITY_DN1026_c0_g4_i2.p1|XP_004333786.1;>TRINITY_DN34_c0_g1_i11.p1|XP_004333786.1	ALISRTVTAGVGGRGSVHSVPLDVEKALYTR	tr|L8GGA4|L8GGA4_ACACA;TRINITY_DN34_c0_g1_i1.p2|XP_004333786.1;TRINITY_DN1026_c0_g4_i2.p1|XP_004333786.1;TRINITY_DN34_c0_g1_i11.p1|XP_004333786.1_S319;185;124;76	NA	25.9555	25.8641	26.0309	24.4686	25.4397	25.8867	25.6382	25.5262	25.6488	26.4166	26.3834	26.5592	25.3194	25.5192	25.3271	24.9679	25.9338	26.2058	25.2739	25.8479	25.194	26.2583	25.9239	25.6683	25.0961	25.245	25.4539	25.8206	25.6276	25.3651	26.5745	26.5671	26.2175	25.4806	25.4693	25.2159	25.3026	26.1722	25.6327	25.5459
tr|L8GGE6|L8GGE6_ACACA	tr|L8GGE6|L8GGE6_ACACA;TRINITY_DN3318_c0_g1_i1.p1|XP_004346053.1;tr|L8H7L3|L8H7L3_ACACA;TRINITY_DN2764_c0_g1_i5.p2|XP_004346053.1;TRINITY_DN2764_c0_g1_i24.p2|XP_004346053.1	L8GGE6	tr|L8GGE6|L8GGE6_ACACA;TRINITY_DN3318_c0_g1_i1.p1|XP_004346053.1;tr|L8H7L3|L8H7L3_ACACA;TRINITY_DN2764_c0_g1_i5.p2|XP_004346053.1;TRINITY_DN2764_c0_g1_i24.p2|XP_004346053.1;TRINITY_DN2764_c0_g1_i27.p4|XP_004346053.1;TRINITY_DN2764_c0_g1_i33.p4|XP_004346053.1;TRINITY_DN2764_c0_g1_i31.p1|XP_004346053.1;TRINITY_DN2764_c0_g1_i11.p3|XP_004346053.1	>tr|L8GGE6|L8GGE6_ACACA;>TRINITY_DN3318_c0_g1_i1.p1|XP_004346053.1;>tr|L8H7L3|L8H7L3_ACACA;>TRINITY_DN2764_c0_g1_i5.p2|XP_004346053.1;>TRINITY_DN2764_c0_g1_i24.p2|XP_004346053.1	tr|L8GGE6|L8GGE6_ACACA	>tr|L8GGE6|L8GGE6_ACACA;>TRINITY_DN3318_c0_g1_i1.p1|XP_004346053.1;>tr|L8H7L3|L8H7L3_ACACA;>TRINITY_DN2764_c0_g1_i5.p2|XP_004346053.1;>TRINITY_DN2764_c0_g1_i24.p2|XP_004346053.1;>TRINITY_DN2764_c0_g1_i27.p4|XP_004346053.1;>TRINITY_DN2764_c0_g1_i33.p4|XP_00	__MPRNPSVRLSRSSSSLGAGGGPGKNSDDD	tr|L8GGE6|L8GGE6_ACACA;TRINITY_DN3318_c0_g1_i1.p1|XP_004346053.1;tr|L8H7L3|L8H7L3_ACACA;TRINITY_DN2764_c0_g1_i5.p2|XP_004346053.1;TRINITY_DN2764_c0_g1_i24.p2|XP_004346053.1;TRINITY_DN2764_c0_g1_i27.p4|XP_004346053.1;TRINITY_DN2764_c0_g1_i33.p4|XP_004346053.1;TRINITY_DN2764_c0_g1_i31.p1|XP_004346053.1;TRINITY_DN2764_c0_g1_i11.p3|XP_004346053.1_S14;14;14;14;14;14;14;14;14	NA	21.8156	21.9242	23.3062	NA	20.7219	22.7786	22.0502	21.2671	23.5572	NA	NA	NA	23.3307	23.5341	23.3352	NA	NA	NA	22.7408	24.1105	23.4782	22.1184	21.984	22.9436	NA	20.5273	22.3458	22.2326	21.3684	23.2735	NA	NA	NA	23.4919	23.4841	23.2241	NA	NA	NA	23.0127
tr|L8GGH5|L8GGH5_ACACA	tr|L8GGH5|L8GGH5_ACACA	L8GGH5	tr|L8GGH5|L8GGH5_ACACA	>tr|L8GGH5|L8GGH5_ACACA	tr|L8GGH5|L8GGH5_ACACA	>tr|L8GGH5|L8GGH5_ACACA	TKRSKQHIRGEVDMASDGEYEDMGGDQGTYL	tr|L8GGH5|L8GGH5_ACACA_S280	NA	NA	NA	23.5165	NA	NA	NA	NA	NA	NA	NA	NA	NA	NA	NA	NA	NA	NA	NA	NA	23.1875	NA	NA	NA	23.154	NA	NA	NA	NA	NA	NA	NA	NA	NA	NA	NA	NA	NA	NA	NA	NA
tr|L8GGH8|L8GGH8_ACACA;TRINITY_DN100_c1_g1_i2.p2	tr|L8GGH8|L8GGH8_ACACA;TRINITY_DN100_c1_g1_i2.p2	L8GGH8	tr|L8GGH8|L8GGH8_ACACA;TRINITY_DN100_c1_g1_i2.p2;TRINITY_DN100_c1_g1_i2.p7|XP_004333972.1	>tr|L8GGH8|L8GGH8_ACACA;>TRINITY_DN100_c1_g1_i2.p2	tr|L8GGH8|L8GGH8_ACACA	>tr|L8GGH8|L8GGH8_ACACA;>TRINITY_DN100_c1_g1_i2.p2;>TRINITY_DN776_c0_g2_i1.p3|XP_004333972.1	EPPASGSTSARGRGGSTNETTDTAAAEEKRK	tr|L8GGH8|L8GGH8_ACACA;TRINITY_DN100_c1_g1_i2.p2;TRINITY_DN776_c0_g2_i1.p3|XP_004333972.1_S411;309;411	NA	NA	23.6183	25.0502	21.7166	23.8951	NA	24.2902	24.3397	24.3505	25.5998	23.9376	24.8279	24.0903	23.9335	NA	24.388	24.7092	25.3592	23.6221	24.1427	23.6611	NA	23.6781	24.6877	22.344	23.7005	NA	24.4726	24.4411	24.0668	25.7577	24.1214	24.4862	24.2515	23.8835	NA	24.7228	24.9476	24.7861	23.8941
tr|L8GGH8|L8GGH8_ACACA;TRINITY_DN100_c1_g1_i2.p2	tr|L8GGH8|L8GGH8_ACACA;TRINITY_DN100_c1_g1_i2.p2	L8GGH8	tr|L8GGH8|L8GGH8_ACACA;TRINITY_DN100_c1_g1_i2.p2;TRINITY_DN100_c1_g1_i2.p7|XP_004333972.1	>tr|L8GGH8|L8GGH8_ACACA;>TRINITY_DN100_c1_g1_i2.p2	tr|L8GGH8|L8GGH8_ACACA	>tr|L8GGH8|L8GGH8_ACACA;>TRINITY_DN100_c1_g1_i2.p2;>TRINITY_DN776_c0_g2_i1.p3|XP_004333972.1	KERKLKAEQEQGNNLSGERDTGSRTRRTSRN	tr|L8GGH8|L8GGH8_ACACA;TRINITY_DN100_c1_g1_i2.p2;TRINITY_DN776_c0_g2_i1.p3|XP_004333972.1_S367;265;367	NA	23.2088	24.0995	24.3985	22.4012	23.3176	23.0313	24.2304	24.6085	25.1318	22.7685	22.8114	23.248	24.4508	24.3766	NA	21.9345	22.3406	24.5951	24.5406	24.8248	24.0207	23.5116	24.1593	24.036	23.0286	23.1229	22.5985	24.4128	24.7098	24.8481	22.9265	22.9952	22.9064	24.612	24.3266	NA	22.2692	22.5789	24.022	24.8126
tr|L8GGH8|L8GGH8_ACACA;TRINITY_DN100_c1_g1_i2.p2	tr|L8GGH8|L8GGH8_ACACA;TRINITY_DN100_c1_g1_i2.p2	L8GGH8	tr|L8GGH8|L8GGH8_ACACA;TRINITY_DN100_c1_g1_i2.p2;TRINITY_DN100_c1_g1_i2.p7|XP_004333972.1	>tr|L8GGH8|L8GGH8_ACACA;>TRINITY_DN100_c1_g1_i2.p2	tr|L8GGH8|L8GGH8_ACACA	>tr|L8GGH8|L8GGH8_ACACA;>TRINITY_DN100_c1_g1_i2.p2;>TRINITY_DN776_c0_g2_i1.p3|XP_004333972.1	RSEKEAKERASSRGSSGRGGGSGGDSSADDL	tr|L8GGH8|L8GGH8_ACACA;TRINITY_DN100_c1_g1_i2.p2;TRINITY_DN776_c0_g2_i1.p3|XP_004333972.1_S462;360;462	NA	25.5758	NA	NA	NA	NA	NA	NA	26.924	NA	26.8565	26.429	NA	26.8129	NA	NA	NA	NA	27.0618	26.3783	NA	NA	25.8785	NA	NA	NA	NA	NA	NA	27.0253	NA	27.0144	26.6127	NA	26.974	NA	NA	NA	NA	26.4887	26.6502
tr|L8GGH8|L8GGH8_ACACA;TRINITY_DN100_c1_g1_i2.p2	tr|L8GGH8|L8GGH8_ACACA;TRINITY_DN100_c1_g1_i2.p2	L8GGH8	tr|L8GGH8|L8GGH8_ACACA;TRINITY_DN100_c1_g1_i2.p2;TRINITY_DN100_c1_g1_i2.p7|XP_004333972.1	>tr|L8GGH8|L8GGH8_ACACA;>TRINITY_DN100_c1_g1_i2.p2	tr|L8GGH8|L8GGH8_ACACA	>tr|L8GGH8|L8GGH8_ACACA;>TRINITY_DN100_c1_g1_i2.p2;>TRINITY_DN776_c0_g2_i1.p3|XP_004333972.1	PPASGSTSARGRGGSTNETTDTAAAEEKRKE	tr|L8GGH8|L8GGH8_ACACA;TRINITY_DN100_c1_g1_i2.p2;TRINITY_DN776_c0_g2_i1.p3|XP_004333972.1_T412;310;412	NA	21.9087	22.9174	23.8527	NA	22.3496	22.8991	22.546	23.0675	23.6435	NA	NA	24.076	NA	NA	23.585	22.8174	23.1428	24.387	22.7287	23.348	23.0417	22.2115	22.9772	23.4902	NA	22.1549	22.4663	22.7284	23.1688	23.3598	NA	NA	23.7343	NA	NA	23.4738	23.1521	23.3812	23.8139	23.0007
tr|L8GGK1|L8GGK1_ACACA	tr|L8GGK1|L8GGK1_ACACA;TRINITY_DN5285_c0_g1_i13.p11|XP_004334213.1	L8GGK1	tr|L8GGK1|L8GGK1_ACACA;TRINITY_DN5285_c0_g1_i13.p11|XP_004334213.1;TRINITY_DN33217_c0_g1_i1.p1|XP_004334213.1	>tr|L8GGK1|L8GGK1_ACACA;>TRINITY_DN5285_c0_g1_i13.p11|XP_004334213.1	tr|L8GGK1|L8GGK1_ACACA	>tr|L8GGK1|L8GGK1_ACACA;>TRINITY_DN5285_c0_g1_i13.p11|XP_004334213.1	SRQAASSSESRSSFSSPSLSAVSHPSSARND	tr|L8GGK1|L8GGK1_ACACA;TRINITY_DN5285_c0_g1_i13.p11|XP_004334213.1_S38;38	NA	22.1137	NA	NA	NA	NA	NA	NA	23.2416	NA	NA	NA	NA	NA	NA	NA	NA	NA	NA	23.0858	NA	21.588	22.4165	NA	NA	NA	NA	NA	NA	23.3429	NA	NA	NA	NA	NA	NA	NA	NA	NA	NA	23.3578
tr|L8GGK4|L8GGK4_ACACA	tr|L8GGK4|L8GGK4_ACACA	L8GGK4	tr|L8GGK4|L8GGK4_ACACA	>tr|L8GGK4|L8GGK4_ACACA	tr|L8GGK4|L8GGK4_ACACA	>tr|L8GGK4|L8GGK4_ACACA	KLRIELKRTPAQQPQTPTQPQQLASYEEGYD	tr|L8GGK4|L8GGK4_ACACA_T117	NA	NA	NA	NA	NA	NA	NA	NA	NA	22.9064	NA	NA	NA	NA	22.4385	NA	NA	NA	NA	23.5518	23.3291	23.4879	NA	NA	NA	NA	NA	NA	NA	NA	22.6227	NA	NA	NA	NA	22.3885	NA	NA	NA	NA	23.8238
tr|L8GGL1|L8GGL1_ACACA	tr|L8GGL1|L8GGL1_ACACA;TRINITY_DN2384_c0_g1_i3.p1|XP_004334228.1;TRINITY_DN2384_c0_g1_i4.p1|XP_004334228.1	L8GGL1	tr|L8GGL1|L8GGL1_ACACA;TRINITY_DN2384_c0_g1_i3.p1|XP_004334228.1;TRINITY_DN2384_c0_g1_i4.p1|XP_004334228.1;TRINITY_DN2384_c0_g1_i5.p1|XP_004334228.1;TRINITY_DN2384_c0_g1_i2.p2|XP_004334228.1	>tr|L8GGL1|L8GGL1_ACACA;>TRINITY_DN2384_c0_g1_i3.p1|XP_004334228.1;>TRINITY_DN2384_c0_g1_i4.p1|XP_004334228.1	tr|L8GGL1|L8GGL1_ACACA	>tr|L8GGL1|L8GGL1_ACACA;>TRINITY_DN2384_c0_g1_i3.p1|XP_004334228.1;>TRINITY_DN2384_c0_g1_i4.p1|XP_004334228.1	______________MSFEEQYDSGRYGAAPP	tr|L8GGL1|L8GGL1_ACACA;TRINITY_DN2384_c0_g1_i3.p1|XP_004334228.1;TRINITY_DN2384_c0_g1_i4.p1|XP_004334228.1_S2;63;63	NA	NA	21.1578	21.1191	NA	NA	NA	NA	NA	NA	NA	NA	NA	19.8916	20.8841	19.5063	NA	NA	NA	NA	20.2298	NA	NA	21.2176	20.7566	NA	NA	NA	NA	NA	NA	NA	NA	NA	20.0528	20.8341	19.3951	NA	NA	NA	NA
tr|L8GGL1|L8GGL1_ACACA	tr|L8GGL1|L8GGL1_ACACA;TRINITY_DN2384_c0_g1_i3.p1|XP_004334228.1;TRINITY_DN2384_c0_g1_i4.p1|XP_004334228.1	L8GGL1	tr|L8GGL1|L8GGL1_ACACA;TRINITY_DN2384_c0_g1_i3.p1|XP_004334228.1;TRINITY_DN2384_c0_g1_i4.p1|XP_004334228.1;TRINITY_DN2384_c0_g1_i5.p1|XP_004334228.1;TRINITY_DN2384_c0_g1_i2.p2|XP_004334228.1	>tr|L8GGL1|L8GGL1_ACACA;>TRINITY_DN2384_c0_g1_i3.p1|XP_004334228.1;>TRINITY_DN2384_c0_g1_i4.p1|XP_004334228.1	tr|L8GGL1|L8GGL1_ACACA	>tr|L8GGL1|L8GGL1_ACACA;>TRINITY_DN2384_c0_g1_i3.p1|XP_004334228.1;>TRINITY_DN2384_c0_g1_i4.p1|XP_004334228.1	_______MSFEEQYDSGRYGAAPPPSQRYEG	tr|L8GGL1|L8GGL1_ACACA;TRINITY_DN2384_c0_g1_i3.p1|XP_004334228.1;TRINITY_DN2384_c0_g1_i4.p1|XP_004334228.1_S9;70;70	NA	NA	24.4983	24.8671	NA	23.3237	23.781	23.9418	22.0585	24.7858	23.1086	23.3203	24.2683	23.8584	24.6309	24.6039	NA	NA	25.0595	23.831	24.687	24.2768	NA	24.558	24.5046	NA	23.1291	23.3482	24.1242	22.1598	24.5021	23.2665	23.5041	23.9266	24.0196	24.5809	24.4927	NA	NA	24.4864	24.103
tr|L8GGP9|L8GGP9_ACACA	tr|L8GGP9|L8GGP9_ACACA	L8GGP9	tr|L8GGP9|L8GGP9_ACACA;TRINITY_DN2011_c0_g1_i23.p10|XP_004334273.1	>tr|L8GGP9|L8GGP9_ACACA	tr|L8GGP9|L8GGP9_ACACA	>tr|L8GGP9|L8GGP9_ACACA	_______MEEAGSTASPATRKKSALYTRTGD	tr|L8GGP9|L8GGP9_ACACA_S9	NA	24.7105	NA	25.4831	22.5348	22.6231	23.8753	24.975	23.6425	24.8178	22.6325	22.0221	24.3602	24.4256	24.5099	25.6103	21.9952	NA	22.938	24.4861	25.7064	25.4342	25.0133	NA	25.1205	23.1623	22.4285	23.4425	25.1573	23.7438	24.5341	22.7904	22.2059	24.0186	24.5868	24.4599	25.4991	22.3299	NA	22.3649	24.7581
tr|L8GGQ7|L8GGQ7_ACACA;TRINITY_DN988_c0_g1_i10.p1|XP_004334155.1;TRINITY_DN988_c0_g1_i3.p1|XP_004334155.1;TRINITY_DN2212_c0_g1_i11.p1|XP_004334155.1;TRINITY_DN2212_c0_g1_i13.p1|XP_004334155.1	tr|L8GGQ7|L8GGQ7_ACACA	L8GGQ7	tr|L8GGQ7|L8GGQ7_ACACA;TRINITY_DN988_c0_g1_i10.p1|XP_004334155.1;TRINITY_DN988_c0_g1_i3.p1|XP_004334155.1;TRINITY_DN2212_c0_g1_i11.p1|XP_004334155.1;TRINITY_DN2212_c0_g1_i13.p1|XP_004334155.1	>tr|L8GGQ7|L8GGQ7_ACACA	tr|L8GGQ7|L8GGQ7_ACACA	>tr|L8GGQ7|L8GGQ7_ACACA	TKISLRVTQPADAAGSDDEAGRKAPTSRMLA	tr|L8GGQ7|L8GGQ7_ACACA_S161	NA	21.8665	22.4312	22.9102	NA	NA	NA	NA	22.1842	21.9313	21.857	NA	22.6431	22.7479	23.0624	22.1299	21.2934	NA	22.7859	22.6632	22.8353	NA	22.1693	22.491	22.5476	NA	NA	NA	NA	22.2856	21.6476	22.0149	NA	22.3014	22.9091	23.0124	22.0188	21.6281	NA	22.2128	22.9352
tr|L8GGQ7|L8GGQ7_ACACA;TRINITY_DN988_c0_g1_i10.p1|XP_004334155.1;TRINITY_DN988_c0_g1_i3.p1|XP_004334155.1;TRINITY_DN2212_c0_g1_i11.p1|XP_004334155.1;TRINITY_DN2212_c0_g1_i13.p1|XP_004334155.1	tr|L8GGQ7|L8GGQ7_ACACA	L8GGQ7	tr|L8GGQ7|L8GGQ7_ACACA;TRINITY_DN988_c0_g1_i10.p1|XP_004334155.1;TRINITY_DN988_c0_g1_i3.p1|XP_004334155.1;TRINITY_DN2212_c0_g1_i11.p1|XP_004334155.1;TRINITY_DN2212_c0_g1_i13.p1|XP_004334155.1	>tr|L8GGQ7|L8GGQ7_ACACA	TRINITY_DN2085_c0_g1_i3.p1|XP_004334155.1	>tr|L8GGQ7|L8GGQ7_ACACA;>TRINITY_DN2085_c0_g1_i3.p1|XP_004334155.1;>TRINITY_DN2085_c0_g1_i7.p1|XP_004334155.1;>TRINITY_DN2085_c0_g1_i6.p1|XP_004334155.1;>TRINITY_DN2085_c0_g1_i5.p1|XP_004334155.1	SMEDVGSLSSHDRSVSASGVAATAGGEGRVK	tr|L8GGQ7|L8GGQ7_ACACA;TRINITY_DN2085_c0_g1_i3.p1|XP_004334155.1;TRINITY_DN2085_c0_g1_i7.p1|XP_004334155.1;TRINITY_DN2085_c0_g1_i6.p1|XP_004334155.1;TRINITY_DN2085_c0_g1_i5.p1|XP_004334155.1_S254;829;829;829;829	NA	NA	NA	NA	NA	NA	NA	NA	NA	NA	NA	NA	NA	NA	NA	NA	NA	NA	NA	NA	21.5427	21.0107	NA	NA	NA	NA	NA	NA	NA	NA	NA	NA	NA	NA	NA	NA	NA	NA	NA	NA	NA
tr|L8GGS1|L8GGS1_ACACA	tr|L8GGS1|L8GGS1_ACACA;TRINITY_DN4759_c0_g1_i19.p1|XP_004334170.1;TRINITY_DN665_c0_g1_i18.p3|XP_004334170.1;TRINITY_DN4759_c0_g1_i6.p3|XP_004334170.1;TRINITY_DN4759_c0_g1_i17.p2|XP_004334170.1	L8GGS1	tr|L8GGS1|L8GGS1_ACACA;TRINITY_DN4759_c0_g1_i19.p1|XP_004334170.1;TRINITY_DN665_c0_g1_i18.p3|XP_004334170.1;TRINITY_DN4759_c0_g1_i6.p3|XP_004334170.1;TRINITY_DN4759_c0_g1_i17.p2|XP_004334170.1;TRINITY_DN665_c0_g1_i8.p7|XP_004334170.1;TRINITY_DN17920_c0_g1_i1.p2|XP_004334170.1;TRINITY_DN4759_c0_g1_i1.p4|XP_004334170.1;TRINITY_DN223_c0_g1_i3.p1|XP_004334170.1;TRINITY_DN4759_c0_g1_i18.p6|XP_00433417…	>tr|L8GGS1|L8GGS1_ACACA;>TRINITY_DN4759_c0_g1_i19.p1|XP_004334170.1;>TRINITY_DN665_c0_g1_i18.p3|XP_004334170.1;>TRINITY_DN4759_c0_g1_i6.p3|XP_004334170.1;>TRINITY_DN4759_c0_g1_i17.p2|XP_004334170.1	tr|L8GGS1|L8GGS1_ACACA	>tr|L8GGS1|L8GGS1_ACACA;>TRINITY_DN4759_c0_g1_i19.p1|XP_004334170.1;>TRINITY_DN665_c0_g1_i18.p3|XP_004334170.1;>TRINITY_DN4759_c0_g1_i6.p3|XP_004334170.1;>TRINITY_DN4759_c0_g1_i17.p2|XP_004334170.1	KKGGALAPPAATGRRSPASSVSPTAAASYGA	tr|L8GGS1|L8GGS1_ACACA;TRINITY_DN4759_c0_g1_i19.p1|XP_004334170.1;TRINITY_DN665_c0_g1_i18.p3|XP_004334170.1;TRINITY_DN4759_c0_g1_i6.p3|XP_004334170.1;TRINITY_DN4759_c0_g1_i17.p2|XP_004334170.1_S69;69;69;69;69	NA	23.1994	NA	NA	NA	NA	NA	NA	NA	NA	NA	NA	NA	22.0292	21.9077	NA	NA	NA	NA	NA	NA	NA	23.5022	NA	NA	NA	NA	NA	NA	NA	NA	NA	NA	NA	22.1904	21.8577	NA	NA	NA	NA	NA
tr|L8GGS1|L8GGS1_ACACA	tr|L8GGS1|L8GGS1_ACACA;TRINITY_DN4759_c0_g1_i19.p1|XP_004334170.1;TRINITY_DN665_c0_g1_i18.p3|XP_004334170.1;TRINITY_DN4759_c0_g1_i6.p3|XP_004334170.1;TRINITY_DN4759_c0_g1_i17.p2|XP_004334170.1	L8GGS1	tr|L8GGS1|L8GGS1_ACACA;TRINITY_DN4759_c0_g1_i19.p1|XP_004334170.1;TRINITY_DN665_c0_g1_i18.p3|XP_004334170.1;TRINITY_DN4759_c0_g1_i6.p3|XP_004334170.1;TRINITY_DN4759_c0_g1_i17.p2|XP_004334170.1;TRINITY_DN665_c0_g1_i8.p7|XP_004334170.1;TRINITY_DN17920_c0_g1_i1.p2|XP_004334170.1;TRINITY_DN4759_c0_g1_i1.p4|XP_004334170.1;TRINITY_DN223_c0_g1_i3.p1|XP_004334170.1;TRINITY_DN4759_c0_g1_i18.p6|XP_00433417…	>tr|L8GGS1|L8GGS1_ACACA;>TRINITY_DN4759_c0_g1_i19.p1|XP_004334170.1;>TRINITY_DN665_c0_g1_i18.p3|XP_004334170.1;>TRINITY_DN4759_c0_g1_i6.p3|XP_004334170.1;>TRINITY_DN4759_c0_g1_i17.p2|XP_004334170.1	tr|L8GGS1|L8GGS1_ACACA	>tr|L8GGS1|L8GGS1_ACACA;>TRINITY_DN4759_c0_g1_i19.p1|XP_004334170.1;>TRINITY_DN665_c0_g1_i18.p3|XP_004334170.1;>TRINITY_DN4759_c0_g1_i6.p3|XP_004334170.1;>TRINITY_DN4759_c0_g1_i17.p2|XP_004334170.1	TSSSGRGVRNVVRTPSPQQQQGLKGRVSSRT	tr|L8GGS1|L8GGS1_ACACA;TRINITY_DN4759_c0_g1_i19.p1|XP_004334170.1;TRINITY_DN665_c0_g1_i18.p3|XP_004334170.1;TRINITY_DN4759_c0_g1_i6.p3|XP_004334170.1;TRINITY_DN4759_c0_g1_i17.p2|XP_004334170.1_S18;18;18;18;18	NA	21.7256	21.3215	21.0733	NA	NA	NA	NA	NA	NA	NA	NA	NA	NA	NA	NA	NA	NA	NA	NA	NA	NA	22.0284	21.3813	20.7107	NA	NA	NA	NA	NA	NA	NA	NA	NA	NA	NA	NA	NA	NA	NA	NA
tr|L8GGS6|L8GGS6_ACACA	tr|L8GGS6|L8GGS6_ACACA	L8GGS6	tr|L8GGS6|L8GGS6_ACACA	>tr|L8GGS6|L8GGS6_ACACA	tr|L8GGS6|L8GGS6_ACACA	>tr|L8GGS6|L8GGS6_ACACA	GSHIISRADDLESDGSDIMPTMPKSIIVDIN	tr|L8GGS6|L8GGS6_ACACA_S379	NA	NA	21.4293	22.5036	NA	NA	NA	20.8396	19.6061	22.3228	NA	NA	NA	NA	NA	NA	NA	NA	NA	NA	22.4846	21.7084	NA	21.4891	22.1411	NA	NA	NA	21.022	19.7075	22.0391	NA	NA	NA	NA	NA	NA	NA	NA	NA	NA
tr|L8GGS6|L8GGS6_ACACA	tr|L8GGS6|L8GGS6_ACACA	L8GGS6	tr|L8GGS6|L8GGS6_ACACA	>tr|L8GGS6|L8GGS6_ACACA	TRINITY_DN3744_c0_g1_i10.p1|XP_004334052.1	>tr|L8GGS6|L8GGS6_ACACA;>TRINITY_DN3744_c0_g1_i10.p1|XP_004334052.1;>TRINITY_DN3744_c0_g1_i3.p1|XP_004334052.1;>TRINITY_DN3744_c0_g1_i5.p1|XP_004334052.1;>TRINITY_DN3744_c0_g1_i9.p1|XP_004334052.1;>TRINITY_DN3744_c0_g1_i12.p1|XP_004334052.1	ASMSERDIAQGVLSNSGSHIISRADDLESDG	tr|L8GGS6|L8GGS6_ACACA;TRINITY_DN3744_c0_g1_i10.p1|XP_004334052.1;TRINITY_DN3744_c0_g1_i3.p1|XP_004334052.1;TRINITY_DN3744_c0_g1_i5.p1|XP_004334052.1;TRINITY_DN3744_c0_g1_i9.p1|XP_004334052.1;TRINITY_DN3744_c0_g1_i12.p1|XP_004334052.1_S363;394;220;276;352;76	NA	25.6962	26.8375	26.6421	25.0385	27.2102	NA	25.8479	26.1309	26.6464	26.9144	27.0282	27.3371	26.6237	26.9529	26.5746	NA	26.1748	26.9865	26.1109	26.6029	26.1157	25.999	26.8973	26.2795	25.6659	27.0156	NA	26.0303	26.2322	26.3626	27.0724	27.212	26.9955	26.7848	26.903	26.4634	NA	26.4132	26.4134	26.3828
tr|L8GGS6|L8GGS6_ACACA	tr|L8GGS6|L8GGS6_ACACA	L8GGS6	tr|L8GGS6|L8GGS6_ACACA	>tr|L8GGS6|L8GGS6_ACACA	tr|L8GGS6|L8GGS6_ACACA	>tr|L8GGS6|L8GGS6_ACACA	AAEAAAAATGLASGGSGGKEEKEGKKKGGSE	tr|L8GGS6|L8GGS6_ACACA_S297	NA	23.8453	24.9427	25.3906	NA	23.7719	NA	NA	NA	25.6331	25.0216	24.8588	25.1868	NA	NA	NA	23.727	23.2926	24.4374	NA	26.0139	25.6477	24.148	25.0025	25.028	NA	23.5773	NA	NA	NA	25.3494	25.1795	25.0426	24.8452	NA	NA	NA	24.0618	23.531	23.8643	NA
tr|L8GGT0|L8GGT0_ACACA	tr|L8GGT0|L8GGT0_ACACA;TRINITY_DN6507_c0_g2_i1.p1|XP_004333419.1;TRINITY_DN6507_c0_g2_i4.p1|XP_004333419.1	L8GGT0	tr|L8GGT0|L8GGT0_ACACA;TRINITY_DN6507_c0_g2_i1.p1|XP_004333419.1;TRINITY_DN6507_c0_g2_i4.p1|XP_004333419.1;TRINITY_DN109_c0_g1_i1.p5|XP_004333419.1;TRINITY_DN6507_c0_g1_i12.p6|XP_004333419.1	>tr|L8GGT0|L8GGT0_ACACA;>TRINITY_DN6507_c0_g2_i1.p1|XP_004333419.1;>TRINITY_DN6507_c0_g2_i4.p1|XP_004333419.1	tr|L8GGT0|L8GGT0_ACACA	>tr|L8GGT0|L8GGT0_ACACA;>TRINITY_DN6507_c0_g2_i1.p1|XP_004333419.1;>TRINITY_DN6507_c0_g2_i4.p1|XP_004333419.1	ALPSTSRASFVRKDQSTTHVAFKGTSNVNTD	tr|L8GGT0|L8GGT0_ACACA;TRINITY_DN6507_c0_g2_i1.p1|XP_004333419.1;TRINITY_DN6507_c0_g2_i4.p1|XP_004333419.1_S192;173;200	NA	26.8179	27.2073	27.6611	26.4283	27.8009	27.262	26.9334	27.2774	26.7484	27.498	27.0115	27.5216	26.966	26.9607	26.0974	26.1568	27.2752	26.2877	26.1122	26.4661	25.9417	27.1207	27.2671	27.2985	27.0557	27.6063	26.8292	27.1158	27.3787	26.4647	27.6559	27.1952	27.1799	27.1272	26.9107	25.9862	26.4915	27.5135	25.7146	26.3842
tr|L8GGT0|L8GGT0_ACACA	tr|L8GGT0|L8GGT0_ACACA;TRINITY_DN6507_c0_g2_i1.p1|XP_004333419.1;TRINITY_DN6507_c0_g2_i4.p1|XP_004333419.1	L8GGT0	tr|L8GGT0|L8GGT0_ACACA;TRINITY_DN6507_c0_g2_i1.p1|XP_004333419.1;TRINITY_DN6507_c0_g2_i4.p1|XP_004333419.1;TRINITY_DN109_c0_g1_i1.p5|XP_004333419.1;TRINITY_DN6507_c0_g1_i12.p6|XP_004333419.1	>tr|L8GGT0|L8GGT0_ACACA;>TRINITY_DN6507_c0_g2_i1.p1|XP_004333419.1;>TRINITY_DN6507_c0_g2_i4.p1|XP_004333419.1	tr|L8GGT0|L8GGT0_ACACA	>tr|L8GGT0|L8GGT0_ACACA;>TRINITY_DN6507_c0_g2_i1.p1|XP_004333419.1;>TRINITY_DN6507_c0_g2_i4.p1|XP_004333419.1	LPSTSRASFVRKDQSTTHVAFKGTSNVNTDA	tr|L8GGT0|L8GGT0_ACACA;TRINITY_DN6507_c0_g2_i1.p1|XP_004333419.1;TRINITY_DN6507_c0_g2_i4.p1|XP_004333419.1_T193;174;201	NA	NA	NA	NA	NA	NA	NA	22.792	25.667	NA	25.0359	NA	25.9177	NA	NA	NA	NA	NA	NA	NA	NA	NA	NA	NA	NA	NA	NA	NA	22.9744	25.7683	NA	25.1938	NA	25.576	NA	NA	NA	NA	NA	NA	NA
tr|L8GGT2|L8GGT2_ACACA;TRINITY_DN197_c0_g1_i11.p2|XP_004333971.1;TRINITY_DN197_c0_g1_i12.p1|XP_004333971.1	tr|L8GGT2|L8GGT2_ACACA;TRINITY_DN197_c0_g1_i11.p2|XP_004333971.1;TRINITY_DN197_c0_g1_i12.p1|XP_004333971.1	L8GGT2	tr|L8GGT2|L8GGT2_ACACA;TRINITY_DN197_c0_g1_i11.p2|XP_004333971.1;TRINITY_DN197_c0_g1_i12.p1|XP_004333971.1	>tr|L8GGT2|L8GGT2_ACACA;>TRINITY_DN197_c0_g1_i11.p2|XP_004333971.1;>TRINITY_DN197_c0_g1_i12.p1|XP_004333971.1	tr|L8GGT2|L8GGT2_ACACA	>tr|L8GGT2|L8GGT2_ACACA;>TRINITY_DN776_c0_g2_i1.p4|XP_004333971.1;>TRINITY_DN100_c1_g1_i1.p4|XP_004333971.1	KEMNAKQSIPSSGSRSREDASVTELEDREKS;KEMNAKQSIPSSGSRSREDASVTELEDRVTS	tr|L8GGT2|L8GGT2_ACACA;TRINITY_DN776_c0_g2_i1.p4|XP_004333971.1;TRINITY_DN100_c1_g1_i1.p4|XP_004333971.1_S131;131;131	NA	25.2907	25.9101	25.1055	23.6614	25.2831	23.942	25.1064	25.3172	24.405	26.4116	26.1357	26.2932	25.2348	25.5291	NA	NA	25.6384	26.2867	24.7192	24.9665	22.8432	25.5935	25.9699	24.743	24.2889	25.0884	23.5092	25.2888	25.4185	24.1213	26.5695	26.3194	25.9515	25.396	25.4791	NA	NA	25.8768	25.7136	24.9911
tr|L8GGT2|L8GGT2_ACACA;TRINITY_DN197_c0_g1_i11.p2|XP_004333971.1;TRINITY_DN197_c0_g1_i12.p1|XP_004333971.1	tr|L8GGT2|L8GGT2_ACACA;TRINITY_DN197_c0_g1_i11.p2|XP_004333971.1;TRINITY_DN197_c0_g1_i12.p1|XP_004333971.1	L8GGT2	tr|L8GGT2|L8GGT2_ACACA;TRINITY_DN197_c0_g1_i11.p2|XP_004333971.1;TRINITY_DN197_c0_g1_i12.p1|XP_004333971.1	>tr|L8GGT2|L8GGT2_ACACA;>TRINITY_DN197_c0_g1_i11.p2|XP_004333971.1;>TRINITY_DN197_c0_g1_i12.p1|XP_004333971.1	tr|L8GGT2|L8GGT2_ACACA	>tr|L8GGT2|L8GGT2_ACACA;>TRINITY_DN197_c0_g1_i11.p2|XP_004333971.1;>TRINITY_DN197_c0_g1_i12.p1|XP_004333971.1;>TRINITY_DN270_c1_g1_i10.p1|XP_004333971.1;>TRINITY_DN270_c1_g1_i15.p1|XP_004333971.1;>TRINITY_DN270_c1_g1_i14.p7|XP_004333971.1	KEKREASEKRTGDVISSEMSASRKKYTSIVD	tr|L8GGT2|L8GGT2_ACACA;TRINITY_DN197_c0_g1_i11.p2|XP_004333971.1;TRINITY_DN197_c0_g1_i12.p1|XP_004333971.1;TRINITY_DN270_c1_g1_i10.p1|XP_004333971.1;TRINITY_DN270_c1_g1_i15.p1|XP_004333971.1;TRINITY_DN270_c1_g1_i14.p7|XP_004333971.1_S231;72;72;72;72;72	NA	NA	21.2398	22.2795	NA	NA	NA	NA	NA	NA	NA	NA	NA	NA	NA	22.084	NA	NA	NA	19.4088	21.3786	21.3815	NA	21.2995	21.917	NA	NA	NA	NA	NA	NA	NA	NA	NA	NA	NA	21.9729	NA	NA	NA	19.6807
tr|L8GGY5|L8GGY5_ACACA	tr|L8GGY5|L8GGY5_ACACA	L8GGY5	tr|L8GGY5|L8GGY5_ACACA;tr|L8GGN7|L8GGN7_ACACA;TRINITY_DN252_c0_g2_i2.p2|XP_004334255.1;TRINITY_DN843_c2_g2_i6.p1|XP_004334255.1;TRINITY_DN843_c2_g2_i2.p1|XP_004334255.1;TRINITY_DN843_c2_g2_i7.p1|XP_004334255.1;TRINITY_DN252_c1_g2_i5.p1|XP_004334255.1;TRINITY_DN252_c1_g2_i4.p1|XP_004334255.1;TRINITY_DN252_c1_g2_i2.p1|XP_004334255.1;TRINITY_DN687_c0_g3_i4.p2|XP_004334255.1;TRINITY_DN1665_c0_g1_i4.p…	>tr|L8GGY5|L8GGY5_ACACA	tr|L8GGY5|L8GGY5_ACACA	>tr|L8GGY5|L8GGY5_ACACA;>tr|L8GGN7|L8GGN7_ACACA;>TRINITY_DN252_c0_g2_i2.p2|XP_004334255.1;>TRINITY_DN843_c2_g2_i6.p1|XP_004334255.1;>TRINITY_DN843_c2_g2_i2.p1|XP_004334255.1;>TRINITY_DN843_c2_g2_i7.p1|XP_004334255.1	SDDESKKAGELKKMDSFADIEEAPVKGGMET	tr|L8GGY5|L8GGY5_ACACA;tr|L8GGN7|L8GGN7_ACACA;TRINITY_DN252_c0_g2_i2.p2|XP_004334255.1;TRINITY_DN843_c2_g2_i6.p1|XP_004334255.1;TRINITY_DN843_c2_g2_i2.p1|XP_004334255.1;TRINITY_DN843_c2_g2_i7.p1|XP_004334255.1_S839;812;67;180;213;488	NA	NA	NA	22.8942	NA	NA	21.0083	NA	NA	NA	NA	NA	NA	NA	21.2572	23.5689	NA	NA	NA	19.7803	21.248	23.7564	NA	NA	22.5316	NA	NA	20.5755	NA	NA	NA	NA	NA	NA	NA	21.2072	23.4578	NA	NA	NA	20.0522
tr|L8GGZ2|L8GGZ2_ACACA	tr|L8GGZ2|L8GGZ2_ACACA	L8GGZ2	tr|L8GGZ2|L8GGZ2_ACACA	>tr|L8GGZ2|L8GGZ2_ACACA	tr|L8GGZ2|L8GGZ2_ACACA	>tr|L8GGZ2|L8GGZ2_ACACA	________MADSSAQSPPIPLASPVRLLDVM	tr|L8GGZ2|L8GGZ2_ACACA_S8	NA	21.6073	21.9213	22.7134	NA	NA	NA	NA	NA	NA	NA	NA	NA	NA	21.6439	NA	NA	NA	NA	NA	22.4862	NA	21.9101	21.981	22.3508	NA	NA	NA	NA	NA	NA	NA	NA	NA	NA	21.594	NA	NA	NA	NA	NA
tr|L8GGZ2|L8GGZ2_ACACA	tr|L8GGZ2|L8GGZ2_ACACA	L8GGZ2	tr|L8GGZ2|L8GGZ2_ACACA	>tr|L8GGZ2|L8GGZ2_ACACA	tr|L8GGZ2|L8GGZ2_ACACA	>tr|L8GGZ2|L8GGZ2_ACACA	LLDVMSLAQYDKRGNTPAPSPAELNLIAGMK	tr|L8GGZ2|L8GGZ2_ACACA_T34	NA	NA	23.036	NA	NA	21.9412	21.1399	NA	NA	NA	22.9009	23.2936	22.1109	NA	NA	NA	NA	NA	NA	NA	NA	NA	NA	23.0958	NA	NA	21.7466	20.7071	NA	NA	NA	23.0588	23.4774	21.7692	NA	NA	NA	NA	NA	NA	NA
tr|L8GH18|L8GH18_ACACA;TRINITY_DN1220_c0_g2_i1.p1|XP_004333504.1;TRINITY_DN1220_c0_g1_i1.p1|XP_004333504.1	tr|L8GH18|L8GH18_ACACA;TRINITY_DN1220_c0_g2_i1.p1|XP_004333504.1;TRINITY_DN1220_c0_g1_i1.p1|XP_004333504.1	L8GH18	tr|L8GH18|L8GH18_ACACA;TRINITY_DN1220_c0_g2_i1.p1|XP_004333504.1;TRINITY_DN1220_c0_g1_i1.p1|XP_004333504.1	>tr|L8GH18|L8GH18_ACACA;>TRINITY_DN1220_c0_g2_i1.p1|XP_004333504.1;>TRINITY_DN1220_c0_g1_i1.p1|XP_004333504.1	tr|L8GH18|L8GH18_ACACA	>tr|L8GH18|L8GH18_ACACA;>TRINITY_DN1220_c0_g2_i1.p1|XP_004333504.1;>TRINITY_DN1220_c0_g1_i1.p1|XP_004333504.1	DVDQVTSTRSAQSATSEDEKEQHAPKGSGSS	tr|L8GH18|L8GH18_ACACA;TRINITY_DN1220_c0_g2_i1.p1|XP_004333504.1;TRINITY_DN1220_c0_g1_i1.p1|XP_004333504.1_S640;668;668	NA	NA	NA	NA	NA	NA	NA	NA	NA	NA	NA	NA	NA	NA	NA	23.6382	NA	NA	NA	22.1849	NA	24.1483	NA	NA	NA	NA	NA	NA	NA	NA	NA	NA	NA	NA	NA	NA	23.527	NA	NA	NA	22.4568
tr|L8GHE6|L8GHE6_ACACA;TRINITY_DN6812_c0_g1_i4.p2|XP_004334523.1;TRINITY_DN6812_c0_g1_i3.p2|XP_004334523.1	tr|L8GHE6|L8GHE6_ACACA;TRINITY_DN6812_c0_g1_i4.p2|XP_004334523.1;TRINITY_DN6812_c0_g1_i3.p2|XP_004334523.1;TRINITY_DN5468_c0_g1_i14.p10|XP_004334523.1	L8GHE6	tr|L8GHE6|L8GHE6_ACACA;TRINITY_DN6812_c0_g1_i4.p2|XP_004334523.1;TRINITY_DN6812_c0_g1_i3.p2|XP_004334523.1;TRINITY_DN5468_c0_g1_i14.p10|XP_004334523.1	>tr|L8GHE6|L8GHE6_ACACA;>TRINITY_DN6812_c0_g1_i4.p2|XP_004334523.1;>TRINITY_DN6812_c0_g1_i3.p2|XP_004334523.1;>TRINITY_DN5468_c0_g1_i14.p10|XP_004334523.1	tr|L8GHE6|L8GHE6_ACACA	>tr|L8GHE6|L8GHE6_ACACA;>TRINITY_DN6812_c0_g1_i4.p2|XP_004334523.1;>TRINITY_DN6812_c0_g1_i3.p2|XP_004334523.1;>TRINITY_DN5468_c0_g1_i14.p10|XP_004334523.1	PKAEARKHKLKRLVQSPNSYFMDVKCPGCFN	tr|L8GHE6|L8GHE6_ACACA;TRINITY_DN6812_c0_g1_i4.p2|XP_004334523.1;TRINITY_DN6812_c0_g1_i3.p2|XP_004334523.1;TRINITY_DN5468_c0_g1_i14.p10|XP_004334523.1_S37;58;59;38	NA	NA	NA	NA	NA	NA	NA	22.6323	NA	22.5699	NA	NA	NA	22.7769	22.5286	22.3252	NA	NA	NA	23.2869	22.9982	21.1945	NA	NA	NA	NA	NA	NA	22.8147	NA	22.2862	NA	NA	NA	22.9381	22.4786	22.214	NA	NA	NA	23.5588
tr|L8GHF7|L8GHF7_ACACA	tr|L8GHF7|L8GHF7_ACACA	L8GHF7	tr|L8GHF7|L8GHF7_ACACA	>tr|L8GHF7|L8GHF7_ACACA	TRINITY_DN79_c0_g1_i4.p1|XP_004334185.1	>tr|L8GHF7|L8GHF7_ACACA;>TRINITY_DN79_c0_g1_i4.p1|XP_004334185.1	TYRKPLPSPGPTAAASPERPSTPEPAKSPAS	tr|L8GHF7|L8GHF7_ACACA;TRINITY_DN79_c0_g1_i4.p1|XP_004334185.1_S249;531	NA	NA	NA	NA	NA	NA	NA	NA	NA	NA	NA	NA	NA	NA	NA	NA	NA	22.0661	22.4796	NA	NA	NA	NA	NA	NA	NA	NA	NA	NA	NA	NA	NA	NA	NA	NA	NA	NA	NA	22.3045	21.9065	NA
tr|L8GHG3|L8GHG3_ACACA	tr|L8GHG3|L8GHG3_ACACA;TRINITY_DN4646_c1_g1_i7.p6|XP_004333619.1	L8GHG3	tr|L8GHG3|L8GHG3_ACACA;TRINITY_DN4646_c1_g1_i7.p6|XP_004333619.1	>tr|L8GHG3|L8GHG3_ACACA;>TRINITY_DN4646_c1_g1_i7.p6|XP_004333619.1	tr|L8GHG3|L8GHG3_ACACA	>tr|L8GHG3|L8GHG3_ACACA	EILSRGQKIDTVTRKSEQLVFESRLYEKRSQ	tr|L8GHG3|L8GHG3_ACACA_S164	NA	NA	NA	NA	NA	NA	NA	NA	NA	NA	NA	NA	NA	22.2309	23.0843	NA	NA	NA	NA	NA	NA	22.2763	NA	NA	NA	NA	NA	NA	NA	NA	NA	NA	NA	NA	22.392	23.0343	NA	NA	NA	NA	NA
tr|L8GHJ9|L8GHJ9_ACACA	tr|L8GHJ9|L8GHJ9_ACACA	L8GHJ9	tr|L8GHJ9|L8GHJ9_ACACA;TRINITY_DN1349_c0_g2_i1.p1|XP_004333659.1;TRINITY_DN34277_c0_g1_i1.p2|XP_004333659.1;TRINITY_DN1980_c0_g1_i18.p3|XP_004333659.1;TRINITY_DN1349_c1_g1_i3.p1|XP_004333659.1;TRINITY_DN5006_c0_g2_i4.p2|XP_004333659.1;TRINITY_DN799_c3_g1_i1.p2|XP_004333659.1;TRINITY_DN1349_c1_g1_i10.p2|XP_004333659.1;TRINITY_DN1980_c0_g1_i18.p4|XP_004333659.1;TRINITY_DN5006_c0_g2_i1.p2|XP_0043336…	>tr|L8GHJ9|L8GHJ9_ACACA	tr|L8GHJ9|L8GHJ9_ACACA	>tr|L8GHJ9|L8GHJ9_ACACA;>TRINITY_DN1349_c1_g1_i3.p1|XP_004333659.1;>TRINITY_DN1980_c0_g1_i18.p11|XP_004333659.1	____________MMSSSSYAAGLLAITDEAS	tr|L8GHJ9|L8GHJ9_ACACA;TRINITY_DN1349_c1_g1_i3.p1|XP_004333659.1;TRINITY_DN1980_c0_g1_i18.p11|XP_004333659.1_S4;6;6	NA	NA	NA	21.521	NA	NA	NA	NA	NA	NA	NA	NA	NA	NA	NA	NA	NA	NA	NA	NA	NA	NA	NA	NA	21.1584	NA	NA	NA	NA	NA	NA	NA	NA	NA	NA	NA	NA	NA	NA	NA	NA
tr|L8GHJ9|L8GHJ9_ACACA	tr|L8GHJ9|L8GHJ9_ACACA	L8GHJ9	tr|L8GHJ9|L8GHJ9_ACACA;TRINITY_DN1349_c0_g2_i1.p1|XP_004333659.1;TRINITY_DN34277_c0_g1_i1.p2|XP_004333659.1;TRINITY_DN1980_c0_g1_i18.p3|XP_004333659.1;TRINITY_DN1349_c1_g1_i3.p1|XP_004333659.1;TRINITY_DN5006_c0_g2_i4.p2|XP_004333659.1;TRINITY_DN799_c3_g1_i1.p2|XP_004333659.1;TRINITY_DN1349_c1_g1_i10.p2|XP_004333659.1;TRINITY_DN1980_c0_g1_i18.p4|XP_004333659.1;TRINITY_DN5006_c0_g2_i1.p2|XP_0043336…	>tr|L8GHJ9|L8GHJ9_ACACA	tr|L8GHJ9|L8GHJ9_ACACA	>tr|L8GHJ9|L8GHJ9_ACACA;>TRINITY_DN1349_c1_g1_i11.p2|XP_004333659.1;>TRINITY_DN1349_c1_g1_i12.p2|XP_004333659.1	RAGESAGEAGASSSSSGVAAASLRTNASTKI	tr|L8GHJ9|L8GHJ9_ACACA;TRINITY_DN1349_c1_g1_i11.p2|XP_004333659.1;TRINITY_DN1349_c1_g1_i12.p2|XP_004333659.1_S654;656;347	NA	NA	23.4935	23.9277	22.0313	NA	NA	NA	NA	NA	NA	NA	NA	23.164	NA	NA	NA	NA	NA	NA	23.5821	22.9794	NA	23.5533	23.5651	22.6587	NA	NA	NA	NA	NA	NA	NA	NA	23.3252	NA	NA	NA	NA	NA	NA
tr|L8GHL1|L8GHL1_ACACA;TRINITY_DN1233_c0_g1_i13.p1|XP_004334573.1	tr|L8GHL1|L8GHL1_ACACA;TRINITY_DN1233_c0_g1_i13.p1|XP_004334573.1;TRINITY_DN1233_c0_g1_i1.p1|XP_004334573.1;TRINITY_DN1996_c0_g1_i29.p1|XP_004334573.1;TRINITY_DN1996_c0_g1_i1.p1|XP_004334573.1;TRINITY_DN1996_c0_g1_i11.p7|XP_004334573.1;TRINITY_DN1233_c0_g1_i12.p3|XP_004334573.1;TRINITY_DN1233_c0_g1_i3.p1|XP_004334573.1;TRINITY_DN1233_c0_g1_i14.p4|XP_004334573.1;TRINITY_DN1996_c0_g1_i9.p4|XP_00433…	L8GHL1	tr|L8GHL1|L8GHL1_ACACA;TRINITY_DN1233_c0_g1_i13.p1|XP_004334573.1;TRINITY_DN1233_c0_g1_i1.p1|XP_004334573.1;TRINITY_DN1996_c0_g1_i29.p1|XP_004334573.1;TRINITY_DN1996_c0_g1_i1.p1|XP_004334573.1;TRINITY_DN1996_c0_g1_i11.p7|XP_004334573.1;TRINITY_DN1233_c0_g1_i12.p3|XP_004334573.1;TRINITY_DN1233_c0_g1_i3.p1|XP_004334573.1;TRINITY_DN1233_c0_g1_i14.p4|XP_004334573.1;TRINITY_DN1996_c0_g1_i9.p4|XP_00433…	>tr|L8GHL1|L8GHL1_ACACA;>TRINITY_DN1233_c0_g1_i13.p1|XP_004334573.1;>TRINITY_DN1233_c0_g1_i1.p1|XP_004334573.1;>TRINITY_DN1996_c0_g1_i29.p1|XP_004334573.1;>TRINITY_DN1996_c0_g1_i1.p1|XP_004334573.1;>TRINITY_DN1996_c0_g1_i11.p7|XP_004334573.1;>TRINITY_DN123	tr|L8GHL1|L8GHL1_ACACA	>tr|L8GHL1|L8GHL1_ACACA;>TRINITY_DN1233_c0_g1_i13.p1|XP_004334573.1;>TRINITY_DN1233_c0_g1_i1.p1|XP_004334573.1;>TRINITY_DN1996_c0_g1_i29.p1|XP_004334573.1;>TRINITY_DN1996_c0_g1_i1.p1|XP_004334573.1;>TRINITY_DN1996_c0_g1_i11.p7|XP_004334573.1;>TRINITY_DN123	AENAQLGSAGAWDDGSGERDSPRGAPARGRT	tr|L8GHL1|L8GHL1_ACACA;TRINITY_DN1233_c0_g1_i13.p1|XP_004334573.1;TRINITY_DN1233_c0_g1_i1.p1|XP_004334573.1;TRINITY_DN1996_c0_g1_i29.p1|XP_004334573.1;TRINITY_DN1996_c0_g1_i1.p1|XP_004334573.1;TRINITY_DN1996_c0_g1_i11.p7|XP_004334573.1;TRINITY_DN1233_c0_g1_i12.p3|XP_004334573.1;TRINITY_DN1233_c0_g1_i3.p1|XP_004334573.1;TRINITY_DN1233_c0_g1_i14.p4|XP_004334573.1;TRINITY_DN1996_c0_g1_i9.p4|XP_00433…	NA	NA	NA	26.0689	23.2703	24.8055	24.9267	25.0826	24.7003	25.4376	NA	NA	NA	NA	NA	NA	NA	NA	NA	NA	NA	NA	NA	NA	25.7064	23.8977	24.6109	24.4939	25.265	24.8017	25.1539	NA	NA	NA	NA	NA	NA	NA	NA	NA	NA
tr|L8GHL1|L8GHL1_ACACA;TRINITY_DN1233_c0_g1_i13.p1|XP_004334573.1	tr|L8GHL1|L8GHL1_ACACA;TRINITY_DN1233_c0_g1_i13.p1|XP_004334573.1;TRINITY_DN1233_c0_g1_i1.p1|XP_004334573.1;TRINITY_DN1996_c0_g1_i29.p1|XP_004334573.1;TRINITY_DN1996_c0_g1_i1.p1|XP_004334573.1;TRINITY_DN1996_c0_g1_i11.p7|XP_004334573.1;TRINITY_DN1233_c0_g1_i12.p3|XP_004334573.1;TRINITY_DN1233_c0_g1_i3.p1|XP_004334573.1;TRINITY_DN1233_c0_g1_i14.p4|XP_004334573.1;TRINITY_DN1996_c0_g1_i9.p4|XP_00433…	L8GHL1	tr|L8GHL1|L8GHL1_ACACA;TRINITY_DN1233_c0_g1_i13.p1|XP_004334573.1;TRINITY_DN1233_c0_g1_i1.p1|XP_004334573.1;TRINITY_DN1996_c0_g1_i29.p1|XP_004334573.1;TRINITY_DN1996_c0_g1_i1.p1|XP_004334573.1;TRINITY_DN1996_c0_g1_i11.p7|XP_004334573.1;TRINITY_DN1233_c0_g1_i12.p3|XP_004334573.1;TRINITY_DN1233_c0_g1_i3.p1|XP_004334573.1;TRINITY_DN1233_c0_g1_i14.p4|XP_004334573.1;TRINITY_DN1996_c0_g1_i9.p4|XP_00433…	>tr|L8GHL1|L8GHL1_ACACA;>TRINITY_DN1233_c0_g1_i13.p1|XP_004334573.1;>TRINITY_DN1233_c0_g1_i1.p1|XP_004334573.1;>TRINITY_DN1996_c0_g1_i29.p1|XP_004334573.1;>TRINITY_DN1996_c0_g1_i1.p1|XP_004334573.1;>TRINITY_DN1996_c0_g1_i11.p7|XP_004334573.1;>TRINITY_DN123	tr|L8GHL1|L8GHL1_ACACA	>tr|L8GHL1|L8GHL1_ACACA;>TRINITY_DN1233_c0_g1_i13.p1|XP_004334573.1;>TRINITY_DN1233_c0_g1_i1.p1|XP_004334573.1;>TRINITY_DN1996_c0_g1_i29.p1|XP_004334573.1;>TRINITY_DN1996_c0_g1_i1.p1|XP_004334573.1;>TRINITY_DN1996_c0_g1_i11.p7|XP_004334573.1;>TRINITY_DN123	ERDSPRGAPARGRTNSDGNIGEGLQMDVFRM	tr|L8GHL1|L8GHL1_ACACA;TRINITY_DN1233_c0_g1_i13.p1|XP_004334573.1;TRINITY_DN1233_c0_g1_i1.p1|XP_004334573.1;TRINITY_DN1996_c0_g1_i29.p1|XP_004334573.1;TRINITY_DN1996_c0_g1_i1.p1|XP_004334573.1;TRINITY_DN1996_c0_g1_i11.p7|XP_004334573.1;TRINITY_DN1233_c0_g1_i12.p3|XP_004334573.1;TRINITY_DN1233_c0_g1_i3.p1|XP_004334573.1;TRINITY_DN1233_c0_g1_i14.p4|XP_004334573.1;TRINITY_DN1996_c0_g1_i9.p4|XP_00433…	NA	NA	NA	24.0664	NA	NA	24.4039	NA	NA	23.4646	NA	NA	24.3871	NA	21.7069	23.6269	NA	NA	NA	22.5658	23.8423	23.4216	NA	NA	23.7038	NA	NA	23.9711	NA	NA	23.1809	NA	NA	24.0454	NA	21.6569	23.5157	NA	NA	NA	22.8378
tr|L8GHL1|L8GHL1_ACACA;TRINITY_DN1233_c0_g1_i13.p1|XP_004334573.1	tr|L8GHL1|L8GHL1_ACACA;TRINITY_DN1233_c0_g1_i13.p1|XP_004334573.1;TRINITY_DN1233_c0_g1_i1.p1|XP_004334573.1;TRINITY_DN1996_c0_g1_i29.p1|XP_004334573.1;TRINITY_DN1996_c0_g1_i1.p1|XP_004334573.1;TRINITY_DN1996_c0_g1_i11.p7|XP_004334573.1;TRINITY_DN1233_c0_g1_i12.p3|XP_004334573.1;TRINITY_DN1233_c0_g1_i3.p1|XP_004334573.1;TRINITY_DN1233_c0_g1_i14.p4|XP_004334573.1;TRINITY_DN1996_c0_g1_i9.p4|XP_00433…	L8GHL1	tr|L8GHL1|L8GHL1_ACACA;TRINITY_DN1233_c0_g1_i13.p1|XP_004334573.1;TRINITY_DN1233_c0_g1_i1.p1|XP_004334573.1;TRINITY_DN1996_c0_g1_i29.p1|XP_004334573.1;TRINITY_DN1996_c0_g1_i1.p1|XP_004334573.1;TRINITY_DN1996_c0_g1_i11.p7|XP_004334573.1;TRINITY_DN1233_c0_g1_i12.p3|XP_004334573.1;TRINITY_DN1233_c0_g1_i3.p1|XP_004334573.1;TRINITY_DN1233_c0_g1_i14.p4|XP_004334573.1;TRINITY_DN1996_c0_g1_i9.p4|XP_00433…	>tr|L8GHL1|L8GHL1_ACACA;>TRINITY_DN1233_c0_g1_i13.p1|XP_004334573.1;>TRINITY_DN1233_c0_g1_i1.p1|XP_004334573.1;>TRINITY_DN1996_c0_g1_i29.p1|XP_004334573.1;>TRINITY_DN1996_c0_g1_i1.p1|XP_004334573.1;>TRINITY_DN1996_c0_g1_i11.p7|XP_004334573.1;>TRINITY_DN123	tr|L8GHL1|L8GHL1_ACACA	>tr|L8GHL1|L8GHL1_ACACA;>TRINITY_DN1233_c0_g1_i13.p1|XP_004334573.1;>TRINITY_DN1996_c0_g1_i11.p1|XP_004334573.1;>TRINITY_DN1996_c0_g1_i4.p1|XP_004334573.1;>TRINITY_DN1233_c0_g1_i1.p5|XP_004334573.1	ATVKGPGEESDSGEDSEEEEERKSNGGAAGA	tr|L8GHL1|L8GHL1_ACACA;TRINITY_DN1233_c0_g1_i13.p1|XP_004334573.1;TRINITY_DN1996_c0_g1_i11.p1|XP_004334573.1;TRINITY_DN1996_c0_g1_i4.p1|XP_004334573.1;TRINITY_DN1233_c0_g1_i1.p5|XP_004334573.1_S131;131;131;131;131	NA	NA	NA	NA	NA	NA	NA	NA	NA	NA	NA	NA	NA	NA	NA	NA	NA	NA	NA	NA	NA	NA	NA	NA	NA	NA	NA	NA	NA	NA	NA	NA	NA	NA	NA	NA	NA	NA	NA	NA	NA
tr|L8GHL1|L8GHL1_ACACA;TRINITY_DN1233_c0_g1_i13.p1|XP_004334573.1	tr|L8GHL1|L8GHL1_ACACA;TRINITY_DN1233_c0_g1_i13.p1|XP_004334573.1;TRINITY_DN1233_c0_g1_i1.p1|XP_004334573.1;TRINITY_DN1996_c0_g1_i29.p1|XP_004334573.1;TRINITY_DN1996_c0_g1_i1.p1|XP_004334573.1;TRINITY_DN1996_c0_g1_i11.p7|XP_004334573.1;TRINITY_DN1233_c0_g1_i12.p3|XP_004334573.1;TRINITY_DN1233_c0_g1_i3.p1|XP_004334573.1;TRINITY_DN1233_c0_g1_i14.p4|XP_004334573.1;TRINITY_DN1996_c0_g1_i9.p4|XP_00433…	L8GHL1	tr|L8GHL1|L8GHL1_ACACA;TRINITY_DN1233_c0_g1_i13.p1|XP_004334573.1;TRINITY_DN1233_c0_g1_i1.p1|XP_004334573.1;TRINITY_DN1996_c0_g1_i29.p1|XP_004334573.1;TRINITY_DN1996_c0_g1_i1.p1|XP_004334573.1;TRINITY_DN1996_c0_g1_i11.p7|XP_004334573.1;TRINITY_DN1233_c0_g1_i12.p3|XP_004334573.1;TRINITY_DN1233_c0_g1_i3.p1|XP_004334573.1;TRINITY_DN1233_c0_g1_i14.p4|XP_004334573.1;TRINITY_DN1996_c0_g1_i9.p4|XP_00433…	>tr|L8GHL1|L8GHL1_ACACA;>TRINITY_DN1233_c0_g1_i13.p1|XP_004334573.1;>TRINITY_DN1233_c0_g1_i1.p1|XP_004334573.1;>TRINITY_DN1996_c0_g1_i29.p1|XP_004334573.1;>TRINITY_DN1996_c0_g1_i1.p1|XP_004334573.1;>TRINITY_DN1996_c0_g1_i11.p7|XP_004334573.1;>TRINITY_DN123	tr|L8GHL1|L8GHL1_ACACA	>tr|L8GHL1|L8GHL1_ACACA;>TRINITY_DN1233_c0_g1_i13.p1|XP_004334573.1;>TRINITY_DN1233_c0_g1_i1.p1|XP_004334573.1;>TRINITY_DN1996_c0_g1_i29.p1|XP_004334573.1;>TRINITY_DN1996_c0_g1_i1.p1|XP_004334573.1;>TRINITY_DN1996_c0_g1_i11.p7|XP_004334573.1;>TRINITY_DN123	LGSAGAWDDGSGERDSPRGAPARGRTNSDGN	tr|L8GHL1|L8GHL1_ACACA;TRINITY_DN1233_c0_g1_i13.p1|XP_004334573.1;TRINITY_DN1233_c0_g1_i1.p1|XP_004334573.1;TRINITY_DN1996_c0_g1_i29.p1|XP_004334573.1;TRINITY_DN1996_c0_g1_i1.p1|XP_004334573.1;TRINITY_DN1996_c0_g1_i11.p7|XP_004334573.1;TRINITY_DN1233_c0_g1_i12.p3|XP_004334573.1;TRINITY_DN1233_c0_g1_i3.p1|XP_004334573.1;TRINITY_DN1233_c0_g1_i14.p4|XP_004334573.1;TRINITY_DN1996_c0_g1_i9.p4|XP_00433…	NA	24.6154	25.5474	NA	NA	NA	NA	NA	NA	NA	24.9449	25.2733	25.8493	25.2667	25.4272	25.5329	NA	24.6237	25.5881	24.8692	25.6474	25.0708	24.9182	25.6072	NA	NA	NA	NA	NA	NA	NA	25.1028	25.457	25.5077	25.4279	25.3772	25.4218	NA	24.862	25.015	25.1412
tr|L8GHL1|L8GHL1_ACACA;TRINITY_DN1233_c0_g1_i13.p1|XP_004334573.1	tr|L8GHL1|L8GHL1_ACACA;TRINITY_DN1233_c0_g1_i13.p1|XP_004334573.1;TRINITY_DN1233_c0_g1_i1.p1|XP_004334573.1;TRINITY_DN1996_c0_g1_i29.p1|XP_004334573.1;TRINITY_DN1996_c0_g1_i1.p1|XP_004334573.1;TRINITY_DN1996_c0_g1_i11.p7|XP_004334573.1;TRINITY_DN1233_c0_g1_i12.p3|XP_004334573.1;TRINITY_DN1233_c0_g1_i3.p1|XP_004334573.1;TRINITY_DN1233_c0_g1_i14.p4|XP_004334573.1;TRINITY_DN1996_c0_g1_i9.p4|XP_00433…	L8GHL1	tr|L8GHL1|L8GHL1_ACACA;TRINITY_DN1233_c0_g1_i13.p1|XP_004334573.1;TRINITY_DN1233_c0_g1_i1.p1|XP_004334573.1;TRINITY_DN1996_c0_g1_i29.p1|XP_004334573.1;TRINITY_DN1996_c0_g1_i1.p1|XP_004334573.1;TRINITY_DN1996_c0_g1_i11.p7|XP_004334573.1;TRINITY_DN1233_c0_g1_i12.p3|XP_004334573.1;TRINITY_DN1233_c0_g1_i3.p1|XP_004334573.1;TRINITY_DN1233_c0_g1_i14.p4|XP_004334573.1;TRINITY_DN1996_c0_g1_i9.p4|XP_00433…	>tr|L8GHL1|L8GHL1_ACACA;>TRINITY_DN1233_c0_g1_i13.p1|XP_004334573.1;>TRINITY_DN1233_c0_g1_i1.p1|XP_004334573.1;>TRINITY_DN1996_c0_g1_i29.p1|XP_004334573.1;>TRINITY_DN1996_c0_g1_i1.p1|XP_004334573.1;>TRINITY_DN1996_c0_g1_i11.p7|XP_004334573.1;>TRINITY_DN123	tr|L8GHL1|L8GHL1_ACACA	>tr|L8GHL1|L8GHL1_ACACA;>TRINITY_DN1233_c0_g1_i13.p1|XP_004334573.1;>TRINITY_DN1233_c0_g1_i1.p1|XP_004334573.1;>TRINITY_DN1996_c0_g1_i29.p1|XP_004334573.1;>TRINITY_DN1996_c0_g1_i1.p1|XP_004334573.1;>TRINITY_DN1996_c0_g1_i11.p7|XP_004334573.1;>TRINITY_DN123	GNNGRPGGGRAQLRSSLYVCPKCDERLPSLD	tr|L8GHL1|L8GHL1_ACACA;TRINITY_DN1233_c0_g1_i13.p1|XP_004334573.1;TRINITY_DN1233_c0_g1_i1.p1|XP_004334573.1;TRINITY_DN1996_c0_g1_i29.p1|XP_004334573.1;TRINITY_DN1996_c0_g1_i1.p1|XP_004334573.1;TRINITY_DN1996_c0_g1_i11.p7|XP_004334573.1;TRINITY_DN1233_c0_g1_i12.p3|XP_004334573.1;TRINITY_DN1233_c0_g1_i3.p1|XP_004334573.1;TRINITY_DN1233_c0_g1_i14.p4|XP_004334573.1;TRINITY_DN1996_c0_g1_i9.p4|XP_00433…	NA	NA	25.1484	24.4468	24.0129	24.7958	NA	NA	24.7639	NA	NA	25.4048	25.5039	NA	NA	24.0919	NA	NA	NA	NA	NA	NA	NA	25.2082	24.0842	24.6404	24.6012	NA	NA	24.8652	NA	NA	25.5885	25.1622	NA	NA	23.9807	NA	NA	NA	NA
tr|L8GHP8|L8GHP8_ACACA;TRINITY_DN4784_c0_g2_i3.p1|XP_004334296.1;TRINITY_DN4784_c0_g1_i15.p1|XP_004334296.1;TRINITY_DN4784_c0_g1_i12.p1|XP_004334296.1	tr|L8GHP8|L8GHP8_ACACA	L8GHP8	tr|L8GHP8|L8GHP8_ACACA;TRINITY_DN4784_c0_g2_i3.p1|XP_004334296.1;TRINITY_DN4784_c0_g1_i15.p1|XP_004334296.1;TRINITY_DN4784_c0_g1_i12.p1|XP_004334296.1;TRINITY_DN4784_c0_g1_i2.p3|XP_004334296.1;TRINITY_DN4784_c0_g1_i11.p1|XP_004334296.1;TRINITY_DN4784_c0_g1_i11.p3|XP_004334296.1;TRINITY_DN4784_c0_g1_i14.p2|XP_004334296.1;TRINITY_DN4784_c0_g2_i4.p2|XP_004334296.1;TRINITY_DN4784_c0_g1_i26.p2|XP_0043…	>tr|L8GHP8|L8GHP8_ACACA	tr|L8GHP8|L8GHP8_ACACA	>tr|L8GHP8|L8GHP8_ACACA;>TRINITY_DN9807_c0_g1_i5.p1|XP_004334296.1;>TRINITY_DN9807_c0_g1_i19.p1|XP_004334296.1;>TRINITY_DN9807_c0_g1_i10.p1|XP_004334296.1;>TRINITY_DN9807_c0_g1_i22.p1|XP_004334296.1;>TRINITY_DN9807_c0_g1_i20.p1|XP_004334296.1;>TRINITY_DN98	GAHIHKLGDYAALLRSGGEAGSNAPAPSLEE	tr|L8GHP8|L8GHP8_ACACA;TRINITY_DN9807_c0_g1_i5.p1|XP_004334296.1;TRINITY_DN9807_c0_g1_i19.p1|XP_004334296.1;TRINITY_DN9807_c0_g1_i10.p1|XP_004334296.1;TRINITY_DN9807_c0_g1_i22.p1|XP_004334296.1;TRINITY_DN9807_c0_g1_i20.p1|XP_004334296.1;TRINITY_DN9807_c0_g1_i14.p1|XP_004334296.1;TRINITY_DN9807_c0_g1_i15.p1|XP_004334296.1;TRINITY_DN9807_c0_g1_i4.p2|XP_004334296.1;TRINITY_DN9807_c0_g1_i16.p1|XP_004…	NA	22.7295	NA	NA	23.0845	NA	24.1709	NA	NA	NA	24.0839	22.5725	24.1865	NA	NA	NA	23.5384	NA	23.6291	NA	NA	NA	23.0323	NA	NA	23.712	NA	23.7381	NA	NA	NA	24.2418	22.7563	23.8449	NA	NA	NA	23.8731	NA	23.056	NA
tr|L8GHP8|L8GHP8_ACACA;TRINITY_DN4784_c0_g2_i3.p1|XP_004334296.1;TRINITY_DN4784_c0_g1_i15.p1|XP_004334296.1;TRINITY_DN4784_c0_g1_i12.p1|XP_004334296.1	tr|L8GHP8|L8GHP8_ACACA	L8GHP8	tr|L8GHP8|L8GHP8_ACACA;TRINITY_DN4784_c0_g2_i3.p1|XP_004334296.1;TRINITY_DN4784_c0_g1_i15.p1|XP_004334296.1;TRINITY_DN4784_c0_g1_i12.p1|XP_004334296.1;TRINITY_DN4784_c0_g1_i2.p3|XP_004334296.1;TRINITY_DN4784_c0_g1_i11.p1|XP_004334296.1;TRINITY_DN4784_c0_g1_i11.p3|XP_004334296.1;TRINITY_DN4784_c0_g1_i14.p2|XP_004334296.1;TRINITY_DN4784_c0_g2_i4.p2|XP_004334296.1;TRINITY_DN4784_c0_g1_i26.p2|XP_0043…	>tr|L8GHP8|L8GHP8_ACACA	tr|L8GHP8|L8GHP8_ACACA	>tr|L8GHP8|L8GHP8_ACACA;>TRINITY_DN9807_c0_g1_i5.p1|XP_004334296.1;>TRINITY_DN9807_c0_g1_i19.p1|XP_004334296.1;>TRINITY_DN9807_c0_g1_i10.p1|XP_004334296.1;>TRINITY_DN9807_c0_g1_i4.p1|XP_004334296.1;>TRINITY_DN1771_c1_g1_i8.p1|XP_004334296.1;>TRINITY_DN1771	CLGFARPTKSADAPTSPPTGLHGSVLLRKKR	tr|L8GHP8|L8GHP8_ACACA;TRINITY_DN9807_c0_g1_i5.p1|XP_004334296.1;TRINITY_DN9807_c0_g1_i19.p1|XP_004334296.1;TRINITY_DN9807_c0_g1_i10.p1|XP_004334296.1;TRINITY_DN9807_c0_g1_i4.p1|XP_004334296.1;TRINITY_DN1771_c1_g1_i8.p1|XP_004334296.1;TRINITY_DN1771_c1_g1_i3.p1|XP_004334296.1;TRINITY_DN9807_c0_g1_i11.p1|XP_004334296.1;TRINITY_DN9807_c0_g1_i12.p1|XP_004334296.1;TRINITY_DN9807_c0_g1_i22.p2|XP_00433…	NA	NA	NA	24.5305	NA	NA	NA	NA	NA	NA	NA	NA	25.0727	NA	24.6305	NA	NA	NA	23.2701	NA	24.6822	NA	NA	NA	24.168	NA	NA	NA	NA	NA	NA	NA	NA	24.731	NA	24.5805	NA	NA	NA	22.697	NA
tr|L8GHQ3|L8GHQ3_ACACA;TRINITY_DN4925_c0_g1_i1.p1|XP_004334402.1	tr|L8GHQ3|L8GHQ3_ACACA;TRINITY_DN4925_c0_g1_i1.p1|XP_004334402.1	L8GHQ3	tr|L8GHQ3|L8GHQ3_ACACA;TRINITY_DN4925_c0_g1_i1.p1|XP_004334402.1	>tr|L8GHQ3|L8GHQ3_ACACA;>TRINITY_DN4925_c0_g1_i1.p1|XP_004334402.1	tr|L8GHQ3|L8GHQ3_ACACA	>tr|L8GHQ3|L8GHQ3_ACACA;>TRINITY_DN4925_c0_g1_i1.p1|XP_004334402.1	YGLCAEEDSDSRLAESPILGPRRSAPTSHSS	tr|L8GHQ3|L8GHQ3_ACACA;TRINITY_DN4925_c0_g1_i1.p1|XP_004334402.1_S234;248	NA	NA	22.6983	22.6996	NA	21.9386	NA	22.382	21.7552	22.8511	22.4543	21.1413	23.1984	22.6355	22.9345	22.2465	22.3732	21.6781	23.7856	21.9034	22.6168	NA	NA	22.7581	22.3371	NA	21.744	NA	22.5644	21.8565	22.5674	22.6122	21.3251	22.8567	22.7967	22.8845	22.1353	22.708	21.9165	23.2124	22.1754
tr|L8GHW4|L8GHW4_ACACA;TRINITY_DN5676_c1_g1_i2.p1|XP_004334658.1;TRINITY_DN12041_c0_g1_i2.p1|XP_004334658.1	tr|L8GHW4|L8GHW4_ACACA;TRINITY_DN5676_c1_g1_i2.p1|XP_004334658.1;TRINITY_DN12041_c0_g1_i2.p1|XP_004334658.1;TRINITY_DN12041_c0_g1_i5.p1|XP_004334658.1	L8GHW4	tr|L8GHW4|L8GHW4_ACACA;TRINITY_DN5676_c1_g1_i2.p1|XP_004334658.1;TRINITY_DN12041_c0_g1_i2.p1|XP_004334658.1;TRINITY_DN12041_c0_g1_i5.p1|XP_004334658.1;TRINITY_DN5676_c1_g1_i5.p4|XP_004334658.1;TRINITY_DN12041_c0_g1_i7.p2|XP_004334658.1;TRINITY_DN5676_c1_g1_i3.p4|XP_004334658.1;TRINITY_DN12041_c0_g1_i4.p1|XP_004334658.1;TRINITY_DN12041_c0_g1_i12.p1|XP_004334658.1;TRINITY_DN12041_c0_g1_i1.p3|XP_004…	>tr|L8GHW4|L8GHW4_ACACA;>TRINITY_DN5676_c1_g1_i2.p1|XP_004334658.1;>TRINITY_DN12041_c0_g1_i2.p1|XP_004334658.1;>TRINITY_DN12041_c0_g1_i5.p1|XP_004334658.1	tr|L8GHW4|L8GHW4_ACACA	>tr|L8GHW4|L8GHW4_ACACA;>TRINITY_DN5676_c1_g1_i2.p1|XP_004334658.1;>TRINITY_DN12041_c0_g1_i2.p1|XP_004334658.1;>TRINITY_DN12041_c0_g1_i5.p1|XP_004334658.1;>TRINITY_DN5676_c1_g1_i5.p4|XP_004334658.1;>TRINITY_DN12041_c0_g1_i7.p2|XP_004334658.1;>TRINITY_DN567	QDDLRKRSALGRVSASPAQGVHRQRSHTIDY	tr|L8GHW4|L8GHW4_ACACA;TRINITY_DN5676_c1_g1_i2.p1|XP_004334658.1;TRINITY_DN12041_c0_g1_i2.p1|XP_004334658.1;TRINITY_DN12041_c0_g1_i5.p1|XP_004334658.1;TRINITY_DN5676_c1_g1_i5.p4|XP_004334658.1;TRINITY_DN12041_c0_g1_i7.p2|XP_004334658.1;TRINITY_DN5676_c1_g1_i3.p4|XP_004334658.1;TRINITY_DN12041_c0_g1_i4.p1|XP_004334658.1;TRINITY_DN12041_c0_g1_i12.p1|XP_004334658.1_S527;101;104;104;101;104;101;104;1…	NA	23.0209	23.8899	23.5747	21.7458	22.9255	23.7439	23.2819	23.6887	23.4406	23.2364	22.7791	24.5234	NA	23.9226	23.4481	NA	NA	NA	24.1441	23.9812	23.2188	23.3237	23.9497	23.2122	22.3732	22.7308	23.3111	23.4643	23.79	23.1569	23.3944	22.9629	24.1817	NA	23.8726	23.3369	NA	NA	NA	24.4161
tr|L8GHW4|L8GHW4_ACACA;TRINITY_DN5676_c1_g1_i2.p1|XP_004334658.1;TRINITY_DN12041_c0_g1_i2.p1|XP_004334658.1	tr|L8GHW4|L8GHW4_ACACA;TRINITY_DN5676_c1_g1_i2.p1|XP_004334658.1;TRINITY_DN12041_c0_g1_i2.p1|XP_004334658.1;TRINITY_DN12041_c0_g1_i5.p1|XP_004334658.1	L8GHW4	tr|L8GHW4|L8GHW4_ACACA;TRINITY_DN5676_c1_g1_i2.p1|XP_004334658.1;TRINITY_DN12041_c0_g1_i2.p1|XP_004334658.1;TRINITY_DN12041_c0_g1_i5.p1|XP_004334658.1;TRINITY_DN5676_c1_g1_i5.p4|XP_004334658.1;TRINITY_DN12041_c0_g1_i7.p2|XP_004334658.1;TRINITY_DN5676_c1_g1_i3.p4|XP_004334658.1;TRINITY_DN12041_c0_g1_i4.p1|XP_004334658.1;TRINITY_DN12041_c0_g1_i12.p1|XP_004334658.1;TRINITY_DN12041_c0_g1_i1.p3|XP_004…	>tr|L8GHW4|L8GHW4_ACACA;>TRINITY_DN5676_c1_g1_i2.p1|XP_004334658.1;>TRINITY_DN12041_c0_g1_i2.p1|XP_004334658.1;>TRINITY_DN12041_c0_g1_i5.p1|XP_004334658.1	tr|L8GHW4|L8GHW4_ACACA	>tr|L8GHW4|L8GHW4_ACACA;>TRINITY_DN1274_c6_g1_i1.p1|XP_004334658.1;>TRINITY_DN3366_c0_g1_i10.p14|XP_004334658.1	______MELSDDLRGSGPMDLRVFRTRTYDR	tr|L8GHW4|L8GHW4_ACACA;TRINITY_DN1274_c6_g1_i1.p1|XP_004334658.1;TRINITY_DN3366_c0_g1_i10.p14|XP_004334658.1_S10;10;10	NA	21.4937	NA	24.4485	NA	NA	NA	NA	NA	24.0794	NA	22.1613	24.3429	NA	NA	23.7315	NA	NA	NA	NA	24.2618	NA	21.7964	NA	24.086	NA	NA	NA	NA	NA	23.7957	NA	22.3451	24.0012	NA	NA	23.6203	NA	NA	NA	NA
tr|L8GHW4|L8GHW4_ACACA;TRINITY_DN5676_c1_g1_i2.p1|XP_004334658.1;TRINITY_DN12041_c0_g1_i2.p1|XP_004334658.1	tr|L8GHW4|L8GHW4_ACACA;TRINITY_DN5676_c1_g1_i2.p1|XP_004334658.1;TRINITY_DN12041_c0_g1_i2.p1|XP_004334658.1;TRINITY_DN12041_c0_g1_i5.p1|XP_004334658.1	L8GHW4	tr|L8GHW4|L8GHW4_ACACA;TRINITY_DN5676_c1_g1_i2.p1|XP_004334658.1;TRINITY_DN12041_c0_g1_i2.p1|XP_004334658.1;TRINITY_DN12041_c0_g1_i5.p1|XP_004334658.1;TRINITY_DN5676_c1_g1_i5.p4|XP_004334658.1;TRINITY_DN12041_c0_g1_i7.p2|XP_004334658.1;TRINITY_DN5676_c1_g1_i3.p4|XP_004334658.1;TRINITY_DN12041_c0_g1_i4.p1|XP_004334658.1;TRINITY_DN12041_c0_g1_i12.p1|XP_004334658.1;TRINITY_DN12041_c0_g1_i1.p3|XP_004…	>tr|L8GHW4|L8GHW4_ACACA;>TRINITY_DN5676_c1_g1_i2.p1|XP_004334658.1;>TRINITY_DN12041_c0_g1_i2.p1|XP_004334658.1;>TRINITY_DN12041_c0_g1_i5.p1|XP_004334658.1	tr|L8GHW4|L8GHW4_ACACA	>tr|L8GHW4|L8GHW4_ACACA;>TRINITY_DN5676_c1_g1_i2.p1|XP_004334658.1;>TRINITY_DN12041_c0_g1_i2.p1|XP_004334658.1;>TRINITY_DN12041_c0_g1_i5.p1|XP_004334658.1;>TRINITY_DN5676_c1_g1_i5.p4|XP_004334658.1;>TRINITY_DN12041_c0_g1_i7.p2|XP_004334658.1;>TRINITY_DN567	VSASPAQGVHRQRSHTIDYEDHLERQKKAEE	tr|L8GHW4|L8GHW4_ACACA;TRINITY_DN5676_c1_g1_i2.p1|XP_004334658.1;TRINITY_DN12041_c0_g1_i2.p1|XP_004334658.1;TRINITY_DN12041_c0_g1_i5.p1|XP_004334658.1;TRINITY_DN5676_c1_g1_i5.p4|XP_004334658.1;TRINITY_DN12041_c0_g1_i7.p2|XP_004334658.1;TRINITY_DN5676_c1_g1_i3.p4|XP_004334658.1;TRINITY_DN12041_c0_g1_i4.p1|XP_004334658.1;TRINITY_DN12041_c0_g1_i12.p1|XP_004334658.1_T539;113;116;116;113;116;113;116;1…	NA	NA	NA	NA	NA	NA	NA	NA	NA	NA	23.4997	23.4735	NA	NA	NA	NA	NA	NA	NA	NA	NA	NA	NA	NA	NA	NA	NA	NA	NA	NA	NA	23.6576	23.6572	NA	NA	NA	NA	NA	NA	NA	NA
tr|L8GHW7|L8GHW7_ACACA	tr|L8GHW7|L8GHW7_ACACA;TRINITY_DN1233_c0_g1_i6.p2|XP_004334575.1;TRINITY_DN1233_c0_g1_i12.p6|XP_004334575.1;TRINITY_DN1996_c0_g1_i10.p2|XP_004334575.1	L8GHW7	tr|L8GHW7|L8GHW7_ACACA;TRINITY_DN1233_c0_g1_i6.p2|XP_004334575.1;TRINITY_DN1233_c0_g1_i12.p6|XP_004334575.1;TRINITY_DN1996_c0_g1_i10.p2|XP_004334575.1;TRINITY_DN1996_c0_g1_i26.p2|XP_004334575.1;TRINITY_DN1233_c0_g1_i10.p1|XP_004334575.1;TRINITY_DN1233_c0_g1_i11.p3|XP_004334575.1;TRINITY_DN1233_c0_g1_i6.p6|XP_004334575.1;TRINITY_DN1233_c0_g1_i11.p1|XP_004334575.1;TRINITY_DN1996_c0_g1_i25.p1|XP_004…	>tr|L8GHW7|L8GHW7_ACACA;>TRINITY_DN1233_c0_g1_i6.p2|XP_004334575.1;>TRINITY_DN1233_c0_g1_i12.p6|XP_004334575.1;>TRINITY_DN1996_c0_g1_i10.p2|XP_004334575.1	tr|L8GHW7|L8GHW7_ACACA	>tr|L8GHW7|L8GHW7_ACACA;>TRINITY_DN1233_c0_g1_i6.p2|XP_004334575.1;>TRINITY_DN1233_c0_g1_i12.p6|XP_004334575.1;>TRINITY_DN1996_c0_g1_i10.p2|XP_004334575.1;>TRINITY_DN1996_c0_g1_i26.p2|XP_004334575.1	____________MDTSGSNVIKQDLYENTPQ	tr|L8GHW7|L8GHW7_ACACA;TRINITY_DN1233_c0_g1_i6.p2|XP_004334575.1;TRINITY_DN1233_c0_g1_i12.p6|XP_004334575.1;TRINITY_DN1996_c0_g1_i10.p2|XP_004334575.1;TRINITY_DN1996_c0_g1_i26.p2|XP_004334575.1_S4;4;4;4;4	NA	NA	NA	NA	NA	NA	21.5577	21.6676	NA	NA	NA	NA	NA	NA	22.2703	22.7164	NA	NA	NA	NA	NA	NA	NA	NA	NA	NA	NA	21.1249	21.85	NA	NA	NA	NA	NA	NA	22.2203	22.6053	NA	NA	NA	NA
tr|L8GHW9|L8GHW9_ACACA	tr|L8GHW9|L8GHW9_ACACA;TRINITY_DN701_c0_g1_i12.p4|XP_004333799.1	L8GHW9	tr|L8GHW9|L8GHW9_ACACA;TRINITY_DN701_c0_g1_i12.p4|XP_004333799.1	>tr|L8GHW9|L8GHW9_ACACA;>TRINITY_DN701_c0_g1_i12.p4|XP_004333799.1	tr|L8GHW9|L8GHW9_ACACA	>tr|L8GHW9|L8GHW9_ACACA	PKPEGDNEDAWDLGDSDSD____________	tr|L8GHW9|L8GHW9_ACACA_S138	NA	NA	NA	24.4737	NA	NA	NA	NA	NA	22.9832	NA	NA	NA	NA	NA	23.5226	NA	NA	22.4684	NA	22.6307	21.3791	NA	NA	24.1111	NA	NA	NA	NA	NA	22.6995	NA	NA	NA	NA	NA	23.4115	NA	NA	21.8953	NA
tr|L8GHW9|L8GHW9_ACACA	tr|L8GHW9|L8GHW9_ACACA;TRINITY_DN701_c0_g1_i12.p4|XP_004333799.1	L8GHW9	tr|L8GHW9|L8GHW9_ACACA;TRINITY_DN701_c0_g1_i12.p4|XP_004333799.1	>tr|L8GHW9|L8GHW9_ACACA;>TRINITY_DN701_c0_g1_i12.p4|XP_004333799.1	tr|L8GHW9|L8GHW9_ACACA	>tr|L8GHW9|L8GHW9_ACACA	PEGDNEDAWDLGDSDSD______________	tr|L8GHW9|L8GHW9_ACACA_S140	NA	NA	NA	22.7864	NA	NA	NA	NA	NA	22.9832	NA	NA	NA	NA	NA	21.9771	NA	NA	22.4684	NA	22.6307	21.3791	NA	NA	22.4239	NA	NA	NA	NA	NA	22.6995	NA	NA	NA	NA	NA	21.8659	NA	NA	21.8953	NA
tr|L8GHX2|L8GHX2_ACACA;TRINITY_DN1179_c1_g1_i12.p4|XP_004334472.1	tr|L8GHX2|L8GHX2_ACACA;TRINITY_DN1179_c1_g1_i12.p4|XP_004334472.1;TRINITY_DN1533_c0_g1_i9.p5|XP_004334472.1	L8GHX2	tr|L8GHX2|L8GHX2_ACACA;TRINITY_DN1179_c1_g1_i12.p4|XP_004334472.1;TRINITY_DN1533_c0_g1_i9.p5|XP_004334472.1	>tr|L8GHX2|L8GHX2_ACACA;>TRINITY_DN1179_c1_g1_i12.p4|XP_004334472.1;>TRINITY_DN1533_c0_g1_i9.p5|XP_004334472.1	tr|L8GHX2|L8GHX2_ACACA	>tr|L8GHX2|L8GHX2_ACACA;>TRINITY_DN1179_c1_g1_i12.p4|XP_004334472.1	____________MKYSEIESQAPQKKSCLDV	tr|L8GHX2|L8GHX2_ACACA;TRINITY_DN1179_c1_g1_i12.p4|XP_004334472.1_S4;4	NA	20.6102	NA	22.1953	NA	NA	NA	20.444	NA	21.5827	NA	NA	NA	22.0322	22.6842	21.8083	NA	NA	NA	21.7992	22.8758	21.8222	20.913	NA	21.8328	NA	NA	NA	20.6264	NA	21.2989	NA	NA	NA	22.1934	22.6342	21.6971	NA	NA	NA	22.0712
tr|L8GI94|L8GI94_ACACA;TRINITY_DN1443_c0_g1_i10.p1|XP_004334700.1;TRINITY_DN1443_c0_g1_i19.p1|XP_004334700.1;TRINITY_DN1443_c0_g1_i1.p1|XP_004334700.1;TRINITY_DN2729_c0_g1_i13.p1|XP_004334700.1;TRINITY_DN2729_c0_g1_i1.p1|XP_004334699.1;TRINITY_DN2729_c0_g1_i9.p1|XP_004334699.1	tr|L8GI94|L8GI94_ACACA;TRINITY_DN1443_c0_g1_i10.p1|XP_004334700.1;TRINITY_DN1443_c0_g1_i19.p1|XP_004334700.1;TRINITY_DN1443_c0_g1_i1.p1|XP_004334700.1;TRINITY_DN2729_c0_g1_i13.p1|XP_004334700.1;TRINITY_DN2729_c0_g1_i1.p1|XP_004334699.1;TRINITY_DN2729_c0_g1_i9.p1|XP_004334699.1;TRINITY_DN1443_c0_g1_i6.p1|XP_004334699.1;TRINITY_DN1443_c0_g1_i4.p1|XP_004334699.1	L8GI94	tr|L8GI94|L8GI94_ACACA;TRINITY_DN1443_c0_g1_i10.p1|XP_004334700.1;TRINITY_DN1443_c0_g1_i19.p1|XP_004334700.1;TRINITY_DN1443_c0_g1_i1.p1|XP_004334700.1;TRINITY_DN2729_c0_g1_i13.p1|XP_004334700.1;TRINITY_DN2729_c0_g1_i1.p1|XP_004334699.1;TRINITY_DN2729_c0_g1_i9.p1|XP_004334699.1;TRINITY_DN1443_c0_g1_i6.p1|XP_004334699.1;TRINITY_DN1443_c0_g1_i4.p1|XP_004334699.1	>tr|L8GI94|L8GI94_ACACA;>TRINITY_DN1443_c0_g1_i10.p1|XP_004334700.1;>TRINITY_DN1443_c0_g1_i19.p1|XP_004334700.1;>TRINITY_DN1443_c0_g1_i1.p1|XP_004334700.1;>TRINITY_DN2729_c0_g1_i13.p1|XP_004334700.1;>TRINITY_DN2729_c0_g1_i1.p1|XP_004334699.1;>TRINITY_DN272	tr|L8GI94|L8GI94_ACACA	>tr|L8GI94|L8GI94_ACACA;>TRINITY_DN1443_c0_g1_i10.p1|XP_004334700.1;>TRINITY_DN1443_c0_g1_i19.p1|XP_004334700.1;>TRINITY_DN1443_c0_g1_i1.p1|XP_004334700.1;>TRINITY_DN2729_c0_g1_i13.p1|XP_004334700.1;>TRINITY_DN2729_c0_g1_i1.p1|XP_004334699.1;>TRINITY_DN272	HFTTSFTAIPTPRSRSPSPSSAIVRRAHSQS	tr|L8GI94|L8GI94_ACACA;TRINITY_DN1443_c0_g1_i10.p1|XP_004334700.1;TRINITY_DN1443_c0_g1_i19.p1|XP_004334700.1;TRINITY_DN1443_c0_g1_i1.p1|XP_004334700.1;TRINITY_DN2729_c0_g1_i13.p1|XP_004334700.1;TRINITY_DN2729_c0_g1_i1.p1|XP_004334699.1;TRINITY_DN2729_c0_g1_i9.p1|XP_004334699.1;TRINITY_DN1443_c0_g1_i6.p1|XP_004334699.1;TRINITY_DN1443_c0_g1_i4.p1|XP_004334699.1_S179;147;159;179;148;147;179;34;34	NA	NA	NA	NA	NA	NA	NA	NA	NA	NA	21.6367	21.1975	21.6811	NA	NA	NA	NA	NA	NA	NA	NA	NA	NA	NA	NA	NA	NA	NA	NA	NA	NA	21.7946	21.3812	21.3395	NA	NA	NA	NA	NA	NA	NA
tr|L8GIE1|L8GIE1_ACACA;TRINITY_DN8350_c0_g1_i3.p1|XP_004334873.1	tr|L8GIE1|L8GIE1_ACACA;TRINITY_DN8350_c0_g1_i3.p1|XP_004334873.1	L8GIE1	tr|L8GIE1|L8GIE1_ACACA;TRINITY_DN8350_c0_g1_i3.p1|XP_004334873.1	>tr|L8GIE1|L8GIE1_ACACA;>TRINITY_DN8350_c0_g1_i3.p1|XP_004334873.1	tr|L8GIE1|L8GIE1_ACACA	>tr|L8GIE1|L8GIE1_ACACA;>TRINITY_DN8350_c0_g1_i3.p1|XP_004334873.1	NGARMQFRKGGVGDLSDDEELVGAVSLNELD	tr|L8GIE1|L8GIE1_ACACA;TRINITY_DN8350_c0_g1_i3.p1|XP_004334873.1_S526;566	NA	NA	NA	NA	NA	NA	NA	NA	NA	NA	NA	NA	NA	NA	NA	23.0532	NA	NA	NA	NA	NA	NA	NA	NA	NA	NA	NA	NA	NA	NA	NA	NA	NA	NA	NA	NA	22.942	NA	NA	NA	NA
tr|L8GIE6|L8GIE6_ACACA;TRINITY_DN197_c0_g1_i1.p1|XP_004333969.1	tr|L8GIE6|L8GIE6_ACACA;TRINITY_DN197_c0_g1_i1.p1|XP_004333969.1;TRINITY_DN197_c0_g1_i12.p3|XP_004333969.1;TRINITY_DN270_c1_g1_i2.p3|XP_004333969.1;TRINITY_DN270_c1_g1_i15.p4|XP_004333969.1;TRINITY_DN197_c0_g1_i3.p1|XP_004333969.1	L8GIE6	tr|L8GIE6|L8GIE6_ACACA;TRINITY_DN197_c0_g1_i1.p1|XP_004333969.1;TRINITY_DN197_c0_g1_i12.p3|XP_004333969.1;TRINITY_DN270_c1_g1_i2.p3|XP_004333969.1;TRINITY_DN270_c1_g1_i15.p4|XP_004333969.1;TRINITY_DN197_c0_g1_i3.p1|XP_004333969.1;tr|L8GMP6|L8GMP6_ACACA;TRINITY_DN270_c1_g1_i11.p1|XP_004333969.1;TRINITY_DN197_c0_g1_i7.p1|XP_004333969.1;TRINITY_DN197_c0_g1_i4.p2|XP_004333969.1;TRINITY_DN197_c0_g1_i1…	>tr|L8GIE6|L8GIE6_ACACA;>TRINITY_DN197_c0_g1_i1.p1|XP_004333969.1;>TRINITY_DN197_c0_g1_i12.p3|XP_004333969.1;>TRINITY_DN270_c1_g1_i2.p3|XP_004333969.1;>TRINITY_DN270_c1_g1_i15.p4|XP_004333969.1;>TRINITY_DN197_c0_g1_i3.p1|XP_004333969.1	tr|L8GIE6|L8GIE6_ACACA	>tr|L8GIE6|L8GIE6_ACACA;>TRINITY_DN197_c0_g1_i1.p1|XP_004333969.1;>TRINITY_DN197_c0_g1_i7.p1|XP_004333969.1;>TRINITY_DN197_c0_g1_i4.p2|XP_004333969.1;>TRINITY_DN197_c0_g1_i10.p1|XP_004333969.1;>TRINITY_DN197_c0_g1_i6.p4|XP_004333969.1;>TRINITY_DN270_c1_g1_	ERKKFGETSHERMKRSGYNPPALAAKQVTVE	tr|L8GIE6|L8GIE6_ACACA;TRINITY_DN197_c0_g1_i1.p1|XP_004333969.1;TRINITY_DN197_c0_g1_i7.p1|XP_004333969.1;TRINITY_DN197_c0_g1_i4.p2|XP_004333969.1;TRINITY_DN197_c0_g1_i10.p1|XP_004333969.1;TRINITY_DN197_c0_g1_i6.p4|XP_004333969.1;TRINITY_DN270_c1_g1_i12.p2|XP_004333969.1;TRINITY_DN270_c1_g1_i15.p6|XP_004333969.1;TRINITY_DN270_c1_g1_i10.p5|XP_004333969.1;TRINITY_DN270_c1_g1_i17.p2|XP_004333969.1_S8…	NA	25.3531	25.6227	NA	NA	NA	NA	24.886	25.691	22.3172	25.0789	NA	NA	24.8461	24.5057	NA	NA	NA	NA	22.9107	NA	NA	25.6558	25.6824	NA	NA	NA	NA	25.0684	25.7923	22.0334	25.2368	NA	NA	25.0073	24.4557	NA	NA	NA	NA	23.1827
tr|L8GIH2|L8GIH2_ACACA;TRINITY_DN160_c0_g2_i1.p2|XP_004334898.1;TRINITY_DN800_c0_g2_i2.p1|XP_004334898.1	tr|L8GIH2|L8GIH2_ACACA;TRINITY_DN160_c0_g2_i1.p2|XP_004334898.1;TRINITY_DN800_c0_g2_i2.p1|XP_004334898.1	L8GIH2	tr|L8GIH2|L8GIH2_ACACA;TRINITY_DN160_c0_g2_i1.p2|XP_004334898.1;TRINITY_DN800_c0_g2_i2.p1|XP_004334898.1	>tr|L8GIH2|L8GIH2_ACACA;>TRINITY_DN160_c0_g2_i1.p2|XP_004334898.1;>TRINITY_DN800_c0_g2_i2.p1|XP_004334898.1	TRINITY_DN6482_c0_g2_i5.p1|XP_004334898.1	>tr|L8GIH2|L8GIH2_ACACA;>TRINITY_DN6482_c0_g2_i5.p1|XP_004334898.1;>TRINITY_DN6482_c0_g2_i2.p1|XP_004334898.1;>TRINITY_DN6482_c0_g2_i3.p1|XP_004334898.1;>TRINITY_DN3258_c0_g2_i1.p1|XP_004334898.1;>TRINITY_DN6482_c0_g2_i4.p1|XP_004334898.1	SRTASASSQRPRLPPSPERETVYEGTKYVRA;TASASASSQRPRLPPSPERETVYEGTKYVRA	tr|L8GIH2|L8GIH2_ACACA;TRINITY_DN6482_c0_g2_i5.p1|XP_004334898.1;TRINITY_DN6482_c0_g2_i2.p1|XP_004334898.1;TRINITY_DN6482_c0_g2_i3.p1|XP_004334898.1;TRINITY_DN3258_c0_g2_i1.p1|XP_004334898.1;TRINITY_DN6482_c0_g2_i4.p1|XP_004334898.1_S29;31;29;31;29;29	NA	NA	NA	NA	22.7647	23.7396	23.0931	23.3601	23.4897	NA	24.5578	24.383	24.7717	NA	NA	NA	24.0699	23.5772	23.3215	NA	23.6802	NA	NA	NA	NA	23.3922	23.545	22.6602	23.5425	23.591	NA	24.7158	24.5668	24.43	NA	NA	NA	24.4046	23.8155	22.7484	NA
tr|L8GIH2|L8GIH2_ACACA;TRINITY_DN160_c0_g2_i1.p2|XP_004334898.1;TRINITY_DN800_c0_g2_i2.p1|XP_004334898.1	tr|L8GIH2|L8GIH2_ACACA;TRINITY_DN160_c0_g2_i1.p2|XP_004334898.1;TRINITY_DN800_c0_g2_i2.p1|XP_004334898.1	L8GIH2	tr|L8GIH2|L8GIH2_ACACA;TRINITY_DN160_c0_g2_i1.p2|XP_004334898.1;TRINITY_DN800_c0_g2_i2.p1|XP_004334898.1	>tr|L8GIH2|L8GIH2_ACACA;>TRINITY_DN160_c0_g2_i1.p2|XP_004334898.1;>TRINITY_DN800_c0_g2_i2.p1|XP_004334898.1	TRINITY_DN6482_c0_g2_i5.p1|XP_004334898.1	>tr|L8GIH2|L8GIH2_ACACA;>TRINITY_DN160_c0_g2_i1.p2|XP_004334898.1;>TRINITY_DN800_c0_g2_i2.p1|XP_004334898.1;>TRINITY_DN6482_c0_g2_i5.p1|XP_004334898.1;>TRINITY_DN6482_c0_g2_i2.p1|XP_004334898.1	RQPADERLGQVKQKASVVDPWLLSEEKR___;RQPADERLGQVKQKASVVDPWLLSEEKRLLQ	tr|L8GIH2|L8GIH2_ACACA;TRINITY_DN160_c0_g2_i1.p2|XP_004334898.1;TRINITY_DN800_c0_g2_i2.p1|XP_004334898.1;TRINITY_DN6482_c0_g2_i5.p1|XP_004334898.1;TRINITY_DN6482_c0_g2_i2.p1|XP_004334898.1_S481;42;44;572;573	NA	NA	22.7555	NA	NA	NA	23.9721	21.9196	21.8717	24.8554	NA	NA	24.5946	22.0138	22.7104	NA	22.6086	NA	24.5182	NA	NA	NA	NA	22.8153	NA	NA	NA	23.5393	22.102	21.973	24.5717	NA	NA	24.2529	22.175	22.6605	NA	22.9434	NA	23.945	NA
tr|L8GIK9|L8GIK9_ACACA;TRINITY_DN1058_c0_g1_i1.p1|XP_004334024.1;TRINITY_DN4436_c0_g2_i1.p2|XP_004334024.1;TRINITY_DN4436_c0_g2_i14.p1|XP_004334024.1;TRINITY_DN4436_c0_g2_i20.p1|XP_004334024.1;TRINITY_DN4436_c0_g2_i12.p1|XP_004334024.1	tr|L8GIK9|L8GIK9_ACACA	L8GIK9	tr|L8GIK9|L8GIK9_ACACA;TRINITY_DN1058_c0_g1_i1.p1|XP_004334024.1;TRINITY_DN4436_c0_g2_i1.p2|XP_004334024.1;TRINITY_DN4436_c0_g2_i14.p1|XP_004334024.1;TRINITY_DN4436_c0_g2_i20.p1|XP_004334024.1;TRINITY_DN4436_c0_g2_i12.p1|XP_004334024.1;TRINITY_DN4436_c0_g2_i21.p4|XP_004334024.1;TRINITY_DN4436_c0_g2_i11.p1|XP_004334024.1;TRINITY_DN4436_c0_g2_i5.p2|XP_004334024.1;TRINITY_DN4436_c0_g2_i19.p1|XP_0043…	>tr|L8GIK9|L8GIK9_ACACA	tr|L8GIK9|L8GIK9_ACACA	>tr|L8GIK9|L8GIK9_ACACA;>TRINITY_DN3162_c0_g3_i1.p1|XP_004334024.1;>TRINITY_DN3162_c0_g3_i2.p1|XP_004334024.1;>TRINITY_DN3162_c0_g1_i4.p1|XP_004334024.1	GSVTEAEKRARPRSGSALELDEQRRKTMDEG	tr|L8GIK9|L8GIK9_ACACA;TRINITY_DN3162_c0_g3_i1.p1|XP_004334024.1;TRINITY_DN3162_c0_g3_i2.p1|XP_004334024.1;TRINITY_DN3162_c0_g1_i4.p1|XP_004334024.1_S319;334;334;334	NA	23.8419	23.4549	24.4425	21.5582	22.822	21.2345	23.0832	22.7811	21.7787	NA	NA	NA	22.8395	22.7141	NA	23.2876	22.4767	23.4887	NA	NA	NA	24.1447	23.5147	24.08	22.1857	22.6273	20.8017	23.2656	22.8825	21.495	NA	NA	NA	23.0007	22.6641	NA	23.6223	22.7151	22.9156	NA
tr|L8GIK9|L8GIK9_ACACA;TRINITY_DN1058_c0_g1_i1.p1|XP_004334024.1;TRINITY_DN4436_c0_g2_i1.p2|XP_004334024.1;TRINITY_DN4436_c0_g2_i14.p1|XP_004334024.1;TRINITY_DN4436_c0_g2_i20.p1|XP_004334024.1;TRINITY_DN4436_c0_g2_i12.p1|XP_004334024.1	tr|L8GIK9|L8GIK9_ACACA	L8GIK9	tr|L8GIK9|L8GIK9_ACACA;TRINITY_DN1058_c0_g1_i1.p1|XP_004334024.1;TRINITY_DN4436_c0_g2_i1.p2|XP_004334024.1;TRINITY_DN4436_c0_g2_i14.p1|XP_004334024.1;TRINITY_DN4436_c0_g2_i20.p1|XP_004334024.1;TRINITY_DN4436_c0_g2_i12.p1|XP_004334024.1;TRINITY_DN4436_c0_g2_i21.p4|XP_004334024.1;TRINITY_DN4436_c0_g2_i11.p1|XP_004334024.1;TRINITY_DN4436_c0_g2_i5.p2|XP_004334024.1;TRINITY_DN4436_c0_g2_i19.p1|XP_0043…	>tr|L8GIK9|L8GIK9_ACACA	tr|L8GIK9|L8GIK9_ACACA	>tr|L8GIK9|L8GIK9_ACACA;>TRINITY_DN3162_c0_g3_i1.p1|XP_004334024.1;>TRINITY_DN3162_c0_g3_i2.p1|XP_004334024.1;>TRINITY_DN3162_c0_g1_i4.p1|XP_004334024.1	PRPATARGDESSYPLSPRDRDLTGNHHGATS	tr|L8GIK9|L8GIK9_ACACA;TRINITY_DN3162_c0_g3_i1.p1|XP_004334024.1;TRINITY_DN3162_c0_g3_i2.p1|XP_004334024.1;TRINITY_DN3162_c0_g1_i4.p1|XP_004334024.1_S173;188;188;188	NA	NA	NA	NA	NA	NA	NA	NA	NA	NA	23.1328	23.97	23.2413	21.7673	22.4999	22.1994	NA	NA	NA	NA	NA	NA	NA	NA	NA	NA	NA	NA	NA	NA	NA	23.2907	24.1538	22.8996	21.9284	22.4499	22.0882	NA	NA	NA	NA
tr|L8GIK9|L8GIK9_ACACA;TRINITY_DN1058_c0_g1_i1.p1|XP_004334024.1;TRINITY_DN4436_c0_g2_i1.p2|XP_004334024.1;TRINITY_DN4436_c0_g2_i14.p1|XP_004334024.1;TRINITY_DN4436_c0_g2_i20.p1|XP_004334024.1;TRINITY_DN4436_c0_g2_i12.p1|XP_004334024.1	tr|L8GIK9|L8GIK9_ACACA	L8GIK9	tr|L8GIK9|L8GIK9_ACACA;TRINITY_DN1058_c0_g1_i1.p1|XP_004334024.1;TRINITY_DN4436_c0_g2_i1.p2|XP_004334024.1;TRINITY_DN4436_c0_g2_i14.p1|XP_004334024.1;TRINITY_DN4436_c0_g2_i20.p1|XP_004334024.1;TRINITY_DN4436_c0_g2_i12.p1|XP_004334024.1;TRINITY_DN4436_c0_g2_i21.p4|XP_004334024.1;TRINITY_DN4436_c0_g2_i11.p1|XP_004334024.1;TRINITY_DN4436_c0_g2_i5.p2|XP_004334024.1;TRINITY_DN4436_c0_g2_i19.p1|XP_0043…	>tr|L8GIK9|L8GIK9_ACACA	tr|L8GIK9|L8GIK9_ACACA	>tr|L8GIK9|L8GIK9_ACACA;>TRINITY_DN1058_c0_g1_i1.p1|XP_004334024.1;>TRINITY_DN4436_c0_g2_i1.p2|XP_004334024.1;>TRINITY_DN4436_c0_g2_i14.p1|XP_004334024.1;>TRINITY_DN4436_c0_g2_i20.p1|XP_004334024.1;>TRINITY_DN4436_c0_g2_i12.p1|XP_004334024.1;>TRINITY_DN443	EAGPRKITLGGAKRNSAGYSYGTAPIDLAKA	tr|L8GIK9|L8GIK9_ACACA;TRINITY_DN1058_c0_g1_i1.p1|XP_004334024.1;TRINITY_DN4436_c0_g2_i1.p2|XP_004334024.1;TRINITY_DN4436_c0_g2_i14.p1|XP_004334024.1;TRINITY_DN4436_c0_g2_i20.p1|XP_004334024.1;TRINITY_DN4436_c0_g2_i12.p1|XP_004334024.1;TRINITY_DN4436_c0_g2_i21.p4|XP_004334024.1_S452;59;46;46;46;46;46	NA	NA	21.8042	NA	NA	NA	NA	NA	NA	NA	NA	NA	NA	NA	NA	NA	NA	NA	NA	NA	NA	NA	NA	21.8639	NA	NA	NA	NA	NA	NA	NA	NA	NA	NA	NA	NA	NA	NA	NA	NA	NA
tr|L8GIK9|L8GIK9_ACACA;TRINITY_DN1058_c0_g1_i1.p1|XP_004334024.1;TRINITY_DN4436_c0_g2_i1.p2|XP_004334024.1;TRINITY_DN4436_c0_g2_i14.p1|XP_004334024.1;TRINITY_DN4436_c0_g2_i20.p1|XP_004334024.1;TRINITY_DN4436_c0_g2_i12.p1|XP_004334024.1	tr|L8GIK9|L8GIK9_ACACA	L8GIK9	tr|L8GIK9|L8GIK9_ACACA;TRINITY_DN1058_c0_g1_i1.p1|XP_004334024.1;TRINITY_DN4436_c0_g2_i1.p2|XP_004334024.1;TRINITY_DN4436_c0_g2_i14.p1|XP_004334024.1;TRINITY_DN4436_c0_g2_i20.p1|XP_004334024.1;TRINITY_DN4436_c0_g2_i12.p1|XP_004334024.1;TRINITY_DN4436_c0_g2_i21.p4|XP_004334024.1;TRINITY_DN4436_c0_g2_i11.p1|XP_004334024.1;TRINITY_DN4436_c0_g2_i5.p2|XP_004334024.1;TRINITY_DN4436_c0_g2_i19.p1|XP_0043…	>tr|L8GIK9|L8GIK9_ACACA	tr|L8GIK9|L8GIK9_ACACA	>tr|L8GIK9|L8GIK9_ACACA;>TRINITY_DN1058_c0_g1_i1.p1|XP_004334024.1;>TRINITY_DN4436_c0_g2_i1.p2|XP_004334024.1;>TRINITY_DN4436_c0_g2_i14.p1|XP_004334024.1;>TRINITY_DN4436_c0_g2_i20.p1|XP_004334024.1;>TRINITY_DN4436_c0_g2_i12.p1|XP_004334024.1;>TRINITY_DN443	GRFSPAPEKNLSRKASTYTLDDIRHMYNDAR	tr|L8GIK9|L8GIK9_ACACA;TRINITY_DN1058_c0_g1_i1.p1|XP_004334024.1;TRINITY_DN4436_c0_g2_i1.p2|XP_004334024.1;TRINITY_DN4436_c0_g2_i14.p1|XP_004334024.1;TRINITY_DN4436_c0_g2_i20.p1|XP_004334024.1;TRINITY_DN4436_c0_g2_i12.p1|XP_004334024.1;TRINITY_DN4436_c0_g2_i21.p4|XP_004334024.1;TRINITY_DN4436_c0_g2_i11.p1|XP_004334024.1_S495;102;89;89;89;89;89;21	NA	NA	NA	NA	NA	NA	NA	NA	NA	NA	NA	NA	NA	NA	NA	NA	20.4707	20.9123	22.2011	NA	NA	NA	NA	NA	NA	NA	NA	NA	NA	NA	NA	NA	NA	NA	NA	NA	NA	20.8054	21.1506	21.628	NA
tr|L8GIL5|L8GIL5_ACACA;TRINITY_DN1428_c1_g1_i1.p1|XP_004334850.1;TRINITY_DN1428_c1_g2_i1.p1|XP_004334850.1	tr|L8GIL5|L8GIL5_ACACA;TRINITY_DN1428_c1_g1_i1.p1|XP_004334850.1;TRINITY_DN1428_c1_g2_i1.p1|XP_004334850.1;TRINITY_DN1428_c1_g2_i3.p1|XP_004334850.1;TRINITY_DN1428_c1_g1_i11.p2|XP_004334850.1	L8GIL5	tr|L8GIL5|L8GIL5_ACACA;TRINITY_DN1428_c1_g1_i1.p1|XP_004334850.1;TRINITY_DN1428_c1_g2_i1.p1|XP_004334850.1;TRINITY_DN1428_c1_g2_i3.p1|XP_004334850.1;TRINITY_DN1428_c1_g1_i11.p2|XP_004334850.1;TRINITY_DN1428_c1_g1_i11.p9|XP_004334850.1;TRINITY_DN1428_c1_g2_i4.p8|XP_004334850.1	>tr|L8GIL5|L8GIL5_ACACA;>TRINITY_DN1428_c1_g1_i1.p1|XP_004334850.1;>TRINITY_DN1428_c1_g2_i1.p1|XP_004334850.1;>TRINITY_DN1428_c1_g2_i3.p1|XP_004334850.1;>TRINITY_DN1428_c1_g1_i11.p2|XP_004334850.1	tr|L8GIL5|L8GIL5_ACACA	>tr|L8GIL5|L8GIL5_ACACA;>TRINITY_DN1428_c1_g1_i1.p1|XP_004334850.1;>TRINITY_DN1428_c1_g2_i1.p1|XP_004334850.1;>TRINITY_DN1428_c1_g2_i3.p1|XP_004334850.1;>TRINITY_DN1428_c1_g1_i11.p2|XP_004334850.1	IHRQLQTDISTAAVPSPRTPVHHLLRRYAES	tr|L8GIL5|L8GIL5_ACACA;TRINITY_DN1428_c1_g1_i1.p1|XP_004334850.1;TRINITY_DN1428_c1_g2_i1.p1|XP_004334850.1;TRINITY_DN1428_c1_g2_i3.p1|XP_004334850.1;TRINITY_DN1428_c1_g1_i11.p2|XP_004334850.1_S768;781;888;718;583	NA	NA	NA	NA	NA	NA	NA	NA	NA	NA	NA	NA	NA	23.2134	23.8043	23.3092	NA	NA	NA	NA	NA	NA	NA	NA	NA	NA	NA	NA	NA	NA	NA	NA	NA	NA	23.3746	23.7543	23.1981	NA	NA	NA	NA
tr|L8GIL5|L8GIL5_ACACA;TRINITY_DN1428_c1_g1_i1.p1|XP_004334850.1;TRINITY_DN1428_c1_g2_i1.p1|XP_004334850.1	tr|L8GIL5|L8GIL5_ACACA;TRINITY_DN1428_c1_g1_i1.p1|XP_004334850.1;TRINITY_DN1428_c1_g2_i1.p1|XP_004334850.1;TRINITY_DN1428_c1_g2_i3.p1|XP_004334850.1;TRINITY_DN1428_c1_g1_i11.p2|XP_004334850.1	L8GIL5	tr|L8GIL5|L8GIL5_ACACA;TRINITY_DN1428_c1_g1_i1.p1|XP_004334850.1;TRINITY_DN1428_c1_g2_i1.p1|XP_004334850.1;TRINITY_DN1428_c1_g2_i3.p1|XP_004334850.1;TRINITY_DN1428_c1_g1_i11.p2|XP_004334850.1;TRINITY_DN1428_c1_g1_i11.p9|XP_004334850.1;TRINITY_DN1428_c1_g2_i4.p8|XP_004334850.1	>tr|L8GIL5|L8GIL5_ACACA;>TRINITY_DN1428_c1_g1_i1.p1|XP_004334850.1;>TRINITY_DN1428_c1_g2_i1.p1|XP_004334850.1;>TRINITY_DN1428_c1_g2_i3.p1|XP_004334850.1;>TRINITY_DN1428_c1_g1_i11.p2|XP_004334850.1	tr|L8GIL5|L8GIL5_ACACA	>tr|L8GIL5|L8GIL5_ACACA;>TRINITY_DN1428_c1_g1_i1.p1|XP_004334850.1;>TRINITY_DN1428_c1_g2_i1.p1|XP_004334850.1;>TRINITY_DN1428_c1_g2_i3.p1|XP_004334850.1;>TRINITY_DN1428_c1_g1_i11.p2|XP_004334850.1	SPRTPVHHLLRRYAESPSQILGRSPMSARRT	tr|L8GIL5|L8GIL5_ACACA;TRINITY_DN1428_c1_g1_i1.p1|XP_004334850.1;TRINITY_DN1428_c1_g2_i1.p1|XP_004334850.1;TRINITY_DN1428_c1_g2_i3.p1|XP_004334850.1;TRINITY_DN1428_c1_g1_i11.p2|XP_004334850.1_S783;796;903;733;598	NA	NA	NA	NA	NA	NA	NA	20.4505	NA	20.1149	NA	NA	NA	NA	NA	NA	NA	NA	NA	NA	NA	NA	NA	NA	NA	NA	NA	NA	20.6329	NA	19.8312	NA	NA	NA	NA	NA	NA	NA	NA	NA	NA
tr|L8GIL5|L8GIL5_ACACA;TRINITY_DN1428_c1_g1_i1.p1|XP_004334850.1;TRINITY_DN1428_c1_g2_i1.p1|XP_004334850.1	tr|L8GIL5|L8GIL5_ACACA;TRINITY_DN1428_c1_g1_i1.p1|XP_004334850.1;TRINITY_DN1428_c1_g2_i1.p1|XP_004334850.1;TRINITY_DN1428_c1_g2_i3.p1|XP_004334850.1;TRINITY_DN1428_c1_g1_i11.p2|XP_004334850.1	L8GIL5	tr|L8GIL5|L8GIL5_ACACA;TRINITY_DN1428_c1_g1_i1.p1|XP_004334850.1;TRINITY_DN1428_c1_g2_i1.p1|XP_004334850.1;TRINITY_DN1428_c1_g2_i3.p1|XP_004334850.1;TRINITY_DN1428_c1_g1_i11.p2|XP_004334850.1;TRINITY_DN1428_c1_g1_i11.p9|XP_004334850.1;TRINITY_DN1428_c1_g2_i4.p8|XP_004334850.1	>tr|L8GIL5|L8GIL5_ACACA;>TRINITY_DN1428_c1_g1_i1.p1|XP_004334850.1;>TRINITY_DN1428_c1_g2_i1.p1|XP_004334850.1;>TRINITY_DN1428_c1_g2_i3.p1|XP_004334850.1;>TRINITY_DN1428_c1_g1_i11.p2|XP_004334850.1	tr|L8GIL5|L8GIL5_ACACA	>tr|L8GIL5|L8GIL5_ACACA;>TRINITY_DN1428_c1_g1_i1.p1|XP_004334850.1;>TRINITY_DN1428_c1_g2_i1.p1|XP_004334850.1;>TRINITY_DN1428_c1_g2_i3.p1|XP_004334850.1;>TRINITY_DN1428_c1_g1_i11.p2|XP_004334850.1	SPMSARRTGQVSMTQSGQTPVVADRALGMRK	tr|L8GIL5|L8GIL5_ACACA;TRINITY_DN1428_c1_g1_i1.p1|XP_004334850.1;TRINITY_DN1428_c1_g2_i1.p1|XP_004334850.1;TRINITY_DN1428_c1_g2_i3.p1|XP_004334850.1;TRINITY_DN1428_c1_g1_i11.p2|XP_004334850.1_S806;819;926;756;621	NA	22.5204	22.3269	23.2036	NA	NA	21.6171	21.7888	20.9932	21.9478	NA	NA	NA	22.3864	22.5066	22.7213	NA	NA	NA	NA	23.3529	22.5708	22.8231	22.3867	22.8411	NA	NA	21.1843	21.9711	21.0945	21.6641	NA	NA	NA	22.5476	22.4566	22.6101	NA	NA	NA	NA
tr|L8GIL5|L8GIL5_ACACA;TRINITY_DN1428_c1_g1_i1.p1|XP_004334850.1;TRINITY_DN1428_c1_g2_i1.p1|XP_004334850.1	tr|L8GIL5|L8GIL5_ACACA;TRINITY_DN1428_c1_g1_i1.p1|XP_004334850.1;TRINITY_DN1428_c1_g2_i1.p1|XP_004334850.1;TRINITY_DN1428_c1_g2_i3.p1|XP_004334850.1;TRINITY_DN1428_c1_g1_i11.p2|XP_004334850.1	L8GIL5	tr|L8GIL5|L8GIL5_ACACA;TRINITY_DN1428_c1_g1_i1.p1|XP_004334850.1;TRINITY_DN1428_c1_g2_i1.p1|XP_004334850.1;TRINITY_DN1428_c1_g2_i3.p1|XP_004334850.1;TRINITY_DN1428_c1_g1_i11.p2|XP_004334850.1;TRINITY_DN1428_c1_g1_i11.p9|XP_004334850.1;TRINITY_DN1428_c1_g2_i4.p8|XP_004334850.1	>tr|L8GIL5|L8GIL5_ACACA;>TRINITY_DN1428_c1_g1_i1.p1|XP_004334850.1;>TRINITY_DN1428_c1_g2_i1.p1|XP_004334850.1;>TRINITY_DN1428_c1_g2_i3.p1|XP_004334850.1;>TRINITY_DN1428_c1_g1_i11.p2|XP_004334850.1	tr|L8GIL5|L8GIL5_ACACA	>tr|L8GIL5|L8GIL5_ACACA;>TRINITY_DN1428_c1_g1_i1.p1|XP_004334850.1;>TRINITY_DN1428_c1_g2_i1.p1|XP_004334850.1;>TRINITY_DN1428_c1_g2_i3.p1|XP_004334850.1;>TRINITY_DN1428_c1_g1_i11.p2|XP_004334850.1	LLRRYAESPSQILGRSPMSARRTGQVSMTQS	tr|L8GIL5|L8GIL5_ACACA;TRINITY_DN1428_c1_g1_i1.p1|XP_004334850.1;TRINITY_DN1428_c1_g2_i1.p1|XP_004334850.1;TRINITY_DN1428_c1_g2_i3.p1|XP_004334850.1;TRINITY_DN1428_c1_g1_i11.p2|XP_004334850.1_S791;804;911;741;606	NA	NA	NA	NA	22.9121	23.9886	NA	22.9724	NA	NA	24.3393	23.1152	NA	24.0481	24.0629	22.8597	NA	NA	NA	23.4087	22.9032	22.4921	NA	NA	NA	23.5395	23.7939	NA	23.1548	NA	NA	24.4973	23.2989	NA	24.2093	24.0129	22.7485	NA	NA	NA	23.6807
tr|L8GIR6|L8GIR6_ACACA	tr|L8GIR6|L8GIR6_ACACA;TRINITY_DN2960_c0_g1_i11.p2|XP_004334757.1;TRINITY_DN2960_c0_g1_i18.p3|XP_004334757.1	L8GIR6	tr|L8GIR6|L8GIR6_ACACA;TRINITY_DN2960_c0_g1_i11.p2|XP_004334757.1;TRINITY_DN2960_c0_g1_i18.p3|XP_004334757.1;TRINITY_DN4421_c0_g1_i11.p11|XP_004334757.1	>tr|L8GIR6|L8GIR6_ACACA;>TRINITY_DN2960_c0_g1_i11.p2|XP_004334757.1;>TRINITY_DN2960_c0_g1_i18.p3|XP_004334757.1	tr|L8GIR6|L8GIR6_ACACA	>tr|L8GIR6|L8GIR6_ACACA;>TRINITY_DN4421_c0_g1_i11.p11|XP_004334757.1	SSTTHPTQPAAEDSDSD______________	tr|L8GIR6|L8GIR6_ACACA;TRINITY_DN4421_c0_g1_i11.p11|XP_004334757.1_S345;103	NA	NA	NA	NA	NA	NA	NA	NA	NA	NA	NA	NA	NA	NA	NA	NA	NA	NA	NA	NA	NA	NA	NA	NA	NA	NA	NA	NA	NA	NA	NA	NA	NA	NA	NA	NA	NA	NA	NA	NA	NA
tr|L8GIR6|L8GIR6_ACACA	tr|L8GIR6|L8GIR6_ACACA;TRINITY_DN2960_c0_g1_i11.p2|XP_004334757.1;TRINITY_DN2960_c0_g1_i18.p3|XP_004334757.1	L8GIR6	tr|L8GIR6|L8GIR6_ACACA;TRINITY_DN2960_c0_g1_i11.p2|XP_004334757.1;TRINITY_DN2960_c0_g1_i18.p3|XP_004334757.1;TRINITY_DN4421_c0_g1_i11.p11|XP_004334757.1	>tr|L8GIR6|L8GIR6_ACACA;>TRINITY_DN2960_c0_g1_i11.p2|XP_004334757.1;>TRINITY_DN2960_c0_g1_i18.p3|XP_004334757.1	tr|L8GIR6|L8GIR6_ACACA	>tr|L8GIR6|L8GIR6_ACACA;>TRINITY_DN4421_c0_g1_i11.p11|XP_004334757.1	PASSTTHPTQPAAEDSDSD____________	tr|L8GIR6|L8GIR6_ACACA;TRINITY_DN4421_c0_g1_i11.p11|XP_004334757.1_S343;101	NA	NA	NA	NA	NA	NA	NA	NA	NA	NA	NA	NA	NA	NA	NA	NA	NA	NA	NA	NA	NA	NA	NA	NA	NA	NA	NA	NA	NA	NA	NA	NA	NA	NA	NA	NA	NA	NA	NA	NA	NA
tr|L8GIR7|L8GIR7_ACACA;TRINITY_DN4523_c0_g1_i11.p1|XP_004334641.1;TRINITY_DN4523_c0_g1_i23.p1|XP_004334641.1	tr|L8GIR7|L8GIR7_ACACA;TRINITY_DN4523_c0_g1_i11.p1|XP_004334641.1;TRINITY_DN4523_c0_g1_i23.p1|XP_004334641.1;TRINITY_DN4523_c0_g1_i2.p1|XP_004334641.1;TRINITY_DN4523_c0_g1_i17.p1|XP_004334641.1;TRINITY_DN4523_c0_g1_i7.p1|XP_004334641.1;TRINITY_DN4546_c0_g1_i8.p1|XP_004334641.1;TRINITY_DN4546_c0_g1_i12.p1|XP_004334641.1;TRINITY_DN4546_c0_g1_i6.p1|XP_004334641.1;TRINITY_DN4546_c0_g1_i7.p1|XP_004334…	L8GIR7	tr|L8GIR7|L8GIR7_ACACA;TRINITY_DN4523_c0_g1_i11.p1|XP_004334641.1;TRINITY_DN4523_c0_g1_i23.p1|XP_004334641.1;TRINITY_DN4523_c0_g1_i2.p1|XP_004334641.1;TRINITY_DN4523_c0_g1_i17.p1|XP_004334641.1;TRINITY_DN4523_c0_g1_i7.p1|XP_004334641.1;TRINITY_DN4546_c0_g1_i8.p1|XP_004334641.1;TRINITY_DN4546_c0_g1_i12.p1|XP_004334641.1;TRINITY_DN4546_c0_g1_i6.p1|XP_004334641.1;TRINITY_DN4546_c0_g1_i7.p1|XP_004334…	>tr|L8GIR7|L8GIR7_ACACA;>TRINITY_DN4523_c0_g1_i11.p1|XP_004334641.1;>TRINITY_DN4523_c0_g1_i23.p1|XP_004334641.1;>TRINITY_DN4523_c0_g1_i2.p1|XP_004334641.1;>TRINITY_DN4523_c0_g1_i17.p1|XP_004334641.1;>TRINITY_DN4523_c0_g1_i7.p1|XP_004334641.1;>TRINITY_DN454	tr|L8GIR7|L8GIR7_ACACA	>tr|L8GIR7|L8GIR7_ACACA;>TRINITY_DN4523_c0_g1_i11.p1|XP_004334641.1;>TRINITY_DN4523_c0_g1_i23.p1|XP_004334641.1;>TRINITY_DN4523_c0_g1_i2.p1|XP_004334641.1;>TRINITY_DN4523_c0_g1_i17.p1|XP_004334641.1;>TRINITY_DN4523_c2_g1_i2.p1|XP_004334641.1;>TRINITY_DN452	EVSLKPSHFEGDIDSSDEETAKPKKQRKSKK	tr|L8GIR7|L8GIR7_ACACA;TRINITY_DN4523_c0_g1_i11.p1|XP_004334641.1;TRINITY_DN4523_c0_g1_i23.p1|XP_004334641.1;TRINITY_DN4523_c0_g1_i2.p1|XP_004334641.1;TRINITY_DN4523_c0_g1_i17.p1|XP_004334641.1;TRINITY_DN4523_c2_g1_i2.p1|XP_004334641.1;TRINITY_DN4523_c2_g1_i4.p1|XP_004334641.1;TRINITY_DN4523_c0_g1_i28.p2|XP_004334641.1_S1520;1522;1545;1374;1155;497;272;167	NA	NA	NA	NA	NA	NA	NA	NA	NA	NA	NA	NA	NA	NA	NA	NA	NA	NA	NA	NA	NA	NA	NA	NA	NA	NA	NA	NA	NA	NA	NA	NA	NA	NA	NA	NA	NA	NA	NA	NA	NA
tr|L8GIR7|L8GIR7_ACACA;TRINITY_DN4523_c0_g1_i11.p1|XP_004334641.1;TRINITY_DN4523_c0_g1_i23.p1|XP_004334641.1	tr|L8GIR7|L8GIR7_ACACA;TRINITY_DN4523_c0_g1_i11.p1|XP_004334641.1;TRINITY_DN4523_c0_g1_i23.p1|XP_004334641.1;TRINITY_DN4523_c0_g1_i2.p1|XP_004334641.1;TRINITY_DN4523_c0_g1_i17.p1|XP_004334641.1;TRINITY_DN4523_c0_g1_i7.p1|XP_004334641.1;TRINITY_DN4546_c0_g1_i8.p1|XP_004334641.1;TRINITY_DN4546_c0_g1_i12.p1|XP_004334641.1;TRINITY_DN4546_c0_g1_i6.p1|XP_004334641.1;TRINITY_DN4546_c0_g1_i7.p1|XP_004334…	L8GIR7	tr|L8GIR7|L8GIR7_ACACA;TRINITY_DN4523_c0_g1_i11.p1|XP_004334641.1;TRINITY_DN4523_c0_g1_i23.p1|XP_004334641.1;TRINITY_DN4523_c0_g1_i2.p1|XP_004334641.1;TRINITY_DN4523_c0_g1_i17.p1|XP_004334641.1;TRINITY_DN4523_c0_g1_i7.p1|XP_004334641.1;TRINITY_DN4546_c0_g1_i8.p1|XP_004334641.1;TRINITY_DN4546_c0_g1_i12.p1|XP_004334641.1;TRINITY_DN4546_c0_g1_i6.p1|XP_004334641.1;TRINITY_DN4546_c0_g1_i7.p1|XP_004334…	>tr|L8GIR7|L8GIR7_ACACA;>TRINITY_DN4523_c0_g1_i11.p1|XP_004334641.1;>TRINITY_DN4523_c0_g1_i23.p1|XP_004334641.1;>TRINITY_DN4523_c0_g1_i2.p1|XP_004334641.1;>TRINITY_DN4523_c0_g1_i17.p1|XP_004334641.1;>TRINITY_DN4523_c0_g1_i7.p1|XP_004334641.1;>TRINITY_DN454	tr|L8GIR7|L8GIR7_ACACA	>tr|L8GIR7|L8GIR7_ACACA;>TRINITY_DN4523_c0_g1_i11.p1|XP_004334641.1;>TRINITY_DN4523_c0_g1_i23.p1|XP_004334641.1;>TRINITY_DN4523_c0_g1_i2.p1|XP_004334641.1;>TRINITY_DN4523_c0_g1_i17.p1|XP_004334641.1;>TRINITY_DN4523_c2_g1_i2.p1|XP_004334641.1;>TRINITY_DN452	KVEGLAPVGFDWGDATPTKAEPIESKKRKRS	tr|L8GIR7|L8GIR7_ACACA;TRINITY_DN4523_c0_g1_i11.p1|XP_004334641.1;TRINITY_DN4523_c0_g1_i23.p1|XP_004334641.1;TRINITY_DN4523_c0_g1_i2.p1|XP_004334641.1;TRINITY_DN4523_c0_g1_i17.p1|XP_004334641.1;TRINITY_DN4523_c2_g1_i2.p1|XP_004334641.1;TRINITY_DN4523_c2_g1_i4.p1|XP_004334641.1;TRINITY_DN4523_c0_g1_i28.p2|XP_004334641.1_T1601;1603;1626;1455;1236;578;353;248	NA	NA	NA	NA	NA	NA	NA	NA	NA	NA	NA	NA	NA	NA	NA	22.3977	NA	NA	NA	NA	22.1743	NA	NA	NA	NA	NA	NA	NA	NA	NA	NA	NA	NA	NA	NA	NA	22.2865	NA	NA	NA	NA
tr|L8GIR7|L8GIR7_ACACA;TRINITY_DN4523_c0_g1_i11.p1|XP_004334641.1;TRINITY_DN4523_c0_g1_i23.p1|XP_004334641.1	tr|L8GIR7|L8GIR7_ACACA;TRINITY_DN4523_c0_g1_i11.p1|XP_004334641.1;TRINITY_DN4523_c0_g1_i23.p1|XP_004334641.1;TRINITY_DN4523_c0_g1_i2.p1|XP_004334641.1;TRINITY_DN4523_c0_g1_i17.p1|XP_004334641.1;TRINITY_DN4523_c0_g1_i7.p1|XP_004334641.1;TRINITY_DN4546_c0_g1_i8.p1|XP_004334641.1;TRINITY_DN4546_c0_g1_i12.p1|XP_004334641.1;TRINITY_DN4546_c0_g1_i6.p1|XP_004334641.1;TRINITY_DN4546_c0_g1_i7.p1|XP_004334…	L8GIR7	tr|L8GIR7|L8GIR7_ACACA;TRINITY_DN4523_c0_g1_i11.p1|XP_004334641.1;TRINITY_DN4523_c0_g1_i23.p1|XP_004334641.1;TRINITY_DN4523_c0_g1_i2.p1|XP_004334641.1;TRINITY_DN4523_c0_g1_i17.p1|XP_004334641.1;TRINITY_DN4523_c0_g1_i7.p1|XP_004334641.1;TRINITY_DN4546_c0_g1_i8.p1|XP_004334641.1;TRINITY_DN4546_c0_g1_i12.p1|XP_004334641.1;TRINITY_DN4546_c0_g1_i6.p1|XP_004334641.1;TRINITY_DN4546_c0_g1_i7.p1|XP_004334…	>tr|L8GIR7|L8GIR7_ACACA;>TRINITY_DN4523_c0_g1_i11.p1|XP_004334641.1;>TRINITY_DN4523_c0_g1_i23.p1|XP_004334641.1;>TRINITY_DN4523_c0_g1_i2.p1|XP_004334641.1;>TRINITY_DN4523_c0_g1_i17.p1|XP_004334641.1;>TRINITY_DN4523_c0_g1_i7.p1|XP_004334641.1;>TRINITY_DN454	tr|L8GIR7|L8GIR7_ACACA	>tr|L8GIR7|L8GIR7_ACACA;>TRINITY_DN4523_c0_g1_i11.p1|XP_004334641.1;>TRINITY_DN4523_c0_g1_i23.p1|XP_004334641.1;>TRINITY_DN4523_c0_g1_i2.p1|XP_004334641.1;>TRINITY_DN4523_c0_g1_i17.p1|XP_004334641.1;>TRINITY_DN4523_c2_g1_i2.p1|XP_004334641.1;>TRINITY_DN452	FEVSLKPSHFEGDIDSSDEETAKPKKQRKSK	tr|L8GIR7|L8GIR7_ACACA;TRINITY_DN4523_c0_g1_i11.p1|XP_004334641.1;TRINITY_DN4523_c0_g1_i23.p1|XP_004334641.1;TRINITY_DN4523_c0_g1_i2.p1|XP_004334641.1;TRINITY_DN4523_c0_g1_i17.p1|XP_004334641.1;TRINITY_DN4523_c2_g1_i2.p1|XP_004334641.1;TRINITY_DN4523_c2_g1_i4.p1|XP_004334641.1;TRINITY_DN4523_c0_g1_i28.p2|XP_004334641.1_S1519;1521;1544;1373;1154;496;271;166	NA	NA	NA	NA	NA	NA	NA	NA	NA	NA	NA	NA	NA	NA	NA	NA	NA	NA	NA	NA	NA	NA	NA	NA	NA	NA	NA	NA	NA	NA	NA	NA	NA	NA	NA	NA	NA	NA	NA	NA	NA
tr|L8GIS2|L8GIS2_ACACA	tr|L8GIS2|L8GIS2_ACACA;TRINITY_DN3062_c1_g1_i1.p1|XP_004334646.1;TRINITY_DN3062_c1_g1_i2.p1|XP_004334646.1	L8GIS2	tr|L8GIS2|L8GIS2_ACACA;TRINITY_DN3062_c1_g1_i1.p1|XP_004334646.1;TRINITY_DN3062_c1_g1_i2.p1|XP_004334646.1;TRINITY_DN3062_c1_g3_i1.p1|XP_004334646.1	>tr|L8GIS2|L8GIS2_ACACA;>TRINITY_DN3062_c1_g1_i1.p1|XP_004334646.1;>TRINITY_DN3062_c1_g1_i2.p1|XP_004334646.1	tr|L8GIS2|L8GIS2_ACACA	>tr|L8GIS2|L8GIS2_ACACA;>TRINITY_DN3379_c0_g1_i4.p1|XP_004334645.1;>TRINITY_DN3379_c0_g1_i3.p1|XP_004334645.1;>TRINITY_DN3379_c0_g1_i12.p1|XP_004334645.1;>TRINITY_DN3379_c0_g1_i9.p1|XP_004334646.1;>TRINITY_DN3379_c0_g1_i10.p1|XP_004334645.1;>TRINITY_DN3379	ITEAEEPIAVPVVVASPKREPRRTSSPQPVR	tr|L8GIS2|L8GIS2_ACACA;TRINITY_DN3379_c0_g1_i4.p1|XP_004334645.1;TRINITY_DN3379_c0_g1_i3.p1|XP_004334645.1;TRINITY_DN3379_c0_g1_i12.p1|XP_004334645.1;TRINITY_DN3379_c0_g1_i9.p1|XP_004334646.1;TRINITY_DN3379_c0_g1_i10.p1|XP_004334645.1;TRINITY_DN3379_c0_g1_i5.p1|XP_004334645.1;TRINITY_DN3379_c0_g1_i8.p1|XP_004334646.1;TRINITY_DN3379_c0_g1_i1.p1|XP_004334646.1;TRINITY_DN1182_c0_g1_i16.p1|XP_0043346…	NA	23.6185	23.5715	25.4078	21.5375	22.9236	24.2811	NA	22.9708	25.0104	22.051	21.4585	24.5609	23.6649	23.8129	24.7881	22.1348	NA	24.3341	23.9859	25.699	24.0636	23.9213	23.6313	25.0453	22.1649	22.729	23.8483	NA	23.0721	24.7267	22.209	21.6422	24.2192	23.8261	23.763	24.6769	22.4695	NA	23.761	24.2579
tr|L8GIS5|L8GIS5_ACACA	tr|L8GIS5|L8GIS5_ACACA;TRINITY_DN681_c0_g1_i12.p1|XP_004334767.1;TRINITY_DN6588_c0_g1_i4.p1|XP_004334767.1	L8GIS5	tr|L8GIS5|L8GIS5_ACACA;TRINITY_DN681_c0_g1_i12.p1|XP_004334767.1;TRINITY_DN6588_c0_g1_i4.p1|XP_004334767.1	>tr|L8GIS5|L8GIS5_ACACA;>TRINITY_DN681_c0_g1_i12.p1|XP_004334767.1;>TRINITY_DN6588_c0_g1_i4.p1|XP_004334767.1	tr|L8GIS5|L8GIS5_ACACA	>tr|L8GIS5|L8GIS5_ACACA;>TRINITY_DN681_c0_g1_i12.p1|XP_004334767.1;>TRINITY_DN6588_c0_g1_i4.p1|XP_004334767.1	______________MSDDEESNSYTRPATAF	tr|L8GIS5|L8GIS5_ACACA;TRINITY_DN681_c0_g1_i12.p1|XP_004334767.1;TRINITY_DN6588_c0_g1_i4.p1|XP_004334767.1_S2;2;2	NA	NA	NA	26.1711	NA	NA	24.2783	NA	NA	25.6632	NA	NA	23.4783	NA	NA	25.7404	NA	NA	23.0427	NA	26.117	25.216	NA	NA	25.8085	NA	NA	23.8455	NA	NA	25.3795	NA	NA	23.1366	NA	NA	25.6292	NA	NA	22.4695	NA
tr|L8GIT2|L8GIT2_ACACA	tr|L8GIT2|L8GIT2_ACACA;TRINITY_DN3172_c0_g1_i9.p3|XP_004334925.1;TRINITY_DN10316_c0_g2_i4.p1|XP_004334925.1;TRINITY_DN10316_c0_g2_i6.p1|XP_004334925.1;TRINITY_DN3172_c0_g1_i4.p1|XP_004334925.1;TRINITY_DN10316_c0_g2_i11.p1|XP_004334925.1;TRINITY_DN10316_c0_g2_i10.p1|XP_004334925.1;TRINITY_DN3172_c0_g1_i7.p1|XP_004334925.1;TRINITY_DN10316_c0_g2_i3.p1|XP_004334925.1;TRINITY_DN3172_c0_g1_i3.p1|XP_004…	L8GIT2	tr|L8GIT2|L8GIT2_ACACA;TRINITY_DN3172_c0_g1_i9.p3|XP_004334925.1;TRINITY_DN10316_c0_g2_i4.p1|XP_004334925.1;TRINITY_DN10316_c0_g2_i6.p1|XP_004334925.1;TRINITY_DN3172_c0_g1_i4.p1|XP_004334925.1;TRINITY_DN10316_c0_g2_i11.p1|XP_004334925.1;TRINITY_DN10316_c0_g2_i10.p1|XP_004334925.1;TRINITY_DN3172_c0_g1_i7.p1|XP_004334925.1;TRINITY_DN10316_c0_g2_i3.p1|XP_004334925.1;TRINITY_DN3172_c0_g1_i3.p1|XP_004…	>tr|L8GIT2|L8GIT2_ACACA;>TRINITY_DN3172_c0_g1_i9.p3|XP_004334925.1;>TRINITY_DN10316_c0_g2_i4.p1|XP_004334925.1;>TRINITY_DN10316_c0_g2_i6.p1|XP_004334925.1;>TRINITY_DN3172_c0_g1_i4.p1|XP_004334925.1;>TRINITY_DN10316_c0_g2_i11.p1|XP_004334925.1;>TRINITY_DN10	tr|L8GIT2|L8GIT2_ACACA	>tr|L8GIT2|L8GIT2_ACACA;>TRINITY_DN3172_c0_g1_i9.p3|XP_004334925.1;>TRINITY_DN10316_c0_g2_i4.p1|XP_004334925.1;>TRINITY_DN10316_c0_g2_i6.p1|XP_004334925.1;>TRINITY_DN3172_c0_g1_i4.p1|XP_004334925.1;>TRINITY_DN10316_c0_g2_i11.p1|XP_004334925.1;>TRINITY_DN10	SYRPTSQLSPSARVDSPSPAPPLSFRWWKRI	tr|L8GIT2|L8GIT2_ACACA;TRINITY_DN3172_c0_g1_i9.p3|XP_004334925.1;TRINITY_DN10316_c0_g2_i4.p1|XP_004334925.1;TRINITY_DN10316_c0_g2_i6.p1|XP_004334925.1;TRINITY_DN3172_c0_g1_i4.p1|XP_004334925.1;TRINITY_DN10316_c0_g2_i11.p1|XP_004334925.1;TRINITY_DN10316_c0_g2_i10.p1|XP_004334925.1;TRINITY_DN3172_c0_g1_i7.p1|XP_004334925.1;TRINITY_DN10316_c0_g2_i3.p1|XP_004334925.1;TRINITY_DN3172_c0_g1_i3.p1|XP_004…	NA	NA	NA	24.8981	NA	NA	24.3477	24.1533	NA	24.7259	24.7485	24.4947	25.5722	24.0082	24.85	24.4014	24.1499	22.8063	25.4553	24.2383	24.6737	NA	NA	NA	24.5355	NA	NA	23.9149	24.3357	NA	24.4422	24.9064	24.6785	25.2306	24.1694	24.8	24.2902	24.4846	23.0447	24.8822	24.5102
tr|L8GIT2|L8GIT2_ACACA	tr|L8GIT2|L8GIT2_ACACA;TRINITY_DN3172_c0_g1_i9.p3|XP_004334925.1;TRINITY_DN10316_c0_g2_i4.p1|XP_004334925.1;TRINITY_DN10316_c0_g2_i6.p1|XP_004334925.1;TRINITY_DN3172_c0_g1_i4.p1|XP_004334925.1;TRINITY_DN10316_c0_g2_i11.p1|XP_004334925.1;TRINITY_DN10316_c0_g2_i10.p1|XP_004334925.1;TRINITY_DN3172_c0_g1_i7.p1|XP_004334925.1;TRINITY_DN10316_c0_g2_i3.p1|XP_004334925.1;TRINITY_DN3172_c0_g1_i3.p1|XP_004…	L8GIT2	tr|L8GIT2|L8GIT2_ACACA;TRINITY_DN3172_c0_g1_i9.p3|XP_004334925.1;TRINITY_DN10316_c0_g2_i4.p1|XP_004334925.1;TRINITY_DN10316_c0_g2_i6.p1|XP_004334925.1;TRINITY_DN3172_c0_g1_i4.p1|XP_004334925.1;TRINITY_DN10316_c0_g2_i11.p1|XP_004334925.1;TRINITY_DN10316_c0_g2_i10.p1|XP_004334925.1;TRINITY_DN3172_c0_g1_i7.p1|XP_004334925.1;TRINITY_DN10316_c0_g2_i3.p1|XP_004334925.1;TRINITY_DN3172_c0_g1_i3.p1|XP_004…	>tr|L8GIT2|L8GIT2_ACACA;>TRINITY_DN3172_c0_g1_i9.p3|XP_004334925.1;>TRINITY_DN10316_c0_g2_i4.p1|XP_004334925.1;>TRINITY_DN10316_c0_g2_i6.p1|XP_004334925.1;>TRINITY_DN3172_c0_g1_i4.p1|XP_004334925.1;>TRINITY_DN10316_c0_g2_i11.p1|XP_004334925.1;>TRINITY_DN10	tr|L8GIT2|L8GIT2_ACACA	>tr|L8GIT2|L8GIT2_ACACA;>TRINITY_DN6386_c0_g2_i3.p6|XP_004334925.1;>TRINITY_DN6386_c0_g1_i4.p4|XP_004334925.1;>TRINITY_DN6386_c0_g1_i3.p1|XP_004334925.1;>TRINITY_DN6386_c0_g1_i7.p1|XP_004334925.1;>TRINITY_DN6386_c0_g1_i1.p1|XP_004334925.1;>TRINITY_DN6386_c	RLAGKRTRATDASLLSPFADVVGDSRSAKRS	tr|L8GIT2|L8GIT2_ACACA;TRINITY_DN6386_c0_g2_i3.p6|XP_004334925.1;TRINITY_DN6386_c0_g1_i4.p4|XP_004334925.1;TRINITY_DN6386_c0_g1_i3.p1|XP_004334925.1;TRINITY_DN6386_c0_g1_i7.p1|XP_004334925.1;TRINITY_DN6386_c0_g1_i1.p1|XP_004334925.1;TRINITY_DN6386_c0_g2_i6.p1|XP_004334925.1;TRINITY_DN6386_c0_g2_i1.p1|XP_004334925.1_S267;29;29;134;118;289;359;374	NA	NA	NA	NA	NA	NA	NA	NA	NA	NA	NA	NA	NA	NA	NA	22.2392	NA	NA	22.6515	NA	22.1324	21.3996	NA	NA	NA	NA	NA	NA	NA	NA	NA	NA	NA	NA	NA	NA	22.128	NA	NA	22.0783	NA
tr|L8GIT2|L8GIT2_ACACA	tr|L8GIT2|L8GIT2_ACACA;TRINITY_DN3172_c0_g1_i9.p3|XP_004334925.1;TRINITY_DN10316_c0_g2_i4.p1|XP_004334925.1;TRINITY_DN10316_c0_g2_i6.p1|XP_004334925.1;TRINITY_DN3172_c0_g1_i4.p1|XP_004334925.1;TRINITY_DN10316_c0_g2_i11.p1|XP_004334925.1;TRINITY_DN10316_c0_g2_i10.p1|XP_004334925.1;TRINITY_DN3172_c0_g1_i7.p1|XP_004334925.1;TRINITY_DN10316_c0_g2_i3.p1|XP_004334925.1;TRINITY_DN3172_c0_g1_i3.p1|XP_004…	L8GIT2	tr|L8GIT2|L8GIT2_ACACA;TRINITY_DN3172_c0_g1_i9.p3|XP_004334925.1;TRINITY_DN10316_c0_g2_i4.p1|XP_004334925.1;TRINITY_DN10316_c0_g2_i6.p1|XP_004334925.1;TRINITY_DN3172_c0_g1_i4.p1|XP_004334925.1;TRINITY_DN10316_c0_g2_i11.p1|XP_004334925.1;TRINITY_DN10316_c0_g2_i10.p1|XP_004334925.1;TRINITY_DN3172_c0_g1_i7.p1|XP_004334925.1;TRINITY_DN10316_c0_g2_i3.p1|XP_004334925.1;TRINITY_DN3172_c0_g1_i3.p1|XP_004…	>tr|L8GIT2|L8GIT2_ACACA;>TRINITY_DN3172_c0_g1_i9.p3|XP_004334925.1;>TRINITY_DN10316_c0_g2_i4.p1|XP_004334925.1;>TRINITY_DN10316_c0_g2_i6.p1|XP_004334925.1;>TRINITY_DN3172_c0_g1_i4.p1|XP_004334925.1;>TRINITY_DN10316_c0_g2_i11.p1|XP_004334925.1;>TRINITY_DN10	tr|L8GIT2|L8GIT2_ACACA	>tr|L8GIT2|L8GIT2_ACACA;>TRINITY_DN3172_c0_g1_i9.p3|XP_004334925.1;>TRINITY_DN10316_c0_g2_i4.p1|XP_004334925.1;>TRINITY_DN10316_c0_g2_i6.p1|XP_004334925.1;>TRINITY_DN3172_c0_g1_i4.p1|XP_004334925.1;>TRINITY_DN10316_c0_g2_i11.p1|XP_004334925.1;>TRINITY_DN10	LSSTPLLKSEVDDLLSPKMHRIKSNGFVSSS	tr|L8GIT2|L8GIT2_ACACA;TRINITY_DN3172_c0_g1_i9.p3|XP_004334925.1;TRINITY_DN10316_c0_g2_i4.p1|XP_004334925.1;TRINITY_DN10316_c0_g2_i6.p1|XP_004334925.1;TRINITY_DN3172_c0_g1_i4.p1|XP_004334925.1;TRINITY_DN10316_c0_g2_i11.p1|XP_004334925.1;TRINITY_DN10316_c0_g2_i10.p1|XP_004334925.1;TRINITY_DN3172_c0_g1_i7.p1|XP_004334925.1;TRINITY_DN10316_c0_g2_i3.p1|XP_004334925.1;TRINITY_DN3172_c0_g1_i3.p1|XP_004…	NA	21.4544	22.4799	23.1419	NA	NA	NA	23.1754	NA	22.7028	21.6888	21.5405	22.9577	23.3243	23.3073	22.7965	21.2296	NA	23.5731	22.7357	23.4639	NA	21.7572	22.5397	22.7794	NA	NA	NA	23.3577	NA	22.4191	21.8467	21.7242	22.616	23.4855	23.2573	22.6853	21.5644	NA	23	23.0077
tr|L8GIV5|L8GIV5_ACACA	tr|L8GIV5|L8GIV5_ACACA;TRINITY_DN2039_c0_g1_i7.p4|XP_004334691.1;TRINITY_DN2039_c0_g1_i2.p3|XP_004334691.1;TRINITY_DN2039_c0_g1_i4.p5|XP_004334691.1	L8GIV5	tr|L8GIV5|L8GIV5_ACACA;TRINITY_DN2039_c0_g1_i7.p4|XP_004334691.1;TRINITY_DN2039_c0_g1_i2.p3|XP_004334691.1;TRINITY_DN2039_c0_g1_i4.p5|XP_004334691.1;TRINITY_DN2039_c0_g2_i5.p2|XP_004334691.1	>tr|L8GIV5|L8GIV5_ACACA;>TRINITY_DN2039_c0_g1_i7.p4|XP_004334691.1;>TRINITY_DN2039_c0_g1_i2.p3|XP_004334691.1;>TRINITY_DN2039_c0_g1_i4.p5|XP_004334691.1	tr|L8GIV5|L8GIV5_ACACA	>tr|L8GIV5|L8GIV5_ACACA;>TRINITY_DN2039_c0_g1_i7.p4|XP_004334691.1;>TRINITY_DN2039_c0_g1_i2.p3|XP_004334691.1;>TRINITY_DN2039_c0_g1_i4.p5|XP_004334691.1	MLIGSTISDVMKVNLTPDQASTVVAEEETKS	tr|L8GIV5|L8GIV5_ACACA;TRINITY_DN2039_c0_g1_i7.p4|XP_004334691.1;TRINITY_DN2039_c0_g1_i2.p3|XP_004334691.1;TRINITY_DN2039_c0_g1_i4.p5|XP_004334691.1_T107;83;107;16	NA	NA	NA	22.2712	NA	NA	21.0663	NA	NA	NA	NA	NA	NA	NA	21.0966	22.1127	NA	NA	NA	NA	NA	NA	NA	NA	21.9086	NA	NA	20.6335	NA	NA	NA	NA	NA	NA	NA	21.0466	22.0015	NA	NA	NA	NA
tr|L8GIV8|L8GIV8_ACACA	tr|L8GIV8|L8GIV8_ACACA	L8GIV8	tr|L8GIV8|L8GIV8_ACACA;TRINITY_DN167_c1_g1_i6.p1|XP_004335023.1;TRINITY_DN3861_c0_g1_i2.p5|XP_004335023.1;TRINITY_DN2438_c0_g1_i1.p1|XP_004335023.1;TRINITY_DN8123_c0_g1_i3.p1|XP_004335023.1;TRINITY_DN8123_c0_g1_i2.p1|XP_004335023.1;TRINITY_DN2438_c0_g1_i3.p1|XP_004335023.1;TRINITY_DN7224_c0_g2_i1.p2|XP_004335023.1;TRINITY_DN167_c1_g2_i2.p1|XP_004335023.1;TRINITY_DN167_c1_g2_i1.p1|XP_004335023.1;T…	>tr|L8GIV8|L8GIV8_ACACA	tr|L8GIV8|L8GIV8_ACACA	>tr|L8GIV8|L8GIV8_ACACA;>TRINITY_DN3861_c0_g1_i2.p5|XP_004335023.1;>TRINITY_DN167_c1_g1_i7.p1|XP_004335023.1	SKSILSRAVANAELASGTENGLNERALKVID	tr|L8GIV8|L8GIV8_ACACA;TRINITY_DN3861_c0_g1_i2.p5|XP_004335023.1;TRINITY_DN167_c1_g1_i7.p1|XP_004335023.1_S2223;38;1778	NA	22.6167	23.7424	24.5365	NA	22.4212	22.963	22.4006	22.7819	23.8781	22.9613	22.8153	23.3476	22.339	23.0413	22.8843	NA	NA	NA	21.942	23.0459	23.209	22.9195	23.8022	24.1739	NA	22.2265	22.5302	22.583	22.8832	23.5944	23.1192	22.999	23.0059	22.5002	22.9913	22.7731	NA	NA	NA	22.214
tr|L8GIV8|L8GIV8_ACACA	tr|L8GIV8|L8GIV8_ACACA	L8GIV8	tr|L8GIV8|L8GIV8_ACACA;TRINITY_DN167_c1_g1_i6.p1|XP_004335023.1;TRINITY_DN3861_c0_g1_i2.p5|XP_004335023.1;TRINITY_DN2438_c0_g1_i1.p1|XP_004335023.1;TRINITY_DN8123_c0_g1_i3.p1|XP_004335023.1;TRINITY_DN8123_c0_g1_i2.p1|XP_004335023.1;TRINITY_DN2438_c0_g1_i3.p1|XP_004335023.1;TRINITY_DN7224_c0_g2_i1.p2|XP_004335023.1;TRINITY_DN167_c1_g2_i2.p1|XP_004335023.1;TRINITY_DN167_c1_g2_i1.p1|XP_004335023.1;T…	>tr|L8GIV8|L8GIV8_ACACA	tr|L8GIV8|L8GIV8_ACACA	>tr|L8GIV8|L8GIV8_ACACA	RPFTHPGNRTTKLRKSISVQPSITVGSQPIY	tr|L8GIV8|L8GIV8_ACACA_S470	NA	NA	23.9839	23.1992	NA	NA	NA	NA	NA	NA	NA	NA	NA	NA	NA	NA	NA	NA	NA	NA	23.8399	21.0403	NA	24.0437	22.8366	NA	NA	NA	NA	NA	NA	NA	NA	NA	NA	NA	NA	NA	NA	NA	NA
tr|L8GIW9|L8GIW9_ACACA	tr|L8GIW9|L8GIW9_ACACA;TRINITY_DN357_c0_g1_i7.p3|XP_004334104.1	L8GIW9	tr|L8GIW9|L8GIW9_ACACA;TRINITY_DN357_c0_g1_i7.p3|XP_004334104.1	>tr|L8GIW9|L8GIW9_ACACA;>TRINITY_DN357_c0_g1_i7.p3|XP_004334104.1	tr|L8GIW9|L8GIW9_ACACA	>tr|L8GIW9|L8GIW9_ACACA	_________MALAVVSGEQSLSALHRIAKSG	tr|L8GIW9|L8GIW9_ACACA_S7	NA	23.1966	23.6872	24.2525	NA	25.7793	23.9205	23.9155	23.9347	23.508	NA	NA	NA	NA	NA	NA	NA	NA	NA	22.9487	24.0801	21.7496	23.4994	23.747	23.8899	NA	25.5847	23.4877	24.0979	24.0361	23.2243	NA	NA	NA	NA	NA	NA	NA	NA	NA	23.2207
tr|L8GIW9|L8GIW9_ACACA	tr|L8GIW9|L8GIW9_ACACA;TRINITY_DN357_c0_g1_i7.p3|XP_004334104.1	L8GIW9	tr|L8GIW9|L8GIW9_ACACA;TRINITY_DN357_c0_g1_i7.p3|XP_004334104.1	>tr|L8GIW9|L8GIW9_ACACA;>TRINITY_DN357_c0_g1_i7.p3|XP_004334104.1	tr|L8GIW9|L8GIW9_ACACA	>tr|L8GIW9|L8GIW9_ACACA;>TRINITY_DN357_c0_g1_i7.p3|XP_004334104.1	KAHARAPSEGSFLFGSNQKVITDYKSDEDDD	tr|L8GIW9|L8GIW9_ACACA;TRINITY_DN357_c0_g1_i7.p3|XP_004334104.1_S298;174	NA	NA	NA	NA	21.4414	NA	20.185	23.1467	NA	23.0518	NA	NA	23.8432	NA	23.9619	22.717	NA	NA	NA	22.6616	23.2219	21.9533	NA	NA	NA	22.0688	NA	19.7521	23.3291	NA	22.7681	NA	NA	23.5015	NA	23.9119	22.6058	NA	NA	NA	22.9336
tr|L8GIW9|L8GIW9_ACACA	tr|L8GIW9|L8GIW9_ACACA;TRINITY_DN357_c0_g1_i7.p3|XP_004334104.1	L8GIW9	tr|L8GIW9|L8GIW9_ACACA;TRINITY_DN357_c0_g1_i7.p3|XP_004334104.1	>tr|L8GIW9|L8GIW9_ACACA;>TRINITY_DN357_c0_g1_i7.p3|XP_004334104.1	tr|L8GIW9|L8GIW9_ACACA	>tr|L8GIW9|L8GIW9_ACACA;>TRINITY_DN357_c0_g1_i7.p3|XP_004334104.1	RGKTSAPRAMSPRSSSAIGSQVGLSRKAHAR	tr|L8GIW9|L8GIW9_ACACA;TRINITY_DN357_c0_g1_i7.p3|XP_004334104.1_S272;148	NA	26.4648	26.6328	26.2354	NA	25.8633	25.7129	25.2168	25.7148	25.8416	NA	26.2317	26.6835	25.4309	25.7925	24.93	25.06	NA	26.6134	24.1567	25.5225	24.4615	26.7676	26.6926	25.8729	NA	25.6687	25.2801	25.3992	25.8161	25.5579	NA	26.4154	26.3418	25.5921	25.7425	24.8188	25.3947	NA	26.0403	24.4287
tr|L8GIW9|L8GIW9_ACACA	tr|L8GIW9|L8GIW9_ACACA;TRINITY_DN357_c0_g1_i7.p3|XP_004334104.1	L8GIW9	tr|L8GIW9|L8GIW9_ACACA;TRINITY_DN357_c0_g1_i7.p3|XP_004334104.1	>tr|L8GIW9|L8GIW9_ACACA;>TRINITY_DN357_c0_g1_i7.p3|XP_004334104.1	tr|L8GIW9|L8GIW9_ACACA	>tr|L8GIW9|L8GIW9_ACACA;>TRINITY_DN357_c0_g1_i7.p3|XP_004334104.1	GSQVGLSRKAHARAPSEGSFLFGSNQKVITD	tr|L8GIW9|L8GIW9_ACACA;TRINITY_DN357_c0_g1_i7.p3|XP_004334104.1_S290;166	NA	24.5897	25.1228	26.6193	24.3797	25.5269	25.6832	22.5764	23.9661	25.9093	26.4178	26.274	26.8116	25.6952	26.1499	25.6821	25.4959	24.6087	26.4878	25.2387	25.9032	25.0289	24.8925	25.1826	26.2568	25.0072	25.3323	25.2504	22.7588	24.0675	25.6256	26.5757	26.4577	26.47	25.8564	26.0999	25.5709	25.8306	24.8471	25.9147	25.5106
tr|L8GIW9|L8GIW9_ACACA	tr|L8GIW9|L8GIW9_ACACA;TRINITY_DN357_c0_g1_i7.p3|XP_004334104.1	L8GIW9	tr|L8GIW9|L8GIW9_ACACA;TRINITY_DN357_c0_g1_i7.p3|XP_004334104.1	>tr|L8GIW9|L8GIW9_ACACA;>TRINITY_DN357_c0_g1_i7.p3|XP_004334104.1	tr|L8GIW9|L8GIW9_ACACA	>tr|L8GIW9|L8GIW9_ACACA;>TRINITY_DN357_c0_g1_i7.p3|XP_004334104.1	VGLSRKAHARAPSEGSFLFGSNQKVITDYKS	tr|L8GIW9|L8GIW9_ACACA;TRINITY_DN357_c0_g1_i7.p3|XP_004334104.1_S293;169	NA	NA	24.1454	23.9631	NA	NA	NA	NA	NA	NA	NA	NA	NA	NA	NA	NA	NA	NA	NA	NA	NA	NA	NA	24.2052	23.6005	NA	NA	NA	NA	NA	NA	NA	NA	NA	NA	NA	NA	NA	NA	NA	NA
tr|L8GIW9|L8GIW9_ACACA	tr|L8GIW9|L8GIW9_ACACA;TRINITY_DN357_c0_g1_i7.p3|XP_004334104.1	L8GIW9	tr|L8GIW9|L8GIW9_ACACA;TRINITY_DN357_c0_g1_i7.p3|XP_004334104.1	>tr|L8GIW9|L8GIW9_ACACA;>TRINITY_DN357_c0_g1_i7.p3|XP_004334104.1	tr|L8GIW9|L8GIW9_ACACA	>tr|L8GIW9|L8GIW9_ACACA;>TRINITY_DN357_c0_g1_i7.p3|XP_004334104.1	TRKKLLQTVHAIQDATM______________	tr|L8GIW9|L8GIW9_ACACA;TRINITY_DN357_c0_g1_i7.p3|XP_004334104.1_T634;510	NA	24.6038	24.6233	24.2966	NA	23.4728	23.6391	24.6812	23.2893	24.2396	23.4809	23.827	NA	24.8194	24.8696	23.6697	NA	NA	NA	23.9299	24.0517	NA	24.9066	24.6831	23.9341	NA	23.2782	23.2063	24.8635	23.3906	23.9559	23.6388	24.0107	NA	24.9806	24.8196	23.5585	NA	NA	NA	24.2019
tr|L8GJ05|L8GJ05_ACACA	tr|L8GJ05|L8GJ05_ACACA;TRINITY_DN3330_c0_g2_i1.p3|XP_004335058.1;TRINITY_DN3330_c0_g1_i1.p4|XP_004335058.1	L8GJ05	tr|L8GJ05|L8GJ05_ACACA;TRINITY_DN3330_c0_g2_i1.p3|XP_004335058.1;TRINITY_DN3330_c0_g1_i1.p4|XP_004335058.1	>tr|L8GJ05|L8GJ05_ACACA;>TRINITY_DN3330_c0_g2_i1.p3|XP_004335058.1;>TRINITY_DN3330_c0_g1_i1.p4|XP_004335058.1	tr|L8GJ05|L8GJ05_ACACA	>tr|L8GJ05|L8GJ05_ACACA;>TRINITY_DN3330_c0_g2_i1.p3|XP_004335058.1;>TRINITY_DN3330_c0_g1_i1.p4|XP_004335058.1	EIGEKEGADAANGTPSPSPSKKKQKQVHGIL	tr|L8GJ05|L8GJ05_ACACA;TRINITY_DN3330_c0_g2_i1.p3|XP_004335058.1;TRINITY_DN3330_c0_g1_i1.p4|XP_004335058.1_S25;25;25	NA	NA	NA	NA	NA	NA	NA	22.4141	NA	21.9981	NA	21.264	22.2105	22.3693	22.5186	22.7228	NA	NA	NA	22.431	22.3687	22.8064	NA	NA	NA	NA	NA	NA	22.5965	NA	21.7144	NA	21.4478	21.8688	22.5305	22.4686	22.6116	NA	NA	NA	22.703
tr|L8GJ08|L8GJ08_ACACA	tr|L8GJ08|L8GJ08_ACACA;TRINITY_DN3_c2_g2_i1.p1|XP_004334751.1;TRINITY_DN3_c2_g2_i3.p1|XP_004334751.1;TRINITY_DN5219_c0_g1_i8.p1|XP_004334751.1;TRINITY_DN5219_c0_g1_i4.p1|XP_004334751.1;TRINITY_DN5219_c0_g1_i7.p1|XP_004334751.1;TRINITY_DN5219_c0_g1_i2.p1|XP_004334751.1	L8GJ08	tr|L8GJ08|L8GJ08_ACACA;TRINITY_DN3_c2_g2_i1.p1|XP_004334751.1;TRINITY_DN3_c2_g2_i3.p1|XP_004334751.1;TRINITY_DN5219_c0_g1_i8.p1|XP_004334751.1;TRINITY_DN5219_c0_g1_i4.p1|XP_004334751.1;TRINITY_DN5219_c0_g1_i7.p1|XP_004334751.1;TRINITY_DN5219_c0_g1_i2.p1|XP_004334751.1;TRINITY_DN13135_c0_g3_i2.p1|XP_004334751.1;TRINITY_DN3_c2_g2_i2.p2|XP_004334751.1;TRINITY_DN5219_c0_g1_i1.p1|XP_004334751.1;TRINIT…	>tr|L8GJ08|L8GJ08_ACACA;>TRINITY_DN3_c2_g2_i1.p1|XP_004334751.1;>TRINITY_DN3_c2_g2_i3.p1|XP_004334751.1;>TRINITY_DN5219_c0_g1_i8.p1|XP_004334751.1;>TRINITY_DN5219_c0_g1_i4.p1|XP_004334751.1;>TRINITY_DN5219_c0_g1_i7.p1|XP_004334751.1;>TRINITY_DN5219_c0_g1_i	tr|L8GJ08|L8GJ08_ACACA	>tr|L8GJ08|L8GJ08_ACACA;>TRINITY_DN3_c2_g2_i1.p1|XP_004334751.1;>TRINITY_DN3_c2_g2_i3.p1|XP_004334751.1;>TRINITY_DN13135_c0_g3_i2.p1|XP_004334751.1;>TRINITY_DN3_c2_g2_i2.p2|XP_004334751.1	EKRDQIAKYTLDDAHSPHLRNRKLQGTCAVV	tr|L8GJ08|L8GJ08_ACACA;TRINITY_DN3_c2_g2_i1.p1|XP_004334751.1;TRINITY_DN3_c2_g2_i3.p1|XP_004334751.1;TRINITY_DN13135_c0_g3_i2.p1|XP_004334751.1;TRINITY_DN3_c2_g2_i2.p2|XP_004334751.1_S473;363;395;142;62	NA	22.7998	23.1009	NA	NA	24.0574	22.7498	NA	24.3108	23.7627	23.4372	22.4832	23.5249	NA	NA	NA	NA	22.8844	NA	23.5776	23.422	NA	23.1026	23.1607	NA	NA	23.8627	22.317	NA	24.4121	23.479	23.5951	22.6669	23.1832	NA	NA	NA	NA	23.1228	NA	23.8496
tr|L8GJ08|L8GJ08_ACACA	tr|L8GJ08|L8GJ08_ACACA;TRINITY_DN3_c2_g2_i1.p1|XP_004334751.1;TRINITY_DN3_c2_g2_i3.p1|XP_004334751.1;TRINITY_DN5219_c0_g1_i8.p1|XP_004334751.1;TRINITY_DN5219_c0_g1_i4.p1|XP_004334751.1;TRINITY_DN5219_c0_g1_i7.p1|XP_004334751.1;TRINITY_DN5219_c0_g1_i2.p1|XP_004334751.1	L8GJ08	tr|L8GJ08|L8GJ08_ACACA;TRINITY_DN3_c2_g2_i1.p1|XP_004334751.1;TRINITY_DN3_c2_g2_i3.p1|XP_004334751.1;TRINITY_DN5219_c0_g1_i8.p1|XP_004334751.1;TRINITY_DN5219_c0_g1_i4.p1|XP_004334751.1;TRINITY_DN5219_c0_g1_i7.p1|XP_004334751.1;TRINITY_DN5219_c0_g1_i2.p1|XP_004334751.1;TRINITY_DN13135_c0_g3_i2.p1|XP_004334751.1;TRINITY_DN3_c2_g2_i2.p2|XP_004334751.1;TRINITY_DN5219_c0_g1_i1.p1|XP_004334751.1;TRINIT…	>tr|L8GJ08|L8GJ08_ACACA;>TRINITY_DN3_c2_g2_i1.p1|XP_004334751.1;>TRINITY_DN3_c2_g2_i3.p1|XP_004334751.1;>TRINITY_DN5219_c0_g1_i8.p1|XP_004334751.1;>TRINITY_DN5219_c0_g1_i4.p1|XP_004334751.1;>TRINITY_DN5219_c0_g1_i7.p1|XP_004334751.1;>TRINITY_DN5219_c0_g1_i	tr|L8GJ08|L8GJ08_ACACA	>tr|L8GJ08|L8GJ08_ACACA;>TRINITY_DN3_c2_g2_i1.p1|XP_004334751.1;>TRINITY_DN3_c2_g2_i3.p1|XP_004334751.1;>TRINITY_DN13135_c0_g3_i2.p1|XP_004334751.1	ASPGPSKKSQLSSASSETRHRRTRSADRSIS	tr|L8GJ08|L8GJ08_ACACA;TRINITY_DN3_c2_g2_i1.p1|XP_004334751.1;TRINITY_DN3_c2_g2_i3.p1|XP_004334751.1;TRINITY_DN13135_c0_g3_i2.p1|XP_004334751.1_S430;320;352;99	NA	NA	NA	NA	NA	NA	NA	NA	22.9708	23.0505	23.0735	23.045	23.9622	NA	NA	NA	22.2498	NA	23.6492	23.1064	NA	NA	NA	NA	NA	NA	NA	NA	NA	23.0721	22.7668	23.2315	23.2288	23.6205	NA	NA	NA	22.5846	NA	23.0761	23.3783
tr|L8GJ08|L8GJ08_ACACA	tr|L8GJ08|L8GJ08_ACACA;TRINITY_DN3_c2_g2_i1.p1|XP_004334751.1;TRINITY_DN3_c2_g2_i3.p1|XP_004334751.1;TRINITY_DN5219_c0_g1_i8.p1|XP_004334751.1;TRINITY_DN5219_c0_g1_i4.p1|XP_004334751.1;TRINITY_DN5219_c0_g1_i7.p1|XP_004334751.1;TRINITY_DN5219_c0_g1_i2.p1|XP_004334751.1	L8GJ08	tr|L8GJ08|L8GJ08_ACACA;TRINITY_DN3_c2_g2_i1.p1|XP_004334751.1;TRINITY_DN3_c2_g2_i3.p1|XP_004334751.1;TRINITY_DN5219_c0_g1_i8.p1|XP_004334751.1;TRINITY_DN5219_c0_g1_i4.p1|XP_004334751.1;TRINITY_DN5219_c0_g1_i7.p1|XP_004334751.1;TRINITY_DN5219_c0_g1_i2.p1|XP_004334751.1;TRINITY_DN13135_c0_g3_i2.p1|XP_004334751.1;TRINITY_DN3_c2_g2_i2.p2|XP_004334751.1;TRINITY_DN5219_c0_g1_i1.p1|XP_004334751.1;TRINIT…	>tr|L8GJ08|L8GJ08_ACACA;>TRINITY_DN3_c2_g2_i1.p1|XP_004334751.1;>TRINITY_DN3_c2_g2_i3.p1|XP_004334751.1;>TRINITY_DN5219_c0_g1_i8.p1|XP_004334751.1;>TRINITY_DN5219_c0_g1_i4.p1|XP_004334751.1;>TRINITY_DN5219_c0_g1_i7.p1|XP_004334751.1;>TRINITY_DN5219_c0_g1_i	tr|L8GJ08|L8GJ08_ACACA	>tr|L8GJ08|L8GJ08_ACACA;>TRINITY_DN3_c2_g2_i1.p1|XP_004334751.1;>TRINITY_DN3_c2_g2_i3.p1|XP_004334751.1;>TRINITY_DN5219_c0_g1_i8.p1|XP_004334751.1;>TRINITY_DN5219_c0_g1_i4.p1|XP_004334751.1;>TRINITY_DN5219_c0_g1_i7.p1|XP_004334751.1;>TRINITY_DN5219_c0_g1_i	VDDDEGSASATTTTSSGGSTPRGFAAASASK	tr|L8GJ08|L8GJ08_ACACA;TRINITY_DN3_c2_g2_i1.p1|XP_004334751.1;TRINITY_DN3_c2_g2_i3.p1|XP_004334751.1;TRINITY_DN5219_c0_g1_i8.p1|XP_004334751.1;TRINITY_DN5219_c0_g1_i4.p1|XP_004334751.1;TRINITY_DN5219_c0_g1_i7.p1|XP_004334751.1;TRINITY_DN5219_c0_g1_i2.p1|XP_004334751.1_S264;154;186;215;247;278;310	NA	NA	NA	NA	NA	NA	NA	NA	NA	NA	NA	NA	NA	NA	NA	NA	NA	NA	NA	21.2963	22.2986	22.1251	NA	NA	NA	NA	NA	NA	NA	NA	NA	NA	NA	NA	NA	NA	NA	NA	NA	NA	21.5682
tr|L8GJ30|L8GJ30_ACACA	tr|L8GJ30|L8GJ30_ACACA;TRINITY_DN7959_c1_g1_i1.p1|XP_004334776.1;TRINITY_DN6231_c0_g2_i2.p1|XP_004334776.1	L8GJ30	tr|L8GJ30|L8GJ30_ACACA;TRINITY_DN7959_c1_g1_i1.p1|XP_004334776.1;TRINITY_DN6231_c0_g2_i2.p1|XP_004334776.1;TRINITY_DN963_c1_g1_i3.p2|XP_004334776.1;TRINITY_DN963_c1_g1_i2.p2|XP_004334776.1;TRINITY_DN4717_c0_g1_i1.p2|XP_004334776.1;TRINITY_DN6231_c0_g2_i1.p1|XP_004334776.1	>tr|L8GJ30|L8GJ30_ACACA;>TRINITY_DN7959_c1_g1_i1.p1|XP_004334776.1;>TRINITY_DN6231_c0_g2_i2.p1|XP_004334776.1	tr|L8GJ30|L8GJ30_ACACA	>tr|L8GJ30|L8GJ30_ACACA;>TRINITY_DN7959_c1_g1_i1.p1|XP_004334776.1;>TRINITY_DN6231_c0_g2_i2.p1|XP_004334776.1	__________MKKIQSNLNVSTEDPLKIWDL	tr|L8GJ30|L8GJ30_ACACA;TRINITY_DN7959_c1_g1_i1.p1|XP_004334776.1;TRINITY_DN6231_c0_g2_i2.p1|XP_004334776.1_S6;6;6	NA	NA	20.887	21.7532	NA	NA	NA	20.6176	NA	21.6223	NA	NA	NA	NA	NA	NA	NA	NA	NA	NA	NA	NA	NA	20.9467	21.3907	NA	NA	NA	20.7999	NA	21.3386	NA	NA	NA	NA	NA	NA	NA	NA	NA	NA
tr|L8GJ70|L8GJ70_ACACA;TRINITY_DN3298_c0_g1_i10.p1|XP_004335070.1;TRINITY_DN3298_c0_g1_i2.p1|XP_004335070.1;TRINITY_DN1058_c0_g2_i14.p1|XP_004335070.1;TRINITY_DN1058_c0_g2_i1.p1|XP_004335070.1;TRINITY_DN3298_c0_g1_i6.p1|XP_004335070.1;TRINITY_DN3298_c0_g1_i1.p1|XP_004335070.1;TRINITY_DN3298_c0_g1_i3.p1|XP_004335070.1	tr|L8GJ70|L8GJ70_ACACA;TRINITY_DN3298_c0_g1_i10.p1|XP_004335070.1;TRINITY_DN3298_c0_g1_i2.p1|XP_004335070.1;TRINITY_DN1058_c0_g2_i14.p1|XP_004335070.1;TRINITY_DN1058_c0_g2_i1.p1|XP_004335070.1;TRINITY_DN3298_c0_g1_i6.p1|XP_004335070.1;TRINITY_DN3298_c0_g1_i1.p1|XP_004335070.1;TRINITY_DN3298_c0_g1_i3.p1|XP_004335070.1	L8GJ70	tr|L8GJ70|L8GJ70_ACACA;TRINITY_DN3298_c0_g1_i10.p1|XP_004335070.1;TRINITY_DN3298_c0_g1_i2.p1|XP_004335070.1;TRINITY_DN1058_c0_g2_i14.p1|XP_004335070.1;TRINITY_DN1058_c0_g2_i1.p1|XP_004335070.1;TRINITY_DN3298_c0_g1_i6.p1|XP_004335070.1;TRINITY_DN3298_c0_g1_i1.p1|XP_004335070.1;TRINITY_DN3298_c0_g1_i3.p1|XP_004335070.1	>tr|L8GJ70|L8GJ70_ACACA;>TRINITY_DN3298_c0_g1_i10.p1|XP_004335070.1;>TRINITY_DN3298_c0_g1_i2.p1|XP_004335070.1;>TRINITY_DN1058_c0_g2_i14.p1|XP_004335070.1;>TRINITY_DN1058_c0_g2_i1.p1|XP_004335070.1;>TRINITY_DN3298_c0_g1_i6.p1|XP_004335070.1;>TRINITY_DN3298	tr|L8GJ70|L8GJ70_ACACA	>tr|L8GJ70|L8GJ70_ACACA;>TRINITY_DN3298_c0_g1_i10.p1|XP_004335070.1;>TRINITY_DN3298_c0_g1_i2.p1|XP_004335070.1;>TRINITY_DN1058_c0_g2_i14.p1|XP_004335070.1;>TRINITY_DN1058_c0_g2_i1.p1|XP_004335070.1;>TRINITY_DN3298_c0_g1_i6.p1|XP_004335070.1;>TRINITY_DN3298	WRRVDVDIELTPEEASPTLKREHLEAVKKEE	tr|L8GJ70|L8GJ70_ACACA;TRINITY_DN3298_c0_g1_i10.p1|XP_004335070.1;TRINITY_DN3298_c0_g1_i2.p1|XP_004335070.1;TRINITY_DN1058_c0_g2_i14.p1|XP_004335070.1;TRINITY_DN1058_c0_g2_i1.p1|XP_004335070.1;TRINITY_DN3298_c0_g1_i6.p1|XP_004335070.1;TRINITY_DN3298_c0_g1_i1.p1|XP_004335070.1;TRINITY_DN3298_c0_g1_i3.p1|XP_004335070.1_S80;404;438;699;699;701;702;702	NA	NA	NA	NA	NA	NA	NA	NA	NA	22.6559	NA	NA	NA	NA	NA	23.3684	NA	NA	NA	NA	NA	22.7728	NA	NA	NA	NA	NA	NA	NA	NA	22.3722	NA	NA	NA	NA	NA	23.2572	NA	NA	NA	NA
tr|L8GJ78|L8GJ78_ACACA	tr|L8GJ78|L8GJ78_ACACA	L8GJ78	tr|L8GJ78|L8GJ78_ACACA	>tr|L8GJ78|L8GJ78_ACACA	tr|L8GJ78|L8GJ78_ACACA	>tr|L8GJ78|L8GJ78_ACACA	PGIQRGKKENVCLHTSFEGDNSLIEDTERMS	tr|L8GJ78|L8GJ78_ACACA_S34	NA	NA	NA	NA	NA	NA	NA	NA	NA	NA	NA	NA	NA	NA	NA	NA	NA	NA	NA	NA	NA	22.6339	NA	NA	NA	NA	NA	NA	NA	NA	NA	NA	NA	NA	NA	NA	NA	NA	NA	NA	NA
tr|L8GJ78|L8GJ78_ACACA	tr|L8GJ78|L8GJ78_ACACA	L8GJ78	tr|L8GJ78|L8GJ78_ACACA	>tr|L8GJ78|L8GJ78_ACACA	tr|L8GJ78|L8GJ78_ACACA	>tr|L8GJ78|L8GJ78_ACACA	DNSLIEDTERMSRKLSGERDEVVRGDVREGV	tr|L8GJ78|L8GJ78_ACACA_S53	NA	NA	NA	NA	NA	NA	NA	NA	NA	NA	NA	NA	NA	NA	NA	NA	24.8044	25.9049	24.6831	NA	NA	NA	NA	NA	NA	NA	NA	NA	NA	NA	NA	NA	NA	NA	NA	NA	NA	25.1392	26.1433	24.11	NA
tr|L8GJC4|L8GJC4_ACACA	tr|L8GJC4|L8GJC4_ACACA;TRINITY_DN1233_c7_g1_i1.p1|XP_004334962.1;TRINITY_DN4308_c1_g1_i1.p1|XP_004334962.1	L8GJC4	tr|L8GJC4|L8GJC4_ACACA;TRINITY_DN1233_c7_g1_i1.p1|XP_004334962.1;TRINITY_DN4308_c1_g1_i1.p1|XP_004334962.1;TRINITY_DN2724_c2_g1_i1.p1|XP_004334962.1	>tr|L8GJC4|L8GJC4_ACACA;>TRINITY_DN1233_c7_g1_i1.p1|XP_004334962.1;>TRINITY_DN4308_c1_g1_i1.p1|XP_004334962.1	tr|L8GJC4|L8GJC4_ACACA	>tr|L8GJC4|L8GJC4_ACACA;>TRINITY_DN4308_c1_g1_i1.p1|XP_004334962.1;>TRINITY_DN2724_c2_g1_i1.p1|XP_004334962.1	CSAIKGSKPSTKADPSDDEEEEDKAYSKQTN	tr|L8GJC4|L8GJC4_ACACA;TRINITY_DN4308_c1_g1_i1.p1|XP_004334962.1;TRINITY_DN2724_c2_g1_i1.p1|XP_004334962.1_S108;12;114	NA	22.2888	22.7909	23.8334	NA	21.296	22.3158	23.1506	22.6994	23.5733	NA	NA	NA	23.517	23.6337	23.5653	NA	NA	NA	23.2468	NA	NA	22.5916	22.8507	23.4709	NA	21.1014	21.883	23.333	22.8007	23.2896	NA	NA	NA	23.6782	23.5837	23.4542	NA	NA	NA	23.5188
tr|L8GJC4|L8GJC4_ACACA	tr|L8GJC4|L8GJC4_ACACA;TRINITY_DN1233_c7_g1_i1.p1|XP_004334962.1;TRINITY_DN4308_c1_g1_i1.p1|XP_004334962.1	L8GJC4	tr|L8GJC4|L8GJC4_ACACA;TRINITY_DN1233_c7_g1_i1.p1|XP_004334962.1;TRINITY_DN4308_c1_g1_i1.p1|XP_004334962.1;TRINITY_DN2724_c2_g1_i1.p1|XP_004334962.1	>tr|L8GJC4|L8GJC4_ACACA;>TRINITY_DN1233_c7_g1_i1.p1|XP_004334962.1;>TRINITY_DN4308_c1_g1_i1.p1|XP_004334962.1	tr|L8GJC4|L8GJC4_ACACA	>tr|L8GJC4|L8GJC4_ACACA;>TRINITY_DN1233_c7_g1_i1.p1|XP_004334962.1	PKPKSPEPNQVVGAASPVQAEPKQDENDEDL	tr|L8GJC4|L8GJC4_ACACA;TRINITY_DN1233_c7_g1_i1.p1|XP_004334962.1_S376;268	NA	21.629	NA	NA	NA	NA	NA	NA	NA	NA	NA	NA	NA	NA	NA	NA	NA	NA	NA	NA	NA	NA	21.9318	NA	NA	NA	NA	NA	NA	NA	NA	NA	NA	NA	NA	NA	NA	NA	NA	NA	NA
tr|L8GJD1|L8GJD1_ACACA	tr|L8GJD1|L8GJD1_ACACA;TRINITY_DN3872_c0_g2_i7.p1|XP_004335115.1;TRINITY_DN3872_c0_g1_i5.p1|XP_004335115.1;TRINITY_DN3872_c0_g2_i3.p1|XP_004335115.1;TRINITY_DN3872_c0_g1_i3.p1|XP_004335115.1;TRINITY_DN3872_c0_g2_i1.p1|XP_004335115.1;TRINITY_DN3872_c0_g1_i6.p1|XP_004335115.1;TRINITY_DN3872_c0_g2_i10.p3|XP_004335115.1;TRINITY_DN3872_c0_g1_i1.p2|XP_004335115.1	L8GJD1	tr|L8GJD1|L8GJD1_ACACA;TRINITY_DN3872_c0_g2_i7.p1|XP_004335115.1;TRINITY_DN3872_c0_g1_i5.p1|XP_004335115.1;TRINITY_DN3872_c0_g2_i3.p1|XP_004335115.1;TRINITY_DN3872_c0_g1_i3.p1|XP_004335115.1;TRINITY_DN3872_c0_g2_i1.p1|XP_004335115.1;TRINITY_DN3872_c0_g1_i6.p1|XP_004335115.1;TRINITY_DN3872_c0_g2_i10.p3|XP_004335115.1;TRINITY_DN3872_c0_g1_i1.p2|XP_004335115.1;TRINITY_DN3872_c0_g2_i2.p1|XP_004335115…	>tr|L8GJD1|L8GJD1_ACACA;>TRINITY_DN3872_c0_g2_i7.p1|XP_004335115.1;>TRINITY_DN3872_c0_g1_i5.p1|XP_004335115.1;>TRINITY_DN3872_c0_g2_i3.p1|XP_004335115.1;>TRINITY_DN3872_c0_g1_i3.p1|XP_004335115.1;>TRINITY_DN3872_c0_g2_i1.p1|XP_004335115.1;>TRINITY_DN3872_c	tr|L8GJD1|L8GJD1_ACACA	>tr|L8GJD1|L8GJD1_ACACA;>TRINITY_DN3872_c0_g2_i7.p1|XP_004335115.1;>TRINITY_DN3872_c0_g1_i5.p1|XP_004335115.1;>TRINITY_DN3872_c0_g2_i3.p1|XP_004335115.1;>TRINITY_DN3872_c0_g1_i3.p1|XP_004335115.1;>TRINITY_DN3872_c0_g2_i1.p1|XP_004335115.1;>TRINITY_DN3872_c	SPRLRTQKGSRERRSSGPLDIDIAKYVSEFD	tr|L8GJD1|L8GJD1_ACACA;TRINITY_DN3872_c0_g2_i7.p1|XP_004335115.1;TRINITY_DN3872_c0_g1_i5.p1|XP_004335115.1;TRINITY_DN3872_c0_g2_i3.p1|XP_004335115.1;TRINITY_DN3872_c0_g1_i3.p1|XP_004335115.1;TRINITY_DN3872_c0_g2_i1.p1|XP_004335115.1;TRINITY_DN3872_c0_g1_i6.p1|XP_004335115.1;TRINITY_DN3872_c0_g2_i10.p3|XP_004335115.1;TRINITY_DN3872_c0_g1_i1.p2|XP_004335115.1;TRINITY_DN3872_c0_g2_i2.p1|XP_004335115…	NA	NA	25.208	25.5717	NA	23.1585	24.7477	24.6644	NA	25.2368	24.4704	24.6052	25.6488	24.9577	25.0774	25.0655	23.5213	NA	26.2705	24.6844	25.1278	24.7438	NA	25.2678	25.2092	NA	22.9638	24.3149	24.8468	NA	24.9531	24.6283	24.789	25.3071	25.1189	25.0275	24.9543	23.8561	NA	25.6974	24.9563
tr|L8GJD1|L8GJD1_ACACA	tr|L8GJD1|L8GJD1_ACACA;TRINITY_DN3872_c0_g2_i7.p1|XP_004335115.1;TRINITY_DN3872_c0_g1_i5.p1|XP_004335115.1;TRINITY_DN3872_c0_g2_i3.p1|XP_004335115.1;TRINITY_DN3872_c0_g1_i3.p1|XP_004335115.1;TRINITY_DN3872_c0_g2_i1.p1|XP_004335115.1;TRINITY_DN3872_c0_g1_i6.p1|XP_004335115.1;TRINITY_DN3872_c0_g2_i10.p3|XP_004335115.1;TRINITY_DN3872_c0_g1_i1.p2|XP_004335115.1	L8GJD1	tr|L8GJD1|L8GJD1_ACACA;TRINITY_DN3872_c0_g2_i7.p1|XP_004335115.1;TRINITY_DN3872_c0_g1_i5.p1|XP_004335115.1;TRINITY_DN3872_c0_g2_i3.p1|XP_004335115.1;TRINITY_DN3872_c0_g1_i3.p1|XP_004335115.1;TRINITY_DN3872_c0_g2_i1.p1|XP_004335115.1;TRINITY_DN3872_c0_g1_i6.p1|XP_004335115.1;TRINITY_DN3872_c0_g2_i10.p3|XP_004335115.1;TRINITY_DN3872_c0_g1_i1.p2|XP_004335115.1;TRINITY_DN3872_c0_g2_i2.p1|XP_004335115…	>tr|L8GJD1|L8GJD1_ACACA;>TRINITY_DN3872_c0_g2_i7.p1|XP_004335115.1;>TRINITY_DN3872_c0_g1_i5.p1|XP_004335115.1;>TRINITY_DN3872_c0_g2_i3.p1|XP_004335115.1;>TRINITY_DN3872_c0_g1_i3.p1|XP_004335115.1;>TRINITY_DN3872_c0_g2_i1.p1|XP_004335115.1;>TRINITY_DN3872_c	tr|L8GJD1|L8GJD1_ACACA	>tr|L8GJD1|L8GJD1_ACACA;>TRINITY_DN2337_c0_g1_i10.p7|XP_004335115.1;>TRINITY_DN260_c0_g3_i1.p6|XP_004335115.1	KLRVPPASPGRMGPHSPGGSGGLDVTKWGEE	tr|L8GJD1|L8GJD1_ACACA;TRINITY_DN2337_c0_g1_i10.p7|XP_004335115.1;TRINITY_DN260_c0_g3_i1.p6|XP_004335115.1_S21;21;21	NA	NA	NA	NA	22.1235	21.7758	21.8066	NA	NA	NA	24.0494	23.8739	22.5072	21.4625	21.8738	NA	23.2456	22.3059	22.5688	NA	NA	NA	NA	NA	NA	22.7509	21.5811	21.3738	NA	NA	NA	24.2074	24.0577	22.1656	21.6237	21.8238	NA	23.5803	22.5443	21.9957	NA
tr|L8GJF0|L8GJF0_ACACA	tr|L8GJF0|L8GJF0_ACACA	L8GJF0	tr|L8GJF0|L8GJF0_ACACA	>tr|L8GJF0|L8GJF0_ACACA	tr|L8GJF0|L8GJF0_ACACA	>tr|L8GJF0|L8GJF0_ACACA	GGVASLAPKVGPLGLSPKKIGDDIAKSTQEW	tr|L8GJF0|L8GJF0_ACACA_S38	NA	20.0053	19.8152	20.8184	NA	NA	NA	20.0081	NA	20.5898	NA	NA	NA	21.1016	20.9915	20.4024	NA	NA	NA	20.6922	21.1657	20.1466	20.308	19.875	20.4558	NA	NA	NA	20.1905	NA	20.306	NA	NA	NA	21.2628	20.9415	20.2912	NA	NA	NA	20.9641
tr|L8GJI9|L8GJI9_ACACA	tr|L8GJI9|L8GJI9_ACACA;TRINITY_DN972_c0_g2_i1.p2|XP_004334921.1;TRINITY_DN972_c0_g1_i1.p3|XP_004334921.1	L8GJI9	tr|L8GJI9|L8GJI9_ACACA;TRINITY_DN972_c0_g2_i1.p2|XP_004334921.1;TRINITY_DN972_c0_g1_i1.p3|XP_004334921.1;TRINITY_DN5742_c1_g1_i2.p2|XP_004334921.1;TRINITY_DN5087_c0_g1_i14.p3|XP_004334921.1;TRINITY_DN5742_c1_g1_i5.p3|XP_004334921.1;TRINITY_DN5087_c0_g1_i10.p4|XP_004334921.1;TRINITY_DN5087_c0_g1_i9.p3|XP_004334921.1;TRINITY_DN12513_c0_g1_i5.p1|AFD36232.1	>tr|L8GJI9|L8GJI9_ACACA;>TRINITY_DN972_c0_g2_i1.p2|XP_004334921.1;>TRINITY_DN972_c0_g1_i1.p3|XP_004334921.1	tr|L8GJI9|L8GJI9_ACACA	>tr|L8GJI9|L8GJI9_ACACA;>TRINITY_DN972_c0_g2_i1.p2|XP_004334921.1;>TRINITY_DN972_c0_g1_i1.p3|XP_004334921.1	ICDFGFAKHVEDRTWTLCGTPEYLAPEIIQS	tr|L8GJI9|L8GJI9_ACACA;TRINITY_DN972_c0_g2_i1.p2|XP_004334921.1;TRINITY_DN972_c0_g1_i1.p3|XP_004334921.1_T196;53;4	NA	NA	NA	NA	NA	23.9666	22.7666	NA	NA	NA	NA	23.324	NA	NA	NA	NA	23.3231	22.8487	21.7441	NA	NA	NA	NA	NA	NA	NA	23.7719	22.3338	NA	NA	NA	NA	23.5078	NA	NA	NA	NA	23.6578	23.087	21.171	NA
tr|L8GJQ0|L8GJQ0_ACACA	tr|L8GJQ0|L8GJQ0_ACACA;TRINITY_DN4735_c0_g1_i4.p1|XP_004336193.1;TRINITY_DN4735_c0_g1_i8.p1|XP_004336193.1	L8GJQ0	tr|L8GJQ0|L8GJQ0_ACACA;TRINITY_DN4735_c0_g1_i4.p1|XP_004336193.1;TRINITY_DN4735_c0_g1_i8.p1|XP_004336193.1;TRINITY_DN4735_c1_g1_i1.p1|XP_004335260.1	>tr|L8GJQ0|L8GJQ0_ACACA;>TRINITY_DN4735_c0_g1_i4.p1|XP_004336193.1;>TRINITY_DN4735_c0_g1_i8.p1|XP_004336193.1	tr|L8GM96|L8GM96_ACACA	>tr|L8GJQ0|L8GJQ0_ACACA;>TRINITY_DN4735_c0_g1_i4.p1|XP_004336193.1;>TRINITY_DN4735_c0_g1_i8.p1|XP_004336193.1;>tr|L8GM96|L8GM96_ACACA;>TRINITY_DN4735_c0_g1_i2.p1|XP_004336193.1;>TRINITY_DN4735_c1_g1_i9.p1|XP_004336193.1;>TRINITY_DN4735_c1_g1_i2.p1|XP_00433	TPAGSPKVARAAPAITSPRKDSAAQNRAMSF;TPVGSPKVARAAPAITSPRKDSAVQNRAMSF	tr|L8GJQ0|L8GJQ0_ACACA;TRINITY_DN4735_c0_g1_i4.p1|XP_004336193.1;TRINITY_DN4735_c0_g1_i8.p1|XP_004336193.1;tr|L8GM96|L8GM96_ACACA;TRINITY_DN4735_c0_g1_i2.p1|XP_004336193.1;TRINITY_DN4735_c1_g1_i9.p1|XP_004336193.1;TRINITY_DN4735_c1_g1_i2.p1|XP_004336193.1;TRINITY_DN4735_c1_g1_i5.p1|XP_004336193.1;TRINITY_DN4735_c0_g1_i9.p1|XP_004336193.1;TRINITY_DN4735_c0_g1_i7.p1|XP_004336193.1_T422;258;258;214;…	NA	20.0725	21.8351	22.3328	NA	NA	NA	NA	NA	NA	NA	NA	NA	NA	NA	NA	22.4491	20.3819	23.7376	NA	NA	NA	20.3753	21.8949	21.9702	NA	NA	NA	NA	NA	NA	NA	NA	NA	NA	NA	NA	22.7839	20.6203	23.1645	NA
tr|L8GJR6|L8GJR6_ACACA;TRINITY_DN3009_c0_g1_i2.p3|XP_004335072.1;TRINITY_DN3009_c0_g1_i11.p3|XP_004335072.1;TRINITY_DN3009_c0_g1_i4.p2|XP_004335072.1;TRINITY_DN3009_c0_g1_i1.p3|XP_004335072.1	tr|L8GJR6|L8GJR6_ACACA;TRINITY_DN3009_c0_g1_i2.p3|XP_004335072.1;TRINITY_DN3009_c0_g1_i11.p3|XP_004335072.1;TRINITY_DN3009_c0_g1_i4.p2|XP_004335072.1;TRINITY_DN3009_c0_g1_i1.p3|XP_004335072.1;TRINITY_DN4762_c0_g1_i4.p2|XP_004335072.1	L8GJR6	tr|L8GJR6|L8GJR6_ACACA;TRINITY_DN3009_c0_g1_i2.p3|XP_004335072.1;TRINITY_DN3009_c0_g1_i11.p3|XP_004335072.1;TRINITY_DN3009_c0_g1_i4.p2|XP_004335072.1;TRINITY_DN3009_c0_g1_i1.p3|XP_004335072.1;TRINITY_DN4762_c0_g1_i4.p2|XP_004335072.1	>tr|L8GJR6|L8GJR6_ACACA;>TRINITY_DN3009_c0_g1_i2.p3|XP_004335072.1;>TRINITY_DN3009_c0_g1_i11.p3|XP_004335072.1;>TRINITY_DN3009_c0_g1_i4.p2|XP_004335072.1;>TRINITY_DN3009_c0_g1_i1.p3|XP_004335072.1;>TRINITY_DN4762_c0_g1_i4.p2|XP_004335072.1	tr|L8GJR6|L8GJR6_ACACA	>tr|L8GJR6|L8GJR6_ACACA;>TRINITY_DN3009_c0_g1_i2.p3|XP_004335072.1;>TRINITY_DN3009_c0_g1_i11.p3|XP_004335072.1;>TRINITY_DN3009_c0_g1_i4.p2|XP_004335072.1;>TRINITY_DN3009_c0_g1_i1.p3|XP_004335072.1	WRWVCVDAGSRLDGDSDEEEEEEDEEYDPTR	tr|L8GJR6|L8GJR6_ACACA;TRINITY_DN3009_c0_g1_i2.p3|XP_004335072.1;TRINITY_DN3009_c0_g1_i11.p3|XP_004335072.1;TRINITY_DN3009_c0_g1_i4.p2|XP_004335072.1;TRINITY_DN3009_c0_g1_i1.p3|XP_004335072.1_S22;22;22;22;22	NA	NA	NA	24.9829	NA	NA	24.7721	NA	NA	24.3738	NA	NA	NA	NA	NA	24.8325	NA	NA	25.3776	NA	24.4495	24.0642	NA	NA	24.6203	NA	NA	24.3393	NA	NA	24.0901	NA	NA	NA	NA	NA	24.7213	NA	NA	24.8044	NA
tr|L8GJR7|L8GJR7_ACACA;TRINITY_DN1132_c0_g1_i4.p1|XP_004336555.1;TRINITY_DN1132_c0_g1_i1.p1|XP_004336555.1	tr|L8GJR7|L8GJR7_ACACA;TRINITY_DN1132_c0_g1_i4.p1|XP_004336555.1;TRINITY_DN1132_c0_g1_i1.p1|XP_004336555.1;TRINITY_DN1239_c0_g1_i8.p2|XP_004336555.1;tr|L8GNI2|L8GNI2_ACACA	L8GJR7	tr|L8GJR7|L8GJR7_ACACA;TRINITY_DN1132_c0_g1_i4.p1|XP_004336555.1;TRINITY_DN1132_c0_g1_i1.p1|XP_004336555.1;TRINITY_DN1239_c0_g1_i8.p2|XP_004336555.1;tr|L8GNI2|L8GNI2_ACACA	>tr|L8GJR7|L8GJR7_ACACA;>TRINITY_DN1132_c0_g1_i4.p1|XP_004336555.1;>TRINITY_DN1132_c0_g1_i1.p1|XP_004336555.1;>TRINITY_DN1239_c0_g1_i8.p2|XP_004336555.1;>tr|L8GNI2|L8GNI2_ACACA	tr|L8GJR7|L8GJR7_ACACA	>tr|L8GJR7|L8GJR7_ACACA;>TRINITY_DN1132_c0_g1_i4.p1|XP_004336555.1;>TRINITY_DN1132_c0_g1_i1.p1|XP_004336555.1	SAEAAGEAVVPGTVLSANGRLENSRRSRARR	tr|L8GJR7|L8GJR7_ACACA;TRINITY_DN1132_c0_g1_i4.p1|XP_004336555.1;TRINITY_DN1132_c0_g1_i1.p1|XP_004336555.1_S105;105;105	NA	NA	NA	NA	NA	NA	NA	NA	NA	NA	NA	NA	23.7595	NA	NA	NA	NA	NA	NA	NA	NA	NA	NA	NA	NA	NA	NA	NA	NA	NA	NA	NA	NA	23.4178	NA	NA	NA	NA	NA	NA	NA
tr|L8GJV6|L8GJV6_ACACA	tr|L8GJV6|L8GJV6_ACACA;TRINITY_DN4488_c0_g1_i2.p1|XP_004334484.1;TRINITY_DN1967_c1_g1_i2.p2|XP_004334484.1;TRINITY_DN4488_c0_g1_i1.p2|XP_004334484.1	L8GJV6	tr|L8GJV6|L8GJV6_ACACA;TRINITY_DN4488_c0_g1_i2.p1|XP_004334484.1;TRINITY_DN1967_c1_g1_i2.p2|XP_004334484.1;TRINITY_DN4488_c0_g1_i1.p2|XP_004334484.1;TRINITY_DN1967_c1_g1_i1.p4|XP_004334484.1;TRINITY_DN1967_c1_g1_i5.p2|XP_004334484.1;TRINITY_DN4488_c0_g1_i6.p2|XP_004334484.1	>tr|L8GJV6|L8GJV6_ACACA;>TRINITY_DN4488_c0_g1_i2.p1|XP_004334484.1;>TRINITY_DN1967_c1_g1_i2.p2|XP_004334484.1;>TRINITY_DN4488_c0_g1_i1.p2|XP_004334484.1	tr|L8GJV6|L8GJV6_ACACA	>tr|L8GJV6|L8GJV6_ACACA;>TRINITY_DN4488_c0_g1_i2.p1|XP_004334484.1;>TRINITY_DN4488_c0_g1_i1.p2|XP_004334484.1;>TRINITY_DN1967_c1_g1_i5.p2|XP_004334484.1	RPARSQPQRGGIRGFSDLGGDDAEEEGQDFY	tr|L8GJV6|L8GJV6_ACACA;TRINITY_DN4488_c0_g1_i2.p1|XP_004334484.1;TRINITY_DN4488_c0_g1_i1.p2|XP_004334484.1;TRINITY_DN1967_c1_g1_i5.p2|XP_004334484.1_S88;88;88;50	NA	NA	NA	NA	NA	NA	NA	NA	NA	NA	NA	NA	NA	NA	NA	NA	NA	NA	NA	NA	21.0577	NA	NA	NA	NA	NA	NA	NA	NA	NA	NA	NA	NA	NA	NA	NA	NA	NA	NA	NA	NA
tr|L8GJV7|L8GJV7_ACACA	tr|L8GJV7|L8GJV7_ACACA;TRINITY_DN2484_c9_g1_i1.p1|XP_004335097.1;TRINITY_DN721_c3_g1_i2.p2|XP_004335097.1;TRINITY_DN2484_c9_g1_i2.p1|XP_004335097.1;TRINITY_DN721_c3_g1_i7.p1|XP_004335097.1;TRINITY_DN2484_c9_g1_i3.p1|XP_004335097.1;TRINITY_DN721_c3_g1_i1.p1|XP_004335097.1;TRINITY_DN721_c3_g1_i8.p1|XP_004335097.1	L8GJV7	tr|L8GJV7|L8GJV7_ACACA;TRINITY_DN2484_c9_g1_i1.p1|XP_004335097.1;TRINITY_DN721_c3_g1_i2.p2|XP_004335097.1;TRINITY_DN2484_c9_g1_i2.p1|XP_004335097.1;TRINITY_DN721_c3_g1_i7.p1|XP_004335097.1;TRINITY_DN2484_c9_g1_i3.p1|XP_004335097.1;TRINITY_DN721_c3_g1_i1.p1|XP_004335097.1;TRINITY_DN721_c3_g1_i8.p1|XP_004335097.1	>tr|L8GJV7|L8GJV7_ACACA;>TRINITY_DN2484_c9_g1_i1.p1|XP_004335097.1;>TRINITY_DN721_c3_g1_i2.p2|XP_004335097.1;>TRINITY_DN2484_c9_g1_i2.p1|XP_004335097.1;>TRINITY_DN721_c3_g1_i7.p1|XP_004335097.1;>TRINITY_DN2484_c9_g1_i3.p1|XP_004335097.1;>TRINITY_DN721_c3_g	tr|L8GJV7|L8GJV7_ACACA	>tr|L8GJV7|L8GJV7_ACACA	______________MSAGEEEQGGWTVRGTL	tr|L8GJV7|L8GJV7_ACACA_S2	NA	NA	21.0705	21.6169	NA	NA	NA	21.2606	NA	21.2193	NA	NA	NA	20.839	21.7111	21.2431	NA	NA	NA	21.17	21.6817	20.2229	NA	21.1303	21.2543	NA	NA	NA	21.443	NA	20.9356	NA	NA	NA	21.0002	21.6611	21.1319	NA	NA	NA	21.442
tr|L8GJW8|L8GJW8_ACACA;TRINITY_DN8512_c1_g2_i2.p2|XP_004335036.1;TRINITY_DN3733_c0_g3_i1.p3|XP_004335036.1	tr|L8GJW8|L8GJW8_ACACA;TRINITY_DN8512_c1_g2_i2.p2|XP_004335036.1;TRINITY_DN3733_c0_g3_i1.p3|XP_004335036.1	L8GJW8	tr|L8GJW8|L8GJW8_ACACA;TRINITY_DN8512_c1_g2_i2.p2|XP_004335036.1;TRINITY_DN3733_c0_g3_i1.p3|XP_004335036.1	>tr|L8GJW8|L8GJW8_ACACA;>TRINITY_DN8512_c1_g2_i2.p2|XP_004335036.1;>TRINITY_DN3733_c0_g3_i1.p3|XP_004335036.1	tr|L8GJW8|L8GJW8_ACACA	>tr|L8GJW8|L8GJW8_ACACA;>TRINITY_DN8512_c1_g2_i2.p2|XP_004335036.1;>TRINITY_DN3733_c0_g3_i1.p3|XP_004335036.1	__________MRRRASDVPAATTRRRRSILG	tr|L8GJW8|L8GJW8_ACACA;TRINITY_DN8512_c1_g2_i2.p2|XP_004335036.1;TRINITY_DN3733_c0_g3_i1.p3|XP_004335036.1_S6;27;80	NA	NA	NA	NA	NA	NA	NA	NA	NA	NA	22.3646	23.2721	22.9888	NA	NA	NA	21.8541	22.791	23.9222	NA	NA	NA	NA	NA	NA	NA	NA	NA	NA	NA	NA	22.5225	23.4559	22.6471	NA	NA	NA	22.1889	23.0294	23.349	NA
tr|L8GJW8|L8GJW8_ACACA;TRINITY_DN8512_c1_g2_i2.p2|XP_004335036.1;TRINITY_DN3733_c0_g3_i1.p3|XP_004335036.1	tr|L8GJW8|L8GJW8_ACACA;TRINITY_DN8512_c1_g2_i2.p2|XP_004335036.1;TRINITY_DN3733_c0_g3_i1.p3|XP_004335036.1	L8GJW8	tr|L8GJW8|L8GJW8_ACACA;TRINITY_DN8512_c1_g2_i2.p2|XP_004335036.1;TRINITY_DN3733_c0_g3_i1.p3|XP_004335036.1	>tr|L8GJW8|L8GJW8_ACACA;>TRINITY_DN8512_c1_g2_i2.p2|XP_004335036.1;>TRINITY_DN3733_c0_g3_i1.p3|XP_004335036.1	tr|L8GJW8|L8GJW8_ACACA	>tr|L8GJW8|L8GJW8_ACACA;>TRINITY_DN8512_c1_g2_i2.p2|XP_004335036.1;>TRINITY_DN3733_c0_g3_i1.p3|XP_004335036.1	RRASDVPAATTRRRRSILGLGDAAETSDVKM	tr|L8GJW8|L8GJW8_ACACA;TRINITY_DN8512_c1_g2_i2.p2|XP_004335036.1;TRINITY_DN3733_c0_g3_i1.p3|XP_004335036.1_S18;39;92	NA	NA	NA	NA	NA	NA	NA	NA	NA	NA	NA	22.1834	20.4355	NA	NA	NA	NA	21.9415	20.2671	NA	NA	NA	NA	NA	NA	NA	NA	NA	NA	NA	NA	NA	22.3672	20.0938	NA	NA	NA	NA	22.1799	19.6939	NA
tr|L8GJX8|L8GJX8_ACACA;TRINITY_DN63_c0_g2_i1.p3|XP_004335122.1	tr|L8GJX8|L8GJX8_ACACA;TRINITY_DN63_c0_g2_i1.p3|XP_004335122.1;TRINITY_DN14591_c0_g1_i5.p1|CAA60629.1;TRINITY_DN9875_c1_g1_i3.p2|XP_008358804.2;TRINITY_DN6983_c0_g1_i3.p2|XP_004333233.1;TRINITY_DN14591_c0_g1_i4.p1|CAA60629.1;TRINITY_DN22271_c0_g2_i1.p1|CAA11269.1;TRINITY_DN63_c0_g1_i2.p2|XP_004335122.1;TRINITY_DN15206_c0_g2_i1.p2|XP_004335788.1;TRINITY_DN237_c0_g1_i8.p2|CAA60629.1;TRINITY_DN237_c…	L8GJX8	tr|L8GJX8|L8GJX8_ACACA;TRINITY_DN63_c0_g2_i1.p3|XP_004335122.1;TRINITY_DN14591_c0_g1_i5.p1|CAA60629.1;TRINITY_DN9875_c1_g1_i3.p2|XP_008358804.2;TRINITY_DN6983_c0_g1_i3.p2|XP_004333233.1;TRINITY_DN14591_c0_g1_i4.p1|CAA60629.1;TRINITY_DN22271_c0_g2_i1.p1|CAA11269.1;TRINITY_DN63_c0_g1_i2.p2|XP_004335122.1;TRINITY_DN15206_c0_g2_i1.p2|XP_004335788.1;TRINITY_DN237_c0_g1_i8.p2|CAA60629.1;TRINITY_DN237_c…	>tr|L8GJX8|L8GJX8_ACACA;>TRINITY_DN63_c0_g2_i1.p3|XP_004335122.1;>TRINITY_DN14591_c0_g1_i5.p1|CAA60629.1;>TRINITY_DN9875_c1_g1_i3.p2|XP_008358804.2;>TRINITY_DN6983_c0_g1_i3.p2|XP_004333233.1;>TRINITY_DN14591_c0_g1_i4.p1|CAA60629.1;>TRINITY_DN22271_c0_g2_i1	tr|L8H9Q4|L8H9Q4_ACACA	>tr|L8GDL8|L8GDL8_ACACA;>TRINITY_DN3460_c0_g3_i13.p3|XP_004333233.1;>tr|L8GJX8|L8GJX8_ACACA;>TRINITY_DN63_c0_g2_i1.p3|XP_004335122.1;>TRINITY_DN14591_c0_g1_i5.p1|CAA60629.1;>TRINITY_DN9875_c1_g1_i3.p2|XP_008358804.2;>TRINITY_DN6983_c0_g1_i3.p2|XP_004333233	LEDGRTLADYNIQKESTLHLVLRLRGGGKKR;LEDGRTLADYNIQKESTLHLVLRLRGGGKKT;LEDGRTLADYNIQKESTLHLVLRLRGGMQIF;LEDGRTLADYNIQKESTLHLVLRLRGGVIEP;LEDGRTLADYNIQKESTLHLVLRLRGGVQIF	tr|L8GDL8|L8GDL8_ACACA;TRINITY_DN3460_c0_g3_i13.p3|XP_004333233.1;tr|L8GJX8|L8GJX8_ACACA;TRINITY_DN63_c0_g2_i1.p3|XP_004335122.1;TRINITY_DN14591_c0_g1_i5.p1|CAA60629.1;TRINITY_DN9875_c1_g1_i3.p2|XP_008358804.2;TRINITY_DN6983_c0_g1_i3.p2|XP_004333233.1;TRINITY_DN14591_c0_g1_i4.p1|CAA60629.1;TRINITY_DN22271_c0_g2_i1.p1|CAA11269.1;TRINITY_DN63_c0_g1_i2.p2|XP_004335122.1;TRINITY_DN15206_c0_g2_i1.p2|X…	NA	NA	NA	NA	NA	NA	NA	NA	NA	NA	22.8513	25.0554	25.4767	NA	NA	NA	22.6019	23.8156	26.6672	NA	NA	NA	NA	NA	NA	NA	NA	NA	NA	NA	NA	23.0092	25.2392	25.135	NA	NA	NA	22.9367	24.054	26.0941	NA
tr|L8GJY4|L8GJY4_ACACA;TRINITY_DN2484_c3_g1_i1.p1|XP_004335132.1	tr|L8GJY4|L8GJY4_ACACA;TRINITY_DN2484_c3_g1_i1.p1|XP_004335132.1;TRINITY_DN879_c0_g1_i10.p2|XP_004335132.1;TRINITY_DN2484_c3_g1_i12.p3|XP_004335132.1;TRINITY_DN2484_c3_g1_i5.p3|XP_004335132.1	L8GJY4	tr|L8GJY4|L8GJY4_ACACA;TRINITY_DN2484_c3_g1_i1.p1|XP_004335132.1;TRINITY_DN879_c0_g1_i10.p2|XP_004335132.1;TRINITY_DN2484_c3_g1_i12.p3|XP_004335132.1;TRINITY_DN2484_c3_g1_i5.p3|XP_004335132.1;TRINITY_DN879_c0_g1_i8.p3|XP_004335132.1;TRINITY_DN879_c0_g1_i21.p1|XP_004335132.1;TRINITY_DN2484_c3_g1_i8.p3|XP_004335132.1;TRINITY_DN2484_c3_g1_i6.p2|XP_004335132.1;TRINITY_DN879_c0_g1_i1.p1|XP_004335132.1…	>tr|L8GJY4|L8GJY4_ACACA;>TRINITY_DN2484_c3_g1_i1.p1|XP_004335132.1;>TRINITY_DN879_c0_g1_i10.p2|XP_004335132.1;>TRINITY_DN2484_c3_g1_i12.p3|XP_004335132.1;>TRINITY_DN2484_c3_g1_i5.p3|XP_004335132.1	tr|L8GJY4|L8GJY4_ACACA	>tr|L8GJY4|L8GJY4_ACACA;>TRINITY_DN2484_c3_g1_i1.p1|XP_004335132.1;>TRINITY_DN2484_c3_g1_i12.p3|XP_004335132.1;>TRINITY_DN2484_c3_g1_i5.p3|XP_004335132.1;>TRINITY_DN2484_c3_g1_i8.p3|XP_004335132.1;>TRINITY_DN2484_c3_g1_i6.p2|XP_004335132.1;>TRINITY_DN879_c	____MSEEKSPLLNGTGGSSGGEGKPGKASV	tr|L8GJY4|L8GJY4_ACACA;TRINITY_DN2484_c3_g1_i1.p1|XP_004335132.1;TRINITY_DN2484_c3_g1_i12.p3|XP_004335132.1;TRINITY_DN2484_c3_g1_i5.p3|XP_004335132.1;TRINITY_DN2484_c3_g1_i8.p3|XP_004335132.1;TRINITY_DN2484_c3_g1_i6.p2|XP_004335132.1;TRINITY_DN879_c0_g1_i3.p2|XP_004335132.1_T12;12;12;12;12;12;12	NA	NA	NA	NA	NA	NA	NA	NA	NA	NA	NA	NA	NA	NA	NA	NA	23.8527	23.8669	24.6101	NA	NA	NA	NA	NA	NA	NA	NA	NA	NA	NA	NA	NA	NA	NA	NA	NA	NA	24.1875	24.1053	24.037	NA
tr|L8GJY4|L8GJY4_ACACA;TRINITY_DN2484_c3_g1_i1.p1|XP_004335132.1	tr|L8GJY4|L8GJY4_ACACA;TRINITY_DN2484_c3_g1_i1.p1|XP_004335132.1;TRINITY_DN879_c0_g1_i10.p2|XP_004335132.1;TRINITY_DN2484_c3_g1_i12.p3|XP_004335132.1;TRINITY_DN2484_c3_g1_i5.p3|XP_004335132.1	L8GJY4	tr|L8GJY4|L8GJY4_ACACA;TRINITY_DN2484_c3_g1_i1.p1|XP_004335132.1;TRINITY_DN879_c0_g1_i10.p2|XP_004335132.1;TRINITY_DN2484_c3_g1_i12.p3|XP_004335132.1;TRINITY_DN2484_c3_g1_i5.p3|XP_004335132.1;TRINITY_DN879_c0_g1_i8.p3|XP_004335132.1;TRINITY_DN879_c0_g1_i21.p1|XP_004335132.1;TRINITY_DN2484_c3_g1_i8.p3|XP_004335132.1;TRINITY_DN2484_c3_g1_i6.p2|XP_004335132.1;TRINITY_DN879_c0_g1_i1.p1|XP_004335132.1…	>tr|L8GJY4|L8GJY4_ACACA;>TRINITY_DN2484_c3_g1_i1.p1|XP_004335132.1;>TRINITY_DN879_c0_g1_i10.p2|XP_004335132.1;>TRINITY_DN2484_c3_g1_i12.p3|XP_004335132.1;>TRINITY_DN2484_c3_g1_i5.p3|XP_004335132.1	tr|L8GJY4|L8GJY4_ACACA	>tr|L8GJY4|L8GJY4_ACACA;>TRINITY_DN2484_c3_g1_i1.p1|XP_004335132.1;>TRINITY_DN879_c0_g1_i10.p2|XP_004335132.1	DLDIVGSTSGAGVSSTDDEEEEKGKERSEPA	tr|L8GJY4|L8GJY4_ACACA;TRINITY_DN2484_c3_g1_i1.p1|XP_004335132.1;TRINITY_DN879_c0_g1_i10.p2|XP_004335132.1_T623;642;574	NA	NA	22.9042	NA	NA	NA	23.2299	22.1804	NA	23.8473	NA	NA	23.1599	NA	22.1985	23.7285	NA	NA	23.487	NA	NA	NA	NA	22.964	NA	NA	NA	22.7971	22.3628	NA	23.5636	NA	NA	22.8182	NA	22.1485	23.6173	NA	NA	22.9139	NA
tr|L8GK08|L8GK08_ACACA;TRINITY_DN1299_c0_g1_i9.p4|XP_004335163.1;TRINITY_DN334_c0_g1_i13.p1|XP_004335163.1;TRINITY_DN1299_c0_g1_i7.p4|XP_004335163.1	tr|L8GK08|L8GK08_ACACA;TRINITY_DN1299_c0_g1_i9.p4|XP_004335163.1;TRINITY_DN334_c0_g1_i13.p1|XP_004335163.1;TRINITY_DN1299_c0_g1_i7.p4|XP_004335163.1	L8GK08	tr|L8GK08|L8GK08_ACACA;TRINITY_DN1299_c0_g1_i9.p4|XP_004335163.1;TRINITY_DN334_c0_g1_i13.p1|XP_004335163.1;TRINITY_DN1299_c0_g1_i7.p4|XP_004335163.1	>tr|L8GK08|L8GK08_ACACA;>TRINITY_DN1299_c0_g1_i9.p4|XP_004335163.1;>TRINITY_DN334_c0_g1_i13.p1|XP_004335163.1;>TRINITY_DN1299_c0_g1_i7.p4|XP_004335163.1	tr|L8GK08|L8GK08_ACACA	>tr|L8GK08|L8GK08_ACACA;>TRINITY_DN1299_c0_g1_i9.p4|XP_004335163.1;>TRINITY_DN334_c0_g1_i13.p1|XP_004335163.1;>TRINITY_DN1299_c0_g1_i7.p4|XP_004335163.1	VSPTLKQQPGPAQPNSPPAAGPETKRPRKED	tr|L8GK08|L8GK08_ACACA;TRINITY_DN1299_c0_g1_i9.p4|XP_004335163.1;TRINITY_DN334_c0_g1_i13.p1|XP_004335163.1;TRINITY_DN1299_c0_g1_i7.p4|XP_004335163.1_S90;366;535;650	NA	NA	NA	NA	NA	NA	NA	21.392	21.8611	21.8557	NA	NA	NA	NA	NA	NA	NA	NA	NA	NA	21.4872	21.8952	NA	NA	NA	NA	NA	NA	21.5744	21.9624	21.572	NA	NA	NA	NA	NA	NA	NA	NA	NA	NA
tr|L8GK12|L8GK12_ACACA	tr|L8GK12|L8GK12_ACACA;TRINITY_DN635_c0_g1_i2.p1|XP_004335167.1;TRINITY_DN1299_c0_g1_i1.p1|XP_004335167.1	L8GK12	tr|L8GK12|L8GK12_ACACA;TRINITY_DN635_c0_g1_i2.p1|XP_004335167.1;TRINITY_DN1299_c0_g1_i1.p1|XP_004335167.1;TRINITY_DN7348_c0_g1_i2.p1|XP_004335167.1;TRINITY_DN7348_c0_g2_i2.p1|XP_004335167.1;TRINITY_DN7348_c0_g1_i1.p1|XP_004335167.1;TRINITY_DN7348_c0_g2_i1.p1|XP_004335167.1	>tr|L8GK12|L8GK12_ACACA;>TRINITY_DN635_c0_g1_i2.p1|XP_004335167.1;>TRINITY_DN1299_c0_g1_i1.p1|XP_004335167.1	tr|L8GK12|L8GK12_ACACA	>tr|L8GK12|L8GK12_ACACA;>TRINITY_DN7348_c0_g1_i2.p1|XP_004335167.1;>TRINITY_DN7348_c0_g2_i2.p1|XP_004335167.1;>TRINITY_DN7348_c0_g1_i1.p1|XP_004335167.1;>TRINITY_DN7348_c0_g2_i1.p1|XP_004335167.1	DGEYLDDSEERTAGLSGSYASVDDDDSSAGA	tr|L8GK12|L8GK12_ACACA;TRINITY_DN7348_c0_g1_i2.p1|XP_004335167.1;TRINITY_DN7348_c0_g2_i2.p1|XP_004335167.1;TRINITY_DN7348_c0_g1_i1.p1|XP_004335167.1;TRINITY_DN7348_c0_g2_i1.p1|XP_004335167.1_S333;148;148;333;333	NA	NA	NA	NA	NA	23.1479	24.4897	NA	NA	NA	NA	21.3633	23.521	NA	NA	NA	NA	NA	NA	NA	NA	NA	NA	NA	NA	NA	22.9532	24.0569	NA	NA	NA	NA	21.5471	23.1793	NA	NA	NA	NA	NA	NA	NA
tr|L8GK27|L8GK27_ACACA	tr|L8GK27|L8GK27_ACACA;TRINITY_DN88_c1_g1_i3.p1|XP_004335081.1;TRINITY_DN88_c1_g1_i2.p1|XP_004335081.1;TRINITY_DN88_c1_g1_i1.p1|XP_004335081.1;TRINITY_DN502_c0_g1_i1.p1|XP_004335081.1	L8GK27	tr|L8GK27|L8GK27_ACACA;TRINITY_DN88_c1_g1_i3.p1|XP_004335081.1;TRINITY_DN88_c1_g1_i2.p1|XP_004335081.1;TRINITY_DN88_c1_g1_i1.p1|XP_004335081.1;TRINITY_DN502_c0_g1_i1.p1|XP_004335081.1;TRINITY_DN3642_c0_g1_i3.p1|XP_004335081.1;TRINITY_DN3482_c0_g1_i8.p1|XP_004335081.1;TRINITY_DN3482_c0_g1_i7.p1|XP_004335081.1;TRINITY_DN3482_c0_g1_i14.p1|XP_004335081.1;TRINITY_DN3642_c0_g1_i10.p1|XP_004335081.1;TRI…	>tr|L8GK27|L8GK27_ACACA;>TRINITY_DN88_c1_g1_i3.p1|XP_004335081.1;>TRINITY_DN88_c1_g1_i2.p1|XP_004335081.1;>TRINITY_DN88_c1_g1_i1.p1|XP_004335081.1;>TRINITY_DN502_c0_g1_i1.p1|XP_004335081.1	tr|L8GK27|L8GK27_ACACA	>tr|L8GK27|L8GK27_ACACA;>TRINITY_DN88_c1_g1_i3.p1|XP_004335081.1;>TRINITY_DN88_c1_g1_i2.p1|XP_004335081.1;>TRINITY_DN88_c1_g1_i1.p1|XP_004335081.1;>TRINITY_DN502_c0_g1_i1.p1|XP_004335081.1	YVSLGVLEVNGKNGGSSTDVEIFEMRVSGLE	tr|L8GK27|L8GK27_ACACA;TRINITY_DN88_c1_g1_i3.p1|XP_004335081.1;TRINITY_DN88_c1_g1_i2.p1|XP_004335081.1;TRINITY_DN88_c1_g1_i1.p1|XP_004335081.1;TRINITY_DN502_c0_g1_i1.p1|XP_004335081.1_S1161;162;162;162;413	NA	NA	22.2807	22.5498	NA	NA	NA	NA	NA	22.0458	NA	NA	NA	22.9824	23.2981	23.3569	NA	NA	NA	22.6837	23.2807	22.34	NA	22.3405	22.1872	NA	NA	NA	NA	NA	21.7621	NA	NA	NA	23.1436	23.2481	23.2457	NA	NA	NA	22.9556
tr|L8GK27|L8GK27_ACACA	tr|L8GK27|L8GK27_ACACA;TRINITY_DN88_c1_g1_i3.p1|XP_004335081.1;TRINITY_DN88_c1_g1_i2.p1|XP_004335081.1;TRINITY_DN88_c1_g1_i1.p1|XP_004335081.1;TRINITY_DN502_c0_g1_i1.p1|XP_004335081.1	L8GK27	tr|L8GK27|L8GK27_ACACA;TRINITY_DN88_c1_g1_i3.p1|XP_004335081.1;TRINITY_DN88_c1_g1_i2.p1|XP_004335081.1;TRINITY_DN88_c1_g1_i1.p1|XP_004335081.1;TRINITY_DN502_c0_g1_i1.p1|XP_004335081.1;TRINITY_DN3642_c0_g1_i3.p1|XP_004335081.1;TRINITY_DN3482_c0_g1_i8.p1|XP_004335081.1;TRINITY_DN3482_c0_g1_i7.p1|XP_004335081.1;TRINITY_DN3482_c0_g1_i14.p1|XP_004335081.1;TRINITY_DN3642_c0_g1_i10.p1|XP_004335081.1;TRI…	>tr|L8GK27|L8GK27_ACACA;>TRINITY_DN88_c1_g1_i3.p1|XP_004335081.1;>TRINITY_DN88_c1_g1_i2.p1|XP_004335081.1;>TRINITY_DN88_c1_g1_i1.p1|XP_004335081.1;>TRINITY_DN502_c0_g1_i1.p1|XP_004335081.1	tr|L8GK27|L8GK27_ACACA	>tr|L8GK27|L8GK27_ACACA;>TRINITY_DN88_c1_g1_i3.p1|XP_004335081.1;>TRINITY_DN88_c1_g1_i2.p1|XP_004335081.1;>TRINITY_DN88_c1_g1_i1.p1|XP_004335081.1;>TRINITY_DN502_c0_g1_i1.p1|XP_004335081.1	VLVSREVTAATDGASSADSGKPPSGRYVSLG	tr|L8GK27|L8GK27_ACACA;TRINITY_DN88_c1_g1_i3.p1|XP_004335081.1;TRINITY_DN88_c1_g1_i2.p1|XP_004335081.1;TRINITY_DN88_c1_g1_i1.p1|XP_004335081.1;TRINITY_DN502_c0_g1_i1.p1|XP_004335081.1_S1135;136;136;136;387	NA	21.7301	NA	NA	NA	NA	NA	NA	NA	NA	NA	NA	NA	NA	22.6196	22.1454	NA	NA	NA	NA	NA	NA	22.0329	NA	NA	NA	NA	NA	NA	NA	NA	NA	NA	NA	NA	22.5697	22.0343	NA	NA	NA	NA
tr|L8GK27|L8GK27_ACACA	tr|L8GK27|L8GK27_ACACA;TRINITY_DN88_c1_g1_i3.p1|XP_004335081.1;TRINITY_DN88_c1_g1_i2.p1|XP_004335081.1;TRINITY_DN88_c1_g1_i1.p1|XP_004335081.1;TRINITY_DN502_c0_g1_i1.p1|XP_004335081.1	L8GK27	tr|L8GK27|L8GK27_ACACA;TRINITY_DN88_c1_g1_i3.p1|XP_004335081.1;TRINITY_DN88_c1_g1_i2.p1|XP_004335081.1;TRINITY_DN88_c1_g1_i1.p1|XP_004335081.1;TRINITY_DN502_c0_g1_i1.p1|XP_004335081.1;TRINITY_DN3642_c0_g1_i3.p1|XP_004335081.1;TRINITY_DN3482_c0_g1_i8.p1|XP_004335081.1;TRINITY_DN3482_c0_g1_i7.p1|XP_004335081.1;TRINITY_DN3482_c0_g1_i14.p1|XP_004335081.1;TRINITY_DN3642_c0_g1_i10.p1|XP_004335081.1;TRI…	>tr|L8GK27|L8GK27_ACACA;>TRINITY_DN88_c1_g1_i3.p1|XP_004335081.1;>TRINITY_DN88_c1_g1_i2.p1|XP_004335081.1;>TRINITY_DN88_c1_g1_i1.p1|XP_004335081.1;>TRINITY_DN502_c0_g1_i1.p1|XP_004335081.1	tr|L8GK27|L8GK27_ACACA	>tr|L8GK27|L8GK27_ACACA;>TRINITY_DN88_c1_g1_i3.p1|XP_004335081.1;>TRINITY_DN88_c1_g1_i2.p1|XP_004335081.1;>TRINITY_DN88_c1_g1_i1.p1|XP_004335081.1;>TRINITY_DN502_c0_g1_i1.p1|XP_004335081.1	SREVTAATDGASSADSGKPPSGRYVSLGVLE	tr|L8GK27|L8GK27_ACACA;TRINITY_DN88_c1_g1_i3.p1|XP_004335081.1;TRINITY_DN88_c1_g1_i2.p1|XP_004335081.1;TRINITY_DN88_c1_g1_i1.p1|XP_004335081.1;TRINITY_DN502_c0_g1_i1.p1|XP_004335081.1_S1138;139;139;139;390	NA	NA	NA	NA	NA	NA	NA	NA	23.656	NA	NA	NA	NA	25.0427	24.997	24.9591	NA	NA	NA	NA	24.7245	24.0434	NA	NA	NA	NA	NA	NA	NA	23.7573	NA	NA	NA	NA	25.2039	24.947	24.8479	NA	NA	NA	NA
tr|L8GK61|L8GK61_ACACA;TRINITY_DN873_c2_g1_i1.p1|XP_004335440.1;TRINITY_DN1077_c0_g2_i1.p1|XP_004335440.1;TRINITY_DN873_c2_g1_i2.p1|XP_004335440.1;TRINITY_DN1077_c0_g2_i2.p1|XP_004335440.1	tr|L8GK61|L8GK61_ACACA;TRINITY_DN1236_c1_g1_i3.p1|XP_004335440.1;TRINITY_DN1236_c1_g1_i1.p1|XP_004335440.1;TRINITY_DN1236_c1_g1_i7.p1|XP_004335440.1;TRINITY_DN1236_c1_g1_i6.p1|XP_004335440.1;TRINITY_DN1236_c1_g1_i2.p1|XP_004335440.1;TRINITY_DN1236_c1_g1_i8.p2|XP_004335440.1	L8GK61	tr|L8GK61|L8GK61_ACACA;TRINITY_DN1236_c1_g1_i3.p1|XP_004335440.1;TRINITY_DN1236_c1_g1_i1.p1|XP_004335440.1;TRINITY_DN1236_c1_g1_i7.p1|XP_004335440.1;TRINITY_DN1236_c1_g1_i6.p1|XP_004335440.1;TRINITY_DN1236_c1_g1_i2.p1|XP_004335440.1;TRINITY_DN1236_c1_g1_i8.p2|XP_004335440.1;TRINITY_DN1236_c1_g1_i4.p3|XP_004335440.1;TRINITY_DN873_c2_g1_i1.p1|XP_004335440.1;TRINITY_DN1077_c0_g2_i1.p1|XP_004335440.1…	>tr|L8GK61|L8GK61_ACACA;>TRINITY_DN1236_c1_g1_i3.p1|XP_004335440.1;>TRINITY_DN1236_c1_g1_i1.p1|XP_004335440.1;>TRINITY_DN1236_c1_g1_i7.p1|XP_004335440.1;>TRINITY_DN1236_c1_g1_i6.p1|XP_004335440.1;>TRINITY_DN1236_c1_g1_i2.p1|XP_004335440.1;>TRINITY_DN1236_c	tr|L8GK61|L8GK61_ACACA	>tr|L8GK61|L8GK61_ACACA;>TRINITY_DN873_c2_g1_i1.p1|XP_004335440.1;>TRINITY_DN1077_c0_g2_i1.p1|XP_004335440.1;>TRINITY_DN873_c2_g1_i2.p1|XP_004335440.1;>TRINITY_DN1077_c0_g2_i2.p1|XP_004335440.1	SSSTAQARKKTKRSPSPVPARDHHAKERRDH	tr|L8GK61|L8GK61_ACACA;TRINITY_DN873_c2_g1_i1.p1|XP_004335440.1;TRINITY_DN1077_c0_g2_i1.p1|XP_004335440.1;TRINITY_DN873_c2_g1_i2.p1|XP_004335440.1;TRINITY_DN1077_c0_g2_i2.p1|XP_004335440.1_S1744;70;71;70;71	NA	NA	NA	NA	NA	NA	NA	NA	NA	NA	NA	NA	NA	NA	NA	NA	NA	NA	NA	NA	NA	NA	NA	NA	NA	NA	NA	NA	NA	NA	NA	NA	NA	NA	NA	NA	NA	NA	NA	NA	NA
tr|L8GK61|L8GK61_ACACA;TRINITY_DN873_c2_g1_i1.p1|XP_004335440.1;TRINITY_DN1077_c0_g2_i1.p1|XP_004335440.1;TRINITY_DN873_c2_g1_i2.p1|XP_004335440.1;TRINITY_DN1077_c0_g2_i2.p1|XP_004335440.1	tr|L8GK61|L8GK61_ACACA;TRINITY_DN1236_c1_g1_i3.p1|XP_004335440.1;TRINITY_DN1236_c1_g1_i1.p1|XP_004335440.1;TRINITY_DN1236_c1_g1_i7.p1|XP_004335440.1;TRINITY_DN1236_c1_g1_i6.p1|XP_004335440.1;TRINITY_DN1236_c1_g1_i2.p1|XP_004335440.1;TRINITY_DN1236_c1_g1_i8.p2|XP_004335440.1	L8GK61	tr|L8GK61|L8GK61_ACACA;TRINITY_DN1236_c1_g1_i3.p1|XP_004335440.1;TRINITY_DN1236_c1_g1_i1.p1|XP_004335440.1;TRINITY_DN1236_c1_g1_i7.p1|XP_004335440.1;TRINITY_DN1236_c1_g1_i6.p1|XP_004335440.1;TRINITY_DN1236_c1_g1_i2.p1|XP_004335440.1;TRINITY_DN1236_c1_g1_i8.p2|XP_004335440.1;TRINITY_DN1236_c1_g1_i4.p3|XP_004335440.1;TRINITY_DN873_c2_g1_i1.p1|XP_004335440.1;TRINITY_DN1077_c0_g2_i1.p1|XP_004335440.1…	>tr|L8GK61|L8GK61_ACACA;>TRINITY_DN1236_c1_g1_i3.p1|XP_004335440.1;>TRINITY_DN1236_c1_g1_i1.p1|XP_004335440.1;>TRINITY_DN1236_c1_g1_i7.p1|XP_004335440.1;>TRINITY_DN1236_c1_g1_i6.p1|XP_004335440.1;>TRINITY_DN1236_c1_g1_i2.p1|XP_004335440.1;>TRINITY_DN1236_c	tr|L8GK61|L8GK61_ACACA	>tr|L8GK61|L8GK61_ACACA;>TRINITY_DN873_c2_g1_i1.p1|XP_004335440.1;>TRINITY_DN1077_c0_g2_i1.p1|XP_004335440.1;>TRINITY_DN873_c2_g1_i2.p1|XP_004335440.1;>TRINITY_DN1077_c0_g2_i2.p1|XP_004335440.1	SSSSSTAQARKKTKRSPSPVPARDHHAKERR	tr|L8GK61|L8GK61_ACACA;TRINITY_DN873_c2_g1_i1.p1|XP_004335440.1;TRINITY_DN1077_c0_g2_i1.p1|XP_004335440.1;TRINITY_DN873_c2_g1_i2.p1|XP_004335440.1;TRINITY_DN1077_c0_g2_i2.p1|XP_004335440.1_S1742;68;69;68;69	NA	NA	NA	NA	NA	NA	NA	21.3752	22.2664	NA	23.6622	22.4727	22.5236	NA	NA	NA	22.5754	21.8778	23.1368	NA	NA	NA	NA	NA	NA	NA	NA	NA	21.5576	22.3677	NA	23.8201	22.6565	22.1819	NA	NA	NA	22.9102	22.1162	22.5636	NA
tr|L8GK64|L8GK64_ACACA;TRINITY_DN4322_c0_g1_i6.p1|XP_004335237.1;TRINITY_DN228_c4_g1_i1.p1|XP_004335237.1	tr|L8GK64|L8GK64_ACACA;TRINITY_DN4322_c0_g1_i6.p1|XP_004335237.1;TRINITY_DN228_c4_g1_i1.p1|XP_004335237.1	L8GK64	tr|L8GK64|L8GK64_ACACA;TRINITY_DN4322_c0_g1_i6.p1|XP_004335237.1;TRINITY_DN228_c4_g1_i1.p1|XP_004335237.1	>tr|L8GK64|L8GK64_ACACA;>TRINITY_DN4322_c0_g1_i6.p1|XP_004335237.1;>TRINITY_DN228_c4_g1_i1.p1|XP_004335237.1	tr|L8GK64|L8GK64_ACACA	>tr|L8GK64|L8GK64_ACACA;>TRINITY_DN4322_c0_g1_i6.p1|XP_004335237.1;>TRINITY_DN228_c4_g1_i1.p1|XP_004335237.1	RAVVLALLDEQPSAQSPGRVRRTTPRKNTNV	tr|L8GK64|L8GK64_ACACA;TRINITY_DN4322_c0_g1_i6.p1|XP_004335237.1;TRINITY_DN228_c4_g1_i1.p1|XP_004335237.1_S1313;352;344	NA	23.3302	22.799	24.8454	NA	NA	NA	22.6808	NA	24.6851	NA	NA	NA	21.2213	21.2976	22.9051	NA	NA	NA	22.4563	NA	23.0198	23.633	22.8588	24.4829	NA	NA	NA	22.8631	NA	24.4014	NA	NA	NA	21.3825	21.2476	22.7939	NA	NA	NA	22.7283
tr|L8GK64|L8GK64_ACACA;TRINITY_DN4322_c0_g1_i6.p1|XP_004335237.1;TRINITY_DN228_c4_g1_i1.p1|XP_004335237.1	tr|L8GK64|L8GK64_ACACA;TRINITY_DN4322_c0_g1_i6.p1|XP_004335237.1;TRINITY_DN228_c4_g1_i1.p1|XP_004335237.1	L8GK64	tr|L8GK64|L8GK64_ACACA;TRINITY_DN4322_c0_g1_i6.p1|XP_004335237.1;TRINITY_DN228_c4_g1_i1.p1|XP_004335237.1	>tr|L8GK64|L8GK64_ACACA;>TRINITY_DN4322_c0_g1_i6.p1|XP_004335237.1;>TRINITY_DN228_c4_g1_i1.p1|XP_004335237.1	tr|L8GK64|L8GK64_ACACA	>tr|L8GK64|L8GK64_ACACA;>TRINITY_DN4322_c0_g1_i6.p1|XP_004335237.1;>TRINITY_DN228_c4_g1_i1.p1|XP_004335237.1	VSGSSNASNEHRSGGSSSGGRPDVVARHSVA	tr|L8GK64|L8GK64_ACACA;TRINITY_DN4322_c0_g1_i6.p1|XP_004335237.1;TRINITY_DN228_c4_g1_i1.p1|XP_004335237.1_S1127;166;158	NA	NA	NA	NA	NA	NA	NA	NA	NA	NA	NA	NA	NA	NA	NA	NA	NA	21.2839	23.2453	NA	NA	NA	NA	NA	NA	NA	NA	NA	NA	NA	NA	NA	NA	NA	NA	NA	NA	NA	21.5223	22.6722	NA
tr|L8GKC9|L8GKC9_ACACA;TRINITY_DN306_c5_g1_i1.p3|XP_004335500.1	tr|L8GKC9|L8GKC9_ACACA	L8GKC9	tr|L8GKC9|L8GKC9_ACACA;TRINITY_DN306_c5_g1_i1.p3|XP_004335500.1	>tr|L8GKC9|L8GKC9_ACACA	TRINITY_DN9190_c0_g1_i7.p1|XP_004335500.1	>tr|L8GKC9|L8GKC9_ACACA;>TRINITY_DN9190_c0_g1_i7.p1|XP_004335500.1;>TRINITY_DN9190_c0_g1_i1.p1|XP_004335500.1;>TRINITY_DN9190_c0_g1_i4.p1|XP_004335500.1;>TRINITY_DN9190_c0_g1_i10.p1|XP_004335500.1;>TRINITY_DN31_c3_g1_i6.p1|XP_004335500.1;>TRINITY_DN31_c3_g	SESVKEAKAKAVVEESDEDEDWDKELAAEEE	tr|L8GKC9|L8GKC9_ACACA;TRINITY_DN9190_c0_g1_i7.p1|XP_004335500.1;TRINITY_DN9190_c0_g1_i1.p1|XP_004335500.1;TRINITY_DN9190_c0_g1_i4.p1|XP_004335500.1;TRINITY_DN9190_c0_g1_i10.p1|XP_004335500.1;TRINITY_DN31_c3_g1_i6.p1|XP_004335500.1;TRINITY_DN31_c3_g1_i4.p1|XP_004335500.1;TRINITY_DN31_c3_g1_i5.p1|XP_004335500.1;TRINITY_DN31_c3_g1_i8.p1|XP_004335500.1_S820;683;683;690;690;684;691;684;691	NA	NA	NA	24.4231	NA	NA	NA	21.7157	NA	23.7639	NA	NA	NA	23.1588	23.5463	23.3355	21.7788	NA	24.8767	23.7177	23.5025	22.9311	NA	NA	24.0605	NA	NA	NA	21.8981	NA	23.4801	NA	NA	NA	23.32	23.4963	23.2243	22.1135	NA	24.3036	23.9897
tr|L8GKC9|L8GKC9_ACACA;TRINITY_DN306_c5_g1_i1.p3|XP_004335500.1	tr|L8GKC9|L8GKC9_ACACA	L8GKC9	tr|L8GKC9|L8GKC9_ACACA;TRINITY_DN306_c5_g1_i1.p3|XP_004335500.1	>tr|L8GKC9|L8GKC9_ACACA	tr|L8GKC9|L8GKC9_ACACA	>tr|L8GKC9|L8GKC9_ACACA;>TRINITY_DN306_c5_g1_i1.p3|XP_004335500.1;>TRINITY_DN1076_c5_g1_i1.p2|XP_004335500.1	NDFNRSPVGFKFRSSSDPNIHQQLSEEQEEQ	tr|L8GKC9|L8GKC9_ACACA;TRINITY_DN306_c5_g1_i1.p3|XP_004335500.1;TRINITY_DN1076_c5_g1_i1.p2|XP_004335500.1_S69;64;64	NA	NA	NA	23.4319	NA	22.6748	22.7371	22.6742	NA	22.9968	24.1428	23.1762	23.9333	22.7379	23.3124	22.7685	NA	21.0969	24.2481	22.7517	22.9992	22.4403	NA	NA	23.0693	NA	22.4801	22.3043	22.8566	NA	22.713	24.3007	23.3599	23.5916	22.8991	23.2625	22.6573	NA	21.3353	23.6749	23.0237
tr|L8GKC9|L8GKC9_ACACA;TRINITY_DN306_c5_g1_i1.p3|XP_004335500.1	tr|L8GKC9|L8GKC9_ACACA	L8GKC9	tr|L8GKC9|L8GKC9_ACACA;TRINITY_DN306_c5_g1_i1.p3|XP_004335500.1	>tr|L8GKC9|L8GKC9_ACACA	TRINITY_DN9190_c0_g1_i7.p1|XP_004335500.1	>tr|L8GKC9|L8GKC9_ACACA;>TRINITY_DN9190_c0_g1_i7.p1|XP_004335500.1;>TRINITY_DN9190_c0_g1_i1.p1|XP_004335500.1;>TRINITY_DN9190_c0_g1_i4.p1|XP_004335500.1;>TRINITY_DN9190_c0_g1_i10.p1|XP_004335500.1;>TRINITY_DN9190_c0_g2_i1.p1|XP_004335500.1;>TRINITY_DN9190_	STPSTPRSHTSSRVSSFRDLAEEEADRKRDC	tr|L8GKC9|L8GKC9_ACACA;TRINITY_DN9190_c0_g1_i7.p1|XP_004335500.1;TRINITY_DN9190_c0_g1_i1.p1|XP_004335500.1;TRINITY_DN9190_c0_g1_i4.p1|XP_004335500.1;TRINITY_DN9190_c0_g1_i10.p1|XP_004335500.1;TRINITY_DN9190_c0_g2_i1.p1|XP_004335500.1;TRINITY_DN9190_c0_g2_i2.p1|XP_004335500.1_S1135;990;994;997;1001;285;285	NA	NA	23.0186	22.9142	NA	NA	NA	NA	NA	NA	NA	NA	NA	NA	23.0394	NA	NA	23.07	24.0205	NA	NA	NA	NA	23.0784	22.5516	NA	NA	NA	NA	NA	NA	NA	NA	NA	NA	22.9894	NA	NA	23.3084	23.4473	NA
tr|L8GKC9|L8GKC9_ACACA;TRINITY_DN306_c5_g1_i1.p3|XP_004335500.1	tr|L8GKC9|L8GKC9_ACACA	L8GKC9	tr|L8GKC9|L8GKC9_ACACA;TRINITY_DN306_c5_g1_i1.p3|XP_004335500.1	>tr|L8GKC9|L8GKC9_ACACA	TRINITY_DN9190_c0_g1_i7.p1|XP_004335500.1	>tr|L8GKC9|L8GKC9_ACACA;>TRINITY_DN9190_c0_g1_i7.p1|XP_004335500.1;>TRINITY_DN9190_c0_g1_i1.p1|XP_004335500.1;>TRINITY_DN9190_c0_g1_i4.p1|XP_004335500.1;>TRINITY_DN9190_c0_g1_i10.p1|XP_004335500.1;>TRINITY_DN31_c3_g1_i6.p1|XP_004335500.1;>TRINITY_DN31_c3_g	HIKLVGPGEGLVVEGSDDDEDWDKELQLASD	tr|L8GKC9|L8GKC9_ACACA;TRINITY_DN9190_c0_g1_i7.p1|XP_004335500.1;TRINITY_DN9190_c0_g1_i1.p1|XP_004335500.1;TRINITY_DN9190_c0_g1_i4.p1|XP_004335500.1;TRINITY_DN9190_c0_g1_i10.p1|XP_004335500.1;TRINITY_DN31_c3_g1_i6.p1|XP_004335500.1;TRINITY_DN31_c3_g1_i4.p1|XP_004335500.1;TRINITY_DN31_c3_g1_i5.p1|XP_004335500.1;TRINITY_DN31_c3_g1_i8.p1|XP_004335500.1_S756;619;619;626;626;620;627;620;627	NA	NA	NA	23.8367	NA	NA	24.2954	NA	NA	NA	NA	NA	NA	NA	NA	25.3415	NA	NA	NA	NA	25.556	24.7309	NA	NA	23.4742	NA	NA	23.8626	NA	NA	NA	NA	NA	NA	NA	NA	25.2304	NA	NA	NA	NA
tr|L8GKC9|L8GKC9_ACACA;TRINITY_DN306_c5_g1_i1.p3|XP_004335500.1	tr|L8GKC9|L8GKC9_ACACA	L8GKC9	tr|L8GKC9|L8GKC9_ACACA;TRINITY_DN306_c5_g1_i1.p3|XP_004335500.1	>tr|L8GKC9|L8GKC9_ACACA	TRINITY_DN9190_c0_g1_i7.p1|XP_004335500.1	>tr|L8GKC9|L8GKC9_ACACA;>TRINITY_DN9190_c0_g1_i7.p1|XP_004335500.1;>TRINITY_DN9190_c0_g1_i1.p1|XP_004335500.1;>TRINITY_DN9190_c0_g1_i4.p1|XP_004335500.1;>TRINITY_DN9190_c0_g1_i10.p1|XP_004335500.1;>TRINITY_DN31_c3_g1_i6.p1|XP_004335500.1;>TRINITY_DN31_c3_g	RKKGGLIARYKNLVSTMEKEREKNPDALKSL	tr|L8GKC9|L8GKC9_ACACA;TRINITY_DN9190_c0_g1_i7.p1|XP_004335500.1;TRINITY_DN9190_c0_g1_i1.p1|XP_004335500.1;TRINITY_DN9190_c0_g1_i4.p1|XP_004335500.1;TRINITY_DN9190_c0_g1_i10.p1|XP_004335500.1;TRINITY_DN31_c3_g1_i6.p1|XP_004335500.1;TRINITY_DN31_c3_g1_i4.p1|XP_004335500.1;TRINITY_DN31_c3_g1_i5.p1|XP_004335500.1;TRINITY_DN31_c3_g1_i8.p1|XP_004335500.1_T373;243;243;243;243;244;244;244;244	NA	21.4427	22.8439	22.3673	NA	NA	NA	21.4147	21.8765	22.0487	NA	NA	NA	20.7532	21.6418	22.3008	NA	NA	NA	NA	NA	21.7386	21.7455	22.9037	22.0047	NA	NA	NA	21.5971	21.9778	21.765	NA	NA	NA	20.9144	21.5918	22.1896	NA	NA	NA	NA
tr|L8GKC9|L8GKC9_ACACA;TRINITY_DN306_c5_g1_i1.p3|XP_004335500.1	tr|L8GKC9|L8GKC9_ACACA	L8GKC9	tr|L8GKC9|L8GKC9_ACACA;TRINITY_DN306_c5_g1_i1.p3|XP_004335500.1	>tr|L8GKC9|L8GKC9_ACACA	TRINITY_DN9190_c0_g1_i7.p1|XP_004335500.1	>tr|L8GKC9|L8GKC9_ACACA;>TRINITY_DN9190_c0_g1_i7.p1|XP_004335500.1;>TRINITY_DN9190_c0_g1_i1.p1|XP_004335500.1;>TRINITY_DN9190_c0_g1_i4.p1|XP_004335500.1;>TRINITY_DN9190_c0_g1_i10.p1|XP_004335500.1;>TRINITY_DN9190_c0_g2_i1.p1|XP_004335500.1;>TRINITY_DN9190_	DGDEDEDWAKAFGEASGGAGTTKARASSDGA	tr|L8GKC9|L8GKC9_ACACA;TRINITY_DN9190_c0_g1_i7.p1|XP_004335500.1;TRINITY_DN9190_c0_g1_i1.p1|XP_004335500.1;TRINITY_DN9190_c0_g1_i4.p1|XP_004335500.1;TRINITY_DN9190_c0_g1_i10.p1|XP_004335500.1;TRINITY_DN9190_c0_g2_i1.p1|XP_004335500.1;TRINITY_DN9190_c0_g2_i2.p1|XP_004335500.1_S1043;898;902;905;909;193;193	NA	22.4916	23.318	23.5917	NA	NA	NA	NA	NA	NA	NA	NA	NA	23.0725	23.4044	22.6752	NA	NA	NA	NA	NA	NA	22.7944	23.3778	23.2292	NA	NA	NA	NA	NA	NA	NA	NA	NA	23.2337	23.3545	22.564	NA	NA	NA	NA
tr|L8GKC9|L8GKC9_ACACA;TRINITY_DN306_c5_g1_i1.p3|XP_004335500.1	tr|L8GKC9|L8GKC9_ACACA	L8GKC9	tr|L8GKC9|L8GKC9_ACACA;TRINITY_DN306_c5_g1_i1.p3|XP_004335500.1	>tr|L8GKC9|L8GKC9_ACACA	TRINITY_DN9190_c0_g1_i7.p1|XP_004335500.1	>tr|L8GKC9|L8GKC9_ACACA;>TRINITY_DN9190_c0_g1_i7.p1|XP_004335500.1;>TRINITY_DN9190_c0_g1_i1.p1|XP_004335500.1;>TRINITY_DN9190_c0_g1_i4.p1|XP_004335500.1;>TRINITY_DN9190_c0_g1_i10.p1|XP_004335500.1;>TRINITY_DN31_c3_g1_i6.p1|XP_004335500.1;>TRINITY_DN31_c3_g	KSSRIDTGDSLIRRPSSDLAPASGDSTTKST	tr|L8GKC9|L8GKC9_ACACA;TRINITY_DN9190_c0_g1_i7.p1|XP_004335500.1;TRINITY_DN9190_c0_g1_i1.p1|XP_004335500.1;TRINITY_DN9190_c0_g1_i4.p1|XP_004335500.1;TRINITY_DN9190_c0_g1_i10.p1|XP_004335500.1;TRINITY_DN31_c3_g1_i6.p1|XP_004335500.1;TRINITY_DN31_c3_g1_i4.p1|XP_004335500.1;TRINITY_DN31_c3_g1_i5.p1|XP_004335500.1;TRINITY_DN31_c3_g1_i8.p1|XP_004335500.1_S614;484;484;484;484;485;485;485;485	NA	22.1937	22.3232	22.504	NA	22.3924	22.9054	22.4989	NA	22.3216	23.3017	23.1213	23.1744	22.3085	22.7947	22.5855	22.981	22.9611	23.4382	22.1459	22.7407	22.4025	22.4965	22.383	22.1414	NA	22.1977	22.4726	22.6813	NA	22.0379	23.4597	23.3051	22.8327	22.4696	22.7448	22.4743	23.3157	23.1995	22.8651	22.4179
tr|L8GKD9|L8GKD9_ACACA;TRINITY_DN1791_c0_g1_i1.p3|XP_004334654.1	tr|L8GKD9|L8GKD9_ACACA;TRINITY_DN1791_c0_g1_i1.p3|XP_004334654.1;TRINITY_DN4754_c0_g1_i1.p3|XP_004334654.1	L8GKD9	tr|L8GKD9|L8GKD9_ACACA;TRINITY_DN1791_c0_g1_i1.p3|XP_004334654.1;TRINITY_DN4754_c0_g1_i1.p3|XP_004334654.1	>tr|L8GKD9|L8GKD9_ACACA;>TRINITY_DN1791_c0_g1_i1.p3|XP_004334654.1;>TRINITY_DN4754_c0_g1_i1.p3|XP_004334654.1	tr|L8GKD9|L8GKD9_ACACA	>tr|L8GKD9|L8GKD9_ACACA;>TRINITY_DN1791_c0_g1_i1.p3|XP_004334654.1;>TRINITY_DN4754_c0_g1_i1.p3|XP_004334654.1	LKKNAARASAPSPRPSPQRPRRAAAPATTTA	tr|L8GKD9|L8GKD9_ACACA;TRINITY_DN1791_c0_g1_i1.p3|XP_004334654.1;TRINITY_DN4754_c0_g1_i1.p3|XP_004334654.1_S171;199;199	NA	NA	NA	NA	NA	NA	22.8612	NA	NA	23.8458	NA	NA	23.434	NA	NA	NA	NA	NA	NA	NA	NA	NA	NA	NA	NA	NA	NA	22.4283	NA	NA	23.5621	NA	NA	23.0923	NA	NA	NA	NA	NA	NA	NA
tr|L8GKD9|L8GKD9_ACACA;TRINITY_DN1791_c0_g1_i1.p3|XP_004334654.1	tr|L8GKD9|L8GKD9_ACACA;TRINITY_DN1791_c0_g1_i1.p3|XP_004334654.1;TRINITY_DN4754_c0_g1_i1.p3|XP_004334654.1	L8GKD9	tr|L8GKD9|L8GKD9_ACACA;TRINITY_DN1791_c0_g1_i1.p3|XP_004334654.1;TRINITY_DN4754_c0_g1_i1.p3|XP_004334654.1	>tr|L8GKD9|L8GKD9_ACACA;>TRINITY_DN1791_c0_g1_i1.p3|XP_004334654.1;>TRINITY_DN4754_c0_g1_i1.p3|XP_004334654.1	tr|L8GKD9|L8GKD9_ACACA	>tr|L8GKD9|L8GKD9_ACACA;>TRINITY_DN1791_c0_g1_i1.p3|XP_004334654.1;>TRINITY_DN4754_c0_g1_i1.p3|XP_004334654.1	SIELLKKNAARASAPSPRPSPQRPRRAAAPA	tr|L8GKD9|L8GKD9_ACACA;TRINITY_DN1791_c0_g1_i1.p3|XP_004334654.1;TRINITY_DN4754_c0_g1_i1.p3|XP_004334654.1_S167;195;195	NA	NA	NA	NA	NA	NA	NA	NA	NA	NA	NA	NA	NA	NA	NA	NA	NA	NA	NA	NA	NA	NA	NA	NA	NA	NA	NA	NA	NA	NA	NA	NA	NA	NA	NA	NA	NA	NA	NA	NA	NA
tr|L8GKH4|L8GKH4_ACACA	tr|L8GKH4|L8GKH4_ACACA;TRINITY_DN111_c2_g1_i1.p2|XP_004335578.1	L8GKH4	tr|L8GKH4|L8GKH4_ACACA;TRINITY_DN111_c2_g1_i1.p2|XP_004335578.1	>tr|L8GKH4|L8GKH4_ACACA;>TRINITY_DN111_c2_g1_i1.p2|XP_004335578.1	tr|L8GKH4|L8GKH4_ACACA	>tr|L8GKH4|L8GKH4_ACACA	QRPRKTTKTPALPSLSDDDDDDDENEVASVG	tr|L8GKH4|L8GKH4_ACACA_S267	NA	NA	NA	25.2021	NA	NA	23.1958	NA	NA	24.6867	NA	NA	NA	NA	NA	25.0221	NA	NA	23.4468	NA	24.3443	24.39	NA	NA	24.8395	NA	NA	22.763	NA	NA	24.403	NA	NA	NA	NA	NA	24.9109	NA	NA	22.8737	NA
tr|L8GKH4|L8GKH4_ACACA	tr|L8GKH4|L8GKH4_ACACA;TRINITY_DN111_c2_g1_i1.p2|XP_004335578.1	L8GKH4	tr|L8GKH4|L8GKH4_ACACA;TRINITY_DN111_c2_g1_i1.p2|XP_004335578.1	>tr|L8GKH4|L8GKH4_ACACA;>TRINITY_DN111_c2_g1_i1.p2|XP_004335578.1	tr|L8GKH4|L8GKH4_ACACA	>tr|L8GKH4|L8GKH4_ACACA;>TRINITY_DN111_c2_g1_i1.p2|XP_004335578.1	GRAPAPYSIFDESPTSPPTAPKATKGTAAPS	tr|L8GKH4|L8GKH4_ACACA;TRINITY_DN111_c2_g1_i1.p2|XP_004335578.1_S51;51	NA	25.941	25.9022	27.3566	24.8241	25.7957	26.3997	25.984	25.6179	26.7571	25.2434	24.9001	27.1681	25.6523	26.1876	27.0265	25.0354	24.699	NA	26.1965	27.7544	26.8465	26.2438	25.962	26.994	25.4515	25.6011	25.9669	26.1664	25.7192	26.4734	25.4013	25.0839	26.8264	25.8135	26.1376	26.9154	25.3702	24.9373	NA	26.4685
tr|L8GKT8|L8GKT8_ACACA	tr|L8GKT8|L8GKT8_ACACA;TRINITY_DN1695_c0_g1_i1.p2|XP_004334829.1;TRINITY_DN1695_c0_g1_i2.p2|XP_004334829.1;TRINITY_DN1695_c0_g3_i1.p2|XP_004334829.1	L8GKT8	tr|L8GKT8|L8GKT8_ACACA;TRINITY_DN1695_c0_g1_i1.p2|XP_004334829.1;TRINITY_DN1695_c0_g1_i2.p2|XP_004334829.1;TRINITY_DN1695_c0_g3_i1.p2|XP_004334829.1;TRINITY_DN6446_c0_g1_i2.p2|XP_004334829.1;TRINITY_DN6446_c0_g1_i1.p2|XP_004334829.1;TRINITY_DN6446_c0_g2_i1.p3|XP_004334829.1	>tr|L8GKT8|L8GKT8_ACACA;>TRINITY_DN1695_c0_g1_i1.p2|XP_004334829.1;>TRINITY_DN1695_c0_g1_i2.p2|XP_004334829.1;>TRINITY_DN1695_c0_g3_i1.p2|XP_004334829.1	tr|L8GKT8|L8GKT8_ACACA	>tr|L8GKT8|L8GKT8_ACACA;>TRINITY_DN6446_c0_g1_i2.p2|XP_004334829.1;>TRINITY_DN6446_c0_g1_i1.p2|XP_004334829.1;>TRINITY_DN6446_c0_g2_i1.p3|XP_004334829.1	LMMAAIGSRRTAIETSDNESEGDDDEW____	tr|L8GKT8|L8GKT8_ACACA;TRINITY_DN6446_c0_g1_i2.p2|XP_004334829.1;TRINITY_DN6446_c0_g1_i1.p2|XP_004334829.1;TRINITY_DN6446_c0_g2_i1.p3|XP_004334829.1_S804;351;352;169	NA	NA	NA	NA	NA	NA	NA	NA	NA	NA	NA	NA	NA	NA	NA	NA	NA	NA	NA	NA	NA	NA	NA	NA	NA	NA	NA	NA	NA	NA	NA	NA	NA	NA	NA	NA	NA	NA	NA	NA	NA
tr|L8GKT8|L8GKT8_ACACA	tr|L8GKT8|L8GKT8_ACACA;TRINITY_DN1695_c0_g1_i1.p2|XP_004334829.1;TRINITY_DN1695_c0_g1_i2.p2|XP_004334829.1;TRINITY_DN1695_c0_g3_i1.p2|XP_004334829.1	L8GKT8	tr|L8GKT8|L8GKT8_ACACA;TRINITY_DN1695_c0_g1_i1.p2|XP_004334829.1;TRINITY_DN1695_c0_g1_i2.p2|XP_004334829.1;TRINITY_DN1695_c0_g3_i1.p2|XP_004334829.1;TRINITY_DN6446_c0_g1_i2.p2|XP_004334829.1;TRINITY_DN6446_c0_g1_i1.p2|XP_004334829.1;TRINITY_DN6446_c0_g2_i1.p3|XP_004334829.1	>tr|L8GKT8|L8GKT8_ACACA;>TRINITY_DN1695_c0_g1_i1.p2|XP_004334829.1;>TRINITY_DN1695_c0_g1_i2.p2|XP_004334829.1;>TRINITY_DN1695_c0_g3_i1.p2|XP_004334829.1	tr|L8GKT8|L8GKT8_ACACA	>tr|L8GKT8|L8GKT8_ACACA;>TRINITY_DN6446_c0_g1_i2.p2|XP_004334829.1;>TRINITY_DN6446_c0_g1_i1.p2|XP_004334829.1;>TRINITY_DN6446_c0_g2_i1.p3|XP_004334829.1	AIGSRRTAIETSDNESEGDDDEW________	tr|L8GKT8|L8GKT8_ACACA;TRINITY_DN6446_c0_g1_i2.p2|XP_004334829.1;TRINITY_DN6446_c0_g1_i1.p2|XP_004334829.1;TRINITY_DN6446_c0_g2_i1.p3|XP_004334829.1_S808;355;356;173	NA	NA	NA	22.5402	NA	NA	NA	NA	NA	NA	NA	NA	NA	NA	NA	23.1459	NA	NA	NA	NA	NA	NA	NA	NA	22.1776	NA	NA	NA	NA	NA	NA	NA	NA	NA	NA	NA	23.0347	NA	NA	NA	NA
tr|L8GKX3|L8GKX3_ACACA	tr|L8GKX3|L8GKX3_ACACA	L8GKX3	tr|L8GKX3|L8GKX3_ACACA	>tr|L8GKX3|L8GKX3_ACACA	tr|L8GQC5|L8GQC5_ACACA	>tr|L8GKX3|L8GKX3_ACACA;>tr|L8GQC5|L8GQC5_ACACA;>TRINITY_DN3299_c0_g1_i4.p1|XP_004337090.1;>TRINITY_DN6052_c0_g1_i14.p1|XP_004337090.1;>TRINITY_DN6052_c0_g1_i9.p3|XP_004337090.1;>TRINITY_DN6052_c0_g1_i27.p2|XP_004337090.1	AADEAEAQIVNDDLASGEDEDPASLGGIRGG	tr|L8GKX3|L8GKX3_ACACA;tr|L8GQC5|L8GQC5_ACACA;TRINITY_DN3299_c0_g1_i4.p1|XP_004337090.1;TRINITY_DN6052_c0_g1_i14.p1|XP_004337090.1;TRINITY_DN6052_c0_g1_i9.p3|XP_004337090.1;TRINITY_DN6052_c0_g1_i27.p2|XP_004337090.1_S94;94;108;99;99;99	NA	NA	NA	26.4225	NA	NA	27.8404	NA	NA	26.4759	NA	NA	26.9217	NA	NA	26.2943	NA	NA	27.9374	NA	26.2311	25.8215	NA	NA	26.06	NA	NA	27.4076	NA	NA	26.1922	NA	NA	26.58	NA	NA	26.1831	NA	NA	27.3643	NA
tr|L8GKX3|L8GKX3_ACACA	tr|L8GKX3|L8GKX3_ACACA	L8GKX3	tr|L8GKX3|L8GKX3_ACACA	>tr|L8GKX3|L8GKX3_ACACA	tr|L8GKX3|L8GKX3_ACACA	>tr|L8GKX3|L8GKX3_ACACA	LYKQKKKKEQAKGGVSEGEGEGEGEEVMEWF	tr|L8GKX3|L8GKX3_ACACA_S200	NA	NA	NA	NA	NA	NA	NA	NA	NA	NA	NA	NA	NA	NA	NA	22.3861	NA	NA	22.0334	NA	21.6975	21.824	NA	NA	NA	NA	NA	NA	NA	NA	NA	NA	NA	NA	NA	NA	22.2749	NA	NA	21.4602	NA
tr|L8GKY4|L8GKY4_ACACA;TRINITY_DN1744_c0_g1_i1.p3|XP_004335680.1;TRINITY_DN5807_c0_g1_i23.p3|XP_004335680.1	tr|L8GKY4|L8GKY4_ACACA;TRINITY_DN1744_c0_g1_i1.p3|XP_004335680.1;TRINITY_DN5807_c0_g1_i13.p1|XP_004335680.1;TRINITY_DN1744_c0_g1_i3.p4|XP_004335680.1	L8GKY4	tr|L8GKY4|L8GKY4_ACACA;TRINITY_DN1744_c0_g1_i1.p3|XP_004335680.1;TRINITY_DN5807_c0_g1_i13.p1|XP_004335680.1;TRINITY_DN1744_c0_g1_i3.p4|XP_004335680.1;TRINITY_DN5807_c0_g1_i23.p3|XP_004335680.1;TRINITY_DN5807_c0_g1_i7.p1|XP_004335680.1	>tr|L8GKY4|L8GKY4_ACACA;>TRINITY_DN1744_c0_g1_i1.p3|XP_004335680.1;>TRINITY_DN5807_c0_g1_i13.p1|XP_004335680.1;>TRINITY_DN1744_c0_g1_i3.p4|XP_004335680.1	tr|L8GKY4|L8GKY4_ACACA	>tr|L8GKY4|L8GKY4_ACACA;>TRINITY_DN1744_c0_g1_i1.p3|XP_004335680.1;>TRINITY_DN5807_c0_g1_i13.p1|XP_004335680.1;>TRINITY_DN1744_c0_g1_i3.p4|XP_004335680.1;>TRINITY_DN1744_c0_g1_i4.p3|XP_004335680.1	_________MEATEASPSGPARRGGFRPNLA	tr|L8GKY4|L8GKY4_ACACA;TRINITY_DN1744_c0_g1_i1.p3|XP_004335680.1;TRINITY_DN5807_c0_g1_i13.p1|XP_004335680.1;TRINITY_DN1744_c0_g1_i3.p4|XP_004335680.1;TRINITY_DN1744_c0_g1_i4.p3|XP_004335680.1_S7;7;7;7;7	NA	NA	NA	NA	NA	NA	NA	23.5716	23.1651	23.5902	NA	NA	NA	23.4026	23.9449	24.2832	NA	NA	NA	NA	NA	NA	NA	NA	NA	NA	NA	NA	23.754	23.2665	23.3065	NA	NA	NA	23.5638	23.895	24.172	NA	NA	NA	NA
tr|L8GL10|L8GL10_ACACA	tr|L8GL10|L8GL10_ACACA	L8GL10	tr|L8GL10|L8GL10_ACACA;TRINITY_DN463_c0_g2_i10.p8|XP_004335768.1;TRINITY_DN463_c0_g2_i14.p3|XP_004335768.1;TRINITY_DN463_c0_g2_i7.p5|XP_004335768.1;TRINITY_DN463_c0_g1_i1.p9|XP_004335768.1	>tr|L8GL10|L8GL10_ACACA	tr|L8GL10|L8GL10_ACACA	>tr|L8GL10|L8GL10_ACACA;>TRINITY_DN463_c0_g2_i14.p3|XP_004335768.1;>TRINITY_DN463_c0_g2_i7.p5|XP_004335768.1;>TRINITY_DN463_c0_g1_i11.p4|XP_004335768.1	HDTEHVGFPFHQNRNSEIFIQIINKTIEYRR	tr|L8GL10|L8GL10_ACACA;TRINITY_DN463_c0_g2_i14.p3|XP_004335768.1;TRINITY_DN463_c0_g2_i7.p5|XP_004335768.1;TRINITY_DN463_c0_g1_i11.p4|XP_004335768.1_S367;103;105;155	NA	21.0685	21.5844	23.2761	NA	NA	23.4522	NA	20.8588	NA	22.122	NA	24.1039	NA	NA	NA	NA	NA	NA	21.1843	NA	NA	21.3713	21.6442	22.9136	NA	NA	23.0194	NA	20.9601	NA	22.28	NA	23.7622	NA	NA	NA	NA	NA	NA	21.4563
tr|L8GL32|L8GL32_ACACA	tr|L8GL32|L8GL32_ACACA;TRINITY_DN14166_c0_g1_i2.p1|XP_004334919.1	L8GL32	tr|L8GL32|L8GL32_ACACA;TRINITY_DN14166_c0_g1_i2.p1|XP_004334919.1	>tr|L8GL32|L8GL32_ACACA;>TRINITY_DN14166_c0_g1_i2.p1|XP_004334919.1	tr|L8GL32|L8GL32_ACACA	>tr|L8GL32|L8GL32_ACACA;>TRINITY_DN14166_c0_g1_i2.p1|XP_004334919.1	AVLRFPLPDVGGDEESEEEEEGADKDGQSSS	tr|L8GL32|L8GL32_ACACA;TRINITY_DN14166_c0_g1_i2.p1|XP_004334919.1_S379;284	NA	NA	NA	25.4384	NA	NA	24.413	NA	NA	25.0666	NA	NA	NA	NA	NA	NA	NA	NA	NA	NA	NA	NA	NA	NA	25.0759	NA	NA	23.9802	NA	NA	24.7829	NA	NA	NA	NA	NA	NA	NA	NA	NA	NA
tr|L8GL62|L8GL62_ACACA;TRINITY_DN3174_c0_g2_i1.p1|XP_004334949.1;TRINITY_DN7265_c0_g2_i2.p3|XP_004334949.1	tr|L8GL62|L8GL62_ACACA	L8GL62	tr|L8GL62|L8GL62_ACACA;TRINITY_DN3781_c0_g1_i1.p1|XP_004334947.1;TRINITY_DN3781_c0_g1_i3.p1|XP_004334949.1;TRINITY_DN3781_c0_g1_i4.p1|XP_004334949.1;TRINITY_DN3781_c0_g1_i2.p1|XP_004334947.1;TRINITY_DN3174_c0_g2_i1.p1|XP_004334949.1;TRINITY_DN7265_c0_g2_i2.p3|XP_004334949.1;TRINITY_DN7076_c0_g1_i1.p2|XP_004334949.1	>tr|L8GL62|L8GL62_ACACA	tr|L8GL62|L8GL62_ACACA	>tr|L8GL62|L8GL62_ACACA	TAEFSFGKNKQSTIQSSSDISTIGKASLVSS	tr|L8GL62|L8GL62_ACACA_S103	NA	23.0819	23.4769	23.8404	21.5851	22.7651	21.9711	23.1722	23.0979	23.262	22.7482	22.6592	22.8924	23.0809	23.4732	23.0469	NA	NA	NA	22.5267	23.581	NA	23.3847	23.5367	23.4778	22.2126	22.5705	21.5383	23.3545	23.1992	22.9783	22.9061	22.843	22.5507	23.242	23.4232	22.9357	NA	NA	NA	22.7987
tr|L8GL70|L8GL70_ACACA	tr|L8GL70|L8GL70_ACACA;TRINITY_DN1215_c0_g1_i9.p1|XP_004334959.1;TRINITY_DN1215_c0_g1_i6.p1|XP_004334959.1;TRINITY_DN1215_c0_g1_i3.p1|XP_004334959.1;TRINITY_DN5544_c0_g1_i3.p1|XP_004334959.1	L8GL70	tr|L8GL70|L8GL70_ACACA;TRINITY_DN1215_c0_g1_i9.p1|XP_004334959.1;TRINITY_DN1215_c0_g1_i6.p1|XP_004334959.1;TRINITY_DN1215_c0_g1_i3.p1|XP_004334959.1;TRINITY_DN5544_c0_g1_i3.p1|XP_004334959.1;TRINITY_DN6258_c0_g1_i1.p2|XP_004334959.1;TRINITY_DN6258_c0_g1_i3.p1|XP_004334959.1	>tr|L8GL70|L8GL70_ACACA;>TRINITY_DN1215_c0_g1_i9.p1|XP_004334959.1;>TRINITY_DN1215_c0_g1_i6.p1|XP_004334959.1;>TRINITY_DN1215_c0_g1_i3.p1|XP_004334959.1;>TRINITY_DN5544_c0_g1_i3.p1|XP_004334959.1	tr|L8GL70|L8GL70_ACACA	>tr|L8GL70|L8GL70_ACACA;>TRINITY_DN1215_c0_g1_i9.p1|XP_004334959.1;>TRINITY_DN1215_c0_g1_i6.p1|XP_004334959.1;>TRINITY_DN1215_c0_g1_i3.p1|XP_004334959.1;>TRINITY_DN5544_c0_g1_i3.p1|XP_004334959.1	SASYHPQHLSPRLSVSVDNGEVRQQRQLASS	tr|L8GL70|L8GL70_ACACA;TRINITY_DN1215_c0_g1_i9.p1|XP_004334959.1;TRINITY_DN1215_c0_g1_i6.p1|XP_004334959.1;TRINITY_DN1215_c0_g1_i3.p1|XP_004334959.1;TRINITY_DN5544_c0_g1_i3.p1|XP_004334959.1_S118;118;118;118;118	NA	20.7393	21.442	21.4995	NA	NA	NA	20.5342	NA	NA	NA	NA	NA	20.7251	20.9425	21.1829	NA	NA	NA	NA	NA	NA	21.042	21.5018	21.1369	NA	NA	NA	20.7166	NA	NA	NA	NA	NA	20.8863	20.8925	21.0717	NA	NA	NA	NA
tr|L8GL70|L8GL70_ACACA	tr|L8GL70|L8GL70_ACACA;TRINITY_DN1215_c0_g1_i9.p1|XP_004334959.1;TRINITY_DN1215_c0_g1_i6.p1|XP_004334959.1;TRINITY_DN1215_c0_g1_i3.p1|XP_004334959.1;TRINITY_DN5544_c0_g1_i3.p1|XP_004334959.1	L8GL70	tr|L8GL70|L8GL70_ACACA;TRINITY_DN1215_c0_g1_i9.p1|XP_004334959.1;TRINITY_DN1215_c0_g1_i6.p1|XP_004334959.1;TRINITY_DN1215_c0_g1_i3.p1|XP_004334959.1;TRINITY_DN5544_c0_g1_i3.p1|XP_004334959.1;TRINITY_DN6258_c0_g1_i1.p2|XP_004334959.1;TRINITY_DN6258_c0_g1_i3.p1|XP_004334959.1	>tr|L8GL70|L8GL70_ACACA;>TRINITY_DN1215_c0_g1_i9.p1|XP_004334959.1;>TRINITY_DN1215_c0_g1_i6.p1|XP_004334959.1;>TRINITY_DN1215_c0_g1_i3.p1|XP_004334959.1;>TRINITY_DN5544_c0_g1_i3.p1|XP_004334959.1	tr|L8GL70|L8GL70_ACACA	>tr|L8GL70|L8GL70_ACACA;>TRINITY_DN6258_c0_g1_i1.p2|XP_004334959.1;>TRINITY_DN6258_c0_g1_i3.p1|XP_004334959.1	TRQPKAAAAAAAPPPSPSLSSLRRVGRIVNG	tr|L8GL70|L8GL70_ACACA;TRINITY_DN6258_c0_g1_i1.p2|XP_004334959.1;TRINITY_DN6258_c0_g1_i3.p1|XP_004334959.1_S614;136;269	NA	NA	NA	NA	NA	NA	NA	NA	NA	NA	NA	NA	NA	21.5537	22.4538	20.627	NA	NA	NA	NA	NA	NA	NA	NA	NA	NA	NA	NA	NA	NA	NA	NA	NA	NA	21.7149	22.4038	20.5158	NA	NA	NA	NA
tr|L8GL70|L8GL70_ACACA	tr|L8GL70|L8GL70_ACACA;TRINITY_DN1215_c0_g1_i9.p1|XP_004334959.1;TRINITY_DN1215_c0_g1_i6.p1|XP_004334959.1;TRINITY_DN1215_c0_g1_i3.p1|XP_004334959.1;TRINITY_DN5544_c0_g1_i3.p1|XP_004334959.1	L8GL70	tr|L8GL70|L8GL70_ACACA;TRINITY_DN1215_c0_g1_i9.p1|XP_004334959.1;TRINITY_DN1215_c0_g1_i6.p1|XP_004334959.1;TRINITY_DN1215_c0_g1_i3.p1|XP_004334959.1;TRINITY_DN5544_c0_g1_i3.p1|XP_004334959.1;TRINITY_DN6258_c0_g1_i1.p2|XP_004334959.1;TRINITY_DN6258_c0_g1_i3.p1|XP_004334959.1	>tr|L8GL70|L8GL70_ACACA;>TRINITY_DN1215_c0_g1_i9.p1|XP_004334959.1;>TRINITY_DN1215_c0_g1_i6.p1|XP_004334959.1;>TRINITY_DN1215_c0_g1_i3.p1|XP_004334959.1;>TRINITY_DN5544_c0_g1_i3.p1|XP_004334959.1	tr|L8GL70|L8GL70_ACACA	>tr|L8GL70|L8GL70_ACACA;>TRINITY_DN1215_c0_g1_i9.p1|XP_004334959.1;>TRINITY_DN1215_c0_g1_i6.p1|XP_004334959.1;>TRINITY_DN1215_c0_g1_i3.p1|XP_004334959.1;>TRINITY_DN5544_c0_g1_i3.p1|XP_004334959.1	RAAVSPSASYHPQHLSPRLSVSVDNGEVRQQ	tr|L8GL70|L8GL70_ACACA;TRINITY_DN1215_c0_g1_i9.p1|XP_004334959.1;TRINITY_DN1215_c0_g1_i6.p1|XP_004334959.1;TRINITY_DN1215_c0_g1_i3.p1|XP_004334959.1;TRINITY_DN5544_c0_g1_i3.p1|XP_004334959.1_S112;112;112;112;112	NA	NA	NA	NA	NA	NA	NA	NA	NA	NA	21.9321	22.5406	NA	NA	NA	NA	NA	NA	NA	NA	NA	NA	NA	NA	NA	NA	NA	NA	NA	NA	NA	22.0901	22.7244	NA	NA	NA	NA	NA	NA	NA	NA
tr|L8GL86|L8GL86_ACACA	tr|L8GL86|L8GL86_ACACA	L8GL86	tr|L8GL86|L8GL86_ACACA	>tr|L8GL86|L8GL86_ACACA	tr|L8GL86|L8GL86_ACACA	>tr|L8GL86|L8GL86_ACACA	_____________MESPISDASIEWPVSRVR	tr|L8GL86|L8GL86_ACACA_S3	NA	NA	NA	23.4273	NA	NA	NA	NA	NA	22.5603	NA	NA	NA	NA	NA	23.4034	NA	NA	NA	NA	NA	23.4382	NA	NA	23.0647	NA	NA	NA	NA	NA	22.2766	NA	NA	NA	NA	NA	23.2922	NA	NA	NA	NA
tr|L8GLB1|L8GLB1_ACACA	tr|L8GLB1|L8GLB1_ACACA;TRINITY_DN1433_c0_g1_i10.p1|XP_004335004.1;TRINITY_DN2756_c0_g1_i10.p1|XP_004335004.1;TRINITY_DN1433_c0_g1_i5.p1|XP_004335004.1;TRINITY_DN1433_c0_g1_i3.p1|XP_004335004.1;TRINITY_DN1433_c0_g1_i8.p1|XP_004335004.1;TRINITY_DN2756_c0_g1_i11.p1|XP_004335004.1;TRINITY_DN1433_c0_g1_i1.p1|XP_004335004.1	L8GLB1	tr|L8GLB1|L8GLB1_ACACA;TRINITY_DN1433_c0_g1_i10.p1|XP_004335004.1;TRINITY_DN2756_c0_g1_i10.p1|XP_004335004.1;TRINITY_DN1433_c0_g1_i5.p1|XP_004335004.1;TRINITY_DN1433_c0_g1_i3.p1|XP_004335004.1;TRINITY_DN1433_c0_g1_i8.p1|XP_004335004.1;TRINITY_DN2756_c0_g1_i11.p1|XP_004335004.1;TRINITY_DN1433_c0_g1_i1.p1|XP_004335004.1;TRINITY_DN1433_c0_g1_i4.p1|XP_004335004.1;TRINITY_DN1433_c0_g1_i11.p1|XP_004335…	>tr|L8GLB1|L8GLB1_ACACA;>TRINITY_DN1433_c0_g1_i10.p1|XP_004335004.1;>TRINITY_DN2756_c0_g1_i10.p1|XP_004335004.1;>TRINITY_DN1433_c0_g1_i5.p1|XP_004335004.1;>TRINITY_DN1433_c0_g1_i3.p1|XP_004335004.1;>TRINITY_DN1433_c0_g1_i8.p1|XP_004335004.1;>TRINITY_DN2756	tr|L8GLB1|L8GLB1_ACACA	>tr|L8GLB1|L8GLB1_ACACA;>TRINITY_DN1433_c0_g1_i10.p1|XP_004335004.1;>TRINITY_DN2756_c0_g1_i10.p1|XP_004335004.1;>TRINITY_DN1433_c0_g1_i5.p1|XP_004335004.1;>TRINITY_DN2756_c0_g1_i7.p1|XP_004335004.1	RISQMQDWKNNVALLSPRQARARAGTIESRP	tr|L8GLB1|L8GLB1_ACACA;TRINITY_DN1433_c0_g1_i10.p1|XP_004335004.1;TRINITY_DN2756_c0_g1_i10.p1|XP_004335004.1;TRINITY_DN1433_c0_g1_i5.p1|XP_004335004.1;TRINITY_DN2756_c0_g1_i7.p1|XP_004335004.1_S399;399;399;399;399	NA	25.1632	25.2425	25.4628	24.1015	24.9886	24.3314	24.794	24.5687	24.6681	25.1514	24.798	25.3949	24.7452	25.1687	24.5504	NA	24.1247	25.4681	24.3359	25.1111	NA	25.466	25.3023	25.1003	24.7289	24.7939	23.8986	24.9764	24.67	24.3844	25.3094	24.9817	25.0532	24.9064	25.1188	24.4392	NA	24.3631	24.895	24.6078
tr|L8GLB1|L8GLB1_ACACA	tr|L8GLB1|L8GLB1_ACACA;TRINITY_DN1433_c0_g1_i10.p1|XP_004335004.1;TRINITY_DN2756_c0_g1_i10.p1|XP_004335004.1;TRINITY_DN1433_c0_g1_i5.p1|XP_004335004.1;TRINITY_DN1433_c0_g1_i3.p1|XP_004335004.1;TRINITY_DN1433_c0_g1_i8.p1|XP_004335004.1;TRINITY_DN2756_c0_g1_i11.p1|XP_004335004.1;TRINITY_DN1433_c0_g1_i1.p1|XP_004335004.1	L8GLB1	tr|L8GLB1|L8GLB1_ACACA;TRINITY_DN1433_c0_g1_i10.p1|XP_004335004.1;TRINITY_DN2756_c0_g1_i10.p1|XP_004335004.1;TRINITY_DN1433_c0_g1_i5.p1|XP_004335004.1;TRINITY_DN1433_c0_g1_i3.p1|XP_004335004.1;TRINITY_DN1433_c0_g1_i8.p1|XP_004335004.1;TRINITY_DN2756_c0_g1_i11.p1|XP_004335004.1;TRINITY_DN1433_c0_g1_i1.p1|XP_004335004.1;TRINITY_DN1433_c0_g1_i4.p1|XP_004335004.1;TRINITY_DN1433_c0_g1_i11.p1|XP_004335…	>tr|L8GLB1|L8GLB1_ACACA;>TRINITY_DN1433_c0_g1_i10.p1|XP_004335004.1;>TRINITY_DN2756_c0_g1_i10.p1|XP_004335004.1;>TRINITY_DN1433_c0_g1_i5.p1|XP_004335004.1;>TRINITY_DN1433_c0_g1_i3.p1|XP_004335004.1;>TRINITY_DN1433_c0_g1_i8.p1|XP_004335004.1;>TRINITY_DN2756	tr|L8GLB1|L8GLB1_ACACA	>tr|L8GLB1|L8GLB1_ACACA;>TRINITY_DN5893_c0_g2_i2.p1|XP_004335004.1;>TRINITY_DN5893_c0_g2_i3.p1|XP_004335004.1;>TRINITY_DN6137_c0_g3_i1.p1|XP_004335004.1;>TRINITY_DN6137_c0_g3_i2.p1|XP_004335004.1	NPLRKAAEEGSGIRRSQSYDALGYKESGKRS	tr|L8GLB1|L8GLB1_ACACA;TRINITY_DN5893_c0_g2_i2.p1|XP_004335004.1;TRINITY_DN5893_c0_g2_i3.p1|XP_004335004.1;TRINITY_DN6137_c0_g3_i1.p1|XP_004335004.1;TRINITY_DN6137_c0_g3_i2.p1|XP_004335004.1_S1235;139;156;242;242	NA	22.8775	22.8654	NA	NA	22.6721	NA	22.0391	22.3581	NA	NA	NA	NA	22.5038	22.8198	NA	NA	NA	NA	NA	NA	NA	23.1803	22.9252	NA	NA	22.4774	NA	22.2214	22.4594	NA	NA	NA	NA	22.6649	22.7698	NA	NA	NA	NA	NA
tr|L8GLB1|L8GLB1_ACACA	tr|L8GLB1|L8GLB1_ACACA;TRINITY_DN1433_c0_g1_i10.p1|XP_004335004.1;TRINITY_DN2756_c0_g1_i10.p1|XP_004335004.1;TRINITY_DN1433_c0_g1_i5.p1|XP_004335004.1;TRINITY_DN1433_c0_g1_i3.p1|XP_004335004.1;TRINITY_DN1433_c0_g1_i8.p1|XP_004335004.1;TRINITY_DN2756_c0_g1_i11.p1|XP_004335004.1;TRINITY_DN1433_c0_g1_i1.p1|XP_004335004.1	L8GLB1	tr|L8GLB1|L8GLB1_ACACA;TRINITY_DN1433_c0_g1_i10.p1|XP_004335004.1;TRINITY_DN2756_c0_g1_i10.p1|XP_004335004.1;TRINITY_DN1433_c0_g1_i5.p1|XP_004335004.1;TRINITY_DN1433_c0_g1_i3.p1|XP_004335004.1;TRINITY_DN1433_c0_g1_i8.p1|XP_004335004.1;TRINITY_DN2756_c0_g1_i11.p1|XP_004335004.1;TRINITY_DN1433_c0_g1_i1.p1|XP_004335004.1;TRINITY_DN1433_c0_g1_i4.p1|XP_004335004.1;TRINITY_DN1433_c0_g1_i11.p1|XP_004335…	>tr|L8GLB1|L8GLB1_ACACA;>TRINITY_DN1433_c0_g1_i10.p1|XP_004335004.1;>TRINITY_DN2756_c0_g1_i10.p1|XP_004335004.1;>TRINITY_DN1433_c0_g1_i5.p1|XP_004335004.1;>TRINITY_DN1433_c0_g1_i3.p1|XP_004335004.1;>TRINITY_DN1433_c0_g1_i8.p1|XP_004335004.1;>TRINITY_DN2756	tr|L8GLB1|L8GLB1_ACACA	>tr|L8GLB1|L8GLB1_ACACA;>TRINITY_DN1433_c0_g1_i10.p1|XP_004335004.1;>TRINITY_DN2756_c0_g1_i10.p1|XP_004335004.1;>TRINITY_DN1433_c0_g1_i5.p1|XP_004335004.1;>TRINITY_DN1433_c0_g1_i3.p1|XP_004335004.1;>TRINITY_DN1433_c0_g1_i8.p1|XP_004335004.1;>TRINITY_DN2756	TSSDRTKVKERTRKKSEGAAGEAALEGDDAA	tr|L8GLB1|L8GLB1_ACACA;TRINITY_DN1433_c0_g1_i10.p1|XP_004335004.1;TRINITY_DN2756_c0_g1_i10.p1|XP_004335004.1;TRINITY_DN1433_c0_g1_i5.p1|XP_004335004.1;TRINITY_DN1433_c0_g1_i3.p1|XP_004335004.1;TRINITY_DN1433_c0_g1_i8.p1|XP_004335004.1;TRINITY_DN2756_c0_g1_i11.p1|XP_004335004.1;TRINITY_DN1433_c0_g1_i1.p1|XP_004335004.1;TRINITY_DN1433_c0_g1_i4.p1|XP_004335004.1;TRINITY_DN1433_c0_g1_i11.p1|XP_004335…	NA	22.7451	23.0602	23.4929	22.5457	22.4022	23.265	23.2083	NA	23.262	23.0459	22.2345	22.9547	23.5471	NA	24.2301	NA	NA	NA	NA	NA	NA	23.0478	23.12	23.1303	23.1732	22.2075	22.8322	23.3907	NA	22.9783	23.2038	22.4182	22.613	23.7083	NA	24.1189	NA	NA	NA	NA
tr|L8GLB1|L8GLB1_ACACA	tr|L8GLB1|L8GLB1_ACACA;TRINITY_DN1433_c0_g1_i10.p1|XP_004335004.1;TRINITY_DN2756_c0_g1_i10.p1|XP_004335004.1;TRINITY_DN1433_c0_g1_i5.p1|XP_004335004.1;TRINITY_DN1433_c0_g1_i3.p1|XP_004335004.1;TRINITY_DN1433_c0_g1_i8.p1|XP_004335004.1;TRINITY_DN2756_c0_g1_i11.p1|XP_004335004.1;TRINITY_DN1433_c0_g1_i1.p1|XP_004335004.1	L8GLB1	tr|L8GLB1|L8GLB1_ACACA;TRINITY_DN1433_c0_g1_i10.p1|XP_004335004.1;TRINITY_DN2756_c0_g1_i10.p1|XP_004335004.1;TRINITY_DN1433_c0_g1_i5.p1|XP_004335004.1;TRINITY_DN1433_c0_g1_i3.p1|XP_004335004.1;TRINITY_DN1433_c0_g1_i8.p1|XP_004335004.1;TRINITY_DN2756_c0_g1_i11.p1|XP_004335004.1;TRINITY_DN1433_c0_g1_i1.p1|XP_004335004.1;TRINITY_DN1433_c0_g1_i4.p1|XP_004335004.1;TRINITY_DN1433_c0_g1_i11.p1|XP_004335…	>tr|L8GLB1|L8GLB1_ACACA;>TRINITY_DN1433_c0_g1_i10.p1|XP_004335004.1;>TRINITY_DN2756_c0_g1_i10.p1|XP_004335004.1;>TRINITY_DN1433_c0_g1_i5.p1|XP_004335004.1;>TRINITY_DN1433_c0_g1_i3.p1|XP_004335004.1;>TRINITY_DN1433_c0_g1_i8.p1|XP_004335004.1;>TRINITY_DN2756	tr|L8GLB1|L8GLB1_ACACA	>tr|L8GLB1|L8GLB1_ACACA;>TRINITY_DN5893_c0_g2_i2.p1|XP_004335004.1;>TRINITY_DN5893_c0_g2_i3.p1|XP_004335004.1;>TRINITY_DN6137_c0_g3_i1.p1|XP_004335004.1;>TRINITY_DN6137_c0_g3_i2.p1|XP_004335004.1	LRKAAEEGSGIRRSQSYDALGYKESGKRSGG	tr|L8GLB1|L8GLB1_ACACA;TRINITY_DN5893_c0_g2_i2.p1|XP_004335004.1;TRINITY_DN5893_c0_g2_i3.p1|XP_004335004.1;TRINITY_DN6137_c0_g3_i1.p1|XP_004335004.1;TRINITY_DN6137_c0_g3_i2.p1|XP_004335004.1_S1237;141;158;244;244	NA	25.2745	24.6966	24.495	23.3445	24.0417	23.4545	24.5405	24.2938	24.0818	24.2327	24.5694	24.5755	24.7248	24.8515	NA	23.7387	23.4227	23.3974	23.9561	24.5185	22.9394	25.5773	24.7564	24.1325	23.9719	23.847	23.0217	24.7229	24.3952	23.7981	24.3906	24.7531	24.2338	24.886	24.8015	NA	24.0735	23.661	22.8243	24.228
tr|L8GLB1|L8GLB1_ACACA	tr|L8GLB1|L8GLB1_ACACA;TRINITY_DN1433_c0_g1_i10.p1|XP_004335004.1;TRINITY_DN2756_c0_g1_i10.p1|XP_004335004.1;TRINITY_DN1433_c0_g1_i5.p1|XP_004335004.1;TRINITY_DN1433_c0_g1_i3.p1|XP_004335004.1;TRINITY_DN1433_c0_g1_i8.p1|XP_004335004.1;TRINITY_DN2756_c0_g1_i11.p1|XP_004335004.1;TRINITY_DN1433_c0_g1_i1.p1|XP_004335004.1	L8GLB1	tr|L8GLB1|L8GLB1_ACACA;TRINITY_DN1433_c0_g1_i10.p1|XP_004335004.1;TRINITY_DN2756_c0_g1_i10.p1|XP_004335004.1;TRINITY_DN1433_c0_g1_i5.p1|XP_004335004.1;TRINITY_DN1433_c0_g1_i3.p1|XP_004335004.1;TRINITY_DN1433_c0_g1_i8.p1|XP_004335004.1;TRINITY_DN2756_c0_g1_i11.p1|XP_004335004.1;TRINITY_DN1433_c0_g1_i1.p1|XP_004335004.1;TRINITY_DN1433_c0_g1_i4.p1|XP_004335004.1;TRINITY_DN1433_c0_g1_i11.p1|XP_004335…	>tr|L8GLB1|L8GLB1_ACACA;>TRINITY_DN1433_c0_g1_i10.p1|XP_004335004.1;>TRINITY_DN2756_c0_g1_i10.p1|XP_004335004.1;>TRINITY_DN1433_c0_g1_i5.p1|XP_004335004.1;>TRINITY_DN1433_c0_g1_i3.p1|XP_004335004.1;>TRINITY_DN1433_c0_g1_i8.p1|XP_004335004.1;>TRINITY_DN2756	tr|L8GLB1|L8GLB1_ACACA	>tr|L8GLB1|L8GLB1_ACACA;>TRINITY_DN5893_c0_g2_i2.p1|XP_004335004.1;>TRINITY_DN5893_c0_g2_i3.p1|XP_004335004.1;>TRINITY_DN6137_c0_g3_i1.p1|XP_004335004.1;>TRINITY_DN6137_c0_g3_i2.p1|XP_004335004.1	KNEAGGRAKNEGWVLSDDEDDAPKAGDDAAG;KNEAGGRAKNEGWVLSDDEDDAPKAGGDAAG	tr|L8GLB1|L8GLB1_ACACA;TRINITY_DN5893_c0_g2_i2.p1|XP_004335004.1;TRINITY_DN5893_c0_g2_i3.p1|XP_004335004.1;TRINITY_DN6137_c0_g3_i1.p1|XP_004335004.1;TRINITY_DN6137_c0_g3_i2.p1|XP_004335004.1_S1169;73;90;176;176	NA	NA	23.2047	25.592	NA	NA	24.7167	22.5391	NA	24.7592	22.8552	22.3355	25.1212	23.1122	24.3441	25.4917	22.2904	NA	25.9714	23.2871	25.0532	25.2199	NA	23.2645	25.2294	NA	NA	24.2839	22.7214	NA	24.4755	23.0131	22.5192	24.7795	23.2734	24.2941	25.3805	22.6252	NA	25.3983	23.5591
tr|L8GLD2|L8GLD2_ACACA	tr|L8GLD2|L8GLD2_ACACA	L8GLD2	tr|L8GLD2|L8GLD2_ACACA	>tr|L8GLD2|L8GLD2_ACACA	TRINITY_DN5917_c0_g1_i15.p1	>tr|L8GLD2|L8GLD2_ACACA;>TRINITY_DN5917_c0_g1_i15.p1;>TRINITY_DN5917_c0_g1_i2.p1;>TRINITY_DN272_c1_g1_i2.p1;>TRINITY_DN272_c1_g1_i6.p1|XP_004335024.1;>TRINITY_DN272_c1_g1_i4.p2;>TRINITY_DN272_c1_g1_i1.p2|XP_004335024.1	ERERERGLKRKERSPSPPVRGSSRHTREEEQ	tr|L8GLD2|L8GLD2_ACACA;TRINITY_DN5917_c0_g1_i15.p1;TRINITY_DN5917_c0_g1_i2.p1;TRINITY_DN272_c1_g1_i2.p1;TRINITY_DN272_c1_g1_i6.p1|XP_004335024.1;TRINITY_DN272_c1_g1_i4.p2;TRINITY_DN272_c1_g1_i1.p2|XP_004335024.1_S311;387;393;421;427;222;228	NA	23.5128	23.4083	24.4524	22.7431	22.7867	24.2518	23.2919	23.3135	23.9583	22.8377	23.3261	24.0547	23.7244	23.964	24.2648	22.3348	21.1993	24.015	23.6295	24.2357	23.6994	23.8156	23.4681	24.0898	23.3706	22.592	23.819	23.4743	23.4149	23.6746	22.9956	23.5098	23.7131	23.8856	23.914	24.1537	22.6696	21.4377	23.4419	23.9014
tr|L8GLD2|L8GLD2_ACACA	tr|L8GLD2|L8GLD2_ACACA	L8GLD2	tr|L8GLD2|L8GLD2_ACACA	>tr|L8GLD2|L8GLD2_ACACA	TRINITY_DN5917_c0_g1_i15.p1	>tr|L8GLD2|L8GLD2_ACACA;>TRINITY_DN5917_c0_g1_i15.p1;>TRINITY_DN5917_c0_g1_i2.p1;>TRINITY_DN272_c1_g1_i2.p1;>TRINITY_DN272_c1_g1_i6.p1|XP_004335024.1;>TRINITY_DN272_c1_g1_i4.p2;>TRINITY_DN272_c1_g1_i1.p2|XP_004335024.1;>TRINITY_DN5917_c0_g1_i10.p4	DGERDFRRAFEDTDGSDAEQREKEDRHWRRA	tr|L8GLD2|L8GLD2_ACACA;TRINITY_DN5917_c0_g1_i15.p1;TRINITY_DN5917_c0_g1_i2.p1;TRINITY_DN272_c1_g1_i2.p1;TRINITY_DN272_c1_g1_i6.p1|XP_004335024.1;TRINITY_DN272_c1_g1_i4.p2;TRINITY_DN272_c1_g1_i1.p2|XP_004335024.1;TRINITY_DN5917_c0_g1_i10.p4_S140;222;222;256;256;57;57;57	NA	21.8789	21.6698	23.1256	19.9659	20.9957	22.3456	NA	21.314	22.2168	21.2189	NA	22.0632	22.1572	21.8633	22.2543	NA	NA	22.2414	21.9523	23.2114	22.5922	22.1816	21.7296	22.7631	20.5934	20.801	21.9128	NA	21.4153	21.9331	21.3768	NA	21.7215	22.3184	21.8133	22.1431	NA	NA	21.6683	22.2243
tr|L8GLD2|L8GLD2_ACACA	tr|L8GLD2|L8GLD2_ACACA	L8GLD2	tr|L8GLD2|L8GLD2_ACACA	>tr|L8GLD2|L8GLD2_ACACA	TRINITY_DN5917_c0_g1_i15.p1	>tr|L8GLD2|L8GLD2_ACACA;>TRINITY_DN5917_c0_g1_i15.p1;>TRINITY_DN5917_c0_g1_i2.p1;>TRINITY_DN272_c1_g1_i2.p1;>TRINITY_DN272_c1_g1_i6.p1|XP_004335024.1;>TRINITY_DN272_c1_g1_i4.p2;>TRINITY_DN272_c1_g1_i1.p2|XP_004335024.1;>TRINITY_DN5917_c0_g1_i10.p4	DDEDGERDFRRAFEDTDGSDAEQREKEDRHW	tr|L8GLD2|L8GLD2_ACACA;TRINITY_DN5917_c0_g1_i15.p1;TRINITY_DN5917_c0_g1_i2.p1;TRINITY_DN272_c1_g1_i2.p1;TRINITY_DN272_c1_g1_i6.p1|XP_004335024.1;TRINITY_DN272_c1_g1_i4.p2;TRINITY_DN272_c1_g1_i1.p2|XP_004335024.1;TRINITY_DN5917_c0_g1_i10.p4_T137;219;219;253;253;54;54;54	NA	NA	NA	NA	NA	NA	NA	NA	NA	NA	NA	NA	NA	NA	NA	NA	NA	NA	NA	NA	NA	NA	NA	NA	NA	NA	NA	NA	NA	NA	NA	NA	NA	NA	NA	NA	NA	NA	NA	NA	NA
tr|L8GLD2|L8GLD2_ACACA	tr|L8GLD2|L8GLD2_ACACA	L8GLD2	tr|L8GLD2|L8GLD2_ACACA	>tr|L8GLD2|L8GLD2_ACACA	tr|L8GLD2|L8GLD2_ACACA	>tr|L8GLD2|L8GLD2_ACACA	PVEELLAVPSSPVPHSPVRDAADEPRGTRRD	tr|L8GLD2|L8GLD2_ACACA_S375	NA	NA	NA	NA	NA	NA	NA	NA	NA	NA	NA	NA	NA	NA	NA	NA	NA	NA	NA	NA	NA	NA	NA	NA	NA	NA	NA	NA	NA	NA	NA	NA	NA	NA	NA	NA	NA	NA	NA	NA	NA
tr|L8GLH7|L8GLH7_ACACA;TRINITY_DN2179_c0_g1_i2.p1|XP_004335064.1;TRINITY_DN2179_c0_g1_i18.p1|XP_004335064.1;TRINITY_DN2179_c0_g1_i1.p1|XP_004335064.1;TRINITY_DN2179_c0_g1_i10.p1|XP_004335064.1	tr|L8GLH7|L8GLH7_ACACA;TRINITY_DN2179_c0_g1_i2.p1|XP_004335064.1;TRINITY_DN2179_c0_g1_i18.p1|XP_004335064.1;TRINITY_DN2179_c0_g1_i1.p1|XP_004335064.1;TRINITY_DN2179_c0_g1_i10.p1|XP_004335064.1;TRINITY_DN4950_c0_g1_i10.p1|XP_004335064.1	L8GLH7	tr|L8GLH7|L8GLH7_ACACA;TRINITY_DN2179_c0_g1_i2.p1|XP_004335064.1;TRINITY_DN2179_c0_g1_i18.p1|XP_004335064.1;TRINITY_DN2179_c0_g1_i1.p1|XP_004335064.1;TRINITY_DN2179_c0_g1_i10.p1|XP_004335064.1;TRINITY_DN4950_c0_g1_i10.p1|XP_004335064.1;TRINITY_DN2179_c0_g1_i1.p4|XP_004335064.1;TRINITY_DN2179_c0_g1_i9.p3|XP_004335064.1;TRINITY_DN4950_c0_g1_i2.p2|XP_004335064.1;TRINITY_DN2179_c0_g1_i4.p1|XP_0043350…	>tr|L8GLH7|L8GLH7_ACACA;>TRINITY_DN2179_c0_g1_i2.p1|XP_004335064.1;>TRINITY_DN2179_c0_g1_i18.p1|XP_004335064.1;>TRINITY_DN2179_c0_g1_i1.p1|XP_004335064.1;>TRINITY_DN2179_c0_g1_i10.p1|XP_004335064.1;>TRINITY_DN4950_c0_g1_i10.p1|XP_004335064.1	tr|L8GLH7|L8GLH7_ACACA	>tr|L8GLH7|L8GLH7_ACACA;>TRINITY_DN2179_c0_g1_i2.p1|XP_004335064.1;>TRINITY_DN2179_c0_g1_i18.p1|XP_004335064.1;>TRINITY_DN2179_c0_g1_i1.p1|XP_004335064.1;>TRINITY_DN2179_c0_g1_i10.p1|XP_004335064.1	EIEDLREQVEGGKPASPKLGGASDSQVNDLI	tr|L8GLH7|L8GLH7_ACACA;TRINITY_DN2179_c0_g1_i2.p1|XP_004335064.1;TRINITY_DN2179_c0_g1_i18.p1|XP_004335064.1;TRINITY_DN2179_c0_g1_i1.p1|XP_004335064.1;TRINITY_DN2179_c0_g1_i10.p1|XP_004335064.1_S345;345;345;345;345	NA	23.754	24.6539	25.2602	23.6523	24.8491	24.428	24.0389	24.6159	25.0655	25.6012	26.0063	25.4579	24.4173	24.6344	24.8205	24.9554	24.5124	25.4418	24.503	24.9918	24.5706	24.0568	24.7137	24.8976	24.2797	24.6545	23.9952	24.2213	24.7172	24.7818	25.7591	26.1901	25.1162	24.5785	24.5844	24.7093	25.2901	24.7508	24.8687	24.775
tr|L8GLH7|L8GLH7_ACACA;TRINITY_DN2179_c0_g1_i2.p1|XP_004335064.1;TRINITY_DN2179_c0_g1_i18.p1|XP_004335064.1;TRINITY_DN2179_c0_g1_i1.p1|XP_004335064.1;TRINITY_DN2179_c0_g1_i10.p1|XP_004335064.1	tr|L8GLH7|L8GLH7_ACACA;TRINITY_DN2179_c0_g1_i2.p1|XP_004335064.1;TRINITY_DN2179_c0_g1_i18.p1|XP_004335064.1;TRINITY_DN2179_c0_g1_i1.p1|XP_004335064.1;TRINITY_DN2179_c0_g1_i10.p1|XP_004335064.1;TRINITY_DN4950_c0_g1_i10.p1|XP_004335064.1	L8GLH7	tr|L8GLH7|L8GLH7_ACACA;TRINITY_DN2179_c0_g1_i2.p1|XP_004335064.1;TRINITY_DN2179_c0_g1_i18.p1|XP_004335064.1;TRINITY_DN2179_c0_g1_i1.p1|XP_004335064.1;TRINITY_DN2179_c0_g1_i10.p1|XP_004335064.1;TRINITY_DN4950_c0_g1_i10.p1|XP_004335064.1;TRINITY_DN2179_c0_g1_i1.p4|XP_004335064.1;TRINITY_DN2179_c0_g1_i9.p3|XP_004335064.1;TRINITY_DN4950_c0_g1_i2.p2|XP_004335064.1;TRINITY_DN2179_c0_g1_i4.p1|XP_0043350…	>tr|L8GLH7|L8GLH7_ACACA;>TRINITY_DN2179_c0_g1_i2.p1|XP_004335064.1;>TRINITY_DN2179_c0_g1_i18.p1|XP_004335064.1;>TRINITY_DN2179_c0_g1_i1.p1|XP_004335064.1;>TRINITY_DN2179_c0_g1_i10.p1|XP_004335064.1;>TRINITY_DN4950_c0_g1_i10.p1|XP_004335064.1	tr|L8GLH7|L8GLH7_ACACA	>tr|L8GLH7|L8GLH7_ACACA;>TRINITY_DN2179_c0_g1_i2.p1|XP_004335064.1;>TRINITY_DN2179_c0_g1_i18.p1|XP_004335064.1;>TRINITY_DN2179_c0_g1_i1.p1|XP_004335064.1;>TRINITY_DN2179_c0_g1_i10.p1|XP_004335064.1;>TRINITY_DN4950_c0_g1_i12.p1|XP_004335064.1;>TRINITY_DN495	SEFEDDDFSENERKGSGIAGFKASTDSKSGK	tr|L8GLH7|L8GLH7_ACACA;TRINITY_DN2179_c0_g1_i2.p1|XP_004335064.1;TRINITY_DN2179_c0_g1_i18.p1|XP_004335064.1;TRINITY_DN2179_c0_g1_i1.p1|XP_004335064.1;TRINITY_DN2179_c0_g1_i10.p1|XP_004335064.1;TRINITY_DN4950_c0_g1_i12.p1|XP_004335064.1;TRINITY_DN4950_c0_g1_i1.p1|XP_004335064.1;TRINITY_DN4950_c0_g1_i8.p1|XP_004335064.1;TRINITY_DN4950_c0_g1_i5.p1|XP_004335064.1;TRINITY_DN4950_c0_g1_i9.p1|XP_0043350…	NA	24.4534	24.7281	23.4031	23.0751	24.3112	22.7344	24.0164	24.7726	23.4838	24.9306	25.3016	25.0967	24.2358	24.0316	22.0905	24.6797	25.0177	25.0962	23.117	22.5602	NA	24.7561	24.7879	23.0406	23.7025	24.1165	22.3016	24.1988	24.874	23.2001	25.0885	25.4853	24.755	24.397	23.9816	21.9793	25.0144	25.2561	24.5231	23.389
tr|L8GLI5|L8GLI5_ACACA;TRINITY_DN2043_c0_g1_i1.p4|XP_004335910.1	tr|L8GLI5|L8GLI5_ACACA;TRINITY_DN2043_c0_g1_i1.p4|XP_004335910.1	L8GLI5	tr|L8GLI5|L8GLI5_ACACA;TRINITY_DN2043_c0_g1_i1.p4|XP_004335910.1	>tr|L8GLI5|L8GLI5_ACACA;>TRINITY_DN2043_c0_g1_i1.p4|XP_004335910.1	tr|L8GLI5|L8GLI5_ACACA	>tr|L8GLI5|L8GLI5_ACACA;>TRINITY_DN2043_c0_g1_i1.p4|XP_004335910.1	___MEKPKPTAARKASLNALSSNSKAPPHPP	tr|L8GLI5|L8GLI5_ACACA;TRINITY_DN2043_c0_g1_i1.p4|XP_004335910.1_S13;40	NA	NA	NA	NA	NA	21.7285	20.8055	21.5659	22.7051	NA	NA	NA	NA	22.476	21.9082	NA	NA	NA	NA	NA	NA	NA	NA	NA	NA	NA	21.5338	20.3727	21.7483	22.8065	NA	NA	NA	NA	22.6371	21.8582	NA	NA	NA	NA	NA
tr|L8GLJ2|L8GLJ2_ACACA;TRINITY_DN7282_c0_g1_i1.p1|XP_004335581.1	tr|L8GLJ2|L8GLJ2_ACACA;TRINITY_DN7282_c0_g1_i1.p1|XP_004335581.1;TRINITY_DN7282_c0_g2_i12.p1|XP_004335581.1	L8GLJ2	tr|L8GLJ2|L8GLJ2_ACACA;TRINITY_DN7282_c0_g1_i1.p1|XP_004335581.1;TRINITY_DN7282_c0_g2_i12.p1|XP_004335581.1;TRINITY_DN7282_c0_g2_i1.p6|XP_004335581.1;TRINITY_DN7282_c0_g1_i19.p5|XP_004335581.1;TRINITY_DN7282_c0_g2_i1.p8|XP_004335581.1;TRINITY_DN7282_c0_g2_i3.p5|XP_004335581.1;TRINITY_DN7282_c0_g1_i19.p1|XP_004335581.1;TRINITY_DN7282_c0_g2_i6.p7|XP_004335581.1;TRINITY_DN7282_c0_g1_i11.p1|XP_004335…	>tr|L8GLJ2|L8GLJ2_ACACA;>TRINITY_DN7282_c0_g1_i1.p1|XP_004335581.1;>TRINITY_DN7282_c0_g2_i12.p1|XP_004335581.1	tr|L8GLJ2|L8GLJ2_ACACA	>tr|L8GLJ2|L8GLJ2_ACACA;>TRINITY_DN7282_c0_g1_i1.p1|XP_004335581.1;>TRINITY_DN7282_c0_g2_i12.p1|XP_004335581.1;>TRINITY_DN7282_c0_g1_i19.p1|XP_004335581.1	TVIVSTTSGVVPTANSPPIKRTREEAKKEEA	tr|L8GLJ2|L8GLJ2_ACACA;TRINITY_DN7282_c0_g1_i1.p1|XP_004335581.1;TRINITY_DN7282_c0_g2_i12.p1|XP_004335581.1;TRINITY_DN7282_c0_g1_i19.p1|XP_004335581.1_S336;347;243;112	NA	NA	NA	NA	NA	NA	NA	NA	24.5908	NA	NA	24.4064	25.4995	24.879	NA	24.7696	NA	NA	NA	NA	25.1199	24.2302	NA	NA	NA	NA	NA	NA	NA	24.6921	NA	NA	24.5901	25.1578	25.0402	NA	24.6584	NA	NA	NA	NA
tr|L8GLJ8|L8GLJ8_ACACA;TRINITY_DN4783_c0_g1_i1.p1|XP_004335963.1	tr|L8GLJ8|L8GLJ8_ACACA;TRINITY_DN4783_c0_g1_i1.p1|XP_004335963.1;TRINITY_DN5637_c0_g1_i8.p1|XP_004335963.1;TRINITY_DN5637_c0_g1_i2.p1|XP_004335963.1;TRINITY_DN5637_c0_g1_i4.p1|XP_004335963.1;TRINITY_DN5637_c0_g1_i7.p1|XP_004335963.1	L8GLJ8	tr|L8GLJ8|L8GLJ8_ACACA;TRINITY_DN4783_c0_g1_i1.p1|XP_004335963.1;TRINITY_DN5637_c0_g1_i8.p1|XP_004335963.1;TRINITY_DN5637_c0_g1_i2.p1|XP_004335963.1;TRINITY_DN5637_c0_g1_i4.p1|XP_004335963.1;TRINITY_DN5637_c0_g1_i7.p1|XP_004335963.1;TRINITY_DN4783_c0_g1_i4.p1|XP_004335963.1;TRINITY_DN5637_c0_g1_i6.p1|XP_004335963.1;TRINITY_DN5637_c0_g1_i5.p1|XP_004335963.1;TRINITY_DN5637_c0_g1_i3.p1|XP_004335963.1	>tr|L8GLJ8|L8GLJ8_ACACA;>TRINITY_DN4783_c0_g1_i1.p1|XP_004335963.1;>TRINITY_DN5637_c0_g1_i8.p1|XP_004335963.1;>TRINITY_DN5637_c0_g1_i2.p1|XP_004335963.1;>TRINITY_DN5637_c0_g1_i4.p1|XP_004335963.1;>TRINITY_DN5637_c0_g1_i7.p1|XP_004335963.1	tr|L8GLJ8|L8GLJ8_ACACA	>tr|L8GLJ8|L8GLJ8_ACACA;>TRINITY_DN4783_c0_g1_i1.p1|XP_004335963.1;>TRINITY_DN5637_c0_g1_i8.p1|XP_004335963.1;>TRINITY_DN5637_c0_g1_i2.p1|XP_004335963.1;>TRINITY_DN5637_c0_g1_i4.p1|XP_004335963.1;>TRINITY_DN5637_c0_g1_i7.p1|XP_004335963.1	VNMEMEDMQAHHRDTSLGIEEDEFSRQTSDD	tr|L8GLJ8|L8GLJ8_ACACA;TRINITY_DN4783_c0_g1_i1.p1|XP_004335963.1;TRINITY_DN5637_c0_g1_i8.p1|XP_004335963.1;TRINITY_DN5637_c0_g1_i2.p1|XP_004335963.1;TRINITY_DN5637_c0_g1_i4.p1|XP_004335963.1;TRINITY_DN5637_c0_g1_i7.p1|XP_004335963.1_S494;546;86;229;334;375	NA	NA	NA	NA	NA	NA	21.9671	NA	NA	NA	NA	NA	22.2268	20.5671	22.3405	22.1797	NA	NA	22.6099	20.9803	21.8906	21.5844	NA	NA	NA	NA	NA	21.5343	NA	NA	NA	NA	NA	21.8851	20.7283	22.2905	22.0685	NA	NA	22.0368	21.2523
tr|L8GLK2|L8GLK2_ACACA	tr|L8GLK2|L8GLK2_ACACA;TRINITY_DN2630_c0_g2_i1.p2|XP_004335968.1;TRINITY_DN2630_c0_g2_i2.p1|XP_004335968.1;TRINITY_DN1397_c3_g1_i4.p2|XP_004335968.1	L8GLK2	tr|L8GLK2|L8GLK2_ACACA;TRINITY_DN2630_c0_g2_i1.p2|XP_004335968.1;TRINITY_DN2630_c0_g2_i2.p1|XP_004335968.1;TRINITY_DN1397_c3_g1_i4.p2|XP_004335968.1;TRINITY_DN1397_c3_g1_i8.p1|XP_004335968.1;TRINITY_DN1341_c0_g1_i2.p2|XP_004335968.1;TRINITY_DN1341_c0_g2_i15.p1|XP_004335968.1;TRINITY_DN1341_c0_g1_i8.p1|XP_004335968.1;TRINITY_DN1397_c3_g1_i6.p3|XP_004335968.1;TRINITY_DN1341_c0_g1_i10.p2|XP_00433596…	>tr|L8GLK2|L8GLK2_ACACA;>TRINITY_DN2630_c0_g2_i1.p2|XP_004335968.1;>TRINITY_DN2630_c0_g2_i2.p1|XP_004335968.1;>TRINITY_DN1397_c3_g1_i4.p2|XP_004335968.1	tr|L8GLK2|L8GLK2_ACACA	>tr|L8GLK2|L8GLK2_ACACA;>TRINITY_DN2630_c0_g2_i1.p2|XP_004335968.1;>TRINITY_DN2630_c0_g2_i2.p1|XP_004335968.1;>TRINITY_DN1397_c3_g1_i4.p2|XP_004335968.1;>TRINITY_DN1397_c3_g1_i6.p3|XP_004335968.1;>TRINITY_DN1397_c3_g1_i8.p4|XP_004335968.1;>TRINITY_DN2630_c	PLPGLGARGSPAAQLSPLLPPSSAGAASRVL	tr|L8GLK2|L8GLK2_ACACA;TRINITY_DN2630_c0_g2_i1.p2|XP_004335968.1;TRINITY_DN2630_c0_g2_i2.p1|XP_004335968.1;TRINITY_DN1397_c3_g1_i4.p2|XP_004335968.1;TRINITY_DN1397_c3_g1_i6.p3|XP_004335968.1;TRINITY_DN1397_c3_g1_i8.p4|XP_004335968.1;TRINITY_DN2630_c0_g2_i3.p2|XP_004335968.1_S847;503;550;343;153;63;89	NA	NA	NA	NA	NA	22.634	23.0973	NA	NA	NA	NA	NA	NA	NA	NA	NA	NA	NA	NA	NA	NA	NA	NA	NA	NA	NA	22.4393	22.6645	NA	NA	NA	NA	NA	NA	NA	NA	NA	NA	NA	NA	NA
tr|L8GLK2|L8GLK2_ACACA	tr|L8GLK2|L8GLK2_ACACA;TRINITY_DN2630_c0_g2_i1.p2|XP_004335968.1;TRINITY_DN2630_c0_g2_i2.p1|XP_004335968.1;TRINITY_DN1397_c3_g1_i4.p2|XP_004335968.1	L8GLK2	tr|L8GLK2|L8GLK2_ACACA;TRINITY_DN2630_c0_g2_i1.p2|XP_004335968.1;TRINITY_DN2630_c0_g2_i2.p1|XP_004335968.1;TRINITY_DN1397_c3_g1_i4.p2|XP_004335968.1;TRINITY_DN1397_c3_g1_i8.p1|XP_004335968.1;TRINITY_DN1341_c0_g1_i2.p2|XP_004335968.1;TRINITY_DN1341_c0_g2_i15.p1|XP_004335968.1;TRINITY_DN1341_c0_g1_i8.p1|XP_004335968.1;TRINITY_DN1397_c3_g1_i6.p3|XP_004335968.1;TRINITY_DN1341_c0_g1_i10.p2|XP_00433596…	>tr|L8GLK2|L8GLK2_ACACA;>TRINITY_DN2630_c0_g2_i1.p2|XP_004335968.1;>TRINITY_DN2630_c0_g2_i2.p1|XP_004335968.1;>TRINITY_DN1397_c3_g1_i4.p2|XP_004335968.1	tr|L8GLK2|L8GLK2_ACACA	>tr|L8GLK2|L8GLK2_ACACA;>TRINITY_DN2630_c0_g2_i1.p2|XP_004335968.1;>TRINITY_DN2630_c0_g2_i2.p1|XP_004335968.1;>TRINITY_DN1397_c3_g1_i4.p2|XP_004335968.1;>TRINITY_DN1397_c3_g1_i6.p3|XP_004335968.1;>TRINITY_DN1397_c3_g1_i8.p4|XP_004335968.1;>TRINITY_DN2630_c	PPAVVASAPQFGSTLSPRVLPAPPQPLPIGG	tr|L8GLK2|L8GLK2_ACACA;TRINITY_DN2630_c0_g2_i1.p2|XP_004335968.1;TRINITY_DN2630_c0_g2_i2.p1|XP_004335968.1;TRINITY_DN1397_c3_g1_i4.p2|XP_004335968.1;TRINITY_DN1397_c3_g1_i6.p3|XP_004335968.1;TRINITY_DN1397_c3_g1_i8.p4|XP_004335968.1;TRINITY_DN2630_c0_g2_i3.p2|XP_004335968.1_S878;534;581;374;184;94;120	NA	24.9985	25.1483	NA	24.4534	24.9992	NA	24.9673	24.5017	NA	25.3635	26.3748	26.8421	24.5958	25.1102	NA	25.5688	25.2886	NA	24.816	NA	NA	25.3013	25.2081	NA	25.0809	24.8045	NA	25.1497	24.6031	NA	25.5214	26.5586	26.5004	24.7569	25.0602	NA	25.9035	25.5269	NA	25.088
tr|L8GLK2|L8GLK2_ACACA	tr|L8GLK2|L8GLK2_ACACA;TRINITY_DN2630_c0_g2_i1.p2|XP_004335968.1;TRINITY_DN2630_c0_g2_i2.p1|XP_004335968.1;TRINITY_DN1397_c3_g1_i4.p2|XP_004335968.1	L8GLK2	tr|L8GLK2|L8GLK2_ACACA;TRINITY_DN2630_c0_g2_i1.p2|XP_004335968.1;TRINITY_DN2630_c0_g2_i2.p1|XP_004335968.1;TRINITY_DN1397_c3_g1_i4.p2|XP_004335968.1;TRINITY_DN1397_c3_g1_i8.p1|XP_004335968.1;TRINITY_DN1341_c0_g1_i2.p2|XP_004335968.1;TRINITY_DN1341_c0_g2_i15.p1|XP_004335968.1;TRINITY_DN1341_c0_g1_i8.p1|XP_004335968.1;TRINITY_DN1397_c3_g1_i6.p3|XP_004335968.1;TRINITY_DN1341_c0_g1_i10.p2|XP_00433596…	>tr|L8GLK2|L8GLK2_ACACA;>TRINITY_DN2630_c0_g2_i1.p2|XP_004335968.1;>TRINITY_DN2630_c0_g2_i2.p1|XP_004335968.1;>TRINITY_DN1397_c3_g1_i4.p2|XP_004335968.1	tr|L8GLK2|L8GLK2_ACACA	>tr|L8GLK2|L8GLK2_ACACA;>TRINITY_DN2630_c0_g2_i1.p2|XP_004335968.1;>TRINITY_DN2630_c0_g2_i2.p1|XP_004335968.1;>TRINITY_DN1973_c9_g1_i2.p2|XP_004335968.1	ALVLAGANPGKDRATSVCEEGSPYSARPDIL	tr|L8GLK2|L8GLK2_ACACA;TRINITY_DN2630_c0_g2_i1.p2|XP_004335968.1;TRINITY_DN2630_c0_g2_i2.p1|XP_004335968.1;TRINITY_DN1973_c9_g1_i2.p2|XP_004335968.1_S494;137;184;121	NA	20.5275	23.0704	24.3673	NA	21.9818	23.14	NA	NA	NA	NA	23.9403	NA	22.4	NA	23.4221	23.267	NA	24.9044	NA	NA	NA	20.8302	23.1302	24.0048	NA	21.7871	22.7072	NA	NA	NA	NA	24.124	NA	22.5612	NA	23.311	23.6017	NA	24.3313	NA
tr|L8GLK2|L8GLK2_ACACA	tr|L8GLK2|L8GLK2_ACACA;TRINITY_DN2630_c0_g2_i1.p2|XP_004335968.1;TRINITY_DN2630_c0_g2_i2.p1|XP_004335968.1;TRINITY_DN1397_c3_g1_i4.p2|XP_004335968.1	L8GLK2	tr|L8GLK2|L8GLK2_ACACA;TRINITY_DN2630_c0_g2_i1.p2|XP_004335968.1;TRINITY_DN2630_c0_g2_i2.p1|XP_004335968.1;TRINITY_DN1397_c3_g1_i4.p2|XP_004335968.1;TRINITY_DN1397_c3_g1_i8.p1|XP_004335968.1;TRINITY_DN1341_c0_g1_i2.p2|XP_004335968.1;TRINITY_DN1341_c0_g2_i15.p1|XP_004335968.1;TRINITY_DN1341_c0_g1_i8.p1|XP_004335968.1;TRINITY_DN1397_c3_g1_i6.p3|XP_004335968.1;TRINITY_DN1341_c0_g1_i10.p2|XP_00433596…	>tr|L8GLK2|L8GLK2_ACACA;>TRINITY_DN2630_c0_g2_i1.p2|XP_004335968.1;>TRINITY_DN2630_c0_g2_i2.p1|XP_004335968.1;>TRINITY_DN1397_c3_g1_i4.p2|XP_004335968.1	tr|L8GLK2|L8GLK2_ACACA	>tr|L8GLK2|L8GLK2_ACACA;>TRINITY_DN2630_c0_g2_i1.p2|XP_004335968.1;>TRINITY_DN2630_c0_g2_i2.p1|XP_004335968.1;>TRINITY_DN1397_c3_g1_i4.p2|XP_004335968.1;>TRINITY_DN1397_c3_g1_i6.p3|XP_004335968.1;>TRINITY_DN1397_c3_g1_i8.p4|XP_004335968.1;>TRINITY_DN2630_c	PAPPQPLPIGGPMLQSPALQAKVSAEILQRI	tr|L8GLK2|L8GLK2_ACACA;TRINITY_DN2630_c0_g2_i1.p2|XP_004335968.1;TRINITY_DN2630_c0_g2_i2.p1|XP_004335968.1;TRINITY_DN1397_c3_g1_i4.p2|XP_004335968.1;TRINITY_DN1397_c3_g1_i6.p3|XP_004335968.1;TRINITY_DN1397_c3_g1_i8.p4|XP_004335968.1;TRINITY_DN2630_c0_g2_i3.p2|XP_004335968.1_S898;554;601;394;204;114;140	NA	NA	NA	NA	20.9933	NA	22.3631	NA	NA	NA	NA	NA	NA	NA	NA	NA	NA	NA	NA	NA	NA	NA	NA	NA	NA	21.6208	NA	21.9303	NA	NA	NA	NA	NA	NA	NA	NA	NA	NA	NA	NA	NA
tr|L8GLK2|L8GLK2_ACACA	tr|L8GLK2|L8GLK2_ACACA;TRINITY_DN2630_c0_g2_i1.p2|XP_004335968.1;TRINITY_DN2630_c0_g2_i2.p1|XP_004335968.1;TRINITY_DN1397_c3_g1_i4.p2|XP_004335968.1	L8GLK2	tr|L8GLK2|L8GLK2_ACACA;TRINITY_DN2630_c0_g2_i1.p2|XP_004335968.1;TRINITY_DN2630_c0_g2_i2.p1|XP_004335968.1;TRINITY_DN1397_c3_g1_i4.p2|XP_004335968.1;TRINITY_DN1397_c3_g1_i8.p1|XP_004335968.1;TRINITY_DN1341_c0_g1_i2.p2|XP_004335968.1;TRINITY_DN1341_c0_g2_i15.p1|XP_004335968.1;TRINITY_DN1341_c0_g1_i8.p1|XP_004335968.1;TRINITY_DN1397_c3_g1_i6.p3|XP_004335968.1;TRINITY_DN1341_c0_g1_i10.p2|XP_00433596…	>tr|L8GLK2|L8GLK2_ACACA;>TRINITY_DN2630_c0_g2_i1.p2|XP_004335968.1;>TRINITY_DN2630_c0_g2_i2.p1|XP_004335968.1;>TRINITY_DN1397_c3_g1_i4.p2|XP_004335968.1	tr|L8GLK2|L8GLK2_ACACA	>tr|L8GLK2|L8GLK2_ACACA;>TRINITY_DN1341_c0_g1_i2.p2|XP_004335968.1;>TRINITY_DN1341_c0_g2_i15.p1|XP_004335968.1;>TRINITY_DN1341_c0_g1_i8.p1|XP_004335968.1;>TRINITY_DN1341_c0_g1_i10.p2|XP_004335968.1;>TRINITY_DN1341_c0_g1_i3.p1|XP_004335968.1;>TRINITY_DN1341	RASIQQATDNEALGRSGDQPLEGKRGVLIKK	tr|L8GLK2|L8GLK2_ACACA;TRINITY_DN1341_c0_g1_i2.p2|XP_004335968.1;TRINITY_DN1341_c0_g2_i15.p1|XP_004335968.1;TRINITY_DN1341_c0_g1_i8.p1|XP_004335968.1;TRINITY_DN1341_c0_g1_i10.p2|XP_004335968.1;TRINITY_DN1341_c0_g1_i3.p1|XP_004335968.1;TRINITY_DN1341_c0_g2_i11.p1|XP_004335968.1;TRINITY_DN1341_c0_g1_i4.p1|XP_004335968.1_S111;37;120;120;37;120;120;120	NA	25.7035	26.0919	26.7074	23.5397	25.2502	25.2499	25.5977	25.5242	26.1777	NA	NA	NA	26.1278	26.4487	26.4725	NA	NA	NA	26.2702	26.5631	26.0918	26.0063	26.1517	26.3448	24.1671	25.0555	24.8171	25.7801	25.6255	25.8939	NA	NA	NA	26.2889	26.3987	26.3613	NA	NA	NA	26.5422
tr|L8GLK2|L8GLK2_ACACA	tr|L8GLK2|L8GLK2_ACACA;TRINITY_DN2630_c0_g2_i1.p2|XP_004335968.1;TRINITY_DN2630_c0_g2_i2.p1|XP_004335968.1;TRINITY_DN1397_c3_g1_i4.p2|XP_004335968.1	L8GLK2	tr|L8GLK2|L8GLK2_ACACA;TRINITY_DN2630_c0_g2_i1.p2|XP_004335968.1;TRINITY_DN2630_c0_g2_i2.p1|XP_004335968.1;TRINITY_DN1397_c3_g1_i4.p2|XP_004335968.1;TRINITY_DN1397_c3_g1_i8.p1|XP_004335968.1;TRINITY_DN1341_c0_g1_i2.p2|XP_004335968.1;TRINITY_DN1341_c0_g2_i15.p1|XP_004335968.1;TRINITY_DN1341_c0_g1_i8.p1|XP_004335968.1;TRINITY_DN1397_c3_g1_i6.p3|XP_004335968.1;TRINITY_DN1341_c0_g1_i10.p2|XP_00433596…	>tr|L8GLK2|L8GLK2_ACACA;>TRINITY_DN2630_c0_g2_i1.p2|XP_004335968.1;>TRINITY_DN2630_c0_g2_i2.p1|XP_004335968.1;>TRINITY_DN1397_c3_g1_i4.p2|XP_004335968.1	tr|L8GLK2|L8GLK2_ACACA	>tr|L8GLK2|L8GLK2_ACACA;>TRINITY_DN1341_c0_g1_i2.p2|XP_004335968.1;>TRINITY_DN1341_c0_g2_i15.p1|XP_004335968.1;>TRINITY_DN1341_c0_g1_i8.p1|XP_004335968.1;>TRINITY_DN1341_c0_g2_i14.p2|XP_004335968.1;>TRINITY_DN1341_c0_g2_i13.p2|XP_004335968.1;>TRINITY_DN134	MAAPSSTDPVVRRPVSGIQLSDGVFVSRPAS	tr|L8GLK2|L8GLK2_ACACA;TRINITY_DN1341_c0_g1_i2.p2|XP_004335968.1;TRINITY_DN1341_c0_g2_i15.p1|XP_004335968.1;TRINITY_DN1341_c0_g1_i8.p1|XP_004335968.1;TRINITY_DN1341_c0_g2_i14.p2|XP_004335968.1;TRINITY_DN1341_c0_g2_i13.p2|XP_004335968.1;TRINITY_DN1341_c0_g1_i4.p4|XP_004335968.1;TRINITY_DN1341_c0_g1_i1.p2|XP_004335968.1_S357;283;366;366;218;255;118;162	NA	NA	21.6718	21.9222	20.2295	22.2579	21.9821	NA	21.1371	22.0531	22.0542	22.1727	23.6725	20.9894	NA	22.072	21.2007	21.4636	23.5733	NA	21.3137	21.0589	NA	21.7316	21.5596	20.857	22.0633	21.5493	NA	21.2384	21.7694	22.2121	22.3565	23.3308	21.1506	NA	21.9608	21.5354	21.702	23.0002	NA
tr|L8GLL8|L8GLL8_ACACA;TRINITY_DN2484_c4_g1_i10.p1|XP_004335094.1	tr|L8GLL8|L8GLL8_ACACA;TRINITY_DN2484_c4_g1_i10.p1|XP_004335094.1	L8GLL8	tr|L8GLL8|L8GLL8_ACACA;TRINITY_DN2484_c4_g1_i10.p1|XP_004335094.1	>tr|L8GLL8|L8GLL8_ACACA;>TRINITY_DN2484_c4_g1_i10.p1|XP_004335094.1	tr|L8GLL8|L8GLL8_ACACA	>tr|L8GLL8|L8GLL8_ACACA;>TRINITY_DN2484_c4_g1_i10.p1|XP_004335094.1	GKPGAPPIARDKKPASPEGSAVGTASGGRAA	tr|L8GLL8|L8GLL8_ACACA;TRINITY_DN2484_c4_g1_i10.p1|XP_004335094.1_S241;367	NA	NA	NA	NA	NA	NA	NA	NA	NA	NA	NA	NA	NA	NA	NA	NA	NA	NA	NA	21.7407	22.7862	NA	NA	NA	NA	NA	NA	NA	NA	NA	NA	NA	NA	NA	NA	NA	NA	NA	NA	NA	22.0127
tr|L8GLL8|L8GLL8_ACACA;TRINITY_DN2484_c4_g1_i10.p1|XP_004335094.1	tr|L8GLL8|L8GLL8_ACACA;TRINITY_DN2484_c4_g1_i10.p1|XP_004335094.1	L8GLL8	tr|L8GLL8|L8GLL8_ACACA;TRINITY_DN2484_c4_g1_i10.p1|XP_004335094.1	>tr|L8GLL8|L8GLL8_ACACA;>TRINITY_DN2484_c4_g1_i10.p1|XP_004335094.1	tr|L8GLL8|L8GLL8_ACACA	>tr|L8GLL8|L8GLL8_ACACA;>TRINITY_DN2484_c4_g1_i10.p1|XP_004335094.1	GSGGPGSESPPPRRGSTDGGEGLPNIGQAGG	tr|L8GLL8|L8GLL8_ACACA;TRINITY_DN2484_c4_g1_i10.p1|XP_004335094.1_S89;215	NA	NA	21.5231	21.963	NA	NA	NA	NA	NA	NA	22.2501	23.5437	22.6407	NA	NA	NA	21.8785	NA	23.1697	NA	NA	NA	NA	21.5829	21.6004	NA	NA	NA	NA	NA	NA	22.4081	23.7274	22.299	NA	NA	NA	22.2133	NA	22.5965	NA
tr|L8GLL8|L8GLL8_ACACA;TRINITY_DN2484_c4_g1_i10.p1|XP_004335094.1	tr|L8GLL8|L8GLL8_ACACA;TRINITY_DN2484_c4_g1_i10.p1|XP_004335094.1	L8GLL8	tr|L8GLL8|L8GLL8_ACACA;TRINITY_DN2484_c4_g1_i10.p1|XP_004335094.1	>tr|L8GLL8|L8GLL8_ACACA;>TRINITY_DN2484_c4_g1_i10.p1|XP_004335094.1	tr|L8GLL8|L8GLL8_ACACA	>tr|L8GLL8|L8GLL8_ACACA;>TRINITY_DN2484_c4_g1_i10.p1|XP_004335094.1	SVEKGKTRGRTELLSSGGQGTEGWKKMKSFF	tr|L8GLL8|L8GLL8_ACACA;TRINITY_DN2484_c4_g1_i10.p1|XP_004335094.1_S131;257	NA	NA	NA	NA	NA	NA	NA	NA	NA	NA	NA	21.7809	22.9921	21.9715	22.9656	23.4176	21.2753	NA	23.4212	NA	23.2935	23.4668	NA	NA	NA	NA	NA	NA	NA	NA	NA	NA	21.9647	22.6504	22.1327	22.9156	23.3065	21.6101	NA	22.8481	NA
tr|L8GLL8|L8GLL8_ACACA;TRINITY_DN2484_c4_g1_i10.p1|XP_004335094.1	tr|L8GLL8|L8GLL8_ACACA;TRINITY_DN2484_c4_g1_i10.p1|XP_004335094.1	L8GLL8	tr|L8GLL8|L8GLL8_ACACA;TRINITY_DN2484_c4_g1_i10.p1|XP_004335094.1	>tr|L8GLL8|L8GLL8_ACACA;>TRINITY_DN2484_c4_g1_i10.p1|XP_004335094.1	tr|L8GLL8|L8GLL8_ACACA	>tr|L8GLL8|L8GLL8_ACACA;>TRINITY_DN2484_c4_g1_i10.p1|XP_004335094.1	RRPGGSIGSGGPGSESPPPRRGSTDGGEGLP	tr|L8GLL8|L8GLL8_ACACA;TRINITY_DN2484_c4_g1_i10.p1|XP_004335094.1_S82;208	NA	18.9408	NA	24.448	NA	NA	NA	23.4566	NA	NA	NA	NA	24.5023	24.1281	24.3003	NA	NA	NA	NA	24.1187	24.7984	24.3972	19.2435	NA	24.0855	NA	NA	NA	23.639	NA	NA	NA	NA	24.1606	24.2893	24.2503	NA	NA	NA	NA	24.3907
tr|L8GLL8|L8GLL8_ACACA;TRINITY_DN2484_c4_g1_i10.p1|XP_004335094.1	tr|L8GLL8|L8GLL8_ACACA;TRINITY_DN2484_c4_g1_i10.p1|XP_004335094.1	L8GLL8	tr|L8GLL8|L8GLL8_ACACA;TRINITY_DN2484_c4_g1_i10.p1|XP_004335094.1	>tr|L8GLL8|L8GLL8_ACACA;>TRINITY_DN2484_c4_g1_i10.p1|XP_004335094.1	tr|L8GLL8|L8GLL8_ACACA	>tr|L8GLL8|L8GLL8_ACACA;>TRINITY_DN2484_c4_g1_i10.p1|XP_004335094.1	HLESGTGLFETPAPLSPPSTRLQPPASRPSP	tr|L8GLL8|L8GLL8_ACACA;TRINITY_DN2484_c4_g1_i10.p1|XP_004335094.1_S19;145	NA	25.5455	25.978	25.2004	24.901	25.8532	26.2194	NA	NA	NA	26.3353	26.1542	NA	NA	25.3837	24.6662	25.4811	24.9098	26.6792	24.1953	NA	23.7021	25.8483	26.0378	24.8378	25.5285	25.6586	25.7866	NA	NA	NA	26.4932	26.3379	NA	NA	25.3337	24.555	25.8159	25.1482	26.1061	24.4672
tr|L8GLM1|L8GLM1_ACACA	tr|L8GLM1|L8GLM1_ACACA	L8GLM1	tr|L8GLM1|L8GLM1_ACACA	>tr|L8GLM1|L8GLM1_ACACA	TRINITY_DN124_c0_g1_i1.p2|XP_004335752.1	>tr|L8GLM1|L8GLM1_ACACA;>TRINITY_DN124_c0_g1_i1.p2|XP_004335752.1;>TRINITY_DN1931_c0_g4_i1.p1|XP_004335752.1	TSPLSSSQSAVNKEGSGIGGAVALPFAGDPK	tr|L8GLM1|L8GLM1_ACACA;TRINITY_DN124_c0_g1_i1.p2|XP_004335752.1;TRINITY_DN1931_c0_g4_i1.p1|XP_004335752.1_S90;623;623	NA	NA	NA	25.4853	22.0907	22.0545	25.3816	NA	NA	24.7408	NA	NA	26.1657	NA	NA	24.8223	22.9685	21.8781	26.197	22.2436	24.9793	24.404	NA	NA	25.1227	22.7182	21.8599	24.9488	NA	NA	24.4571	NA	NA	25.8241	NA	NA	24.7111	23.3032	22.1165	25.6239	22.5156
tr|L8GLM1|L8GLM1_ACACA	tr|L8GLM1|L8GLM1_ACACA	L8GLM1	tr|L8GLM1|L8GLM1_ACACA	>tr|L8GLM1|L8GLM1_ACACA	TRINITY_DN124_c0_g1_i1.p2|XP_004335752.1	>tr|L8GLM1|L8GLM1_ACACA;>TRINITY_DN124_c0_g1_i1.p2|XP_004335752.1;>TRINITY_DN1931_c0_g4_i1.p1|XP_004335752.1	LSAAASANKEDRKSLSDPLGSPGSAIAKENR	tr|L8GLM1|L8GLM1_ACACA;TRINITY_DN124_c0_g1_i1.p2|XP_004335752.1;TRINITY_DN1931_c0_g4_i1.p1|XP_004335752.1_S56;589;589	NA	NA	22.7155	23.4205	NA	NA	NA	23.0097	NA	23.0938	22.8587	22.7974	23.8896	23.0156	23.3508	22.7373	22.78	NA	23.5851	23.1039	23.6018	NA	NA	22.7753	23.0579	NA	NA	NA	23.1921	NA	22.8101	23.0166	22.9811	23.5479	23.1768	23.3009	22.6261	23.1148	NA	23.012	23.3759
tr|L8GLM1|L8GLM1_ACACA	tr|L8GLM1|L8GLM1_ACACA	L8GLM1	tr|L8GLM1|L8GLM1_ACACA	>tr|L8GLM1|L8GLM1_ACACA	TRINITY_DN124_c0_g1_i1.p2|XP_004335752.1	>tr|L8GLM1|L8GLM1_ACACA;>TRINITY_DN124_c0_g1_i1.p2|XP_004335752.1;>TRINITY_DN1931_c0_g4_i1.p1|XP_004335752.1	PLGSPGSAIAKENRKSVTSPLSSSQSAVNKE	tr|L8GLM1|L8GLM1_ACACA;TRINITY_DN124_c0_g1_i1.p2|XP_004335752.1;TRINITY_DN1931_c0_g4_i1.p1|XP_004335752.1_S73;606;606	NA	23.8464	NA	NA	NA	NA	NA	NA	NA	22.3961	NA	NA	NA	NA	NA	NA	NA	NA	NA	NA	NA	NA	24.1492	NA	NA	NA	NA	NA	NA	NA	22.1124	NA	NA	NA	NA	NA	NA	NA	NA	NA	NA
tr|L8GLM1|L8GLM1_ACACA	tr|L8GLM1|L8GLM1_ACACA	L8GLM1	tr|L8GLM1|L8GLM1_ACACA	>tr|L8GLM1|L8GLM1_ACACA	TRINITY_DN124_c0_g1_i1.p2|XP_004335752.1	>tr|L8GLM1|L8GLM1_ACACA;>TRINITY_DN124_c0_g1_i1.p2|XP_004335752.1;>TRINITY_DN1931_c0_g4_i1.p1|XP_004335752.1	TTNRVSLKVPLESGPSGTFAADEVQVQKAEE	tr|L8GLM1|L8GLM1_ACACA;TRINITY_DN124_c0_g1_i1.p2|XP_004335752.1;TRINITY_DN1931_c0_g4_i1.p1|XP_004335752.1_S175;727;727	NA	NA	24.8517	26.0856	NA	NA	25.7525	24.5808	NA	25.2534	24.3955	24.4784	25.6959	24.6243	25.2625	25.5644	22.8545	NA	23.8673	24.4553	25.6483	25.8898	NA	24.9115	25.7231	NA	NA	25.3197	24.7632	NA	24.9697	24.5534	24.6622	25.3542	24.7854	25.2125	25.4532	23.1893	NA	23.2942	24.7273
tr|L8GLM1|L8GLM1_ACACA	tr|L8GLM1|L8GLM1_ACACA	L8GLM1	tr|L8GLM1|L8GLM1_ACACA	>tr|L8GLM1|L8GLM1_ACACA	TRINITY_DN124_c0_g1_i1.p2|XP_004335752.1	>tr|L8GLM1|L8GLM1_ACACA;>TRINITY_DN124_c0_g1_i1.p2|XP_004335752.1;>TRINITY_DN1931_c0_g4_i1.p1|XP_004335752.1	SANKEDRKSLSDPLGSPGSAIAKENRKSVTS	tr|L8GLM1|L8GLM1_ACACA;TRINITY_DN124_c0_g1_i1.p2|XP_004335752.1;TRINITY_DN1931_c0_g4_i1.p1|XP_004335752.1_S61;594;594	NA	24.9685	24.9417	25.8984	NA	25.0506	NA	25.0946	24.3947	25.1382	24.9081	24.848	25.9059	25.1244	25.5587	25.5776	24.0812	24.0717	25.0498	25.3392	25.8801	25.4233	25.2712	25.0015	25.5359	NA	24.8559	NA	25.277	24.496	24.8545	25.066	25.0318	25.5642	25.2856	25.5087	25.4665	24.416	24.3101	24.4766	25.6111
tr|L8GLM1|L8GLM1_ACACA	tr|L8GLM1|L8GLM1_ACACA	L8GLM1	tr|L8GLM1|L8GLM1_ACACA	>tr|L8GLM1|L8GLM1_ACACA	TRINITY_DN124_c0_g1_i1.p2|XP_004335752.1	>tr|L8GLM1|L8GLM1_ACACA;>TRINITY_DN124_c0_g1_i1.p2|XP_004335752.1;>TRINITY_DN1931_c0_g4_i1.p1|XP_004335752.1	NRVSLKVPLESGPSGTFAADEVQVQKAEERE	tr|L8GLM1|L8GLM1_ACACA;TRINITY_DN124_c0_g1_i1.p2|XP_004335752.1;TRINITY_DN1931_c0_g4_i1.p1|XP_004335752.1_T177;729;729	NA	NA	NA	NA	NA	NA	NA	NA	NA	NA	NA	22.5236	23.9264	NA	NA	NA	NA	NA	NA	NA	NA	NA	NA	NA	NA	NA	NA	NA	NA	NA	NA	NA	22.7073	23.5847	NA	NA	NA	NA	NA	NA	NA
tr|L8GLM1|L8GLM1_ACACA	tr|L8GLM1|L8GLM1_ACACA	L8GLM1	tr|L8GLM1|L8GLM1_ACACA	>tr|L8GLM1|L8GLM1_ACACA	TRINITY_DN124_c0_g1_i1.p2|XP_004335752.1	>tr|L8GLM1|L8GLM1_ACACA;>TRINITY_DN124_c0_g1_i1.p2|XP_004335752.1;>TRINITY_DN1931_c0_g4_i1.p1|XP_004335752.1	IAKENRKSVTSPLSSSQSAVNKEGSGIGGAV	tr|L8GLM1|L8GLM1_ACACA;TRINITY_DN124_c0_g1_i1.p2|XP_004335752.1;TRINITY_DN1931_c0_g4_i1.p1|XP_004335752.1_S81;614;614	NA	24.4028	24.7584	NA	NA	NA	NA	NA	NA	24.9357	22.4102	NA	22.8902	23.8253	NA	25.2237	NA	22.5315	23.5141	NA	24.5397	25.2368	24.7056	24.8182	NA	NA	NA	NA	NA	NA	24.652	22.5681	NA	22.5485	23.9865	NA	25.1125	NA	22.7699	22.941	NA
tr|L8GLM1|L8GLM1_ACACA	tr|L8GLM1|L8GLM1_ACACA	L8GLM1	tr|L8GLM1|L8GLM1_ACACA	>tr|L8GLM1|L8GLM1_ACACA	TRINITY_DN124_c0_g1_i1.p2|XP_004335752.1	>tr|L8GLM1|L8GLM1_ACACA;>TRINITY_DN124_c0_g1_i1.p2|XP_004335752.1;>TRINITY_DN1931_c0_g4_i1.p1|XP_004335752.1	AGDPKAAQTLKAKRLSLAAPMPTSPLSAGGD	tr|L8GLM1|L8GLM1_ACACA;TRINITY_DN124_c0_g1_i1.p2|XP_004335752.1;TRINITY_DN1931_c0_g4_i1.p1|XP_004335752.1_S116;649;649	NA	23.8913	24.8358	24.6593	23.1375	24.0574	23.8946	23.5436	24.1385	24.2351	24.3812	24.2575	24.9758	24.3103	24.3799	24.3691	23.2173	23.5738	24.2319	23.3017	23.911	23.9803	24.1941	24.8955	24.2968	23.7649	23.8627	23.4618	23.726	24.2399	23.9513	24.5391	24.4412	24.6341	24.4715	24.33	24.2579	23.5521	23.8122	23.6588	23.5737
tr|L8GLM1|L8GLM1_ACACA	tr|L8GLM1|L8GLM1_ACACA	L8GLM1	tr|L8GLM1|L8GLM1_ACACA	>tr|L8GLM1|L8GLM1_ACACA	tr|L8GLM1|L8GLM1_ACACA	>tr|L8GLM1|L8GLM1_ACACA	VQVQKAEERESELGRSAGAGPTPATQDEGKA	tr|L8GLM1|L8GLM1_ACACA_S198	NA	NA	NA	NA	21.1451	22.3364	22.5412	NA	24.0408	24.5373	22.8343	23.3795	23.1204	NA	24.9732	24.5816	NA	NA	NA	24.2488	25.1283	24.5446	NA	NA	NA	21.7726	22.1418	22.1084	NA	24.1422	24.2536	22.9922	23.5633	22.7787	NA	24.9232	24.4705	NA	NA	NA	24.5208
tr|L8GLM1|L8GLM1_ACACA	tr|L8GLM1|L8GLM1_ACACA	L8GLM1	tr|L8GLM1|L8GLM1_ACACA	>tr|L8GLM1|L8GLM1_ACACA	TRINITY_DN124_c0_g1_i1.p2|XP_004335752.1	>tr|L8GLM1|L8GLM1_ACACA;>TRINITY_DN124_c0_g1_i1.p2|XP_004335752.1;>TRINITY_DN1931_c0_g4_i1.p1|XP_004335752.1	SAIAKENRKSVTSPLSSSQSAVNKEGSGIGG	tr|L8GLM1|L8GLM1_ACACA;TRINITY_DN124_c0_g1_i1.p2|XP_004335752.1;TRINITY_DN1931_c0_g4_i1.p1|XP_004335752.1_S79;612;612	NA	NA	23.9573	24.996	21.5569	24.0858	24.5352	NA	NA	NA	22.6749	NA	25.7801	NA	23.2073	24.3699	21.3971	23.6312	24.4785	NA	NA	NA	NA	24.0171	24.6335	22.1844	23.8911	24.1024	NA	NA	NA	22.8328	NA	25.4385	NA	23.1574	24.2587	21.7319	23.8696	23.9054	NA
tr|L8GLM1|L8GLM1_ACACA	tr|L8GLM1|L8GLM1_ACACA	L8GLM1	tr|L8GLM1|L8GLM1_ACACA	>tr|L8GLM1|L8GLM1_ACACA	TRINITY_DN124_c0_g1_i1.p2|XP_004335752.1	>tr|L8GLM1|L8GLM1_ACACA;>TRINITY_DN124_c0_g1_i1.p2|XP_004335752.1;>TRINITY_DN1931_c0_g4_i1.p1|XP_004335752.1	KENRKSVTSPLSSSQSAVNKEGSGIGGAVAL	tr|L8GLM1|L8GLM1_ACACA;TRINITY_DN124_c0_g1_i1.p2|XP_004335752.1;TRINITY_DN1931_c0_g4_i1.p1|XP_004335752.1_S83;616;616	NA	NA	NA	NA	23.2142	23.3973	24.0711	NA	NA	NA	NA	23.5748	NA	NA	NA	NA	23.6079	NA	NA	NA	NA	NA	NA	NA	NA	23.8417	23.2026	23.6383	NA	NA	NA	NA	23.7586	NA	NA	NA	NA	23.9427	NA	NA	NA
tr|L8GLM1|L8GLM1_ACACA	tr|L8GLM1|L8GLM1_ACACA	L8GLM1	tr|L8GLM1|L8GLM1_ACACA	>tr|L8GLM1|L8GLM1_ACACA	TRINITY_DN124_c0_g1_i1.p2|XP_004335752.1	>tr|L8GLM1|L8GLM1_ACACA;>TRINITY_DN124_c0_g1_i1.p2|XP_004335752.1;>TRINITY_DN1931_c0_g4_i1.p1|XP_004335752.1	AGDPKAVQTLKAKRLSLAAPGMVAGAPLSAA	tr|L8GLM1|L8GLM1_ACACA;TRINITY_DN124_c0_g1_i1.p2|XP_004335752.1;TRINITY_DN1931_c0_g4_i1.p1|XP_004335752.1_S29;562;562	NA	23.2984	23.8868	23.5058	22.1262	23.7049	NA	23.3209	NA	23.2999	23.0489	23.0265	23.7095	NA	23.2673	22.2264	NA	NA	NA	NA	22.8525	21.2757	23.6012	23.9466	23.1432	22.7536	23.5103	NA	23.5032	NA	23.0162	23.2069	23.2103	23.3678	NA	23.2173	22.1152	NA	NA	NA	NA
tr|L8GLM1|L8GLM1_ACACA	tr|L8GLM1|L8GLM1_ACACA	L8GLM1	tr|L8GLM1|L8GLM1_ACACA	>tr|L8GLM1|L8GLM1_ACACA	tr|L8GLM1|L8GLM1_ACACA	>tr|L8GLM1|L8GLM1_ACACA	SKIENRKSVTNPLSNSGSTATRDGISTTNRV	tr|L8GLM1|L8GLM1_ACACA_S149	NA	26.6684	26.6638	26.7802	25.0187	26.0642	25.74	26.0194	26.2176	26.3004	26.4695	NA	27.1416	26.2986	NA	26.2713	NA	NA	NA	25.8347	26.2479	25.9625	26.9712	26.7236	26.4176	25.6462	25.8695	25.3072	26.2018	26.3189	26.0167	26.6274	NA	26.7999	26.4597	NA	26.1601	NA	NA	NA	26.1067
tr|L8GLM1|L8GLM1_ACACA	tr|L8GLM1|L8GLM1_ACACA	L8GLM1	tr|L8GLM1|L8GLM1_ACACA	>tr|L8GLM1|L8GLM1_ACACA	TRINITY_DN124_c0_g1_i1.p2|XP_004335752.1	>tr|L8GLM1|L8GLM1_ACACA;>TRINITY_DN124_c0_g1_i1.p2|XP_004335752.1;>TRINITY_DN1931_c0_g4_i1.p1|XP_004335752.1	KEDRKSLSDPLGSPGSAIAKENRKSVTSPLS	tr|L8GLM1|L8GLM1_ACACA;TRINITY_DN124_c0_g1_i1.p2|XP_004335752.1;TRINITY_DN1931_c0_g4_i1.p1|XP_004335752.1_S64;597;597	NA	24.2191	25.431	25.3929	24.5147	25.3084	25.5343	NA	23.7842	NA	24.9087	24.693	25.7632	24.8197	24.8693	24.44	24.0532	24.1398	24.7261	24.4294	24.284	24.9938	24.5219	25.4908	25.0304	25.1422	25.1137	25.1015	NA	23.8855	NA	25.0666	24.8767	25.4215	24.9809	24.8194	24.3288	24.388	24.3782	24.153	24.7014
tr|L8GLN0|L8GLN0_ACACA;TRINITY_DN1442_c0_g1_i19.p1|XP_004335762.1	tr|L8GLN0|L8GLN0_ACACA;TRINITY_DN1442_c0_g1_i19.p1|XP_004335762.1;TRINITY_DN1317_c3_g1_i2.p1|XP_004335762.1;TRINITY_DN1317_c3_g1_i3.p2|XP_004335762.1;TRINITY_DN1442_c0_g1_i12.p4|XP_004335762.1;TRINITY_DN1317_c3_g1_i8.p2|XP_004335762.1;TRINITY_DN1442_c0_g1_i13.p1|XP_004335762.1;TRINITY_DN1442_c0_g1_i18.p2|XP_004335762.1	L8GLN0	tr|L8GLN0|L8GLN0_ACACA;TRINITY_DN1442_c0_g1_i19.p1|XP_004335762.1;TRINITY_DN1317_c3_g1_i2.p1|XP_004335762.1;TRINITY_DN1317_c3_g1_i3.p2|XP_004335762.1;TRINITY_DN1442_c0_g1_i12.p4|XP_004335762.1;TRINITY_DN1317_c3_g1_i8.p2|XP_004335762.1;TRINITY_DN1442_c0_g1_i13.p1|XP_004335762.1;TRINITY_DN1442_c0_g1_i18.p2|XP_004335762.1;TRINITY_DN1442_c0_g1_i13.p4|XP_004335762.1;TRINITY_DN1442_c0_g1_i12.p1|XP_0043…	>tr|L8GLN0|L8GLN0_ACACA;>TRINITY_DN1442_c0_g1_i19.p1|XP_004335762.1;>TRINITY_DN1317_c3_g1_i2.p1|XP_004335762.1;>TRINITY_DN1317_c3_g1_i3.p2|XP_004335762.1;>TRINITY_DN1442_c0_g1_i12.p4|XP_004335762.1;>TRINITY_DN1317_c3_g1_i8.p2|XP_004335762.1;>TRINITY_DN1442	tr|L8GLN0|L8GLN0_ACACA	>tr|L8GLN0|L8GLN0_ACACA;>TRINITY_DN1442_c0_g1_i19.p1|XP_004335762.1;>TRINITY_DN1317_c3_g1_i2.p1|XP_004335762.1;>TRINITY_DN1317_c3_g1_i3.p2|XP_004335762.1;>TRINITY_DN1442_c0_g1_i12.p4|XP_004335762.1;>TRINITY_DN1317_c3_g1_i8.p2|XP_004335762.1;>TRINITY_DN1442	GTATGSKDVAHLQLQSPRNSAPCGNPRERAA	tr|L8GLN0|L8GLN0_ACACA;TRINITY_DN1442_c0_g1_i19.p1|XP_004335762.1;TRINITY_DN1317_c3_g1_i2.p1|XP_004335762.1;TRINITY_DN1317_c3_g1_i3.p2|XP_004335762.1;TRINITY_DN1442_c0_g1_i12.p4|XP_004335762.1;TRINITY_DN1317_c3_g1_i8.p2|XP_004335762.1;TRINITY_DN1442_c0_g1_i13.p1|XP_004335762.1;TRINITY_DN1442_c0_g1_i18.p2|XP_004335762.1_S695;1124;235;235;306;235;409;333	NA	21.3078	21.7711	21.0423	NA	NA	NA	NA	NA	NA	21.9168	23.5655	22.0017	NA	NA	NA	NA	NA	NA	NA	NA	NA	21.6106	21.8309	20.6798	NA	NA	NA	NA	NA	NA	22.0747	23.7492	21.66	NA	NA	NA	NA	NA	NA	NA
tr|L8GLN0|L8GLN0_ACACA;TRINITY_DN1442_c0_g1_i19.p1|XP_004335762.1	tr|L8GLN0|L8GLN0_ACACA;TRINITY_DN1442_c0_g1_i19.p1|XP_004335762.1;TRINITY_DN1317_c3_g1_i2.p1|XP_004335762.1;TRINITY_DN1317_c3_g1_i3.p2|XP_004335762.1;TRINITY_DN1442_c0_g1_i12.p4|XP_004335762.1;TRINITY_DN1317_c3_g1_i8.p2|XP_004335762.1;TRINITY_DN1442_c0_g1_i13.p1|XP_004335762.1;TRINITY_DN1442_c0_g1_i18.p2|XP_004335762.1	L8GLN0	tr|L8GLN0|L8GLN0_ACACA;TRINITY_DN1442_c0_g1_i19.p1|XP_004335762.1;TRINITY_DN1317_c3_g1_i2.p1|XP_004335762.1;TRINITY_DN1317_c3_g1_i3.p2|XP_004335762.1;TRINITY_DN1442_c0_g1_i12.p4|XP_004335762.1;TRINITY_DN1317_c3_g1_i8.p2|XP_004335762.1;TRINITY_DN1442_c0_g1_i13.p1|XP_004335762.1;TRINITY_DN1442_c0_g1_i18.p2|XP_004335762.1;TRINITY_DN1442_c0_g1_i13.p4|XP_004335762.1;TRINITY_DN1442_c0_g1_i12.p1|XP_0043…	>tr|L8GLN0|L8GLN0_ACACA;>TRINITY_DN1442_c0_g1_i19.p1|XP_004335762.1;>TRINITY_DN1317_c3_g1_i2.p1|XP_004335762.1;>TRINITY_DN1317_c3_g1_i3.p2|XP_004335762.1;>TRINITY_DN1442_c0_g1_i12.p4|XP_004335762.1;>TRINITY_DN1317_c3_g1_i8.p2|XP_004335762.1;>TRINITY_DN1442	tr|L8GLN0|L8GLN0_ACACA	>tr|L8GLN0|L8GLN0_ACACA;>TRINITY_DN1442_c0_g1_i19.p1|XP_004335762.1;>TRINITY_DN1442_c0_g1_i13.p4|XP_004335762.1;>TRINITY_DN1442_c0_g1_i12.p1|XP_004335762.1;>TRINITY_DN1697_c1_g1_i1.p1|XP_004335762.1;>TRINITY_DN1697_c1_g1_i25.p1|XP_004335762.1	PEVVADRPTANRFLDSVGDDSAPSEHYLRKS	tr|L8GLN0|L8GLN0_ACACA;TRINITY_DN1442_c0_g1_i19.p1|XP_004335762.1;TRINITY_DN1442_c0_g1_i13.p4|XP_004335762.1;TRINITY_DN1442_c0_g1_i12.p1|XP_004335762.1;TRINITY_DN1697_c1_g1_i1.p1|XP_004335762.1;TRINITY_DN1697_c1_g1_i25.p1|XP_004335762.1_S257;686;686;686;686;686	NA	NA	NA	22.2645	NA	NA	NA	NA	NA	NA	NA	NA	NA	NA	NA	22.737	NA	NA	NA	NA	22.1693	22.5598	NA	NA	21.9019	NA	NA	NA	NA	NA	NA	NA	NA	NA	NA	NA	22.6258	NA	NA	NA	NA
tr|L8GLN0|L8GLN0_ACACA;TRINITY_DN1442_c0_g1_i19.p1|XP_004335762.1	tr|L8GLN0|L8GLN0_ACACA;TRINITY_DN1442_c0_g1_i19.p1|XP_004335762.1;TRINITY_DN1317_c3_g1_i2.p1|XP_004335762.1;TRINITY_DN1317_c3_g1_i3.p2|XP_004335762.1;TRINITY_DN1442_c0_g1_i12.p4|XP_004335762.1;TRINITY_DN1317_c3_g1_i8.p2|XP_004335762.1;TRINITY_DN1442_c0_g1_i13.p1|XP_004335762.1;TRINITY_DN1442_c0_g1_i18.p2|XP_004335762.1	L8GLN0	tr|L8GLN0|L8GLN0_ACACA;TRINITY_DN1442_c0_g1_i19.p1|XP_004335762.1;TRINITY_DN1317_c3_g1_i2.p1|XP_004335762.1;TRINITY_DN1317_c3_g1_i3.p2|XP_004335762.1;TRINITY_DN1442_c0_g1_i12.p4|XP_004335762.1;TRINITY_DN1317_c3_g1_i8.p2|XP_004335762.1;TRINITY_DN1442_c0_g1_i13.p1|XP_004335762.1;TRINITY_DN1442_c0_g1_i18.p2|XP_004335762.1;TRINITY_DN1442_c0_g1_i13.p4|XP_004335762.1;TRINITY_DN1442_c0_g1_i12.p1|XP_0043…	>tr|L8GLN0|L8GLN0_ACACA;>TRINITY_DN1442_c0_g1_i19.p1|XP_004335762.1;>TRINITY_DN1317_c3_g1_i2.p1|XP_004335762.1;>TRINITY_DN1317_c3_g1_i3.p2|XP_004335762.1;>TRINITY_DN1442_c0_g1_i12.p4|XP_004335762.1;>TRINITY_DN1317_c3_g1_i8.p2|XP_004335762.1;>TRINITY_DN1442	tr|L8GLN0|L8GLN0_ACACA	>tr|L8GLN0|L8GLN0_ACACA;>TRINITY_DN1442_c0_g1_i19.p1|XP_004335762.1;>TRINITY_DN1317_c3_g1_i2.p1|XP_004335762.1;>TRINITY_DN1317_c3_g1_i3.p2|XP_004335762.1;>TRINITY_DN1442_c0_g1_i12.p4|XP_004335762.1;>TRINITY_DN1317_c3_g1_i8.p2|XP_004335762.1;>TRINITY_DN1442	RGGSLTYRAGTKADDSDADADTEPVSEIRRS	tr|L8GLN0|L8GLN0_ACACA;TRINITY_DN1442_c0_g1_i19.p1|XP_004335762.1;TRINITY_DN1317_c3_g1_i2.p1|XP_004335762.1;TRINITY_DN1317_c3_g1_i3.p2|XP_004335762.1;TRINITY_DN1442_c0_g1_i12.p4|XP_004335762.1;TRINITY_DN1317_c3_g1_i8.p2|XP_004335762.1;TRINITY_DN1442_c0_g1_i13.p1|XP_004335762.1;TRINITY_DN1442_c0_g1_i18.p2|XP_004335762.1_S738;1167;278;278;349;278;452;376	NA	22.7889	22.757	23.8473	NA	NA	NA	NA	NA	NA	NA	NA	NA	23.1397	23.454	23.1193	NA	NA	21.3935	22.5885	23.0746	23.1192	23.0917	22.8168	23.4847	NA	NA	NA	NA	NA	NA	NA	NA	NA	23.3009	23.404	23.0081	NA	NA	20.8204	22.8605
tr|L8GLP7|L8GLP7_ACACA	tr|L8GLP7|L8GLP7_ACACA	L8GLP7	tr|L8GLP7|L8GLP7_ACACA;TRINITY_DN1884_c1_g1_i1.p7|XP_004335119.1;TRINITY_DN165_c1_g1_i9.p1|XP_004335119.1;TRINITY_DN165_c1_g1_i16.p1|XP_004335119.1;TRINITY_DN165_c1_g1_i11.p1|XP_004335119.1;TRINITY_DN165_c1_g1_i4.p1|XP_004335119.1	>tr|L8GLP7|L8GLP7_ACACA	TRINITY_DN1884_c1_g1_i2.p1|XP_004335119.1	>tr|L8GLP7|L8GLP7_ACACA;>TRINITY_DN1884_c1_g1_i1.p7|XP_004335119.1;>TRINITY_DN1884_c1_g1_i2.p1|XP_004335119.1	TPSPASPSRGARGPPSHGQDYEGRAAGVVQE	tr|L8GLP7|L8GLP7_ACACA;TRINITY_DN1884_c1_g1_i1.p7|XP_004335119.1;TRINITY_DN1884_c1_g1_i2.p1|XP_004335119.1_S226;84;84	NA	NA	NA	NA	NA	NA	NA	NA	NA	NA	22.6828	22.6337	22.6363	NA	NA	NA	22.4856	22.7679	23.2497	22.4804	22.3912	21.5114	NA	NA	NA	NA	NA	NA	NA	NA	NA	22.8408	22.8174	22.2946	NA	NA	NA	22.8203	23.0063	22.6766	22.7524
tr|L8GLQ3|L8GLQ3_ACACA	tr|L8GLQ3|L8GLQ3_ACACA;TRINITY_DN443_c0_g2_i1.p1|XP_004335646.1	L8GLQ3	tr|L8GLQ3|L8GLQ3_ACACA;TRINITY_DN443_c0_g2_i1.p1|XP_004335646.1;TRINITY_DN2301_c1_g1_i1.p4|XP_004335646.1;TRINITY_DN1828_c1_g2_i1.p2|XP_004335646.1;TRINITY_DN2301_c1_g1_i2.p4|XP_004335646.1;TRINITY_DN1828_c1_g2_i12.p1|XP_004335646.1;TRINITY_DN2301_c1_g1_i12.p11|XP_004335646.1;TRINITY_DN1828_c1_g2_i4.p3|XP_004335646.1;TRINITY_DN2301_c1_g1_i8.p8|XP_004335646.1;TRINITY_DN443_c0_g1_i1.p8|XP_004335646…	>tr|L8GLQ3|L8GLQ3_ACACA;>TRINITY_DN443_c0_g2_i1.p1|XP_004335646.1	tr|L8GLQ3|L8GLQ3_ACACA	>tr|L8GLQ3|L8GLQ3_ACACA;>TRINITY_DN443_c0_g2_i1.p1|XP_004335646.1	ATGGRAGSRDTSPRGSSDDVTTTAARATKPS	tr|L8GLQ3|L8GLQ3_ACACA;TRINITY_DN443_c0_g2_i1.p1|XP_004335646.1_S278;278	NA	NA	NA	NA	21.5762	23.3503	22.8368	NA	NA	NA	24.6192	23.8016	24.883	NA	NA	NA	NA	NA	NA	NA	NA	NA	NA	NA	NA	22.2036	23.1556	22.404	NA	NA	NA	24.7771	23.9854	24.5413	NA	NA	NA	NA	NA	NA	NA
tr|L8GLQ3|L8GLQ3_ACACA	tr|L8GLQ3|L8GLQ3_ACACA;TRINITY_DN443_c0_g2_i1.p1|XP_004335646.1	L8GLQ3	tr|L8GLQ3|L8GLQ3_ACACA;TRINITY_DN443_c0_g2_i1.p1|XP_004335646.1;TRINITY_DN2301_c1_g1_i1.p4|XP_004335646.1;TRINITY_DN1828_c1_g2_i1.p2|XP_004335646.1;TRINITY_DN2301_c1_g1_i2.p4|XP_004335646.1;TRINITY_DN1828_c1_g2_i12.p1|XP_004335646.1;TRINITY_DN2301_c1_g1_i12.p11|XP_004335646.1;TRINITY_DN1828_c1_g2_i4.p3|XP_004335646.1;TRINITY_DN2301_c1_g1_i8.p8|XP_004335646.1;TRINITY_DN443_c0_g1_i1.p8|XP_004335646…	>tr|L8GLQ3|L8GLQ3_ACACA;>TRINITY_DN443_c0_g2_i1.p1|XP_004335646.1	tr|L8GLQ3|L8GLQ3_ACACA	>tr|L8GLQ3|L8GLQ3_ACACA;>TRINITY_DN2301_c1_g1_i1.p4|XP_004335646.1;>TRINITY_DN1828_c1_g2_i1.p2|XP_004335646.1;>TRINITY_DN2301_c1_g1_i2.p4|XP_004335646.1;>TRINITY_DN1828_c1_g2_i12.p1|XP_004335646.1;>TRINITY_DN2301_c1_g1_i12.p11|XP_004335646.1;>TRINITY_DN182	SSKDDPQASSSVIIASPALKRDEPASAAGGV	tr|L8GLQ3|L8GLQ3_ACACA;TRINITY_DN2301_c1_g1_i1.p4|XP_004335646.1;TRINITY_DN1828_c1_g2_i1.p2|XP_004335646.1;TRINITY_DN2301_c1_g1_i2.p4|XP_004335646.1;TRINITY_DN1828_c1_g2_i12.p1|XP_004335646.1;TRINITY_DN2301_c1_g1_i12.p11|XP_004335646.1;TRINITY_DN1828_c1_g2_i4.p3|XP_004335646.1_S702;52;56;52;56;52;56	NA	25.3473	25.1689	26.4763	23.1653	24.2019	25.4063	26.1108	24.1466	26.1077	24.128	23.4004	24.8809	26.0116	26.134	26.6645	22.2477	22.3986	23.156	26.1983	26.9087	26.3711	25.6501	25.2287	26.1137	23.7928	24.0073	24.9735	26.2932	24.248	25.824	24.2859	23.5842	24.5392	26.1728	26.084	26.5533	22.5824	22.637	22.5829	26.4703
tr|L8GLQ3|L8GLQ3_ACACA	tr|L8GLQ3|L8GLQ3_ACACA;TRINITY_DN443_c0_g2_i1.p1|XP_004335646.1	L8GLQ3	tr|L8GLQ3|L8GLQ3_ACACA;TRINITY_DN443_c0_g2_i1.p1|XP_004335646.1;TRINITY_DN2301_c1_g1_i1.p4|XP_004335646.1;TRINITY_DN1828_c1_g2_i1.p2|XP_004335646.1;TRINITY_DN2301_c1_g1_i2.p4|XP_004335646.1;TRINITY_DN1828_c1_g2_i12.p1|XP_004335646.1;TRINITY_DN2301_c1_g1_i12.p11|XP_004335646.1;TRINITY_DN1828_c1_g2_i4.p3|XP_004335646.1;TRINITY_DN2301_c1_g1_i8.p8|XP_004335646.1;TRINITY_DN443_c0_g1_i1.p8|XP_004335646…	>tr|L8GLQ3|L8GLQ3_ACACA;>TRINITY_DN443_c0_g2_i1.p1|XP_004335646.1	tr|L8GLQ3|L8GLQ3_ACACA	>tr|L8GLQ3|L8GLQ3_ACACA;>TRINITY_DN443_c0_g2_i1.p1|XP_004335646.1	EDSTSTSTVVAAPSHSPSEAKKDEPSAAGSP	tr|L8GLQ3|L8GLQ3_ACACA;TRINITY_DN443_c0_g2_i1.p1|XP_004335646.1_S191;191	NA	22.8514	22.6802	23.194	21.1458	22.3147	22.7132	23.1045	23.3024	23.625	NA	NA	NA	23.1711	23.1116	NA	NA	NA	NA	23.1042	NA	24.0552	23.1542	22.74	22.8314	21.7733	22.12	22.2804	23.2869	23.4038	23.3413	NA	NA	NA	23.3322	23.0616	NA	NA	NA	NA	23.3762
tr|L8GLQ3|L8GLQ3_ACACA	tr|L8GLQ3|L8GLQ3_ACACA;TRINITY_DN443_c0_g2_i1.p1|XP_004335646.1	L8GLQ3	tr|L8GLQ3|L8GLQ3_ACACA;TRINITY_DN443_c0_g2_i1.p1|XP_004335646.1;TRINITY_DN2301_c1_g1_i1.p4|XP_004335646.1;TRINITY_DN1828_c1_g2_i1.p2|XP_004335646.1;TRINITY_DN2301_c1_g1_i2.p4|XP_004335646.1;TRINITY_DN1828_c1_g2_i12.p1|XP_004335646.1;TRINITY_DN2301_c1_g1_i12.p11|XP_004335646.1;TRINITY_DN1828_c1_g2_i4.p3|XP_004335646.1;TRINITY_DN2301_c1_g1_i8.p8|XP_004335646.1;TRINITY_DN443_c0_g1_i1.p8|XP_004335646…	>tr|L8GLQ3|L8GLQ3_ACACA;>TRINITY_DN443_c0_g2_i1.p1|XP_004335646.1	tr|L8GLQ3|L8GLQ3_ACACA	>tr|L8GLQ3|L8GLQ3_ACACA;>TRINITY_DN443_c0_g2_i1.p1|XP_004335646.1	KAGTSTSTSFSDLKKSESDSENATKIEAGPS	tr|L8GLQ3|L8GLQ3_ACACA;TRINITY_DN443_c0_g2_i1.p1|XP_004335646.1_S113;113	NA	NA	NA	NA	NA	NA	NA	22.4694	NA	NA	NA	NA	NA	NA	NA	NA	NA	NA	NA	22.9253	23.724	22.9501	NA	NA	NA	NA	NA	NA	22.6517	NA	NA	NA	NA	NA	NA	NA	NA	NA	NA	NA	23.1973
tr|L8GLQ3|L8GLQ3_ACACA	tr|L8GLQ3|L8GLQ3_ACACA;TRINITY_DN443_c0_g2_i1.p1|XP_004335646.1	L8GLQ3	tr|L8GLQ3|L8GLQ3_ACACA;TRINITY_DN443_c0_g2_i1.p1|XP_004335646.1;TRINITY_DN2301_c1_g1_i1.p4|XP_004335646.1;TRINITY_DN1828_c1_g2_i1.p2|XP_004335646.1;TRINITY_DN2301_c1_g1_i2.p4|XP_004335646.1;TRINITY_DN1828_c1_g2_i12.p1|XP_004335646.1;TRINITY_DN2301_c1_g1_i12.p11|XP_004335646.1;TRINITY_DN1828_c1_g2_i4.p3|XP_004335646.1;TRINITY_DN2301_c1_g1_i8.p8|XP_004335646.1;TRINITY_DN443_c0_g1_i1.p8|XP_004335646…	>tr|L8GLQ3|L8GLQ3_ACACA;>TRINITY_DN443_c0_g2_i1.p1|XP_004335646.1	tr|L8GLQ3|L8GLQ3_ACACA	>tr|L8GLQ3|L8GLQ3_ACACA;>TRINITY_DN443_c0_g2_i1.p1|XP_004335646.1	GNGAATGGRAGSRDTSPRGSSDDVTTTAARA	tr|L8GLQ3|L8GLQ3_ACACA;TRINITY_DN443_c0_g2_i1.p1|XP_004335646.1_S274;274	NA	NA	NA	NA	NA	NA	NA	NA	NA	NA	NA	NA	NA	NA	NA	NA	23.6399	NA	NA	NA	NA	NA	NA	NA	NA	NA	NA	NA	NA	NA	NA	NA	NA	NA	NA	NA	NA	23.9746	NA	NA	NA
tr|L8GLQ3|L8GLQ3_ACACA	tr|L8GLQ3|L8GLQ3_ACACA;TRINITY_DN443_c0_g2_i1.p1|XP_004335646.1	L8GLQ3	tr|L8GLQ3|L8GLQ3_ACACA;TRINITY_DN443_c0_g2_i1.p1|XP_004335646.1;TRINITY_DN2301_c1_g1_i1.p4|XP_004335646.1;TRINITY_DN1828_c1_g2_i1.p2|XP_004335646.1;TRINITY_DN2301_c1_g1_i2.p4|XP_004335646.1;TRINITY_DN1828_c1_g2_i12.p1|XP_004335646.1;TRINITY_DN2301_c1_g1_i12.p11|XP_004335646.1;TRINITY_DN1828_c1_g2_i4.p3|XP_004335646.1;TRINITY_DN2301_c1_g1_i8.p8|XP_004335646.1;TRINITY_DN443_c0_g1_i1.p8|XP_004335646…	>tr|L8GLQ3|L8GLQ3_ACACA;>TRINITY_DN443_c0_g2_i1.p1|XP_004335646.1	tr|L8GLQ3|L8GLQ3_ACACA	>tr|L8GLQ3|L8GLQ3_ACACA;>TRINITY_DN2301_c1_g1_i1.p4|XP_004335646.1;>TRINITY_DN1828_c1_g2_i1.p2|XP_004335646.1;>TRINITY_DN2301_c1_g1_i8.p8|XP_004335646.1;>TRINITY_DN1828_c1_g2_i14.p4|XP_004335646.1;>TRINITY_DN1828_c1_g2_i4.p5|XP_004335646.1	QRAIVTGDQDSNAGTSGEDPSEAADDRAMLN	tr|L8GLQ3|L8GLQ3_ACACA;TRINITY_DN2301_c1_g1_i1.p4|XP_004335646.1;TRINITY_DN1828_c1_g2_i1.p2|XP_004335646.1;TRINITY_DN2301_c1_g1_i8.p8|XP_004335646.1;TRINITY_DN1828_c1_g2_i14.p4|XP_004335646.1;TRINITY_DN1828_c1_g2_i4.p5|XP_004335646.1_S944;294;298;170;41;79	NA	NA	21.6424	22.4628	NA	NA	22.4803	NA	NA	NA	NA	NA	NA	21.2336	21.5153	22.5328	NA	NA	NA	21.5858	NA	NA	NA	21.7022	22.1003	NA	NA	22.0475	NA	NA	NA	NA	NA	NA	21.3948	21.4653	22.4216	NA	NA	NA	21.8577
tr|L8GLQ3|L8GLQ3_ACACA	tr|L8GLQ3|L8GLQ3_ACACA;TRINITY_DN443_c0_g2_i1.p1|XP_004335646.1	L8GLQ3	tr|L8GLQ3|L8GLQ3_ACACA;TRINITY_DN443_c0_g2_i1.p1|XP_004335646.1;TRINITY_DN2301_c1_g1_i1.p4|XP_004335646.1;TRINITY_DN1828_c1_g2_i1.p2|XP_004335646.1;TRINITY_DN2301_c1_g1_i2.p4|XP_004335646.1;TRINITY_DN1828_c1_g2_i12.p1|XP_004335646.1;TRINITY_DN2301_c1_g1_i12.p11|XP_004335646.1;TRINITY_DN1828_c1_g2_i4.p3|XP_004335646.1;TRINITY_DN2301_c1_g1_i8.p8|XP_004335646.1;TRINITY_DN443_c0_g1_i1.p8|XP_004335646…	>tr|L8GLQ3|L8GLQ3_ACACA;>TRINITY_DN443_c0_g2_i1.p1|XP_004335646.1	tr|L8GLQ3|L8GLQ3_ACACA	>tr|L8GLQ3|L8GLQ3_ACACA;>TRINITY_DN2301_c1_g1_i1.p4|XP_004335646.1;>TRINITY_DN1828_c1_g2_i1.p2|XP_004335646.1;>TRINITY_DN2301_c1_g1_i2.p4|XP_004335646.1;>TRINITY_DN1828_c1_g2_i12.p1|XP_004335646.1;>TRINITY_DN2301_c1_g1_i12.p11|XP_004335646.1;>TRINITY_DN182	PLSKSAGDVPLGSKISTGGGGSGGEDDTRAR	tr|L8GLQ3|L8GLQ3_ACACA;TRINITY_DN2301_c1_g1_i1.p4|XP_004335646.1;TRINITY_DN1828_c1_g2_i1.p2|XP_004335646.1;TRINITY_DN2301_c1_g1_i2.p4|XP_004335646.1;TRINITY_DN1828_c1_g2_i12.p1|XP_004335646.1;TRINITY_DN2301_c1_g1_i12.p11|XP_004335646.1;TRINITY_DN1828_c1_g2_i4.p3|XP_004335646.1_S669;19;23;19;23;19;23	NA	21.9044	22.4924	23.8141	19.5347	NA	22.6318	22.6715	22.937	23.5875	22.6268	23.1639	NA	23.2076	24.2013	24.334	22.4097	22.4664	23.7642	23.5588	24.2276	24.9292	22.2072	22.5522	23.4516	20.1622	NA	22.199	22.8539	23.0383	23.3038	22.7847	23.3477	NA	23.3688	24.1513	24.2228	22.7444	22.7047	23.191	23.8308
tr|L8GLQ3|L8GLQ3_ACACA	tr|L8GLQ3|L8GLQ3_ACACA;TRINITY_DN443_c0_g2_i1.p1|XP_004335646.1	L8GLQ3	tr|L8GLQ3|L8GLQ3_ACACA;TRINITY_DN443_c0_g2_i1.p1|XP_004335646.1;TRINITY_DN2301_c1_g1_i1.p4|XP_004335646.1;TRINITY_DN1828_c1_g2_i1.p2|XP_004335646.1;TRINITY_DN2301_c1_g1_i2.p4|XP_004335646.1;TRINITY_DN1828_c1_g2_i12.p1|XP_004335646.1;TRINITY_DN2301_c1_g1_i12.p11|XP_004335646.1;TRINITY_DN1828_c1_g2_i4.p3|XP_004335646.1;TRINITY_DN2301_c1_g1_i8.p8|XP_004335646.1;TRINITY_DN443_c0_g1_i1.p8|XP_004335646…	>tr|L8GLQ3|L8GLQ3_ACACA;>TRINITY_DN443_c0_g2_i1.p1|XP_004335646.1	tr|L8GLQ3|L8GLQ3_ACACA	>tr|L8GLQ3|L8GLQ3_ACACA;>TRINITY_DN443_c0_g2_i1.p1|XP_004335646.1	HSPSEAKKDEPSAAGSPGRTTRLARESLRKD	tr|L8GLQ3|L8GLQ3_ACACA;TRINITY_DN443_c0_g2_i1.p1|XP_004335646.1_S205;205	NA	NA	NA	NA	21.9456	21.8014	NA	22.6245	NA	NA	NA	NA	NA	NA	NA	21.5348	NA	NA	NA	23.648	23.4004	22.2871	NA	NA	NA	22.5731	21.6068	NA	22.8069	NA	NA	NA	NA	NA	NA	NA	21.4236	NA	NA	NA	23.92
tr|L8GLQ3|L8GLQ3_ACACA	tr|L8GLQ3|L8GLQ3_ACACA;TRINITY_DN443_c0_g2_i1.p1|XP_004335646.1	L8GLQ3	tr|L8GLQ3|L8GLQ3_ACACA;TRINITY_DN443_c0_g2_i1.p1|XP_004335646.1;TRINITY_DN2301_c1_g1_i1.p4|XP_004335646.1;TRINITY_DN1828_c1_g2_i1.p2|XP_004335646.1;TRINITY_DN2301_c1_g1_i2.p4|XP_004335646.1;TRINITY_DN1828_c1_g2_i12.p1|XP_004335646.1;TRINITY_DN2301_c1_g1_i12.p11|XP_004335646.1;TRINITY_DN1828_c1_g2_i4.p3|XP_004335646.1;TRINITY_DN2301_c1_g1_i8.p8|XP_004335646.1;TRINITY_DN443_c0_g1_i1.p8|XP_004335646…	>tr|L8GLQ3|L8GLQ3_ACACA;>TRINITY_DN443_c0_g2_i1.p1|XP_004335646.1	tr|L8GLQ3|L8GLQ3_ACACA	>tr|L8GLQ3|L8GLQ3_ACACA;>TRINITY_DN2301_c1_g1_i1.p4|XP_004335646.1;>TRINITY_DN1828_c1_g2_i1.p2|XP_004335646.1;>TRINITY_DN2301_c1_g1_i2.p4|XP_004335646.1;>TRINITY_DN1828_c1_g2_i12.p1|XP_004335646.1;>TRINITY_DN2301_c1_g1_i12.p11|XP_004335646.1;>TRINITY_DN182	STSGDPKKSTKPLSKSAGDVPLGSKISTGGS;STSSDLKKSTKPLSKSAGDVPLGSKISTGGG	tr|L8GLQ3|L8GLQ3_ACACA;TRINITY_DN2301_c1_g1_i1.p4|XP_004335646.1;TRINITY_DN1828_c1_g2_i1.p2|XP_004335646.1;TRINITY_DN2301_c1_g1_i2.p4|XP_004335646.1;TRINITY_DN1828_c1_g2_i12.p1|XP_004335646.1;TRINITY_DN2301_c1_g1_i12.p11|XP_004335646.1;TRINITY_DN1828_c1_g2_i4.p3|XP_004335646.1;TRINITY_DN19836_c0_g1_i1.p2_S658;8;12;8;12;8;12;76	NA	27.2273	NA	NA	NA	NA	NA	NA	NA	NA	26.2334	NA	NA	NA	NA	NA	26.4939	26.5659	NA	NA	NA	NA	27.5301	NA	NA	NA	NA	NA	NA	NA	NA	26.3913	NA	NA	NA	NA	NA	26.8287	26.8042	NA	NA
tr|L8GLU0|L8GLU0_ACACA;TRINITY_DN1726_c0_g1_i13.p3|XP_004336000.1;TRINITY_DN5399_c1_g1_i2.p1|XP_004336000.1;TRINITY_DN1726_c0_g1_i15.p2|XP_004336000.1	tr|L8GLU0|L8GLU0_ACACA;TRINITY_DN1726_c0_g1_i13.p3|XP_004336000.1;TRINITY_DN5399_c1_g1_i2.p1|XP_004336000.1;TRINITY_DN1726_c0_g1_i15.p2|XP_004336000.1;TRINITY_DN5399_c1_g1_i1.p2|XP_004336000.1	L8GLU0	tr|L8GLU0|L8GLU0_ACACA;TRINITY_DN1726_c0_g1_i13.p3|XP_004336000.1;TRINITY_DN5399_c1_g1_i2.p1|XP_004336000.1;TRINITY_DN1726_c0_g1_i15.p2|XP_004336000.1;TRINITY_DN5399_c1_g1_i1.p2|XP_004336000.1	>tr|L8GLU0|L8GLU0_ACACA;>TRINITY_DN1726_c0_g1_i13.p3|XP_004336000.1;>TRINITY_DN5399_c1_g1_i2.p1|XP_004336000.1;>TRINITY_DN1726_c0_g1_i15.p2|XP_004336000.1;>TRINITY_DN5399_c1_g1_i1.p2|XP_004336000.1	tr|L8GLU0|L8GLU0_ACACA	>tr|L8GLU0|L8GLU0_ACACA;>TRINITY_DN1726_c0_g1_i13.p3|XP_004336000.1;>TRINITY_DN5399_c1_g1_i2.p1|XP_004336000.1;>TRINITY_DN1726_c0_g1_i15.p2|XP_004336000.1;>TRINITY_DN5399_c1_g1_i1.p2|XP_004336000.1	IVRTDSQKHVDFAINSPFGGGRPGRNKRKRV	tr|L8GLU0|L8GLU0_ACACA;TRINITY_DN1726_c0_g1_i13.p3|XP_004336000.1;TRINITY_DN5399_c1_g1_i2.p1|XP_004336000.1;TRINITY_DN1726_c0_g1_i15.p2|XP_004336000.1;TRINITY_DN5399_c1_g1_i1.p2|XP_004336000.1_S154;160;202;378;87	NA	NA	NA	NA	NA	NA	NA	NA	NA	NA	22.4847	21.7777	NA	NA	NA	NA	NA	NA	NA	NA	NA	NA	NA	NA	NA	NA	NA	NA	NA	NA	NA	22.6426	21.9615	NA	NA	NA	NA	NA	NA	NA	NA
tr|L8GLV7|L8GLV7_ACACA;TRINITY_DN7415_c0_g1_i1.p1|XP_004336063.1;TRINITY_DN7415_c0_g2_i2.p2|XP_004336063.1	tr|L8GLV7|L8GLV7_ACACA;TRINITY_DN7415_c0_g1_i1.p1|XP_004336063.1	L8GLV7	tr|L8GLV7|L8GLV7_ACACA;TRINITY_DN7415_c0_g1_i1.p1|XP_004336063.1;TRINITY_DN7415_c0_g2_i2.p2|XP_004336063.1	>tr|L8GLV7|L8GLV7_ACACA;>TRINITY_DN7415_c0_g1_i1.p1|XP_004336063.1	tr|L8GLV7|L8GLV7_ACACA	>tr|L8GLV7|L8GLV7_ACACA;>TRINITY_DN7415_c0_g1_i1.p1|XP_004336063.1	KKPQQAESKKAVTATSPTATPAAATKKTTAA	tr|L8GLV7|L8GLV7_ACACA;TRINITY_DN7415_c0_g1_i1.p1|XP_004336063.1_S207;173	NA	25.869	25.7367	25.4693	24.3024	24.2956	24.7682	24.9547	25.0261	24.8876	24.8354	25.2984	25.9707	NA	NA	24.2104	24.3327	NA	NA	24.1078	24.5818	23.4169	26.1717	25.7965	25.1068	24.9298	24.1009	24.3354	25.1371	25.1275	24.6039	24.9934	25.4822	25.629	NA	NA	24.0993	24.6674	NA	NA	24.3798
tr|L8GLV7|L8GLV7_ACACA;TRINITY_DN7415_c0_g1_i1.p1|XP_004336063.1;TRINITY_DN7415_c0_g2_i2.p2|XP_004336063.1	tr|L8GLV7|L8GLV7_ACACA;TRINITY_DN7415_c0_g1_i1.p1|XP_004336063.1	L8GLV7	tr|L8GLV7|L8GLV7_ACACA;TRINITY_DN7415_c0_g1_i1.p1|XP_004336063.1;TRINITY_DN7415_c0_g2_i2.p2|XP_004336063.1	>tr|L8GLV7|L8GLV7_ACACA;>TRINITY_DN7415_c0_g1_i1.p1|XP_004336063.1	tr|L8GLV7|L8GLV7_ACACA	>tr|L8GLV7|L8GLV7_ACACA;>TRINITY_DN7415_c0_g1_i1.p1|XP_004336063.1	VAKLEGRTDEELSADSPLAALSKRNYVANSG	tr|L8GLV7|L8GLV7_ACACA;TRINITY_DN7415_c0_g1_i1.p1|XP_004336063.1_S419;385	NA	NA	NA	22.7078	NA	NA	24.4573	NA	NA	NA	NA	NA	24.4378	NA	NA	22.3009	NA	NA	NA	22.5498	22.6044	21.7183	NA	NA	22.3452	NA	NA	24.0245	NA	NA	NA	NA	NA	24.0961	NA	NA	22.1897	NA	NA	NA	22.8218
tr|L8GLW0|L8GLW0_ACACA	tr|L8GLW0|L8GLW0_ACACA;TRINITY_DN4272_c0_g1_i1.p1|XP_004335837.1;TRINITY_DN4272_c0_g2_i1.p1|XP_004335837.1;TRINITY_DN4272_c0_g2_i16.p1|XP_004335837.1;TRINITY_DN4272_c0_g2_i12.p1|XP_004335837.1	L8GLW0	tr|L8GLW0|L8GLW0_ACACA;TRINITY_DN4272_c0_g1_i1.p1|XP_004335837.1;TRINITY_DN4272_c0_g2_i1.p1|XP_004335837.1;TRINITY_DN4272_c0_g2_i16.p1|XP_004335837.1;TRINITY_DN4272_c0_g2_i12.p1|XP_004335837.1;TRINITY_DN4272_c0_g2_i11.p3|XP_004335837.1;TRINITY_DN9753_c0_g2_i5.p1|XP_004335837.1;TRINITY_DN9753_c0_g1_i9.p1|XP_004335837.1;TRINITY_DN9753_c0_g2_i6.p1|XP_004335837.1;TRINITY_DN4272_c0_g2_i11.p2|XP_004335…	>tr|L8GLW0|L8GLW0_ACACA;>TRINITY_DN4272_c0_g1_i1.p1|XP_004335837.1;>TRINITY_DN4272_c0_g2_i1.p1|XP_004335837.1;>TRINITY_DN4272_c0_g2_i16.p1|XP_004335837.1;>TRINITY_DN4272_c0_g2_i12.p1|XP_004335837.1	tr|L8GLW0|L8GLW0_ACACA	>tr|L8GLW0|L8GLW0_ACACA;>TRINITY_DN4272_c0_g1_i1.p1|XP_004335837.1;>TRINITY_DN4272_c0_g2_i1.p1|XP_004335837.1;>TRINITY_DN4272_c0_g2_i16.p1|XP_004335837.1;>TRINITY_DN4272_c0_g2_i12.p1|XP_004335837.1;>TRINITY_DN4272_c0_g2_i11.p3|XP_004335837.1	KNEGEEEEVEEEGVDSEKEEEDYRNRKPIVD	tr|L8GLW0|L8GLW0_ACACA;TRINITY_DN4272_c0_g1_i1.p1|XP_004335837.1;TRINITY_DN4272_c0_g2_i1.p1|XP_004335837.1;TRINITY_DN4272_c0_g2_i16.p1|XP_004335837.1;TRINITY_DN4272_c0_g2_i12.p1|XP_004335837.1;TRINITY_DN4272_c0_g2_i11.p3|XP_004335837.1_S1021;350;355;371;355;355	NA	NA	NA	NA	NA	NA	NA	22.0262	22.2929	22.7604	NA	22.4139	22.5263	NA	NA	NA	NA	NA	NA	NA	22.7188	NA	NA	NA	NA	NA	NA	NA	22.2086	22.3943	22.4767	NA	22.5977	22.1846	NA	NA	NA	NA	NA	NA	NA
tr|L8GLX5|L8GLX5_ACACA;TRINITY_DN3312_c0_g1_i1.p1|XP_004335852.1;TRINITY_DN3312_c0_g1_i6.p1|XP_004335852.1	tr|L8GLX5|L8GLX5_ACACA;TRINITY_DN3312_c0_g1_i1.p1|XP_004335852.1;TRINITY_DN3312_c0_g1_i6.p1|XP_004335852.1;TRINITY_DN843_c1_g1_i2.p3|XP_004335852.1;TRINITY_DN3312_c0_g1_i5.p1|XP_004335852.1	L8GLX5	tr|L8GLX5|L8GLX5_ACACA;TRINITY_DN3312_c0_g1_i1.p1|XP_004335852.1;TRINITY_DN3312_c0_g1_i6.p1|XP_004335852.1;TRINITY_DN843_c1_g1_i2.p3|XP_004335852.1;TRINITY_DN3312_c0_g1_i5.p1|XP_004335852.1;TRINITY_DN3312_c0_g1_i7.p2|XP_004335852.1;TRINITY_DN3312_c0_g1_i8.p1|XP_004335852.1;TRINITY_DN3312_c0_g1_i8.p2|XP_004335852.1	>tr|L8GLX5|L8GLX5_ACACA;>TRINITY_DN3312_c0_g1_i1.p1|XP_004335852.1;>TRINITY_DN3312_c0_g1_i6.p1|XP_004335852.1;>TRINITY_DN843_c1_g1_i2.p3|XP_004335852.1;>TRINITY_DN3312_c0_g1_i5.p1|XP_004335852.1	tr|L8GLX5|L8GLX5_ACACA	>tr|L8GLX5|L8GLX5_ACACA;>TRINITY_DN3312_c0_g1_i1.p1|XP_004335852.1;>TRINITY_DN3312_c0_g1_i6.p1|XP_004335852.1;>TRINITY_DN843_c1_g1_i2.p3|XP_004335852.1;>TRINITY_DN3312_c0_g1_i5.p1|XP_004335852.1;>TRINITY_DN3312_c0_g1_i8.p2|XP_004335852.1	GGGLQPPVNAVNMRGSDGLFQALGEGAAKLL	tr|L8GLX5|L8GLX5_ACACA;TRINITY_DN3312_c0_g1_i1.p1|XP_004335852.1;TRINITY_DN3312_c0_g1_i6.p1|XP_004335852.1;TRINITY_DN843_c1_g1_i2.p3|XP_004335852.1;TRINITY_DN3312_c0_g1_i5.p1|XP_004335852.1;TRINITY_DN3312_c0_g1_i8.p2|XP_004335852.1_S182;182;254;182;182;182	NA	NA	NA	22.1072	NA	NA	NA	NA	NA	21.4655	NA	NA	NA	NA	NA	NA	NA	NA	NA	NA	NA	NA	NA	NA	21.7446	NA	NA	NA	NA	NA	21.1818	NA	NA	NA	NA	NA	NA	NA	NA	NA	NA
tr|L8GLX8|L8GLX8_ACACA;TRINITY_DN6123_c0_g2_i5.p1|XP_004336078.1;TRINITY_DN6123_c0_g1_i5.p1|XP_004336078.1;TRINITY_DN6123_c0_g1_i2.p1|XP_004336078.1	tr|L8GLX8|L8GLX8_ACACA;TRINITY_DN6123_c0_g2_i5.p1|XP_004336078.1;TRINITY_DN6123_c0_g1_i5.p1|XP_004336078.1;TRINITY_DN6123_c0_g1_i2.p1|XP_004336078.1;TRINITY_DN6123_c0_g1_i13.p1|XP_004336078.1;TRINITY_DN6123_c0_g1_i4.p1|XP_004336078.1;TRINITY_DN6123_c0_g2_i8.p1|XP_004336078.1;TRINITY_DN6123_c0_g2_i12.p1|XP_004336078.1;TRINITY_DN6123_c0_g1_i11.p1|XP_004336078.1;TRINITY_DN6123_c0_g1_i12.p1|XP_004336…	L8GLX8	tr|L8GLX8|L8GLX8_ACACA;TRINITY_DN6123_c0_g2_i5.p1|XP_004336078.1;TRINITY_DN6123_c0_g1_i5.p1|XP_004336078.1;TRINITY_DN6123_c0_g1_i2.p1|XP_004336078.1;TRINITY_DN6123_c0_g1_i13.p1|XP_004336078.1;TRINITY_DN6123_c0_g1_i4.p1|XP_004336078.1;TRINITY_DN6123_c0_g2_i8.p1|XP_004336078.1;TRINITY_DN6123_c0_g2_i12.p1|XP_004336078.1;TRINITY_DN6123_c0_g1_i11.p1|XP_004336078.1;TRINITY_DN6123_c0_g1_i12.p1|XP_004336…	>tr|L8GLX8|L8GLX8_ACACA;>TRINITY_DN6123_c0_g2_i5.p1|XP_004336078.1;>TRINITY_DN6123_c0_g1_i5.p1|XP_004336078.1;>TRINITY_DN6123_c0_g1_i2.p1|XP_004336078.1;>TRINITY_DN6123_c0_g1_i13.p1|XP_004336078.1;>TRINITY_DN6123_c0_g1_i4.p1|XP_004336078.1;>TRINITY_DN6123_	tr|L8GLX8|L8GLX8_ACACA	>tr|L8GLX8|L8GLX8_ACACA;>TRINITY_DN6123_c0_g2_i5.p1|XP_004336078.1;>TRINITY_DN6123_c0_g1_i5.p1|XP_004336078.1;>TRINITY_DN6123_c0_g1_i2.p1|XP_004336078.1;>TRINITY_DN6123_c0_g1_i13.p1|XP_004336078.1;>TRINITY_DN6123_c0_g1_i4.p1|XP_004336078.1;>TRINITY_DN6123_	ASEKRDAEEAIEEDDSEEEEEEELYGTISFY	tr|L8GLX8|L8GLX8_ACACA;TRINITY_DN6123_c0_g2_i5.p1|XP_004336078.1;TRINITY_DN6123_c0_g1_i5.p1|XP_004336078.1;TRINITY_DN6123_c0_g1_i2.p1|XP_004336078.1;TRINITY_DN6123_c0_g1_i13.p1|XP_004336078.1;TRINITY_DN6123_c0_g1_i4.p1|XP_004336078.1;TRINITY_DN6123_c0_g2_i8.p1|XP_004336078.1;TRINITY_DN6123_c0_g2_i12.p1|XP_004336078.1;TRINITY_DN6123_c0_g1_i11.p1|XP_004336078.1;TRINITY_DN6123_c0_g2_i1.p1|XP_0043360…	NA	NA	NA	NA	NA	NA	NA	NA	NA	NA	NA	NA	NA	NA	NA	23.6965	NA	NA	NA	NA	22.7974	23.6073	NA	NA	NA	NA	NA	NA	NA	NA	NA	NA	NA	NA	NA	NA	23.5853	NA	NA	NA	NA
tr|L8GLX8|L8GLX8_ACACA;TRINITY_DN6123_c0_g2_i5.p1|XP_004336078.1;TRINITY_DN6123_c0_g1_i5.p1|XP_004336078.1;TRINITY_DN6123_c0_g1_i2.p1|XP_004336078.1	tr|L8GLX8|L8GLX8_ACACA;TRINITY_DN6123_c0_g2_i5.p1|XP_004336078.1;TRINITY_DN6123_c0_g1_i5.p1|XP_004336078.1;TRINITY_DN6123_c0_g1_i2.p1|XP_004336078.1;TRINITY_DN6123_c0_g1_i13.p1|XP_004336078.1;TRINITY_DN6123_c0_g1_i4.p1|XP_004336078.1;TRINITY_DN6123_c0_g2_i8.p1|XP_004336078.1;TRINITY_DN6123_c0_g2_i12.p1|XP_004336078.1;TRINITY_DN6123_c0_g1_i11.p1|XP_004336078.1;TRINITY_DN6123_c0_g1_i12.p1|XP_004336…	L8GLX8	tr|L8GLX8|L8GLX8_ACACA;TRINITY_DN6123_c0_g2_i5.p1|XP_004336078.1;TRINITY_DN6123_c0_g1_i5.p1|XP_004336078.1;TRINITY_DN6123_c0_g1_i2.p1|XP_004336078.1;TRINITY_DN6123_c0_g1_i13.p1|XP_004336078.1;TRINITY_DN6123_c0_g1_i4.p1|XP_004336078.1;TRINITY_DN6123_c0_g2_i8.p1|XP_004336078.1;TRINITY_DN6123_c0_g2_i12.p1|XP_004336078.1;TRINITY_DN6123_c0_g1_i11.p1|XP_004336078.1;TRINITY_DN6123_c0_g1_i12.p1|XP_004336…	>tr|L8GLX8|L8GLX8_ACACA;>TRINITY_DN6123_c0_g2_i5.p1|XP_004336078.1;>TRINITY_DN6123_c0_g1_i5.p1|XP_004336078.1;>TRINITY_DN6123_c0_g1_i2.p1|XP_004336078.1;>TRINITY_DN6123_c0_g1_i13.p1|XP_004336078.1;>TRINITY_DN6123_c0_g1_i4.p1|XP_004336078.1;>TRINITY_DN6123_	tr|L8GLX8|L8GLX8_ACACA	>tr|L8GLX8|L8GLX8_ACACA;>TRINITY_DN6123_c0_g2_i5.p1|XP_004336078.1;>TRINITY_DN6123_c0_g1_i5.p1|XP_004336078.1;>TRINITY_DN6123_c0_g1_i2.p1|XP_004336078.1;>TRINITY_DN6123_c0_g1_i13.p1|XP_004336078.1;>TRINITY_DN6123_c0_g1_i4.p1|XP_004336078.1;>TRINITY_DN6123_	RDEGRKVRHSRRRRISLTPHEERERKSPQGI	tr|L8GLX8|L8GLX8_ACACA;TRINITY_DN6123_c0_g2_i5.p1|XP_004336078.1;TRINITY_DN6123_c0_g1_i5.p1|XP_004336078.1;TRINITY_DN6123_c0_g1_i2.p1|XP_004336078.1;TRINITY_DN6123_c0_g1_i13.p1|XP_004336078.1;TRINITY_DN6123_c0_g1_i4.p1|XP_004336078.1;TRINITY_DN6123_c0_g2_i8.p1|XP_004336078.1;TRINITY_DN6123_c0_g2_i12.p1|XP_004336078.1;TRINITY_DN6123_c0_g1_i11.p1|XP_004336078.1;TRINITY_DN6123_c0_g1_i12.p1|XP_004336…	NA	21.236	NA	22.2616	NA	NA	NA	NA	NA	NA	NA	NA	NA	NA	NA	NA	NA	NA	NA	NA	NA	NA	21.5388	NA	21.8991	NA	NA	NA	NA	NA	NA	NA	NA	NA	NA	NA	NA	NA	NA	NA	NA
tr|L8GLZ7|L8GLZ7_ACACA	tr|L8GLZ7|L8GLZ7_ACACA	L8GLZ7	tr|L8GLZ7|L8GLZ7_ACACA	>tr|L8GLZ7|L8GLZ7_ACACA	tr|L8GLZ7|L8GLZ7_ACACA	>tr|L8GLZ7|L8GLZ7_ACACA	VKNLVRSISEPVIVTSPRGVARLPTDLIVDE	tr|L8GLZ7|L8GLZ7_ACACA_S31	NA	25.2933	25.7692	25.4069	NA	25.2112	24.2479	NA	24.2662	24.724	25.9878	26.1117	26.0134	25.3511	25.4977	24.0719	25.7545	25.3159	NA	NA	25.0616	23.3596	25.596	25.829	25.0443	NA	25.0165	23.8151	NA	24.3675	24.4403	26.1458	26.2955	25.6717	25.5123	25.4477	23.9608	26.0892	25.5542	NA	NA
tr|L8GLZ7|L8GLZ7_ACACA	tr|L8GLZ7|L8GLZ7_ACACA	L8GLZ7	tr|L8GLZ7|L8GLZ7_ACACA	>tr|L8GLZ7|L8GLZ7_ACACA	tr|L8GLZ7|L8GLZ7_ACACA	>tr|L8GLZ7|L8GLZ7_ACACA	AQPDSPSVKNLVRSISEPVIVTSPRGVARLP	tr|L8GLZ7|L8GLZ7_ACACA_S24	NA	23.2423	24.8755	25.8956	23.2895	NA	25.0179	23.8531	23.3022	24.8595	24.7051	24.3189	26.0677	23.4203	24.3101	24.9213	24.1208	23.7824	25.8959	22.2096	24.4125	24.6835	23.5451	24.9353	25.533	23.917	NA	24.5851	24.0355	23.4035	24.5758	24.8631	24.5027	25.726	23.5815	24.2602	24.8101	24.4555	24.0208	25.3227	22.4816
tr|L8GLZ7|L8GLZ7_ACACA	tr|L8GLZ7|L8GLZ7_ACACA	L8GLZ7	tr|L8GLZ7|L8GLZ7_ACACA	>tr|L8GLZ7|L8GLZ7_ACACA	tr|L8GLZ7|L8GLZ7_ACACA	>tr|L8GLZ7|L8GLZ7_ACACA	IILKQKEQRALKRNASDDALPRSRGGSGQIG	tr|L8GLZ7|L8GLZ7_ACACA_S716	NA	22.5767	22.9732	24.0124	21.6719	22.8584	23.1135	NA	22.7506	22.9786	24.2136	24.0878	24.1171	22.943	NA	22.9459	23.595	23.324	24.742	NA	23.4364	23.0568	22.8795	23.033	23.6498	22.2994	22.6637	22.6807	NA	22.8519	22.6949	24.3715	24.2716	23.7754	23.1042	NA	22.8347	23.9298	23.5624	24.1689	NA
[truncated: 6,839 more rows]
[truncated: 83 more columns]
