# Supplementary material for: A time-resolved multi-omics atlas of Acanthamoeba castellanii encystment
Source: Nat Commun. 2022 Jul 14;13:4104. doi: 10.1038/s41467-022-31832-0 (PMC9283445; doi:10.1038/s41467-022-31832-0)
Supplement: Supplementary file 9 — Supplementary Data 6 [file 41467_2022_31832_MOESM9_ESM.xlsx]

## Sheet: Phosphoserine
Bernard C., Locard-Paulet M., Noël C., et al., 2022, A time-resolved multi-omics atlas of Acanthamoeba castellanii encystment
Supplementary Data 6: Phosphorylation motif analysis using rmotifx R package.
Phosphoserine motifs
Differentially represented phosphorylation sites
Phosphoserine motifs	Score	Foreground (matches/size)		Background (matches/size)		Fold increase
p-value cutoff = 0.05, min.seqs = 20
...............SP..A...........	7.91946	65	723	280	5361	1.72132
...............S..K............	4.02462	42	658	171	5081	1.8966
...............S....K..........	4.11435	50	616	221	4910	1.80334
........R......SP..............	5.18329	31	566	134	4689	1.91655
...............SP.V............	4.49444	25	535	103	4555	2.06651
..........G....S...............	2.24762	56	510	337	4452	1.45058
...............S...Q...........	2.58658	26	454	127	4115	1.8556
...............S.......K.......	2.49731	42	428	246	3988	1.59084
...T...........S...............	2.34783	36	386	207	3742	1.68597
..Q............S...............	1.79676	20	350	111	3535	1.81982
...............S............K..	1.80779	39	330	273	3424	1.48225
...............S.......E.......	1.72406	37	291	275	3151	1.45688
.......K.......S...............	1.37962	27	254	206	2876	1.48406
..............GS...............	1.45612	38	227	332	2670	1.34627
...............S.........A.....	1.35748	28	189	240	2338	1.44321
...............S..G............	1.57585	25	161	215	2098	1.51524
......S........S...............	1.51593	25	136	223	1883	1.5522
p-value cutoff = 0.01, min.seqs = 20
...............SP..A...........	7.91946	65	723	280	5361	1.72132
...............S..K............	4.02462	42	658	171	5081	1.8966
...............S....K..........	4.11435	50	616	221	4910	1.80334
........R......SP..............	5.18329	31	566	134	4689	1.91655
...............SP.V............	4.49444	25	535	103	4555	2.06651
..........G....S...............	2.24762	56	510	337	4452	1.45058
...............S...Q...........	2.58658	26	454	127	4115	1.8556
...............S.......K.......	2.49731	42	428	246	3988	1.59084
...T...........S...............	2.34783	36	386	207	3742	1.68597
p-value cutoff = 0.001, min.seqs = 20
...............SP..............	5.222	355	723	2195	5361	1.19923
...............S..K............	3.42535	21	368	77	3166	2.34634
Over-representated phosphorylation sites during encystment
Phosphoserine motifs	Score	Foreground (matches/size)		Background (matches/size)		Fold increase
p-value cutoff = 0.05, min.seqs = 20
...............S.R.............	3.43138	48	252	617	5361	1.65501
............R..S...............	2.95259	59	204	926	4744	1.48168
...............S...........G...	2.27665	21	145	293	3818	1.88721
...............S.E.............	1.71392	25	124	461	3525	1.54162
.............P.S...............	1.64158	21	99	409	3064	1.58909
p-value cutoff = 0.01, min.seqs = 20
...............S.R.............	3.43138	48	252	617	5361	1.65501
............R..S...............	2.95259	59	204	926	4744	1.48168
...............S...........G...	2.27665	21	145	293	3818	1.88721
p-value cutoff = 0.001, min.seqs = 20
...............S.R.............	3.43138	48	252	617	5361	1.65501
Down-represented phosphorylation sites during encystment
Phosphoserine motifs	Score	Foreground (matches/size)		Background (matches/size)		Fold increase
p-value cutoff = 0.05, min.seqs = 20
.......T.......SP..............	7.20554	23	381	120	5361	2.69692
G..............SP..............	4.61632	21	358	144	5241	2.13495
......T........S...............	2.07562	28	337	249	5097	1.70076
...............S...K...........	2.23546	21	309	177	4848	1.86144
...............S....K..........	2.13679	23	288	211	4671	1.76792
........A......SP..............	3.5248	24	265	218	4460	1.85286
...............S.T.............	1.6376	22	241	243	4242	1.59357
......K........S...............	1.41351	26	219	314	3999	1.512
...............S..........K....	1.51373	21	193	251	3685	1.59744
..........G....S...............	1.54809	21	172	262	3434	1.60026
...............S...A...........	1.38544	25	151	362	3172	1.45073
......S........S...............	1.79066	27	126	375	2810	1.60571
p-value cutoff = 0.01, min.seqs = 20
.......T.......SP..............	7.20554	23	381	120	5361	2.69692
...............SP..............	2.6756	169	358	2075	5241	1.19234
p-value cutoff = 0.001, min.seqs = 20
.......T.......SP..............	7.20554	23	381	120	5361	2.69692

## Sheet: Phosphothreonine
Phosphothreonine motifs
Differentially represented phosphorylation sites
Phosphothreonine motifs	Score	Foreground (matches/size)		Background (matches/size)		Fold increase
p < 0.05, occurrences ≥ 20
.............P.T...............	2.8401	25	77	69	386	1.8163
p < 0.01, occurrences ≥ 20
.............P.T...............	2.8401	25	77	69	386	1.8163
p < 0.001, occurrences ≥ 20
NA
Over-representated phosphorylation sites during encystment
Phosphothreonine motifs	Score	Foreground (matches/size)		Background (matches/size)		Fold increase
p < 0.05, occurrences ≥ 20
NA
p < 0.01, occurrences ≥ 20
NA
p < 0.001, occurrences ≥ 20
NA
Down-represented phosphorylation sites during encystment
Phosphothreonine motifs	Score	Foreground (matches/size)		Background (matches/size)		Fold increase
p < 0.05, occurrences ≥ 20
NA
p < 0.01, occurrences ≥ 20
NA
p < 0.001, occurrences ≥ 20
NA
