# Supplementary material for: A time-resolved multi-omics atlas of Acanthamoeba castellanii encystment
Source: Nat Commun. 2022 Jul 14;13:4104. doi: 10.1038/s41467-022-31832-0 (PMC9283445; doi:10.1038/s41467-022-31832-0)
Supplement: Supplementary file 10 — Supplementary Data 7 [file 41467_2022_31832_MOESM10_ESM.xlsx]

## Sheet: Primer
Bernard C., Locard-Paulet M., Noël C., et al., 2022, A time-resolved multi-omics atlas of Acanthamoeba castellanii encystment
Supplementary Data 7: List of primers used in this study.
Primer	Transcriptomics module		Primer sequence (5'-3')	Source
TRINITY_DN445_c1_g1_i1	1	F:	CGAAGCCAAGTTTGGAGCAG	This study
		R:	TCCGGTTTTTGTTGGGACTG
TRINITY_DN8502_c1_g1_i1	1	F:	AGAGTAGGGCACACCCTCTT	This study
		R:	CCCCCTCCCAACATGCAAAT
TRINITY_DN31377_c0_g1_i1	2	F:	GTGGTGCTGGTACCCGAAAT	This study
		R:	AAACACAACAGCAGCACACA
TRINITY_DN119_c0_g2_i11	3	F:	TTTGCGAACAAGAGCGAGGA	This study
		R:	AACAACAATACCTGCACCCG
TRINITY_DN7493_c0_g1_i11	3	F:	GTTGGGATGCCTGAGACGG	This study
		R:	GTGGCCGTTAAGACCATCAG
TRINITY_DN3426_c0_g1_i5	4	F:	CTCCGAGCCTGCTAATGACC	This study
		R:	TTTGAGCACAGTCAGCTGGT
TRINITY_DN4886_c1_g1_i9	4	F:	AAGGTGCTCGAGGGCTACTA	This study
		R:	AGGCTGGTGATGATGTAGCG
TRINITY_DN2446_c1_g2_i4	5	F:	CGGCGACTACTCCTACAACC	This study
		R:	TCCTGGTGGGTGGTCAAGAT
TRINITY_DN4394_c0_g1_i7	5	F:	CGAACCTTTCTCCTTGCCCT	This study
		R:	GGAGATTGGGCGGAGATGAA
TRINITY_DN3191_c0_g1_i11	6	F:	CTGCGGCTGATCTGATGGAT	This study
		R:	ACTGCCATGCTGATGTACCC
TRINITY_DN5943_c0_g1_i9	8	F:	CCCGAAAGGTTGTCCTCCTC	This study
		R:	TTAGCTGTTCCTTCGCCGTT
TRINITY_DN4608_c0_g1_i1	9	F:	ACGAAGCCAAGAGGAAGACG	This study
		R:	CCACCCCTGTAAAACCACCA
TRINITY_DN15137_c0_g1_i1	10	F:	AGAGAGGATTCGACGGAGGT	This study
		R:	AGAACGGTCGCTGAGTTGG
TRINITY_DN7353_c0_g2_i1	10	F:	CAATGTCGCCCTTTCTCACG	This study
		R:	GGTGTTATGGGCGAGCAGTA
TRINITY_DN17600_c0_g1_i1	11	F:	AATCCACACTCCAGTCGAGC	This study
		R:	ACAGCACTCCAACACAACCA
TRINITY_DN3343_c0_g2_i5	12	F:	GGGTCGGAGAGAATACGCAG	This study
		R:	ACTACAGGCGGAGTTGTGTG
TRINITY_DN8118_c0_g1_i1	12	F:	TGCTTGCTGGTCGATAGTTGA	This study
		R:	AACGCTCTCACTCCCCATCC
TRINITY_DN12064_c0_g1_i1	13	F:	GCCACTTCGTCCAAGAGACA	This study
		R:	TCGGTGCTCTCCACTCTCAT
TRINITY_DN6069_c0_g3_i1	13	F:	TGATCTTCAGGTCGGTGTGC	This study
		R:	CATCCCCTGGGAAAAGGACC
TRINITY_DN917_c0_g1_i5	14	F:	TCAGTAGCGAAGCCAAAGCA	This study
		R:	AGGCCCAAAACCAACAGGAA
TRINITY_DN1426_c0_g1_i9	16	F:	GGTCGAATGGCAGGAGACTT	This study
		R:	ACCTCCATCCACCGTTTTGG
TRINITY_DN22898_c0_g1_i1	16	F:	ACCGACGATGTGGCTAAGTG	This study
		R:	TACGCTCTGATTGGTGGCAG
TRINITY_DN3488_c0_g1_i7	16	F:	TTCGGGGATGAGAAAGACCG	This study
		R:	CAAAAGCTCACCGCCTACGA
TRINITY_DN5927_c0_g1_i1	18	F:	CACAAAGGCGTACTGGAGGG	This study
		R:	ATCCTCGCAAACGACATCAGA
TRINITY_DN5212_c1_g2_i1	19	F:	ACCGCCCCTTGAAGTGTAAG	This study
		R:	TGGGCAATGGAAGATGCAGA
CSP21	-	F:	GAGAAGTACGGCAACGTGGAGA	Moon et al., 2001
		R:	GCATAGAGCAGGCGTTCAACA
Trehalose Synthase	-	F:	GGCCCGCATCATCTTTATC	Binova et al., 2017
		R:	CCTTGGGATTCTCGAAGTTAAG
18SQV	-	F:	CCCAGATCGTTTACCGTGAA	Köhsler et al., 2020
		R:	TAAATATTAATGCCCCCAACTATCC
18S900	-	F:	GCCCAGATCGTTTACCGTGA	Köhsler et al., 2020
		R:	CATTACCCTAGTCCTCGCG
HPRT	-	F:	GGAGCGGATCGTTCTCTG	Köhsler et al., 2020
		R:	ATCTTGGCGTCGACGTGC
G6PD	-	F:	CTCACTCTGGACGATCTC	Köhsler et al., 2020
		R:	GAGGATGAATGGAGTGCC
GAPDH	-	F:	CAGCAAACACCACTCTCACG	Köhsler et al., 2020
		R:	GTACTTGAGGTTGTACACCAT
RasC	-	F:	GCAAATCCTCAGGGTAAAGG	Köhsler et al., 2020
		R:	CCTTGTTTCCCTTACCCTTG
