# Supplementary material for: A time-resolved multi-omics atlas of Acanthamoeba castellanii encystment
Source: Nat Commun. 2022 Jul 14;13:4104. doi: 10.1038/s41467-022-31832-0 (PMC9283445; doi:10.1038/s41467-022-31832-0)
Supplement: Supplementary file 12 — Source Data [file 41467_2022_31832_MOESM12_ESM.xlsx]

## Sheet: Feuil1
Source data
A time-resolved multi-omics atlas of Acanthamoeba castellanii encystment
Clément Bernard1*, Marie Locard-Paulet2*, Cyril Noël3*, Magalie Duchateau4, Quentin Giai Gianetto4,5, Bouziane Moumen1, Thomas Rattei6, Yann Hechard1, Lars Juhl Jensen2, Mariette Matondo4 and Ascel Samba-Louaka1✉
1 Laboratoire Ecologie et Biologie des Interactions, Université de Poitiers, UMR CNRS 7267, Poitiers, France.
2 Novo Nordisk Foundation Center for Protein Research, University of Copenhagen, Denmark.
3 IFREMER-IRSI-Service de Bioinformatique (SeBiMER), Centre Bretagne, Plouzane, France.
4 Institut Pasteur, Université de Paris, Proteomics Platform, Mass Spectrometry for Biology Unit, UAR2024 CNRS 2000, Paris, France
5 Institut Pasteur, Université de Paris, Department of Computation Biology, Bioinformatics and Biostatistics Hub, Paris, France
6 Centre for Microbiology and Environmental Systems Science; Doctoral School Microbiology and Environmental Science, University of Vienna, Austria.
* equal contribution.
✉email: ascel.samba@univ-poitiers.fr

## Sheet: Figure 4d
Bernard C., Locard-Paulet M., Noel C., et al., 2022, A time-resolved multi-omics atlas of Acanthamoeba castellanii encystment
Source data for Figure 4d
Condition	Phosphatase activity (pmol phosphate/min/µg protein)
	rep_1	rep_2	rep_3	rep_4	rep_5	rep_6
Control	0.3	0.24	0.16	0.0732639	0.065625	0.0628472
Encystment	0.63	0.58	0.29	0.180208	0.248194	0.219375

## Sheet: Sup. Fig. 1c
Bernard C., Locard-Paulet M., Noel C., et al., 2022, A time-resolved multi-omics atlas of Acanthamoeba castellanii encystment
Source data for Supplementary Figure 1c
Time (h)	Growth medium - Encysted cells (%)
24	0.96	2.24	0.16	0.35	0.15	0.22
48	0.45	2.6	2.76	0.05	0.01	0	0.01
72	1.44	1.17	0.27	0.07	0.09	0.02	0.04
168	1.5	1.58	0.05	0.07
Time (h)	Encysting medium - Encysted cells (%)
24	26.68	23.91	23.84	21.32	22.1	25.8	15.19	14.36	14.7
48	33.3	28.42	33.62	22.97	36.53	18.23	20.12	19.86
72	51.66	54.68	51.54	43.26	47.7	43.61	28.07	31.91	29.84
168	87.22	87.74	84.97	88.15	88.55	86.12

## Sheet: Sup. Fig. 3
Bernard C., Locard-Paulet M., Noel C., et al., 2022, A time-resolved multi-omics atlas of Acanthamoeba castellanii encystment
Source data for Supplementary Figure 3
Target	qRT-PCR - log2 (FC to T0)																																				Transcriptomics - log2 (FC to T0)
	Growth medium																		Encysting medium																		Growth medium									Encysting medium
	C1_rep1	C1_rep2	C1_rep3	C1_rep4	C1_rep5	C1_rep6	C4_rep1	C4_rep2	C4_rep3	C4_rep4	C4_rep5	C4_rep6	C8_rep1	C8_rep2	C8_rep3	C8_rep4	C8_rep5	C8_rep6	E1_rep1	E1_rep2	E1_rep3	E1_rep4	E1_rep5	E1_rep6	E4_rep1	E4_rep2	E4_rep3	E4_rep4	E4_rep5	E4_rep6	E8_rep1	E8_rep2	E8_rep3	E8_rep4	E8_rep5	E8_rep6	C1_rep1	C1_rep2	C1_rep3	C4_rep1	C4_rep2	C4_rep3	C8_rep1	C8_rep2	C8_rep3	E1_rep1	E1_rep2	E1_rep3	E4_rep1
TRINITY_DN445_c1_g1_i1	0.270394	0.0402005	-1.31307	0.242642	0.0990076	0.0195719	-0.952937	-0.307031	-0.848725	-0.793259	-0.513414	-0.443149	-0.699542	-0.411512	-1.03724	-0.621278	-0.815252	-0.375415	1.33611	1.51042	1.15307	1.57565	2.04976	1.9359	1.68005	1.22374	1.29758	1.76095	2.29299	2.1005	1.46109	1.17376	1.37596	1.51969	2.02241	2.07681	-0.356186	-0.0961484	-0.17908	-0.461206	-0.768868	-0.422272	-0.756708	-0.683427	-0.818559	1.39326	1.1755	1.33941	0.909506
TRINITY_DN8502_c1_g1_i1	-3.26888	-0.267421	-2.16604	1.12689	1.11905	1.1591	-2.66642	-1.0968	-1.40925	-0.256474	0.0049462	0.00020017	-2.29971	-2.05997	-2.10043	-0.227708	0.228254	0.132076	-1.88924	1.36386	0.432512	2.45094	2.91796	3.28723	0.666745	0.561914	2.01831	2.61229	2.80929	3.64109	-0.417959	0.445421	1.81318	3.0027	3.58109	4.13927	0.236101	1.12683	1.51315	-0.4939	0.0374003	-0.494922	-0.565107	0.421412	-0.561177	3.5434	3.80917	3.87113	3.50273
TRINITY_DN31377_c0_g1_i1	NA	0.79806	NA	2.54898	-0.329188	-0.729297	-1.86071	-0.0936765	NA	-0.521163	-1.42401	-2.06347	-3.86647	-0.708241	NA	0.792733	-1.67575	-1.89647	3.71812	5.5378	NA	7.58337	5.53165	5.00737	4.74254	6.48071	NA	8.078	6.27046	5.33907	5.39242	6.43204	NA	8.13114	6.53654	5.31768	1.6559	-0.228624	0.74878	-1.05459	0.223758	-0.11859	-0.755904	-1.30812	-7.3885	6.53192	5.78549	5.93009	6.37145
TRINITY_DN119_c0_g2_i11	-0.23026	-0.266562	-0.173313	0.187295	-0.069191	-0.00419851	-0.813877	0.189643	-0.0300322	-0.023938	0.123954	-0.13447	0.0098298	-0.226586	0.0438995	0.186015	-0.172026	0.157029	0.653957	0.394591	0.257447	0.141583	0.844836	0.697573	0.935727	1.25636	1.39651	1.45156	1.53895	1.48991	1.68282	1.28718	1.60505	1.52375	1.73107	1.44325	-7.05488	-7.05488	-7.05488	0.406371	-1.31491	-0.297028	-0.488404	-7.05488	-0.124143	-7.05488	-7.05488	-7.05488	-0.226215
TRINITY_DN7493_c0_g1_i11	-2.66797	-1.58667	-3.50377	-1.70018	-1.17673	-1.77719	0.320934	0.507419	-0.0320477	0.399398	0.563513	0.407826	-0.116378	0.164347	-0.759205	0.621671	0.181922	-0.193176	-0.802894	-0.324118	-1.19052	-0.0248626	0.497469	-0.131172	0.147579	0.384806	0.339966	1.36787	1.17612	0.846941	0.435311	0.415094	0.641009	1.43292	1.3094	0.999468	-2.0399	-1.42575	-1.46713	0.481666	0.211638	0.555313	0.21938	0.0206793	0.30785	-0.416421	-0.498083	-0.563791	0.344111
TRINITY_DN3426_c0_g1_i5	0.530749	0.222315	-0.688732	-0.0196907	0.57471	0.592187	-0.196629	0.369778	-0.0829395	-0.0757617	0.321397	0.647554	-0.173675	-0.144574	-0.821759	0.218404	-0.005846	0.240441	-2.76886	-3.09746	-4.06333	-3.22744	-3.83155	-2.40629	-1.08876	-1.96534	-2.17436	-2.46205	-1.73247	-1.37453	-2.03778	-1.08605	-2.01963	-1.22307	-0.888099	-0.501596	0	0	0	0	0	0	0	0	0	0	0	0	0
TRINITY_DN4886_c1_g1_i9	0.0850156	-0.20462	-0.966534	0.526404	0.435064	-0.495058	-0.129293	-0.382682	-0.648329	0.624166	0.0594386	-0.149622	-0.319047	-0.791608	-0.872433	0.930634	0.245296	-0.150856	-0.232708	-0.744097	-1.28765	0.192517	0.117622	0.0979118	0.431342	-0.0306064	0.130981	1.21016	1.20008	1.5507	1.36665	1.02704	0.974773	2.05818	1.58291	1.48233	-2.34314	-2.34314	-2.34314	-2.34314	1.6468	-2.34314	-2.34314	-2.34314	-2.34314	-2.34314	-2.34314	-2.34314	-2.34314
TRINITY_DN2446_c1_g2_i4	0.167749	0.202195	-0.0959816	0.248763	-0.0814464	0.712155	-1.03614	-0.339438	-0.797387	-1.36916	-0.987555	0.391197	-1.07383	-0.328651	-0.225621	-0.911234	-0.90214	0.0719179	-3.11043	-2.06237	-1.70954	-2.17229	-2.70808	-1.76283	1.35156	1.46613	1.94233	1.86011	1.66682	2.62369	2.26152	2.45542	3.49951	2.29808	2.85776	3.61719	-0.27845	-0.246461	-0.292942	-0.508069	-0.393836	-0.302851	-0.283972	-0.0494764	-0.274047	-1.75939	-1.89522	-2.11603	0.115843
TRINITY_DN4394_c0_g1_i7	-0.730878	-0.0438589	-2.13937	0.767853	0.235835	0.0326187	-0.333151	-0.256895	-0.608347	-1.19279	-0.0481891	-0.549074	-1.74231	-0.0362953	-1.13552	0.0311672	0.266738	-0.625491	-2.12466	-0.192984	-2.04911	-1.02046	0.231877	-0.811416	0.540227	-0.165088	0.342143	-0.0573944	0.563718	-0.120913	-0.596792	0.204477	0.635546	0.469614	0.884386	0.0801693	1.65993	0.143406	-0.0220648	1.5337	-1.0804	0.29107	1.07868	-7.41629	-1.1412	-1.3719	-3.20251	-3.12678	1.70005
TRINITY_DN3191_c0_g1_i11	NA	0.79806	NA	2.54898	-0.329188	-0.729297	-0.23026	-0.266562	-0.173313	0.187295	-0.069191	-0.00419851	-2.66797	-1.58667	-3.50377	-1.70018	-1.17673	-1.77719	0.530749	0.222315	-0.688732	-0.0196907	0.57471	0.592187	0.0850156	-0.20462	-0.966534	0.526404	0.435064	-0.495058	0.167749	0.202195	-0.0959816	0.248763	-0.0814464	0.712155	-1.86071	-0.0936765	NA	-0.813877	0.189643	-0.0300322	0.320934	0.507419	-0.0320477	-0.196629	0.369778	-0.0829395	-0.129293
TRINITY_DN5943_c0_g1_i9	0.990483	0.243679	-0.723413	0.969344	0.801567	1.25489	0.610895	0.0311813	-0.373366	0.109189	-0.195524	0.601689	-0.390226	-0.346949	-0.564877	0.182035	-0.326039	0.153087	1.52537	1.06981	0.351941	1.02455	1.14461	1.71577	1.85051	1.5558	1.4834	1.9618	1.9644	2.1247	2.34176	0.984658	1.30663	1.59801	1.40715	2.04159	-1.54693	-1.39531	-1.0275	-0.0323377	-0.738978	-0.209145	0.120135	-0.11936	0.0468161	3.04654	2.71136	2.34841	0.21759
TRINITY_DN4608_c0_g1_i1	-3.58167	-2.66801	-2.85216	-2.8718	-2.38863	-1.63732	-0.21781	-0.0763774	-1.14907	-0.752384	-0.572935	-0.352199	-1.17265	-0.545727	-1.14062	-0.605792	-0.626549	-0.303253	2.12154	2.1585	2.15134	3.11085	3.36717	3.17332	-0.280729	-0.272477	0.272246	0.224585	0.197548	0.36638	-0.652541	-1.10084	-0.582573	-0.432725	-0.970846	-0.50543	-2.45471	-2.55404	-1.5082	-0.52336	-0.121045	-0.17082	-0.1745	-0.108188	0.168033	2.9429	2.66859	2.58613	-0.623567
TRINITY_DN15137_c0_g1_i1	-0.817261	-0.222174	-1.54277	-0.186321	0.1826	-0.277936	-0.352646	0.0614656	-0.513524	0.104475	-0.366609	0.0944514	-0.929465	-0.551546	-1.39912	-0.156276	-0.599813	-0.305822	0.583135	1.28979	0.633216	1.65822	1.45106	1.55515	-0.124257	0.0883351	-0.482651	0.605354	0.329581	0.577214	-0.5901	-0.360808	-0.767029	0.114238	-0.187532	0.00077716	0.930921	-0.806715	-0.590089	-0.737297	-1.60904	-1.08234	0.244939	-0.490268	-0.925886	1.06225	0.573593	1.07195	0.342787
TRINITY_DN7353_c0_g2_i1	-5.25579	-1.2594	-1.36034	-1.34846	0.929864	0.269387	-1.44603	-1.21165	1.38231	-1.45859	1.74502	0.530756	-0.902153	-1.03746	1.92525	0.0918724	3.02134	1.08967	-2.05075	-0.999543	3.0519	1.43964	6.64939	5.59814	-0.390058	-1.91918	4.20888	0.532831	6.38705	4.64777	-1.82212	-2.02093	3.72759	-0.467097	5.7112	4.20044	0.165479	-2.04482	-1.85303	0.382138	-1.71003	-1.20749	2.16696	0.0646879	-0.0201476	2.58849	2.71521	3.18901	-0.725473
TRINITY_DN17600_c0_g1_i1	-0.247019	-0.736859	-0.727426	-0.576424	-0.253624	0.626557	0.00789186	-0.576329	-0.907304	-1.78822	0.117177	0.615347	-0.649902	0.133266	0.622917	-0.630145	1.73809	0.967047	1.40189	1.24528	2.87661	0.721751	4.18515	4.86745	0.0603768	-1.55248	0.107433	-1.26065	2.20467	2.24702	-0.936935	-3.81358	-0.782853	-2.07053	-1.17803	-1.20946	0.866591	-3.9712	-1.5972	-0.349251	-3.47103	-2.4028	0.571282	-1.03411	-1.16103	1.71389	1.03711	1.59487	-2.00116
TRINITY_DN3343_c0_g2_i5	-0.108935	0.465027	-0.439426	1.09701	1.1999	0.752175	-1.24574	-0.013802	-0.233366	0.0823054	0.205135	0.649758	-0.870686	-0.460696	-0.729319	0.0123486	-0.467128	0.0544067	0.184208	-0.718182	-1.08385	0.214172	0.461778	0.737294	-0.218738	0.0226623	-0.404071	-0.07135	0.0708363	0.198785	-0.463323	-1.51338	-0.721706	0.148159	0.496111	0.702417	1.98738	2.5576	1.65969	-1.98291	-1.68629	-1.21185	1.26336	-1.14015	-5.33655	1.43457	-0.166623	1.35151	-0.563958
TRINITY_DN8118_c0_g1_i1	-0.115407	1.24618	0.618893	1.6345	0.61712	1.17075	-2.76871	-0.819466	-3.11835	-3.47999	-3.37863	-1.61546	-3.39036	-2.49207	-3.59781	-3.31922	-3.52766	-0.303202	-2.72074	-0.389885	-0.12125	0.794757	-0.316444	0.428479	-1.75564	-0.0851598	-1.8742	-1.95635	-1.44802	1.11723	-2.32268	-1.85681	-0.643927	-1.38553	-0.0303094	1.44998	0.981118	0.948163	0.556948	-2.975	-2.57491	-2.09109	-4.69227	-2.35091	-0.406237	0.516527	0.00723315	-1.22176	-2.95286
TRINITY_DN12064_c0_g1_i1	-0.32855	-0.592043	-1.01348	-0.936094	-0.138449	0.196477	-0.95082	-0.35972	-1.02568	-1.28208	-0.640576	-0.123451	-1.05125	-0.481447	-0.829507	-0.764668	0.0197913	-0.0313951	0.435335	0.549186	0.690197	-0.192728	0.876062	1.3214	-0.934481	-0.539229	-1.07533	-2.42282	-1.57475	-2.03839	-4.89715	-5.36856	-4.67369	-5.25127	-4.67661	-5.06358	-0.425483	-0.676566	-0.439621	-0.750466	-1.23541	-0.9365	-0.677375	-0.573771	-0.838139	-0.075163	0.00633914	-0.180578	-2.42387
TRINITY_DN6069_c0_g3_i1	-0.869009	0.188457	-3.45369	-2.44504	-1.1569	NA	-2.08392	-2.28829	-1.70042	-2.12185	-1.67423	NA	-3.289	NA	-1.78178	-3.14093	-2.88864	NA	2.36805	4.33065	4.42765	4.89907	5.02216	NA	-2.70302	1.73834	2.95648	3.09023	2.06858	NA	2.03223	1.2978	-2.47441	1.32196	0.374308	NA	0.0603697	-0.305002	-0.184017	0.0950123	-0.510227	-0.694582	-0.274767	-0.0115157	-0.901971	2.92817	2.41674	1.78667	-0.150212
TRINITY_DN917_c0_g1_i5	-1.07819	-0.777827	-0.285764	0.646506	-0.635062	0.38417	-1.18548	-0.701181	-1.86616	-0.488509	-1.31519	-1.59104	-0.693044	-0.220403	0.0910727	-0.138604	-1.32371	-0.699307	0.492184	1.68868	0.679234	1.54177	0.176477	1.2622	1.49752	1.45323	1.75246	1.69552	0.847394	0.761291	-0.83998	0.77367	0.338326	-1.49292	-0.349182	-0.21191	-1.1629	-0.990363	-0.62691	-1.59988	-1.2235	-1.62846	-0.362761	-1.37611	-1.09794	-0.496069	-0.543876	-0.462832	-0.357411
TRINITY_DN1426_c0_g1_i9	-1.94906	-0.447092	-0.975695	0.483761	1.31212	0.364998	-1.88317	-1.56586	-0.266435	-0.595355	1.15519	0.328495	-3.88351	-2.29649	-1.27436	-0.178894	1.17081	-0.635806	-0.92128	-0.0498509	-0.843496	-0.332173	1.95271	0.425856	-0.387891	-0.586667	1.30774	0.944455	2.10558	0.549145	-1.40857	-1.83062	0.708377	1.34251	1.59932	0.514675	-0.19827	0.521852	2.2262	-5.8357	2.07785	-5.8357	-5.8357	-5.8357	-5.8357	2.22139	2.1243	1.9616	-0.281111
TRINITY_DN22898_c0_g1_i1	-0.527476	-0.413477	-1.25404	-0.364192	0.0834248	-0.186402	-2.06528	-0.151177	-0.844375	-0.659829	-0.899393	-0.754161	-0.880819	-0.968351	-1.2589	-0.787972	-0.858663	-0.503759	1.31326	1.00467	0.514373	1.22051	1.07709	1.34326	0.315092	0.646929	-0.15393	0.612357	0.556238	0.374358	0.20878	-0.492671	-1.53951	-0.226546	-0.50423	-0.230412	-0.00412648	0.145437	0.156758	-0.567918	-0.816428	-0.387711	-0.466582	-0.376244	-0.354918	1.0102	1.02108	0.578593	0.0815306
TRINITY_DN3488_c0_g1_i7	1.21511	0.585143	-0.125656	0.64516	0.627474	0.70758	-2.04203	-1.53692	-2.41847	-1.78334	-1.41715	-1.57337	-1.27435	-1.34598	-1.7263	-0.651865	-0.0602074	-1.32645	1.0436	0.40739	-0.143884	0.865992	1.1074	1.21395	0.0071397	0.0131647	0.0572226	0.712627	0.834335	0.848978	-2.11245	-1.90268	-1.96946	-0.403062	-0.893016	-0.729395	0.992707	0.496519	0.838934	-0.989555	-1.00756	-1.06032	-0.0520297	0.117312	-0.779411	0.966652	0.540368	0.822072	0.340434
TRINITY_DN5927_c0_g1_i1	-0.589539	0.120563	0.779257	-0.230883	-0.289335	-0.13839	-0.492801	0.027587	0.458078	0.0314557	0.0918832	-0.0670497	-0.362779	0.0775292	0.788954	-0.097974	0.117799	0.266546	-2.50349	-1.6583	-1.43446	-2.30774	-2.80022	-2.61811	-1.86804	-1.87535	-1.5251	-2.27382	-2.82568	-2.14864	-1.42612	-1.28124	-0.535872	-1.1309	-1.60033	-1.06671	0.046592	-0.160394	0.0711153	-0.015449	-0.335207	-0.0128079	-0.469288	-0.457228	-0.367061	-2.59197	-2.92741	-3.59051	-2.21046
TRINITY_DN5212_c1_g2_i1	-2.05925	-2.10485	-0.131297	-1.64898	-0.535602	NA	1.07026	-2.92036	-1.52913	-0.0104656	0.135516	NA	-1.17795	-1.12662	-0.949264	-0.574149	0.515086	NA	0.667919	-0.774008	1.15203	1.93247	1.82311	NA	-1.00449	0.0393844	-0.00464806	1.60996	1.9771	NA	0.836806	-0.580737	1.31954	2.63008	2.2771	NA	-1.19397	-2.12539	-1.22852	0.0380103	-0.18134	0.518951	-0.154042	-0.159508	0.0132981	-1.6603	-2.06974	-2.55445	-1.97534
CSP21	-0.962543	0.254837	-1.33507	0.832288	-0.269612	0.367348	-1.3657	-0.467795	-0.302833	-0.183988	-0.197381	-0.574251	-0.749808	-0.425204	-0.171783	-0.0848708	0.442784	-0.599927	-1.61239	0.867262	0.245457	0.901896	0.314185	0.576971	0.447303	0.220531	0.725209	1.51198	1.05781	0.846011	-0.632622	0.223882	0.864582	3.40447	2.43383	2.07696	0.758282	-0.146396	-1.52325	-6.41941	-0.212129	-2.19702	-0.488677	-6.41941	-0.697555	-0.061862	-2.7067	-0.493942	1.88335
Trehalose Synthase	-0.817261	-0.222174	-1.54277	-0.186321	0.1826	-0.277936	-0.352646	0.0614656	-0.513524	0.104475	-0.366609	0.0944514	-0.929465	-0.551546	-1.39912	-0.156276	-0.599813	-0.305822	0.583135	1.28979	0.633216	1.65822	1.45106	1.55515	-0.124257	0.0883351	-0.482651	0.605354	0.329581	0.577214	-0.5901	-0.360808	-0.767029	0.114238	-0.187532	0.00077716	-1.29615	0.479927	-0.449036	0.0792496	0.650329	0.138819	-0.0919455	0.183117	-0.0748939	0.910446	1.30375	0.839433	-0.88702
[truncated: 5 more columns]
